# Supplementary material for: A CRISPR-drug perturbational map for identifying compounds to combine with commonly used chemotherapeutics
Source: Nat Commun. 2023 Nov 13;14:7332. doi: 10.1038/s41467-023-43134-0 (PMC10643606; doi:10.1038/s41467-023-43134-0)
Supplement: Supplementary file 2 — Supplementary Data 1 [file 41467_2023_43134_MOESM2_ESM.xlsx]

## Sheet: Table info
Supplementary Data. Table 1
This table contains sgRNA library (SKOOL) information
Tab title	Contents
sgRNA	sgRNA sequence, gene, exon number, and others	These information is generated by using CRISPick (1, 2)		(1) Doench, J., Fusi, N., Sullender, M. et al. Optimized sgRNA design to maximize activity and minimize off-target effects of CRISPR-Cas9. Nat Biotechnol 34, 184–191 (2016). https://doi.org/10.1038/nbt.3437 (2) Sanson, K.R., Hanna, R.E., Hegde, M. et al. Optimized libraries for CRISPR-Cas9 genetic screens with multiple modalities. Nat Commun 9, 5416 (2018). https://doi.org/10.1038/s41467-018-0790…
Non targeting sgRNA	Non targeting sgRNA sequence (Note: Tab "sgRNA" contains the same information)	These are gRNA sequence that does not target known human, mouse and rat genes. They serve as a negative control
Essentiality	List of DepMap essential genes in our targeted 655 genes per each cell line	The DepMap essential genes are highlighted based on the score of DepMap Chronos < (=) -1 (below -1). The numbers are sorted from the smallest (implicating the most essential genes) in each cell line
Biomarkers	List of known genetic or molecular biomarkers for neuroblastoma in our targeted 655 genes	8 biomarkers in our targeted CRISPR screen (8 in 655 genes). All biomarkers for neuroblastoma are described at [DOI: 10.1007/s11864-021-00898-1]

## Sheet: sgRNA
Extended Data Table 1. SKOOL sgRNA library
Name	Input	Quota	Target Taxon	Target Gene ID	Target Gene Symbol	Target Transcript	Target Alias	CRISPR Mechanism	Target Domain	Reference Sequence	Strand of Target	PAM Policy	Initial Spacing Requirement	Off-Target Match Ruleset Version	Off-Target Tier Policy	Off-Target Match Bin Policy	Strand of sgRNA	Orientation	sgRNA Cut Position (1-based)	sgRNA Sequence	sgRNA Context Sequence	PAM Sequence	Exon Number	Target Cut Length	Target Total Length	Target Cut %	Other Target Matches	# Off-Target Tier I Match Bin I Matches	# Off-Target Tier II Match Bin I Matches	# Off-Target Tier III Match Bin I Matches	# Off-Target Tier IV Match Bin I Matches	# Off-Target Tier I Match Bin II Matches	# Off-Target Tier II Match Bin II Matches	# Off-Target Tier III Match Bin II Matches	# Off-Target Tier IV Match Bin II Matches	# Off-Target Tier I Match Bin III Matches	# Off-Target Tier II Match Bin III Matches	# Off-Target Tier III Match Bin III Matches	# Off-Target Tier IV Match Bin III Matches	# Off-Target Tier I Match Bin IV Matches	# Off-Target Tier II Match Bin IV Matches	# Off-Target Tier III Match Bin IV Matches	# Off-Target Tier IV Match Bin IV Matches	On-Target Ruleset	On-Target Efficacy Score	On-Target Rank	Off-Target Rank	On-Target Rank Weight	Off-Target Rank Weight
ABAT.g1	18	30	9606	18	ABAT	NM_000663.5		CRISPRko	CDS	NC_000016.10	+	SpyoCas9	5	1	1	5.20.100	+	sense	8764092	TTTGTCAACAGACCCGCCCT	CATGTTTGTCAACAGACCCGCCCTCGGAAT	CGG	7	389	1503	25.9		0	0	0	0	0	12	3	7	4	22	6	18	4	69	14	47	Azimuth_2.0	0.6709	13	4	1	1
ABAT.g2	18	30	9606	18	ABAT	NM_000663.5		CRISPRko	CDS	NC_000016.10	+	SpyoCas9	5	1	1	5.20.100	+	sense	8750463	TGCAATTACGAAGAGAGCCG	TTTCTGCAATTACGAAGAGAGCCGAGGCAA	AGG	5	239	1503	15.9		0	0	0	0	1	36	12	37	3	20	9	23	2	15	5	9	Azimuth_2.0	0.6156	48	35	1	1
ABAT.g3	18	30	9606	18	ABAT	NM_000663.5		CRISPRko	CDS	NC_000016.10	+	SpyoCas9	5	1	1	5.20.100	-	antisense	8768907	CCAGAGGGTATTTCAGCCGT	TCTTCCAGAGGGTATTTCAGCCGTGGGAAC	GGG	11	749	1503	49.8		0	0	0	0	0	29	10	20	2	27	6	24	1	33	13	31	Azimuth_2.0	0.5619	78	13	1	1
ABAT.g4	18	30	9606	18	ABAT	NM_000663.5		CRISPRko	CDS	NC_000016.10	+	SpyoCas9	5	1	1	5.20.100	+	sense	8772913	GCTGAGAGACATCGCCAGGA	GGAAGCTGAGAGACATCGCCAGGAAGGTCA	AGG	12	949	1503	63.1		0	0	0	0	1	49	20	29	5	82	35	60	5	90	34	81	Azimuth_2.0	0.5829	65	39	1	1
ABAT.g5	18	30	9606	18	ABAT	NM_000663.5		CRISPRko	CDS	NC_000016.10	+	SpyoCas9	5	1	1	5.20.100	-	antisense	8772883	CAGCTTCCGAAAGAAGTCAT	CTCTCAGCTTCCGAAAGAAGTCATCGGATG	CGG	12	919	1503	61.1		0	0	0	0	3	68	22	82	9	51	23	71	7	99	31	99	Azimuth_2.0	0.6428	26	84	1	1
ABAT.g6	18	30	9606	18	ABAT	NM_000663.5		CRISPRko	CDS	NC_000016.10	+	SpyoCas9	5	1	1	5.20.100	+	sense	8772854	GTGGAGCCCATCCAGTCCGA	CATCGTGGAGCCCATCCAGTCCGAGGGTGG	GGG	12	890	1503	59.2		0	0	0	0	3	43	12	51	5	35	17	52	5	28	6	35	Azimuth_2.0	0.6325	37	76	1	1
ABCA1.g1	19	30	9606	19	ABCA1	NM_005502.4		CRISPRko	CDS	NC_000009.12	-	SpyoCas9	5	1	1	5.20.100	-	sense	104832696	TTGGACAGCCCAAGACATCG	TAGATTGGACAGCCCAAGACATCGTGGCGT	TGG	12	1387	6786	20.4		0	0	0	0	1	27	7	19	9	40	26	35	5	46	8	32	Azimuth_2.0	0.6995	26	111	1	1
ABCA1.g2	19	30	9606	19	ABCA1	NM_005502.4		CRISPRko	CDS	NC_000009.12	-	SpyoCas9	5	1	1	5.20.100	-	sense	104827139	GCCCTACAGTGATCCCAGCG	TGCTGCCCTACAGTGATCCCAGCGTGGTGT	TGG	16	2146	6786	31.6		0	0	0	0	1	31	9	33	12	62	11	34	5	50	13	34	Azimuth_2.0	0.7122	17	121	1	1
ABCA1.g3	19	30	9606	19	ABCA1	NM_005502.4		CRISPRko	CDS	NC_000009.12	-	SpyoCas9	5	1	1	5.20.100	-	sense	104818740	AACAGGCTACTACCTGACCT	TGGGAACAGGCTACTACCTGACCTTGGTCA	TGG	23	3385	6786	49.9		0	0	0	0	0	36	11	23	2	67	20	36	12	78	31	41	Azimuth_2.0	0.6463	99	49	1	1
ABCA1.g4	19	30	9606	19	ABCA1	NM_005502.4		CRISPRko	CDS	NC_000009.12	-	SpyoCas9	5	1	1	5.20.100	+	antisense	104825721	ACCAGGTCATCACCCCATAG	ATGTACCAGGTCATCACCCCATAGAGGAAG	AGG	17	2504	6786	36.9		0	0	0	0	0	14	8	16	3	45	22	39	4	69	18	39	Azimuth_2.0	0.6169	157	15	1	1
ABCA1.g5	19	30	9606	19	ABCA1	NM_005502.4		CRISPRko	CDS	NC_000009.12	-	SpyoCas9	5	1	1	5.20.100	-	sense	104819624	GTGGACCCTTACTCCCGCAG	TGGTGTGGACCCTTACTCCCGCAGGGGAAT	GGG	22	3203	6786	47.2		0	0	0	0	1	24	8	17	5	45	8	28	4	23	7	16	Azimuth_2.0	0.6567	80	104	1	1
ABCA1.g6	19	30	9606	19	ABCA1	NM_005502.4		CRISPRko	CDS	NC_000009.12	-	SpyoCas9	5	1	1	5.20.100	-	sense	104840410	GCTGTGTCTCGTATTGTCTG	CCAGGCTGTGTCTCGTATTGTCTGCGGGCA	CGG	9	923	6786	13.6		0	0	0	0	0	32	12	30	1	40	15	30	2	63	26	74	Azimuth_2.0	0.6122	169	43	1	1
ABCC8.g1	6833	30	9606	6833	ABCC8	NM_000352.6		CRISPRko	CDS	NC_000011.10	-	SpyoCas9	5	1	1	5.20.100	-	sense	17442842	CAGACCAACGAGATGCTCCG	GAAGCAGACCAACGAGATGCTCCGCGGCAT	CGG	10	1508	4746	31.8		0	0	0	0	0	20	5	6	3	17	11	14	7	14	9	9	Azimuth_2.0	0.7264	25	20	1	1
ABCC8.g2	6833	30	9606	6833	ABCC8	NM_000352.6		CRISPRko	CDS	NC_000011.10	-	SpyoCas9	5	1	1	5.20.100	-	sense	17412710	TCAACGCCAGCGAATCAGTG	GTGGTCAACGCCAGCGAATCAGTGTGGCCC	TGG	21	2512	4746	52.9		0	0	0	0	0	15	3	13	1	25	13	17	3	19	12	20	Azimuth_2.0	0.7092	34	14	1	1
ABCC8.g3	6833	30	9606	6833	ABCC8	NM_000352.6		CRISPRko	CDS	NC_000011.10	-	SpyoCas9	5	1	1	5.20.100	+	antisense	17470152	GTTGTGATAGTAGACCACGG	CGATGTTGTGATAGTAGACCACGGAGGTGA	AGG	3	361	4746	7.6		0	0	0	0	1	18	5	16	1	18	2	18	5	27	7	16	Azimuth_2.0	0.8066	1	64	1	1
ABCC8.g4	6833	30	9606	6833	ABCC8	NM_000352.6		CRISPRko	CDS	NC_000011.10	-	SpyoCas9	5	1	1	5.20.100	+	antisense	17470149	GATGTTGTGATAGTAGACCA	TCTCGATGTTGTGATAGTAGACCACGGAGG	CGG	3	364	4746	7.7		0	0	0	0	1	35	12	29	5	50	12	46	4	63	17	69	Azimuth_2.0	0.7609	6	91	1	1
ABCC8.g5	6833	30	9606	6833	ABCC8	NM_000352.6		CRISPRko	CDS	NC_000011.10	-	SpyoCas9	5	1	1	5.20.100	+	antisense	17414596	TCTGCGAAGCATAGGCCACG	GGTTTCTGCGAAGCATAGGCCACGGGGCCT	GGG	19	2306	4746	48.6		0	0	0	0	1	19	9	13	2	27	10	21	2	16	2	9	Azimuth_2.0	0.7078	35	66	1	1
ABCC8.g6	6833	30	9606	6833	ABCC8	NM_000352.6		CRISPRko	CDS	NC_000011.10	-	SpyoCas9	5	1	1	5.20.100	-	sense	17461801	CTTCTTCAAGACACCGAGGG	ACATCTTCTTCAAGACACCGAGGGAGGTGA	AGG	5	604	4746	12.7		0	0	0	0	1	44	22	28	0	59	25	65	10	74	43	61	Azimuth_2.0	0.7561	8	102	1	1
ABCC9.g1	10060	30	9606	10060	ABCC9	NM_020297.4		CRISPRko	CDS	NC_000012.12	-	SpyoCas9	5	1	1	5.20.100	-	sense	21887886	ATGAGATTGGTGACGACAGT	AGTGATGAGATTGGTGACGACAGTTGGCGA	TGG	15	1851	4650	39.8		0	0	0	0	0	17	9	24	4	19	19	34	6	75	26	47	Azimuth_2.0	0.608	83	6	1	1
ABCC9.g2	10060	30	9606	10060	ABCC9	NM_020297.4		CRISPRko	CDS	NC_000012.12	-	SpyoCas9	5	1	1	5.20.100	+	antisense	21926037	TCACGGCTGGCATAAAGAGG	CCCATCACGGCTGGCATAAAGAGGTGGAGG	TGG	5	311	4650	6.7		0	0	0	0	0	53	16	25	2	45	21	40	4	53	14	37	Azimuth_2.0	0.6219	69	32	1	1
ABCC9.g3	10060	30	9606	10060	ABCC9	NM_020297.4		CRISPRko	CDS	NC_000012.12	-	SpyoCas9	5	1	1	5.20.100	-	sense	21910265	CTACGTCTAACTTATCCATG	CTCTCTACGTCTAACTTATCCATGGGGGAG	GGG	10	1212	4650	26.1		0	0	0	0	1	24	9	27	1	39	20	40	4	22	7	27	Azimuth_2.0	0.6399	57	60	1	1
ABCC9.g4	10060	30	9606	10060	ABCC9	NM_020297.4		CRISPRko	CDS	NC_000012.12	-	SpyoCas9	5	1	1	5.20.100	+	antisense	21926020	AGTGGCAACGAATCCCATCA	TTGTAGTGGCAACGAATCCCATCACGGCTG	CGG	5	328	4650	7.1		0	0	0	0	2	31	26	56	4	32	14	53	3	37	14	36	Azimuth_2.0	0.7422	4	120	1	1
ABCC9.g5	10060	30	9606	10060	ABCC9	NM_020297.4		CRISPRko	CDS	NC_000012.12	-	SpyoCas9	5	1	1	5.20.100	+	antisense	21926002	ATACACTATCGATGTTGTAG	GATAATACACTATCGATGTTGTAGTGGCAA	TGG	5	346	4650	7.4		0	0	0	0	0	15	10	12	1	16	8	21	1	14	7	14	Azimuth_2.0	0.5846	123	5	1	1
ABCC9.g6	10060	30	9606	10060	ABCC9	NM_020297.4		CRISPRko	CDS	NC_000012.12	-	SpyoCas9	5	1	1	5.20.100	+	antisense	21908132	TAAAGTACTGAATTGGCGCA	GCAATAAAGTACTGAATTGGCGCAAGGAGC	AGG	11	1400	4650	30.1		0	0	0	0	0	29	3	17	1	24	8	24	0	29	18	28	Azimuth_2.0	0.5882	113	18	1	1
ABL1.g1	25	30	9606	25	ABL1	NM_007313.3		CRISPRko	CDS	NC_000009.12	+	SpyoCas9	5	1	1	5.20.100	-	antisense	130872883	TCAGTGATGATATAGAACGG	GAACTCAGTGATGATATAGAACGGGGGCTC	GGG	6	987	3450	28.6		0	0	0	0	0	30	8	28	1	35	22	38	4	45	19	44	Azimuth_2.0	0.7916	1	23	1	1
ABL1.g2	25	30	9606	25	ABL1	NM_007313.3		CRISPRko	CDS	NC_000009.12	+	SpyoCas9	5	1	1	5.20.100	-	antisense	130874991	CGGGTGCAGTCCATTTGATG	CTCTCGGGTGCAGTCCATTTGATGGGGAAC	GGG	7	1265	3450	36.7		0	0	0	0	0	21	13	26	10	59	22	56	4	68	42	83	Azimuth_2.0	0.6356	71	16	1	1
ABL1.g3	25	30	9606	25	ABL1	NM_007313.3		CRISPRko	CDS	NC_000009.12	+	SpyoCas9	5	1	1	5.20.100	+	sense	130863013	GAAGAAATACAGCCTGACGG	TGTGGAAGAAATACAGCCTGACGGTGGCCG	TGG	4	856	3450	24.8		0	0	0	0	1	33	5	26	2	45	30	46	5	62	26	52	Azimuth_2.0	0.687	32	61	1	1
ABL1.g4	25	30	9606	25	ABL1	NM_007313.3		CRISPRko	CDS	NC_000009.12	+	SpyoCas9	5	1	1	5.20.100	+	sense	130875048	TCCATCAAGTCCGACGTCTG	GTTCTCCATCAAGTCCGACGTCTGGGGTAA	GGG	7	1322	3450	38.3		0	0	0	0	1	1	1	10	4	11	7	8	7	18	6	17	Azimuth_2.0	0.6396	68	40	1	1
ABL1.g5	25	30	9606	25	ABL1	NM_007313.3		CRISPRko	CDS	NC_000009.12	+	SpyoCas9	5	1	1	5.20.100	+	sense	130862824	GGTTCATCATCATTCAACGG	AGTTGGTTCATCATCATTCAACGGTGGCCG	TGG	4	667	3450	19.3		0	0	0	0	2	14	5	10	0	39	19	19	4	66	22	55	Azimuth_2.0	0.6905	28	93	1	1
ABL1.g6	25	30	9606	25	ABL1	NM_007313.3		CRISPRko	CDS	NC_000009.12	+	SpyoCas9	5	1	1	5.20.100	+	sense	130855049	CCATCTCGCTGAGATACGAA	AGGTCCATCTCGCTGAGATACGAAGGGAGG	GGG	3	558	3450	16.2		0	0	0	0	2	14	10	23	0	23	6	11	1	24	13	19	Azimuth_2.0	0.6778	38	94	1	1
ACE.g1	1636	30	9606	1636	ACE	NM_000789.4		CRISPRko	CDS	NC_000017.11	+	SpyoCas9	5	1	1	5.20.100	+	sense	63480348	CCCCAGGCTTCACAGACACG	ACGCCCCCAGGCTTCACAGACACGGGGGCC	GGG	5	666	3921	17		0	0	0	0	0	39	21	38	8	78	21	55	8	135	53	182	Azimuth_2.0	0.6354	85	38	1	1
ACE.g2	1636	30	9606	1636	ACE	NM_000789.4		CRISPRko	CDS	NC_000017.11	+	SpyoCas9	5	1	1	5.20.100	-	antisense	63487035	GCCATTCGGGTGGCACACAG	AGCTGCCATTCGGGTGGCACACAGTGGCCA	TGG	15	2266	3921	57.8		0	0	0	0	1	33	21	35	2	43	22	50	2	65	35	67	Azimuth_2.0	0.6628	49	96	1	1
ACE.g3	1636	30	9606	1636	ACE	NM_000789.4		CRISPRko	CDS	NC_000017.11	+	SpyoCas9	5	1	1	5.20.100	+	sense	63482489	GCAGTGCACACGGGTCACGA	TCAAGCAGTGCACACGGGTCACGATGGACC	TGG	8	1141	3921	29.1		0	0	0	0	1	15	3	11	3	34	8	21	3	32	14	10	Azimuth_2.0	0.6296	93	65	1	1
ACE.g4	1636	30	9606	1636	ACE	NM_000789.4		CRISPRko	CDS	NC_000017.11	+	SpyoCas9	5	1	1	5.20.100	+	sense	63488964	TAGATGCAGGGGACTCGTGG	TATGTAGATGCAGGGGACTCGTGGAGGTCT	AGG	17	2472	3921	63		0	0	0	0	1	32	3	17	7	71	21	53	5	89	19	69	Azimuth_2.0	0.6408	76	94	1	1
ACE.g5	1636	30	9606	1636	ACE	NM_000789.4		CRISPRko	CDS	NC_000017.11	+	SpyoCas9	5	1	1	5.20.100	-	antisense	63484418	GGCTGGAAGTACTTGAGCAG	GACTGGCTGGAAGTACTTGAGCAGCGGCTG	CGG	12	1797	3921	45.8		0	0	0	0	7	84	81	71	10	156	55	111	15	146	64	110	Azimuth_2.0	0.6837	34	465	1	1
ACE.g6	1636	30	9606	1636	ACE	NM_000789.4		CRISPRko	CDS	NC_000017.11	+	SpyoCas9	5	1	1	5.20.100	+	sense	63482663	TCTGCACAAAATCGGCCTGC	AACATCTGCACAAAATCGGCCTGCTGGACC	TGG	8	1315	3921	33.5		0	0	0	0	1	19	3	18	5	35	21	28	8	38	23	38	Azimuth_2.0	0.4886	426	73	1	1
ACHE.g1	43	30	9606	43	ACHE	NM_001367915.1		CRISPRko	CDS	NC_000007.14	-	SpyoCas9	5	1	1	5.20.100	+	antisense	100893793	CACCCCCATAGATCCAGACG	AAGCCACCCCCATAGATCCAGACGAGGACA	AGG	2	440	1845	23.8		0	0	0	0	2	10	9	15	6	32	15	14	3	28	17	39	Azimuth_2.0	0.6887	19	79	1	1
ACHE.g2	43	30	9606	43	ACHE	NM_001367915.1		CRISPRko	CDS	NC_000007.14	-	SpyoCas9	5	1	1	5.20.100	-	sense	100893717	GCTTCTTGGTACAGGCCGAG	GGCCGCTTCTTGGTACAGGCCGAGAGGACT	AGG	2	516	1845	28		0	0	0	0	2	26	6	21	7	44	23	28	3	32	4	23	Azimuth_2.0	0.6793	24	88	1	1
ACHE.g3	43	30	9606	43	ACHE	NM_001367915.1		CRISPRko	CDS	NC_000007.14	-	SpyoCas9	5	1	1	5.20.100	+	antisense	100893752	GCCATCGTACACGTCCAAGG	AGCGGCCATCGTACACGTCCAAGGAGGAGG	AGG	2	481	1845	26.1		0	0	0	0	3	8	2	12	2	13	4	13	2	8	1	6	Azimuth_2.0	0.7327	2	112	1	1
ACHE.g4	43	30	9606	43	ACHE	NM_001367915.1		CRISPRko	CDS	NC_000007.14	-	SpyoCas9	5	1	1	5.20.100	-	sense	100894067	CATTCGCCTGAAGACCCCCG	GGGGCATTCGCCTGAAGACCCCCGGGGGCC	GGG	2	166	1845	9		0	0	0	0	1	22	9	15	5	28	13	24	7	33	11	20	Azimuth_2.0	0.6234	63	52	1	1
ACHE.g5	43	30	9606	43	ACHE	NM_001367915.1		CRISPRko	CDS	NC_000007.14	-	SpyoCas9	5	1	1	5.20.100	+	antisense	100893569	TGATGTCGGGTCACCCCCGA	TCACTGATGTCGGGTCACCCCCGAAGGCTG	AGG	2	664	1845	36		0	0	0	0	1	19	14	27	4	33	15	49	1	12	2	6	Azimuth_2.0	0.6073	78	45	1	1
ACHE.g6	43	30	9606	43	ACHE	NM_001367915.1		CRISPRko	CDS	NC_000007.14	-	SpyoCas9	5	1	1	5.20.100	-	sense	100893784	GTCCTCGTCTGGATCTATGG	CCCTGTCCTCGTCTGGATCTATGGGGGTGG	GGG	2	449	1845	24.3		0	0	0	0	2	26	11	24	2	29	7	19	5	29	11	36	Azimuth_2.0	0.6549	34	89	1	1
ACVRL1.g1	94	30	9606	94	ACVRL1	NM_000020.3		CRISPRko	CDS	NC_000012.12	+	SpyoCas9	5	1	1	5.20.100	-	antisense	51913288	GCAGTAGTGGTTGACGAACT	CGCAGCAGTAGTGGTTGACGAACTCGGTGG	CGG	3	250	1512	16.5		0	0	0	0	1	8	1	8	4	16	9	13	14	45	24	36	Azimuth_2.0	0.6217	49	25	1	1
ACVRL1.g2	94	30	9606	94	ACVRL1	NM_000020.3		CRISPRko	CDS	NC_000012.12	+	SpyoCas9	5	1	1	5.20.100	+	sense	51913590	TCGGAGCAGCCGGGAACAGA	TCCTTCGGAGCAGCCGGGAACAGATGGCCA	TGG	4	344	1512	22.8		0	0	0	0	3	59	14	59	16	160	57	94	27	217	71	190	Azimuth_2.0	0.521	146	100	1	1
ACVRL1.g3	94	30	9606	94	ACVRL1	NM_000020.3		CRISPRko	CDS	NC_000012.12	+	SpyoCas9	5	1	1	5.20.100	+	sense	51915412	GTGGAGATCTTCGGTACACA	GCACGTGGAGATCTTCGGTACACAGGGCAA	GGG	7	959	1512	63.4		0	0	0	0	2	15	8	17	2	29	14	28	4	52	13	33	Azimuth_2.0	0.6464	30	53	1	1
ACVRL1.g4	94	30	9606	94	ACVRL1	NM_000020.3		CRISPRko	CDS	NC_000012.12	+	SpyoCas9	5	1	1	5.20.100	-	antisense	51913284	TAGTGGTTGACGAACTCGGT	GCAGTAGTGGTTGACGAACTCGGTGGGGCG	GGG	3	246	1512	16.3		0	0	0	0	1	5	0	4	0	5	2	2	1	11	2	5	Azimuth_2.0	0.6021	67	23	1	1
ACVRL1.g5	94	30	9606	94	ACVRL1	NM_000020.3		CRISPRko	CDS	NC_000012.12	+	SpyoCas9	5	1	1	5.20.100	+	sense	51914459	AAGGCCGCTATGGCGAAGTG	GGAAAAGGCCGCTATGGCGAAGTGTGGCGG	TGG	6	645	1512	42.7		0	0	0	0	3	14	13	9	4	14	5	13	4	43	13	16	Azimuth_2.0	0.6448	33	76	1	1
ACVRL1.g6	94	30	9606	94	ACVRL1	NM_000020.3		CRISPRko	CDS	NC_000012.12	+	SpyoCas9	5	1	1	5.20.100	+	sense	51914586	ACACGACAACATCCTAGGCA	TCAGACACGACAACATCCTAGGCAAGGGGA	AGG	6	772	1512	51.1		0	0	0	0	2	25	15	30	6	49	14	31	3	39	16	26	Azimuth_2.0	0.6143	54	59	1	1
ADA.g1	100	30	9606	100	ADA	NM_000022.4		CRISPRko	CDS	NC_000020.11	-	SpyoCas9	5	1	1	5.20.100	-	sense	44623042	TCACCGTACTGTCCACGCCG	GCATTCACCGTACTGTCCACGCCGGGGAGG	GGG	7	643	1092	58.9		0	0	0	0	0	9	1	3	4	10	2	4	9	8	1	8	Azimuth_2.0	0.6743	8	3	1	1
ADA.g2	100	30	9606	100	ADA	NM_000022.4		CRISPRko	CDS	NC_000020.11	-	SpyoCas9	5	1	1	5.20.100	-	sense	44623039	CCGTACTGTCCACGCCGGGG	TTCACCGTACTGTCCACGCCGGGGAGGTGG	AGG	7	646	1092	59.2		0	0	0	0	2	7	4	9	5	21	5	11	4	24	3	9	Azimuth_2.0	0.6011	39	33	1	1
ADA.g3	100	30	9606	100	ADA	NM_000022.4		CRISPRko	CDS	NC_000020.11	-	SpyoCas9	5	1	1	5.20.100	-	sense	44623012	CTCGGCCGAAGTAGTAAAAG	TGGGCTCGGCCGAAGTAGTAAAAGAGGTGA	AGG	7	673	1092	61.6		0	0	0	0	0	44	20	30	2	49	14	40	2	22	18	38	Azimuth_2.0	0.5677	64	16	1	1
ADA.g4	100	30	9606	100	ADA	NM_000022.4		CRISPRko	CDS	NC_000020.11	-	SpyoCas9	5	1	1	5.20.100	-	sense	44624282	GAAGTACCAGCAGCAGACCG	GTAAGAAGTACCAGCAGCAGACCGTGGTAG	TGG	6	526	1092	48.2		0	0	0	0	5	37	7	17	18	53	33	42	18	62	29	34	Azimuth_2.0	0.6616	10	83	1	1
ADA.g5	100	30	9606	100	ADA	NM_000022.4		CRISPRko	CDS	NC_000020.11	-	SpyoCas9	5	1	1	5.20.100	-	sense	44625668	AGGGGACCTCACCCCAGACG	ACAGAGGGGACCTCACCCCAGACGAGGTGG	AGG	5	379	1092	34.7		0	0	0	0	4	32	9	19	8	63	21	39	19	114	34	60	Azimuth_2.0	0.6399	22	72	1	1
ADA.g6	100	30	9606	100	ADA	NM_000022.4		CRISPRko	CDS	NC_000020.11	-	SpyoCas9	5	1	1	5.20.100	-	sense	44625617	GGAGGGGGAGCGAGACTTCG	TGCAGGAGGGGGAGCGAGACTTCGGGGTCA	GGG	5	430	1092	39.4		0	0	0	0	8	23	13	23	7	55	15	36	4	33	3	19	Azimuth_2.0	0.6654	9	108	1	1
ADAMTSL4-AS1.g1	574406	30	9606	574406	ADAMTSL4-AS1	NR_104133.1		CRISPRko	TRANSCRIPT	NC_000001.11	-	SpyoCas9	5	1	1	5.20.100	-	sense	150561158	ACCCACCAAAAAGCGCACCG	CTCGACCCACCAAAAAGCGCACCGCGGCCG	CGG	4	773	1036	74.6		0	0	0	0	1	11	5	10	5	19	8	16	2	15	3	17	Azimuth_2.0	0.7399	2	14	1	1
ADAMTSL4-AS1.g2	574406	30	9606	574406	ADAMTSL4-AS1	NR_104133.1		CRISPRko	TRANSCRIPT	NC_000001.11	-	SpyoCas9	5	1	1	5.20.100	+	antisense	150561111	GTTCTCCCATTTGAGGTGTG	ACCAGTTCTCCCATTTGAGGTGTGGGGCGC	GGG	4	820	1036	79.2		0	0	0	0	3	71	45	66	5	104	40	93	4	127	40	115	Azimuth_2.0	0.6215	18	42	1	1
ADAMTSL4-AS1.g3	574406	30	9606	574406	ADAMTSL4-AS1	NR_104133.1		CRISPRko	TRANSCRIPT	NC_000001.11	-	SpyoCas9	5	1	1	5.20.100	-	sense	150563177	GGCTGAGACACTTATGCCCT	TTAAGGCTGAGACACTTATGCCCTGGGCCA	GGG	3	633	1036	61.1		0	0	0	0	1	39	21	47	3	58	22	52	3	81	39	94	Azimuth_2.0	0.5397	48	20	1	1
ADAMTSL4-AS1.g4	574406	30	9606	574406	ADAMTSL4-AS1	NR_104133.1		CRISPRko	TRANSCRIPT	NC_000001.11	-	SpyoCas9	5	1	1	5.20.100	-	sense	150560953	TGAGGGGTCCATAGCCGACA	CTGCTGAGGGGTCCATAGCCGACAAGGAAG	AGG	4	978	1036	94.4		0	0	0	0	5	13	3	13	2	13	3	15	9	22	8	19	Azimuth_2.0	0.6378	15	56	1	1
ADAMTSL4-AS1.g5	574406	30	9606	574406	ADAMTSL4-AS1	NR_104133.1		CRISPRko	TRANSCRIPT	NC_000001.11	-	SpyoCas9	5	1	1	5.20.100	-	sense	150563128	TTCACTCCTAGTTACCAGAA	CTGCTTCACTCCTAGTTACCAGAAAGGTGG	AGG	3	682	1036	65.8		0	0	0	0	1	65	24	59	1	69	27	57	1	81	34	85	Azimuth_2.0	0.6674	9	24	1	1
ADAMTSL4-AS1.g6	574406	30	9606	574406	ADAMTSL4-AS1	NR_104133.1		CRISPRko	TRANSCRIPT	NC_000001.11	-	SpyoCas9	5	1	1	5.20.100	-	sense	150563110	AAAGGTGGAATCTGGATGAG	CCAGAAAGGTGGAATCTGGATGAGTGGAGG	TGG	3	700	1036	67.6		0	0	0	0	3	123	55	105	12	166	54	134	12	171	74	128	Azimuth_2.0	0.5975	27	49	1	1
ADH1A.g1	124	30	9606	124	ADH1A	NM_000667.4		CRISPRko	CDS	NC_000004.12	-	SpyoCas9	5	1	1	5.20.100	+	antisense	99286951	CCATGGTACCACTAACCACG	GTCACCATGGTACCACTAACCACGTGGTCA	TGG	3	158	1128	14	100507053 (LOC100507053)	0	0	1	0	2	20	9	14	3	31	15	30	2	21	4	19	Azimuth_2.0	0.7226	4	14	1	1
ADH1A.g2	124	30	9606	124	ADH1A	NM_000667.4		CRISPRko	CDS	NC_000004.12	-	SpyoCas9	5	1	1	5.20.100	+	antisense	99284617	CCCCTGAGGATTGCTTACAC	GGGTCCCCTGAGGATTGCTTACACTGGACA	TGG	5	349	1128	30.9		0	0	1	0	0	25	10	28	1	68	21	56	9	84	41	88	Azimuth_2.0	0.5714	66	4	1	1
ADH1A.g3	124	30	9606	124	ADH1A	NM_000667.4		CRISPRko	CDS	NC_000004.12	-	SpyoCas9	5	1	1	5.20.100	-	sense	99286940	CCACGTGGTTAGTGGTACCA	ATGACCACGTGGTTAGTGGTACCATGGTGA	TGG	3	169	1128	15	100507053 (LOC100507053)	0	0	1	0	4	27	5	12	6	25	10	15	1	23	5	15	Azimuth_2.0	0.6023	48	27	1	1
ADH1A.g4	124	30	9606	124	ADH1A	NM_000667.4		CRISPRko	CDS	NC_000004.12	-	SpyoCas9	5	1	1	5.20.100	-	sense	99284606	CCAGTGTAAGCAATCCTCAG	CTGTCCAGTGTAAGCAATCCTCAGGGGACC	GGG	5	360	1128	31.9		0	0	1	0	3	26	19	28	4	52	31	58	3	119	20	83	Azimuth_2.0	0.7303	3	21	1	1
ADH1A.g5	124	30	9606	124	ADH1A	NM_000667.4		CRISPRko	CDS	NC_000004.12	-	SpyoCas9	5	1	1	5.20.100	+	antisense	99284470	ACAGACTTTCTCTAGAGGCG	TGAGACAGACTTTCTCTAGAGGCGAGGCTG	AGG	5	496	1128	44		0	0	1	0	1	57	19	69	3	49	16	53	4	34	14	51	Azimuth_2.0	0.655	17	9	1	1
ADH1A.g6	124	30	9606	124	ADH1A	NM_000667.4		CRISPRko	CDS	NC_000004.12	-	SpyoCas9	5	1	1	5.20.100	+	antisense	99284784	CCACACTGAGGAATAGCGAG	TTTTCCACACTGAGGAATAGCGAGTGGGAT	TGG	4	279	1128	24.7		0	0	1	0	5	55	58	32	1	62	20	52	6	124	34	89	Azimuth_2.0	0.6218	32	35	1	1
ADH1B.g1	125	30	9606	125	ADH1B	NM_000668.6		CRISPRko	CDS	NC_000004.12	-	SpyoCas9	5	1	1	5.20.100	-	sense	99318136	CCACGTGGTTAGTGGCAACC	ATGACCACGTGGTTAGTGGCAACCTGGTGA	TGG	3	169	1128	15		0	0	0	0	4	21	6	18	4	27	10	29	6	31	17	32	Azimuth_2.0	0.589	48	22	1	1
ADH1B.g2	125	30	9606	125	ADH1B	NM_000668.6		CRISPRko	CDS	NC_000004.12	-	SpyoCas9	5	1	1	5.20.100	+	antisense	99318147	CCAGGTTGCCACTAACCACG	GTCACCAGGTTGCCACTAACCACGTGGTCA	TGG	3	158	1128	14		0	0	0	0	3	54	15	26	2	28	8	25	2	68	21	51	Azimuth_2.0	0.7265	3	18	1	1
ADH1B.g3	125	30	9606	125	ADH1B	NM_000668.6		CRISPRko	CDS	NC_000004.12	-	SpyoCas9	5	1	1	5.20.100	-	sense	99318151	CTGTCACACAGATGACCACG	GAATCTGTCACACAGATGACCACGTGGTTA	TGG	3	154	1128	13.7		0	0	0	0	8	28	9	33	7	104	27	72	14	83	26	65	Azimuth_2.0	0.7031	5	38	1	1
ADH1B.g4	125	30	9606	125	ADH1B	NM_000668.6		CRISPRko	CDS	NC_000004.12	-	SpyoCas9	5	1	1	5.20.100	-	sense	99315903	GTCTGCAGTTAACGTTGCCA	ATGGGTCTGCAGTTAACGTTGCCAAGGTGA	AGG	5	562	1128	49.8		0	0	0	0	3	22	16	29	5	53	10	39	0	53	12	48	Azimuth_2.0	0.6111	38	16	1	1
ADH1B.g5	125	30	9606	125	ADH1B	NM_000668.6		CRISPRko	CDS	NC_000004.12	-	SpyoCas9	5	1	1	5.20.100	+	antisense	99316050	GGTGCCAAGGAAGTGGTGAA	TGCTGGTGCCAAGGAAGTGGTGAATGGGCT	TGG	5	415	1128	36.8		0	0	0	0	9	120	44	70	9	216	88	244	17	283	143	225	Azimuth_2.0	0.5543	66	41	1	1
ADH1B.g6	125	30	9606	125	ADH1B	NM_000668.6		CRISPRko	CDS	NC_000004.12	-	SpyoCas9	5	1	1	5.20.100	+	antisense	99315947	TCGAGAATCCACAGCCAATG	CCAGTCGAGAATCCACAGCCAATGAGGCAG	AGG	5	518	1128	45.9		0	0	0	0	6	66	26	69	9	135	57	110	13	161	67	158	Azimuth_2.0	0.6647	14	28	1	1
ADH1C.g1	126	30	9606	126	ADH1C	NM_000669.5		CRISPRko	CDS	NC_000004.12	-	SpyoCas9	5	1	1	5.20.100	+	antisense	99345010	TGCTGACGCCGACGAAGTGG	AAGGTGCTGACGCCGACGAAGTGGTGGATG	TGG	5	419	1128	37.1		0	0	0	0	5	4	4	7	9	8	7	7	8	12	1	7	Azimuth_2.0	0.6288	31	32	1	1
ADH1C.g2	126	30	9606	126	ADH1C	NM_000669.5		CRISPRko	CDS	NC_000004.12	-	SpyoCas9	5	1	1	5.20.100	+	antisense	99345007	AGGTGCTGACGCCGACGAAG	GAGAAGGTGCTGACGCCGACGAAGTGGTGG	TGG	5	422	1128	37.4		0	0	0	0	4	8	2	3	7	18	7	8	4	7	5	6	Azimuth_2.0	0.5735	54	19	1	1
ADH1C.g3	126	30	9606	126	ADH1C	NM_000669.5		CRISPRko	CDS	NC_000004.12	-	SpyoCas9	5	1	1	5.20.100	-	sense	99347111	CTGTCGTTCAGATGAGCATG	GAATCTGTCGTTCAGATGAGCATGTGGTTA	TGG	3	154	1128	13.7		0	0	1	0	10	39	9	32	6	37	11	34	3	68	13	37	Azimuth_2.0	0.6317	27	60	1	1
ADH1C.g4	126	30	9606	126	ADH1C	NM_000669.5		CRISPRko	CDS	NC_000004.12	-	SpyoCas9	5	1	1	5.20.100	+	antisense	99345015	ACGCCGACGAAGTGGTGGAT	GCTGACGCCGACGAAGTGGTGGATGGGCTT	GGG	5	414	1128	36.7		0	0	0	0	3	25	7	11	2	17	6	26	2	4	1	5	Azimuth_2.0	0.501	90	11	1	1
ADH1C.g5	126	30	9606	126	ADH1C	NM_000669.5		CRISPRko	CDS	NC_000004.12	-	SpyoCas9	5	1	1	5.20.100	-	sense	99343050	TGAAAACATAGGTCACCCCA	TTTCTGAAAACATAGGTCACCCCAGGGTCT	GGG	6	573	1128	50.8		0	0	0	0	4	51	26	37	2	68	30	61	4	61	26	59	Azimuth_2.0	0.7471	2	28	1	1
ADH1C.g6	126	30	9606	126	ADH1C	NM_000669.5		CRISPRko	CDS	NC_000004.12	-	SpyoCas9	5	1	1	5.20.100	-	sense	99347096	GCATGTGGTTAGTGGCAACC	ATGAGCATGTGGTTAGTGGCAACCTGGTGA	TGG	3	169	1128	15		0	0	0	0	5	35	13	45	9	64	21	74	2	143	46	99	Azimuth_2.0	0.6094	38	35	1	1
ADORA1.g1	134	30	9606	134	ADORA1	NM_000674.3		CRISPRko	CDS	NC_000001.11	+	SpyoCas9	5	1	1	5.20.100	-	antisense	203165329	AGGGGTCAGTCCCACCACGA	ACATAGGGGTCAGTCCCACCACGAAGGAGA	AGG	4	409	981	41.7		0	0	0	0	1	23	10	13	3	39	23	32	8	47	15	27	Azimuth_2.0	0.7059	5	13	1	1
ADORA1.g2	134	30	9606	134	ADORA1	NM_000674.3		CRISPRko	CDS	NC_000001.11	+	SpyoCas9	5	1	1	5.20.100	-	antisense	203129165	GGAGAGGGATCTTGACCCGG	CACCGGAGAGGGATCTTGACCCGGAGGTAG	AGG	3	323	981	32.9		0	0	0	0	4	36	14	21	4	61	34	40	3	15	7	17	Azimuth_2.0	0.7061	4	54	1	1
ADORA1.g3	134	30	9606	134	ADORA1	NM_000674.3		CRISPRko	CDS	NC_000001.11	+	SpyoCas9	5	1	1	5.20.100	-	antisense	203129168	ACCGGAGAGGGATCTTGACC	ACTCACCGGAGAGGGATCTTGACCCGGAGG	CGG	3	326	981	33.2		0	0	0	0	1	45	21	40	10	96	51	79	11	103	61	76	Azimuth_2.0	0.6088	47	15	1	1
ADORA1.g4	134	30	9606	134	ADORA1	NM_000674.3		CRISPRko	CDS	NC_000001.11	+	SpyoCas9	5	1	1	5.20.100	+	sense	203165434	GATCAAGTGCGAGTTCGAGA	CCGTGATCAAGTGCGAGTTCGAGAAGGTCA	AGG	4	514	981	52.4		0	0	0	0	4	5	4	11	6	23	14	31	3	18	4	11	Azimuth_2.0	0.6551	20	50	1	1
ADORA1.g5	134	30	9606	134	ADORA1	NM_000674.3		CRISPRko	CDS	NC_000001.11	+	SpyoCas9	5	1	1	5.20.100	+	sense	203165383	GAGTGCGGTGGAGCGGGCCT	ATCTGAGTGCGGTGGAGCGGGCCTGGGCAG	GGG	4	463	981	47.2		0	0	0	0	5	57	21	40	15	83	19	41	15	117	38	90	Azimuth_2.0	0.3642	180	65	1	1
ADORA1.g6	134	30	9606	134	ADORA1	NM_000674.3		CRISPRko	CDS	NC_000001.11	+	SpyoCas9	5	1	1	5.20.100	-	antisense	203165347	ATTGTTCCAGCCAAACATAG	TCAGATTGTTCCAGCCAAACATAGGGGTCA	GGG	4	427	981	43.5		0	0	0	0	4	31	14	34	4	84	32	76	6	68	26	76	Azimuth_2.0	0.616	41	52	1	1
ADORA2A.g1	135	30	9606	135	ADORA2A	NM_001278497.2		CRISPRko	CDS	NC_000022.11	+	SpyoCas9	5	1	1	5.20.100	-	antisense	24440998	AAGCAGTTGATGATGTGTAG	AGTGAAGCAGTTGATGATGTGTAGGGGCAG	GGG	4	747	1239	60.3	101730217 (SPECC1L-ADORA2A)	0	0	2	0	3	56	13	41	3	84	31	78	1	71	37	56	Azimuth_2.0	0.6711	11	60	1	1
ADORA2A.g2	135	30	9606	135	ADORA2A	NM_001278497.2		CRISPRko	CDS	NC_000022.11	+	SpyoCas9	5	1	1	5.20.100	+	sense	24440700	AACTGCGGTCAGCCAAAGGA	GAACAACTGCGGTCAGCCAAAGGAGGGCAA	GGG	4	449	1239	36.2	101730217 (SPECC1L-ADORA2A)	0	0	2	0	2	29	14	30	7	48	17	45	3	59	26	73	Azimuth_2.0	0.6077	39	32	1	1
ADORA2A.g3	135	30	9606	135	ADORA2A	NM_001278497.2		CRISPRko	CDS	NC_000022.11	+	SpyoCas9	5	1	1	5.20.100	+	sense	24440606	TGGCTTGGTGACCGGCACGA	ACAATGGCTTGGTGACCGGCACGAGGGCTA	GGG	4	355	1239	28.7	101730217 (SPECC1L-ADORA2A)	0	0	2	0	4	22	6	9	10	39	12	29	12	20	9	25	Azimuth_2.0	0.6571	16	68	1	1
ADORA2A.g4	135	30	9606	135	ADORA2A	NM_001278497.2		CRISPRko	CDS	NC_000022.11	+	SpyoCas9	5	1	1	5.20.100	+	sense	24440685	ATGCTAGGTTGGAACAACTG	TCCCATGCTAGGTTGGAACAACTGCGGTCA	CGG	4	434	1239	35	101730217 (SPECC1L-ADORA2A)	0	0	2	0	2	37	12	37	6	50	23	43	4	92	55	79	Azimuth_2.0	0.766	2	36	1	1
ADORA2A.g5	135	30	9606	135	ADORA2A	NM_001278497.2		CRISPRko	CDS	NC_000022.11	+	SpyoCas9	5	1	1	5.20.100	-	antisense	24440606	GATGCCCTTAGCCCTCGTGC	CAATGATGCCCTTAGCCCTCGTGCCGGTCA	CGG	4	355	1239	28.7	101730217 (SPECC1L-ADORA2A)	0	0	2	0	3	28	6	24	10	52	19	33	4	46	28	36	Azimuth_2.0	0.6211	34	52	1	1
ADORA2A.g6	135	30	9606	135	ADORA2A	NM_001278497.2		CRISPRko	CDS	NC_000022.11	+	SpyoCas9	5	1	1	5.20.100	+	sense	24440699	CAACTGCGGTCAGCCAAAGG	GGAACAACTGCGGTCAGCCAAAGGAGGGCA	AGG	4	448	1239	36.2	101730217 (SPECC1L-ADORA2A)	0	0	2	0	2	38	13	26	0	59	20	60	8	65	21	73	Azimuth_2.0	0.5798	71	37	1	1
ADORA2B.g1	136	30	9606	136	ADORA2B	NM_000676.4		CRISPRko	CDS	NC_000017.11	+	SpyoCas9	5	1	1	5.20.100	-	antisense	15974926	ACCAGCATTATAAGCAGTGG	GATCACCAGCATTATAAGCAGTGGGGGCAG	GGG	2	582	999	58.3		0	0	0	0	0	66	21	53	2	80	31	80	4	103	44	94	Azimuth_2.0	0.6547	10	11	1	1
ADORA2B.g2	136	30	9606	136	ADORA2B	NM_000676.4		CRISPRko	CDS	NC_000017.11	+	SpyoCas9	5	1	1	5.20.100	+	sense	15974767	TCGGATTGACTCCATTCCTG	GGCATCGGATTGACTCCATTCCTGGGGTGG	GGG	2	423	999	42.3		0	0	0	0	3	64	27	59	3	76	23	68	5	78	24	93	Azimuth_2.0	0.7079	3	54	1	1
ADORA2B.g3	136	30	9606	136	ADORA2B	NM_000676.4		CRISPRko	CDS	NC_000017.11	+	SpyoCas9	5	1	1	5.20.100	+	sense	15945310	GGTCATCGCCGCGCTTTCGG	AGCTGGTCATCGCCGCGCTTTCGGTGGCGG	TGG	1	61	999	6.1		0	0	0	0	0	67	12	65	3	102	28	60	1	11	4	3	Azimuth_2.0	0.5767	45	12	1	1
ADORA2B.g4	136	30	9606	136	ADORA2B	NM_000676.4		CRISPRko	CDS	NC_000017.11	+	SpyoCas9	5	1	1	5.20.100	-	antisense	15974747	TGGAGTCAATCCGATGCCAA	GGAATGGAGTCAATCCGATGCCAAAGGCAA	AGG	2	403	999	40.3		0	0	0	0	2	24	3	20	1	92	55	147	2	2579	1482	4662	Azimuth_2.0	0.6023	31	37	1	1
ADORA2B.g5	136	30	9606	136	ADORA2B	NM_000676.4		CRISPRko	CDS	NC_000017.11	+	SpyoCas9	5	1	1	5.20.100	-	antisense	15945307	GTTGCCCGCCACCGAAAGCG	GCACGTTGCCCGCCACCGAAAGCGCGGCGA	CGG	1	58	999	5.8		0	0	0	0	0	4	2	8	2	16	2	4	7	24	7	7	Azimuth_2.0	0.5255	70	1	1	1
ADORA2B.g6	136	30	9606	136	ADORA2B	NM_000676.4		CRISPRko	CDS	NC_000017.11	+	SpyoCas9	5	1	1	5.20.100	-	antisense	15945547	CAGGTATCTGTCGACTGCCA	TGGCCAGGTATCTGTCGACTGCCACGGCCA	CGG	1	298	999	29.8		0	0	0	0	3	30	16	31	3	28	12	26	7	22	10	20	Azimuth_2.0	0.5867	38	48	1	1
ADORA3.g1	140	30	9606	140	ADORA3	NM_000677.4		CRISPRko	CDS	NC_000001.11	-	SpyoCas9	5	1	1	5.20.100	+	antisense	111500337	ATGGCGCACATGACAACCAG	ATAGATGGCGCACATGACAACCAGGGGGAT	GGG	2	570	957	59.6		0	1	0	0	1	20	6	11	4	48	15	33	4	34	20	33	Azimuth_2.0	0.6948	5	3	1	1
ADORA3.g2	140	30	9606	140	ADORA3	NM_000677.4		CRISPRko	CDS	NC_000001.11	-	SpyoCas9	5	1	1	5.20.100	+	antisense	111500393	CATGTAGTCCATTCTCATGA	ATACCATGTAGTCCATTCTCATGACGGAAA	CGG	2	514	957	53.7		0	1	0	0	2	63	21	45	5	45	30	68	2	343	213	599	Azimuth_2.0	0.6089	29	22	1	1
ADORA3.g3	140	30	9606	140	ADORA3	NM_000677.4		CRISPRko	CDS	NC_000001.11	-	SpyoCas9	5	1	1	5.20.100	+	antisense	111500470	TCATGTTCCAGCCAAACATG	AGTTTCATGTTCCAGCCAAACATGGGGGTC	GGG	2	437	957	45.7		0	1	0	0	3	38	19	49	4	64	30	64	15	151	62	121	Azimuth_2.0	0.6364	19	32	1	1
ADORA3.g4	140	30	9606	140	ADORA3	NM_000677.4		CRISPRko	CDS	NC_000001.11	-	SpyoCas9	5	1	1	5.20.100	-	sense	111500553	TTCATTCACACAGATACAAG	TCTCTTCATTCACACAGATACAAGAGGGTC	AGG	2	354	957	37		0	1	0	0	3	90	34	68	0	147	52	173	7	212	87	264	Azimuth_2.0	0.629	23	37	1	1
ADORA3.g5	140	30	9606	140	ADORA3	NM_000677.4		CRISPRko	CDS	NC_000001.11	-	SpyoCas9	5	1	1	5.20.100	+	antisense	111500336	GATGGCGCACATGACAACCA	GATAGATGGCGCACATGACAACCAGGGGGA	GGG	2	571	957	59.7		0	1	0	0	2	11	7	18	4	30	9	22	4	42	16	52	Azimuth_2.0	0.6806	7	14	1	1
ADORA3.g6	140	30	9606	140	ADORA3	NM_000677.4		CRISPRko	CDS	NC_000001.11	-	SpyoCas9	5	1	1	5.20.100	+	antisense	111500335	AGATGGCGCACATGACAACC	AGATAGATGGCGCACATGACAACCAGGGGG	AGG	2	572	957	59.8		0	1	0	0	2	21	14	11	5	37	6	32	2	26	8	23	Azimuth_2.0	0.5356	60	15	1	1
ADRA1A.g1	148	30	9606	148	ADRA1A	NM_000680.4		CRISPRko	CDS	NC_000008.11	-	SpyoCas9	5	1	1	5.20.100	-	sense	26864294	TGGCCTCAAGACCGACAAGT	AGTCTGGCCTCAAGACCGACAAGTCGGACT	CGG	2	676	1401	48.3		0	0	0	0	0	11	3	14	5	27	18	27	10	30	13	20	Azimuth_2.0	0.6861	13	2	1	1
ADRA1A.g2	148	30	9606	148	ADRA1A	NM_000680.4		CRISPRko	CDS	NC_000008.11	-	SpyoCas9	5	1	1	5.20.100	+	antisense	26864888	CAAGATCACCCCGAGCAGAA	CCCCCAAGATCACCCCGAGCAGAATGGCCT	TGG	2	82	1401	5.9		0	0	0	0	1	30	9	39	10	53	22	42	6	26	6	29	Azimuth_2.0	0.575	68	30	1	1
ADRA1A.g3	148	30	9606	148	ADRA1A	NM_000680.4		CRISPRko	CDS	NC_000008.11	-	SpyoCas9	5	1	1	5.20.100	+	antisense	26864821	GTCGGTGACAGGCTACGGAG	AGGTGTCGGTGACAGGCTACGGAGAGGATC	AGG	2	149	1401	10.6		0	0	0	0	3	50	19	27	4	71	14	50	11	71	20	47	Azimuth_2.0	0.6863	12	92	1	1
ADRA1A.g4	148	30	9606	148	ADRA1A	NM_000680.4		CRISPRko	CDS	NC_000008.11	-	SpyoCas9	5	1	1	5.20.100	+	antisense	26864596	GGTAGCTCACGCCGATGTAG	AGCGGGTAGCTCACGCCGATGTAGCGGTCG	CGG	2	374	1401	26.7		0	0	0	0	1	7	2	4	9	10	7	10	5	10	2	9	Azimuth_2.0	0.5551	89	20	1	1
ADRA1A.g5	148	30	9606	148	ADRA1A	NM_000680.4		CRISPRko	CDS	NC_000008.11	-	SpyoCas9	5	1	1	5.20.100	-	sense	26864196	CCAAGACGCACTTCTCAGTG	AAGACCAAGACGCACTTCTCAGTGAGGCTC	AGG	2	774	1401	55.2		0	0	0	0	0	38	24	34	5	59	22	51	6	44	18	52	Azimuth_2.0	0.6731	18	14	1	1
ADRA1A.g6	148	30	9606	148	ADRA1A	NM_000680.4		CRISPRko	CDS	NC_000008.11	-	SpyoCas9	5	1	1	5.20.100	+	antisense	26864717	GCCTAGGACCTCGAAGATGG	AGTAGCCTAGGACCTCGAAGATGGCGGAGA	CGG	2	253	1401	18.1		0	0	0	0	3	58	28	74	3	112	32	99	3	41	12	34	Azimuth_2.0	0.6611	21	97	1	1
ADRA1B.g1	147	30	9606	147	ADRA1B	NM_000679.4		CRISPRko	CDS	NC_000005.10	+	SpyoCas9	5	1	1	5.20.100	+	sense	159917489	CAACGATGACAAGGAGTGCG	CACCCAACGATGACAAGGAGTGCGGGGTCA	GGG	1	583	1563	37.3		0	0	0	0	3	24	7	17	2	17	11	14	3	13	7	12	Azimuth_2.0	0.6928	7	76	1	1
ADRA1B.g2	147	30	9606	147	ADRA1B	NM_000679.4		CRISPRko	CDS	NC_000005.10	+	SpyoCas9	5	1	1	5.20.100	-	antisense	159917553	TGACTAGAATGACCGCCAGA	TACATGACTAGAATGACCGCCAGAGGGATG	GGG	1	647	1563	41.4		0	0	0	0	3	25	9	25	7	38	17	38	2	28	14	27	Azimuth_2.0	0.6845	11	77	1	1
ADRA1B.g3	147	30	9606	147	ADRA1B	NM_000679.4		CRISPRko	CDS	NC_000005.10	+	SpyoCas9	5	1	1	5.20.100	+	sense	159917615	GAGAACCACCAAGAACCTAG	CCAAGAGAACCACCAAGAACCTAGAGGCAG	AGG	1	709	1563	45.4		0	0	0	0	3	66	30	59	4	98	35	125	5	83	32	83	Azimuth_2.0	0.7357	2	89	1	1
ADRA1B.g4	147	30	9606	147	ADRA1B	NM_000679.4		CRISPRko	CDS	NC_000005.10	+	SpyoCas9	5	1	1	5.20.100	+	sense	159917687	CCATTCCAAGAACTTTCACG	GGATCCATTCCAAGAACTTTCACGAGGACA	AGG	1	781	1563	50		0	0	0	0	0	51	30	48	3	79	37	70	1	105	24	99	Azimuth_2.0	0.6986	6	11	1	1
ADRA1B.g5	147	30	9606	147	ADRA1B	NM_000679.4		CRISPRko	CDS	NC_000005.10	+	SpyoCas9	5	1	1	5.20.100	+	sense	159917708	GGACACCCTTAGCAGTACCA	ACGAGGACACCCTTAGCAGTACCAAGGCCA	AGG	1	802	1563	51.3		0	0	0	0	2	32	14	30	5	67	42	53	6	55	18	48	Azimuth_2.0	0.6172	39	55	1	1
ADRA1B.g6	147	30	9606	147	ADRA1B	NM_000679.4		CRISPRko	CDS	NC_000005.10	+	SpyoCas9	5	1	1	5.20.100	-	antisense	159917676	CCTCGTGAAAGTTCTTGGAA	GTGTCCTCGTGAAAGTTCTTGGAATGGATC	TGG	1	770	1563	49.3		0	0	0	0	1	47	24	64	4	74	28	71	3	49	28	66	Azimuth_2.0	0.5776	62	32	1	1
ADRA1D.g1	146	30	9606	146	ADRA1D	NM_000678.4		CRISPRko	CDS	NC_000020.11	-	SpyoCas9	5	1	1	5.20.100	-	sense	4248374	ATCTCCGTGGACCGGTACGT	CACCATCTCCGTGGACCGGTACGTGGGCGT	GGG	1	584	1719	34		0	0	0	0	0	7	0	10	3	6	0	1	2	8	10	9	Azimuth_2.0	0.6397	20	9	1	1
ADRA1D.g2	146	30	9606	146	ADRA1D	NM_000678.4		CRISPRko	CDS	NC_000020.11	-	SpyoCas9	5	1	1	5.20.100	-	sense	4248324	CATCATGACCGAGCGCAAGG	CAGCCATCATGACCGAGCGCAAGGCGGCCG	CGG	1	634	1719	36.9		0	0	0	0	2	20	5	18	6	16	9	10	13	46	27	70	Azimuth_2.0	0.6631	11	67	1	1
ADRA1D.g3	146	30	9606	146	ADRA1D	NM_000678.4		CRISPRko	CDS	NC_000020.11	-	SpyoCas9	5	1	1	5.20.100	+	antisense	4248235	CCGCAGAAGCGCTCGTCAGG	GATACCGCAGAAGCGCTCGTCAGGGGGCAC	GGG	1	723	1719	42.1		0	0	0	0	1	15	5	16	1	24	7	14	2	25	11	25	Azimuth_2.0	0.5923	58	33	1	1
ADRA1D.g4	146	30	9606	146	ADRA1D	NM_000678.4		CRISPRko	CDS	NC_000020.11	-	SpyoCas9	5	1	1	5.20.100	+	antisense	4248234	ACCGCAGAAGCGCTCGTCAG	TGATACCGCAGAAGCGCTCGTCAGGGGGCA	GGG	1	724	1719	42.1		0	0	0	0	1	8	4	9	4	29	13	42	4	58	35	53	Azimuth_2.0	0.5854	66	29	1	1
ADRA1D.g5	146	30	9606	146	ADRA1D	NM_000678.4		CRISPRko	CDS	NC_000020.11	-	SpyoCas9	5	1	1	5.20.100	+	antisense	4248845	CCACCGCCGGGCCCTCCGAG	CCGCCCACCGCCGGGCCCTCCGAGGGGGCC	GGG	1	113	1719	6.6		0	0	0	0	5	31	8	15	16	68	21	26	34	98	40	60	Azimuth_2.0	0.5117	147	141	1	1
ADRA1D.g6	146	30	9606	146	ADRA1D	NM_000678.4		CRISPRko	CDS	NC_000020.11	-	SpyoCas9	5	1	1	5.20.100	+	antisense	4248465	GTCGCAGAAGGCGCGGCCAA	ATACGTCGCAGAAGGCGCGGCCAAAGGCCC	AGG	1	493	1719	28.7		0	0	0	0	5	22	10	29	7	46	24	39	12	52	22	39	Azimuth_2.0	0.4995	159	138	1	1
ADRA2A.g1	150	30	9606	150	ADRA2A	NM_000681.4		CRISPRko	CDS	NC_000010.11	+	SpyoCas9	5	1	1	5.20.100	-	antisense	111078603	TGGTCGTTGATCTCGCAGCG	CTTCTGGTCGTTGATCTCGCAGCGCGGCTC	CGG	1	606	1398	43.3		0	0	0	0	1	8	1	4	4	5	4	6	0	9	5	7	Azimuth_2.0	0.7796	1	13	1	1
ADRA2A.g2	150	30	9606	150	ADRA2A	NM_000681.4		CRISPRko	CDS	NC_000010.11	+	SpyoCas9	5	1	1	5.20.100	-	antisense	111078187	GACGAGCACGTTGCCGAACA	TGATGACGAGCACGTTGCCGAACACGGTGA	CGG	1	190	1398	13.6		0	0	0	0	1	6	1	6	3	13	6	7	11	27	22	27	Azimuth_2.0	0.5976	33	11	1	1
ADRA2A.g3	150	30	9606	150	ADRA2A	NM_000681.4		CRISPRko	CDS	NC_000010.11	+	SpyoCas9	5	1	1	5.20.100	-	antisense	111078546	TTCTCGATGGAGATGAGCGG	CTTCTTCTCGATGGAGATGAGCGGCGGGAA	CGG	1	549	1398	39.3		0	0	0	0	1	30	8	25	6	34	15	30	6	28	12	28	Azimuth_2.0	0.6043	27	25	1	1
ADRA2A.g4	150	30	9606	150	ADRA2A	NM_000681.4		CRISPRko	CDS	NC_000010.11	+	SpyoCas9	5	1	1	5.20.100	+	sense	111078520	CATCACCGTGTGGGTCATCT	TCATCATCACCGTGTGGGTCATCTCGGCCG	CGG	1	523	1398	37.4		0	0	0	0	6	35	13	33	5	47	22	46	7	103	25	76	Azimuth_2.0	0.4572	142	128	1	1
ADRA2A.g5	150	30	9606	150	ADRA2A	NM_000681.4		CRISPRko	CDS	NC_000010.11	+	SpyoCas9	5	1	1	5.20.100	+	sense	111078621	GCGAGATCAACGACCAGAAG	CGCTGCGAGATCAACGACCAGAAGTGGTAC	TGG	1	624	1398	44.6		0	0	0	0	0	29	9	31	6	51	18	42	8	38	22	72	Azimuth_2.0	0.5181	88	6	1	1
ADRA2A.g6	150	30	9606	150	ADRA2A	NM_000681.4		CRISPRko	CDS	NC_000010.11	+	SpyoCas9	5	1	1	5.20.100	+	sense	111078346	GGGCTACTGGTACTTCGGCA	TCATGGGCTACTGGTACTTCGGCAAGGCTT	AGG	1	349	1398	25		0	0	0	0	2	13	6	9	4	25	9	16	7	23	5	15	Azimuth_2.0	0.5734	49	46	1	1
ADRA2B.g1	151	30	9606	151	ADRA2B	NM_000682.7		CRISPRko	CDS	NC_000002.12	-	SpyoCas9	5	1	1	5.20.100	+	antisense	96115800	TGGAGTTGTACTCCAGCGCG	CGCTTGGAGTTGTACTCCAGCGCGCGGCTC	CGG	1	350	1353	25.9		0	0	0	0	1	17	2	7	2	21	2	18	6	20	5	21	Azimuth_2.0	0.6937	7	8	1	1
ADRA2B.g2	151	30	9606	151	ADRA2B	NM_000682.7		CRISPRko	CDS	NC_000002.12	-	SpyoCas9	5	1	1	5.20.100	-	sense	96115904	ACTGGTACTTCCGGCGCACG	GGCTACTGGTACTTCCGGCGCACGTGGTGC	TGG	1	246	1353	18.2		0	0	0	0	1	3	1	6	4	9	2	2	6	13	8	8	Azimuth_2.0	0.5771	65	4	1	1
ADRA2B.g3	151	30	9606	151	ADRA2B	NM_000682.7		CRISPRko	CDS	NC_000002.12	-	SpyoCas9	5	1	1	5.20.100	+	antisense	96115621	AAAGAAAGATCCGATGCTGG	GAGCAAAGAAAGATCCGATGCTGGAGGCCA	AGG	1	529	1353	39.1		0	0	0	0	3	54	24	91	2	36	19	33	5	91	44	94	Azimuth_2.0	0.65	20	53	1	1
ADRA2B.g4	151	30	9606	151	ADRA2B	NM_000682.7		CRISPRko	CDS	NC_000002.12	-	SpyoCas9	5	1	1	5.20.100	+	antisense	96115709	TCGCCCTTGTAGATGAGGGG	CTGGTCGCCCTTGTAGATGAGGGGCGGCAG	CGG	1	441	1353	32.6		0	0	0	0	4	63	26	52	2	64	14	46	6	89	28	55	Azimuth_2.0	0.6778	13	70	1	1
ADRA2B.g5	151	30	9606	151	ADRA2B	NM_000682.7		CRISPRko	CDS	NC_000002.12	-	SpyoCas9	5	1	1	5.20.100	+	antisense	96115549	ACCTCTGCGGTTGCTGCGTT	TGGGACCTCTGCGGTTGCTGCGTTTGGCGA	TGG	1	601	1353	44.4		0	0	0	0	2	20	3	22	6	34	13	25	3	43	17	44	Azimuth_2.0	0.2029	285	29	1	1
ADRA2B.g6	151	30	9606	151	ADRA2B	NM_000682.7		CRISPRko	CDS	NC_000002.12	-	SpyoCas9	5	1	1	5.20.100	-	sense	96115393	CGGACACTCGAAGTCCACTG	TCAACGGACACTCGAAGTCCACTGGGGAGA	GGG	1	757	1353	55.9		0	0	0	0	2	19	9	21	3	28	14	33	4	32	14	32	Azimuth_2.0	0.7894	1	28	1	1
ADRA2C.g1	152	30	9606	152	ADRA2C	NM_000683.4		CRISPRko	CDS	NC_000004.12	+	SpyoCas9	5	1	1	5.20.100	-	antisense	3767019	ACACAGATGCACGATCGACG	TGGCACACAGATGCACGATCGACGAGGTGC	AGG	1	412	1389	29.7		0	0	0	0	0	2	0	0	1	8	1	3	2	4	3	5	Azimuth_2.0	0.7017	6	1	1	1
ADRA2C.g2	152	30	9606	152	ADRA2C	NM_000683.4		CRISPRko	CDS	NC_000004.12	+	SpyoCas9	5	1	1	5.20.100	+	sense	3767209	GGCGCCGCCTACCCGCAGTG	CGACGGCGCCGCCTACCCGCAGTGCGGCCT	CGG	1	602	1389	43.3		0	0	0	0	1	25	11	23	5	46	21	22	12	38	13	21	Azimuth_2.0	0.6122	31	38	1	1
ADRA2C.g3	152	30	9606	152	ADRA2C	NM_000683.4		CRISPRko	CDS	NC_000004.12	+	SpyoCas9	5	1	1	5.20.100	+	sense	3767395	CCGACTACCGAAAACGGGCT	GTCCCCGACTACCGAAAACGGGCTGGGCGC	GGG	1	788	1389	56.7		0	0	0	0	0	12	8	12	1	15	4	11	0	18	10	18	Azimuth_2.0	0.5598	58	12	1	1
ADRA2C.g4	152	30	9606	152	ADRA2C	NM_000683.4		CRISPRko	CDS	NC_000004.12	+	SpyoCas9	5	1	1	5.20.100	-	antisense	3767110	CCACGATGGTGGCCTTGACG	ACGGCCACGATGGTGGCCTTGACGCGGCGT	CGG	1	503	1389	36.2		0	0	0	0	3	33	9	31	12	38	15	36	16	18	6	14	Azimuth_2.0	0.6474	16	61	1	1
ADRA2C.g5	152	30	9606	152	ADRA2C	NM_000683.4		CRISPRko	CDS	NC_000004.12	+	SpyoCas9	5	1	1	5.20.100	+	sense	3767228	GCGGCCTCAACGACGAGACC	CAGTGCGGCCTCAACGACGAGACCTGGTAC	TGG	1	621	1389	44.7		0	0	0	0	1	0	1	1	3	14	3	10	6	25	5	13	Azimuth_2.0	0.5515	64	16	1	1
ADRA2C.g6	152	30	9606	152	ADRA2C	NM_000683.4		CRISPRko	CDS	NC_000004.12	+	SpyoCas9	5	1	1	5.20.100	-	antisense	3767165	CGGTAGAGCGAGACCAGCGG	CTGGCGGTAGAGCGAGACCAGCGGCGGGAA	CGG	1	558	1389	40.2		0	0	0	0	2	25	8	30	2	31	1	22	7	32	9	14	Azimuth_2.0	0.6004	36	48	1	1
ADRB1.g1	153	30	9606	153	ADRB1	NM_000684.3		CRISPRko	CDS	NC_000010.11	+	SpyoCas9	5	1	1	5.20.100	-	antisense	114044818	GTAGAAGGAGACTACGGACG	GCACGTAGAAGGAGACTACGGACGAGGCGA	AGG	1	685	1434	47.8		0	0	0	0	1	10	7	17	5	21	9	16	8	53	17	33	Azimuth_2.0	0.6759	11	18	1	1
ADRB1.g2	153	30	9606	153	ADRB1	NM_000684.3		CRISPRko	CDS	NC_000010.11	+	SpyoCas9	5	1	1	5.20.100	-	antisense	114044844	ACGAAGGCCATGATGCACAG	GTACACGAAGGCCATGATGCACAGGGGCAC	GGG	1	711	1434	49.6		0	0	0	0	4	64	25	56	10	91	49	75	21	173	66	156	Azimuth_2.0	0.8203	1	77	1	1
ADRB1.g3	153	30	9606	153	ADRB1	NM_000684.3		CRISPRko	CDS	NC_000010.11	+	SpyoCas9	5	1	1	5.20.100	+	sense	114044927	AGCTGCGAGCGCCGTTTCCT	CGACAGCTGCGAGCGCCGTTTCCTCGGCGG	CGG	1	794	1434	55.4		0	0	0	0	1	223	47	160	2	247	71	220	3	41	19	18	Azimuth_2.0	0.3936	214	31	1	1
ADRB1.g4	153	30	9606	153	ADRB1	NM_000684.3		CRISPRko	CDS	NC_000010.11	+	SpyoCas9	5	1	1	5.20.100	-	antisense	114044812	GGAGACTACGGACGAGGCGA	AGAAGGAGACTACGGACGAGGCGATGGCGT	TGG	1	679	1434	47.4		0	0	0	0	1	7	1	2	3	11	4	7	3	8	0	2	Azimuth_2.0	0.5599	70	14	1	1
ADRB1.g5	153	30	9606	153	ADRB1	NM_000684.3		CRISPRko	CDS	NC_000010.11	+	SpyoCas9	5	1	1	5.20.100	-	antisense	114045034	CGCACGCCCGTTGGCCAGCG	TACCCGCACGCCCGTTGGCCAGCGGGGCGG	GGG	1	901	1434	62.8		0	0	0	0	0	19	6	9	5	8	6	10	3	11	2	10	Azimuth_2.0	0.5454	81	8	1	1
ADRB1.g6	153	30	9606	153	ADRB1	NM_000684.3		CRISPRko	CDS	NC_000010.11	+	SpyoCas9	5	1	1	5.20.100	+	sense	114044743	GTGGCGGGCGGAGAGCGACG	ACTGGTGGCGGGCGGAGAGCGACGAGGCGC	AGG	1	610	1434	42.5		0	1	0	0	9	42	6	16	17	94	18	43	14	100	21	40	Azimuth_2.0	0.6052	38	279	1	1
ADRB2.g1	154	30	9606	154	ADRB2	NM_000024.6		CRISPRko	CDS	NC_000005.10	+	SpyoCas9	5	1	1	5.20.100	-	antisense	148827099	AGAATATGGGCGGCCCCAAA	CATAAGAATATGGGCGGCCCCAAAGGGCAC	GGG	1	267	1242	21.5		0	0	0	0	0	13	7	22	1	34	16	30	5	20	10	9	Azimuth_2.0	0.5539	68	5	1	1
ADRB2.g2	154	30	9606	154	ADRB2	NM_000024.6		CRISPRko	CDS	NC_000005.10	+	SpyoCas9	5	1	1	5.20.100	-	antisense	148827469	GACGAAGACCATGATCACCA	AGTAGACGAAGACCATGATCACCAGGGGAA	GGG	1	637	1242	51.3		0	0	0	0	3	38	24	40	30	75	42	78	25	110	70	92	Azimuth_2.0	0.7392	3	77	1	1
ADRB2.g3	154	30	9606	154	ADRB2	NM_000024.6		CRISPRko	CDS	NC_000005.10	+	SpyoCas9	5	1	1	5.20.100	-	antisense	148827007	CAGACGCTCGAACTTGGCAA	TCTGCAGACGCTCGAACTTGGCAATGGCTG	TGG	1	175	1242	14.1		0	0	0	0	0	18	7	16	3	15	11	16	0	11	4	14	Azimuth_2.0	0.5487	71	10	1	1
ADRB2.g4	154	30	9606	154	ADRB2	NM_000024.6		CRISPRko	CDS	NC_000005.10	+	SpyoCas9	5	1	1	5.20.100	-	antisense	148827205	ATCCACTGCGATCACGCACA	AGCGATCCACTGCGATCACGCACAGGGTCT	GGG	1	373	1242	30		0	0	0	0	1	20	2	5	2	13	8	10	5	46	16	48	Azimuth_2.0	0.6954	10	26	1	1
ADRB2.g5	154	30	9606	154	ADRB2	NM_000024.6		CRISPRko	CDS	NC_000005.10	+	SpyoCas9	5	1	1	5.20.100	-	antisense	148827013	CGTCTGCAGACGCTCGAACT	TGACCGTCTGCAGACGCTCGAACTTGGCAA	TGG	1	181	1242	14.6		0	0	0	0	1	7	3	13	5	30	10	29	8	49	18	33	Azimuth_2.0	0.5435	76	19	1	1
ADRB2.g6	154	30	9606	154	ADRB2	NM_000024.6		CRISPRko	CDS	NC_000005.10	+	SpyoCas9	5	1	1	5.20.100	+	sense	148827025	CAAGTTCGAGCGTCTGCAGA	TTGCCAAGTTCGAGCGTCTGCAGACGGTCA	CGG	1	193	1242	15.5		0	0	0	0	3	24	8	20	9	24	7	18	3	14	9	8	Azimuth_2.0	0.6253	25	72	1	1
ADRB3.g1	155	30	9606	155	ADRB3	NM_000025.3		CRISPRko	CDS	NC_000008.11	-	SpyoCas9	5	1	1	5.20.100	+	antisense	37966250	CAGCGAAGTCACGAACACGT	CGGCCAGCGAAGTCACGAACACGTTGGTCA	TGG	1	220	1227	17.9		0	0	0	0	0	7	2	4	0	9	3	7	2	9	0	4	Azimuth_2.0	0.6962	4	5	1	1
ADRB3.g2	155	30	9606	155	ADRB3	NM_000025.3		CRISPRko	CDS	NC_000008.11	-	SpyoCas9	5	1	1	5.20.100	+	antisense	37966046	TGCGCCGTAACGCAGCGGGT	CCAGTGCGCCGTAACGCAGCGGGTTGGTCA	TGG	1	424	1227	34.6		0	0	0	0	1	6	2	5	1	7	2	2	1	6	3	3	Azimuth_2.0	0.5745	44	23	1	1
ADRB3.g3	155	30	9606	155	ADRB3	NM_000025.3		CRISPRko	CDS	NC_000008.11	-	SpyoCas9	5	1	1	5.20.100	+	antisense	37965893	GAAGGCACAGCAGCGCGGGT	AGGCGAAGGCACAGCAGCGCGGGTTGGAGT	TGG	1	577	1227	47		0	0	0	0	1	23	7	16	8	58	17	37	23	124	59	88	Azimuth_2.0	0.5793	42	26	1	1
ADRB3.g4	155	30	9606	155	ADRB3	NM_000025.3		CRISPRko	CDS	NC_000008.11	-	SpyoCas9	5	1	1	5.20.100	+	antisense	37966256	AGTCACGAACACGTTGGTCA	GCGAAGTCACGAACACGTTGGTCATGGTCT	TGG	1	214	1227	17.4		0	0	0	0	2	12	8	9	3	19	8	19	6	21	9	10	Azimuth_2.0	0.5996	31	41	1	1
ADRB3.g5	155	30	9606	155	ADRB3	NM_000025.3		CRISPRko	CDS	NC_000008.11	-	SpyoCas9	5	1	1	5.20.100	+	antisense	37966057	GCAGCGGGTTGGTCACAGCC	TAACGCAGCGGGTTGGTCACAGCCAGGTAG	AGG	1	413	1227	33.7		0	0	0	0	1	39	12	24	5	71	21	42	5	42	13	25	Azimuth_2.0	0.5642	53	31	1	1
ADRB3.g6	155	30	9606	155	ADRB3	NM_000025.3		CRISPRko	CDS	NC_000008.11	-	SpyoCas9	5	1	1	5.20.100	+	antisense	37966042	CCAGTGCGCCGTAACGCAGC	GTGACCAGTGCGCCGTAACGCAGCGGGTTG	GGG	1	428	1227	34.9		0	0	0	0	0	2	3	3	1	6	0	5	2	1	1	1	Azimuth_2.0	0.5316	87	2	1	1
AGTR1.g1	185	30	9606	185	AGTR1	NM_000685.5		CRISPRko	CDS	NC_000003.12	+	SpyoCas9	5	1	1	5.20.100	-	antisense	148741449	CAAGCATTGTGCGTCGAAGG	GCTACAAGCATTGTGCGTCGAAGGCGGGAC	CGG	3	413	1080	38.2		0	0	0	0	0	5	1	2	0	5	1	2	2	21	12	27	Azimuth_2.0	0.6154	11	2	1	1
AGTR1.g2	185	30	9606	185	AGTR1	NM_000685.5		CRISPRko	CDS	NC_000003.12	+	SpyoCas9	5	1	1	5.20.100	-	antisense	148741422	TCATTGGGTGAACAATAGCC	GACTTCATTGGGTGAACAATAGCCAGGTAT	AGG	3	386	1080	35.7		0	0	0	0	1	33	18	22	2	45	25	55	3	49	23	55	Azimuth_2.0	0.559	32	24	1	1
AGTR1.g3	185	30	9606	185	AGTR1	NM_000685.5		CRISPRko	CDS	NC_000003.12	+	SpyoCas9	5	1	1	5.20.100	-	antisense	148741285	GCTGTGTAGACAGCCCATAG	CATAGCTGTGTAGACAGCCCATAGTGGCAA	TGG	3	249	1080	23.1		0	0	0	0	0	23	9	24	3	63	28	87	2	52	24	80	Azimuth_2.0	0.6373	10	8	1	1
AGTR1.g4	185	30	9606	185	AGTR1	NM_000685.5		CRISPRko	CDS	NC_000003.12	+	SpyoCas9	5	1	1	5.20.100	-	antisense	148741448	AAGCATTGTGCGTCGAAGGC	CTACAAGCATTGTGCGTCGAAGGCGGGACT	GGG	3	412	1080	38.1		0	0	0	0	1	3	2	6	1	32	6	19	1	18	9	15	Azimuth_2.0	0.5417	38	19	1	1
AGTR1.g5	185	30	9606	185	AGTR1	NM_000685.5		CRISPRko	CDS	NC_000003.12	+	SpyoCas9	5	1	1	5.20.100	-	antisense	148741358	GTACAGGTTGAAACTGACGC	TAGCGTACAGGTTGAAACTGACGCTGGCTG	TGG	3	322	1080	29.8		0	0	0	0	3	18	10	14	1	43	19	24	7	48	26	57	Azimuth_2.0	0.7297	1	56	1	1
AGTR1.g6	185	30	9606	185	AGTR1	NM_000685.5		CRISPRko	CDS	NC_000003.12	+	SpyoCas9	5	1	1	5.20.100	-	antisense	148741525	ACATTTCGATGGATTATAGC	AAATACATTTCGATGGATTATAGCTGGCAA	TGG	3	489	1080	45.3		0	0	0	0	0	20	8	28	1	30	6	32	1	46	32	41	Azimuth_2.0	0.4852	55	6	1	1
AKT1.g1	207	30	9606	207	AKT1	NM_005163.2		CRISPRko	CDS	NC_000014.9	-	SpyoCas9	5	1	1	5.20.100	+	antisense	104780134	TCACGTTGGTCCACATCCTG	AGCCTCACGTTGGTCCACATCCTGCGGCCG	CGG	3	129	1443	8.9		0	0	0	0	2	25	12	17	5	39	24	23	5	31	14	27	Azimuth_2.0	0.6394	34	38	1	1
AKT1.g2	207	30	9606	207	AKT1	NM_005163.2		CRISPRko	CDS	NC_000014.9	-	SpyoCas9	5	1	1	5.20.100	+	antisense	104780188	TTCTTGAGGAGGAAGTAGCG	ATCATTCTTGAGGAGGAAGTAGCGTGGCCG	TGG	3	75	1443	5.2		0	0	0	0	3	85	19	74	18	118	79	97	9	93	44	77	Azimuth_2.0	0.7115	7	71	1	1
AKT1.g3	207	30	9606	207	AKT1	NM_005163.2		CRISPRko	CDS	NC_000014.9	-	SpyoCas9	5	1	1	5.20.100	-	sense	104773478	CCTGCACTCGGAGAAGAACG	ACTACCTGCACTCGGAGAAGAACGTGGTGT	TGG	9	805	1443	55.8		0	0	0	0	3	36	10	30	7	37	21	40	11	23	13	21	Azimuth_2.0	0.6757	19	63	1	1
AKT1.g4	207	30	9606	207	AKT1	NM_005163.2		CRISPRko	CDS	NC_000014.9	-	SpyoCas9	5	1	1	5.20.100	+	antisense	104780177	AGGTGCCATCATTCTTGAGG	ATGAAGGTGCCATCATTCTTGAGGAGGAAG	AGG	3	86	1443	6		0	0	0	0	2	72	23	62	12	84	39	76	5	78	45	85	Azimuth_2.0	0.6325	41	47	1	1
AKT1.g5	207	30	9606	207	AKT1	NM_005163.2		CRISPRko	CDS	NC_000014.9	-	SpyoCas9	5	1	1	5.20.100	-	sense	104780121	GCAGGATGTGGACCAACGTG	GGCCGCAGGATGTGGACCAACGTGAGGCTC	AGG	3	142	1443	9.8		0	0	0	0	2	23	10	14	1	26	7	37	5	79	22	48	Azimuth_2.0	0.6169	62	36	1	1
AKT1.g6	207	30	9606	207	AKT1	NM_005163.2		CRISPRko	CDS	NC_000014.9	-	SpyoCas9	5	1	1	5.20.100	-	sense	104775003	CAGCCCTGCTTTACAGGACG	CACCCAGCCCTGCTTTACAGGACGAGGTGG	AGG	7	568	1443	39.4		0	0	0	0	0	22	12	30	2	52	21	50	2	79	14	60	Azimuth_2.0	0.5673	96	5	1	1
AKT2.g1	208	30	9606	208	AKT2	NM_001626.6		CRISPRko	CDS	NC_000019.10	-	SpyoCas9	5	1	1	5.20.100	+	antisense	40242063	GAGATAGTCGAAGTCATTCA	GTTTGAGATAGTCGAAGTCATTCATGGTCT	TGG	6	448	1446	31		0	0	0	0	2	31	6	23	3	34	9	40	6	42	14	44	Azimuth_2.0	0.462	197	44	1	1
AKT2.g2	208	30	9606	208	AKT2	NM_001626.6		CRISPRko	CDS	NC_000019.10	-	SpyoCas9	5	1	1	5.20.100	+	antisense	40237976	TGCCACTAACCTTGATGTCG	ACCCTGCCACTAACCTTGATGTCGCGGTAT	CGG	9	824	1446	57		0	0	0	0	1	15	10	12	7	26	12	24	5	15	7	17	Azimuth_2.0	0.6381	50	16	1	1
AKT2.g3	208	30	9606	208	AKT2	NM_001626.6		CRISPRko	CDS	NC_000019.10	-	SpyoCas9	5	1	1	5.20.100	-	sense	40255193	AGTGGACCACAGTCATCGAG	CTGCAGTGGACCACAGTCATCGAGAGGACC	AGG	4	252	1446	17.4		0	0	0	0	3	34	12	26	3	47	16	39	8	46	25	36	Azimuth_2.0	0.7341	7	67	1	1
AKT2.g4	208	30	9606	208	AKT2	NM_001626.6		CRISPRko	CDS	NC_000019.10	-	SpyoCas9	5	1	1	5.20.100	-	sense	40238058	CCGGGAGCGTGTCTTCACAG	TGTCCCGGGAGCGTGTCTTCACAGAGGAGC	AGG	9	742	1446	51.3		0	0	0	0	3	41	14	35	11	49	26	53	8	76	25	73	Azimuth_2.0	0.7425	6	71	1	1
AKT2.g5	208	30	9606	208	AKT2	NM_001626.6		CRISPRko	CDS	NC_000019.10	-	SpyoCas9	5	1	1	5.20.100	+	antisense	40256948	ACGGAGAAGTTGTTTAAGGG	TGCTACGGAGAAGTTGTTTAAGGGGGGTAG	GGG	3	153	1446	10.6		0	0	0	0	2	61	19	48	0	81	32	63	6	156	55	176	Azimuth_2.0	0.675	27	51	1	1
AKT2.g6	208	30	9606	208	AKT2	NM_001626.6		CRISPRko	CDS	NC_000019.10	-	SpyoCas9	5	1	1	5.20.100	-	sense	40237974	CGTGGTATACCGCGACATCA	GGGACGTGGTATACCGCGACATCAAGGTTA	AGG	9	826	1446	57.1		0	0	0	0	1	2	2	2	3	8	6	1	3	13	5	3	Azimuth_2.0	0.602	70	13	1	1
AKT3.g1	10000	30	9606	10000	AKT3	NM_005465.7		CRISPRko	CDS	NC_000001.11	-	SpyoCas9	5	1	1	5.20.100	+	antisense	243573002	CTGCACCATAGAAACGTGTG	ATTTCTGCACCATAGAAACGTGTGCGGTCC	CGG	9	743	1440	51.6		0	0	0	0	0	17	5	25	1	35	21	34	5	81	33	71	Azimuth_2.0	0.7596	2	2	1	1
AKT3.g2	10000	30	9606	10000	AKT3	NM_005465.7		CRISPRko	CDS	NC_000001.11	-	SpyoCas9	5	1	1	5.20.100	-	sense	243664782	ATTTCATGTAGATACTCCAG	GAACATTTCATGTAGATACTCCAGAGGAAA	AGG	4	274	1440	19		0	0	0	0	3	48	10	55	7	61	32	47	2	77	40	72	Azimuth_2.0	0.7304	3	62	1	1
AKT3.g3	10000	30	9606	10000	AKT3	NM_005465.7		CRISPRko	CDS	NC_000001.11	-	SpyoCas9	5	1	1	5.20.100	-	sense	243637666	TTGGTTCGAGAGAAGGCAAG	TATTTTGGTTCGAGAGAAGGCAAGTGGAAA	TGG	6	506	1440	35.1		0	0	0	0	2	96	39	94	2	102	37	84	1	91	28	69	Azimuth_2.0	0.5977	33	49	1	1
AKT3.g4	10000	30	9606	10000	AKT3	NM_005465.7		CRISPRko	CDS	NC_000001.11	-	SpyoCas9	5	1	1	5.20.100	+	antisense	243572967	TCCGGAATGTAGATAGTCCA	TCTTTCCGGAATGTAGATAGTCCAAGGCAG	AGG	9	778	1440	54		0	0	0	0	3	39	14	43	2	57	30	71	0	78	35	66	Azimuth_2.0	0.6131	28	60	1	1
AKT3.g5	10000	30	9606	10000	AKT3	NM_005465.7		CRISPRko	CDS	NC_000001.11	-	SpyoCas9	5	1	1	5.20.100	-	sense	243646018	AGAATGGACAGAAGCTATCC	GGGAAGAATGGACAGAAGCTATCCAGGCTG	AGG	5	304	1440	21.1		0	0	0	0	1	21	20	30	2	70	44	83	7	94	37	112	Azimuth_2.0	0.4696	84	17	1	1
AKT3.g6	10000	30	9606	10000	AKT3	NM_005465.7		CRISPRko	CDS	NC_000001.11	-	SpyoCas9	5	1	1	5.20.100	-	sense	243573027	TTTCCATTTGTCGAGAGAGC	TGTTTTTCCATTTGTCGAGAGAGCGGGTGT	GGG	9	718	1440	49.9		0	0	0	0	2	26	15	26	3	47	21	26	1	35	18	29	Azimuth_2.0	0.5201	68	35	1	1
ALDH2.g1	217	30	9606	217	ALDH2	NM_000690.4		CRISPRko	CDS	NC_000012.12	+	SpyoCas9	5	1	1	5.20.100	-	antisense	111789871	TGAAGAAGTCTCCGTCAATG	TAGCTGAAGAAGTCTCCGTCAATGGGGATG	GGG	5	488	1554	31.4		0	0	0	0	0	17	6	19	2	45	18	59	4	42	18	48	Azimuth_2.0	0.6996	19	6	1	1
ALDH2.g2	217	30	9606	217	ALDH2	NM_000690.4		CRISPRko	CDS	NC_000012.12	+	SpyoCas9	5	1	1	5.20.100	+	sense	111789909	CACACGCCATGAACCTGTGG	GCTACACACGCCATGAACCTGTGGGGGTGT	GGG	5	526	1554	33.8		0	0	0	0	1	22	12	19	3	42	16	45	7	31	8	34	Azimuth_2.0	0.6623	34	29	1	1
ALDH2.g3	217	30	9606	217	ALDH2	NM_000690.4		CRISPRko	CDS	NC_000012.12	+	SpyoCas9	5	1	1	5.20.100	+	sense	111789851	GCTGGGCTGATAAGTACCAC	GCCGGCTGGGCTGATAAGTACCACGGGAAA	GGG	5	468	1554	30.1		0	0	0	0	1	18	7	10	1	29	18	26	4	75	19	46	Azimuth_2.0	0.6213	54	27	1	1
ALDH2.g4	217	30	9606	217	ALDH2	NM_000690.4		CRISPRko	CDS	NC_000012.12	+	SpyoCas9	5	1	1	5.20.100	-	antisense	111785317	GGACCATGTCCAAATCCACC	TTGAGGACCATGTCCAAATCCACCAGGTAG	AGG	4	410	1554	26.4		0	0	0	0	1	45	16	27	17	101	32	84	14	124	48	123	Azimuth_2.0	0.6419	44	46	1	1
ALDH2.g5	217	30	9606	217	ALDH2	NM_000690.4		CRISPRko	CDS	NC_000012.12	+	SpyoCas9	5	1	1	5.20.100	+	sense	111791379	GGCCGCCATTGCCTCCCATG	CTGGGGCCGCCATTGCCTCCCATGAGGATG	AGG	7	754	1554	48.5		0	0	0	0	1	54	14	33	2	75	33	57	7	93	53	75	Azimuth_2.0	0.6551	39	53	1	1
ALDH2.g6	217	30	9606	217	ALDH2	NM_000690.4		CRISPRko	CDS	NC_000012.12	+	SpyoCas9	5	1	1	5.20.100	-	antisense	111792061	TGGATTACGCGGCCAATCTG	AACCTGGATTACGCGGCCAATCTGTGGGGA	TGG	8	795	1554	51.2		0	0	0	0	0	2	4	5	1	10	2	11	0	13	2	10	Azimuth_2.0	0.5786	93	1	1	1
ALDH5A1.g1	7915	30	9606	7915	ALDH5A1	NM_001080.3		CRISPRko	CDS	NC_000006.12	+	SpyoCas9	5	1	1	5.20.100	-	antisense	24503343	TAATGTCTCCGTAAACACGG	TGGATAATGTCTCCGTAAACACGGCGGGCT	CGG	3	518	1608	32.2		0	0	0	0	0	25	6	13	2	23	8	17	1	14	6	8	Azimuth_2.0	0.7432	4	10	1	1
ALDH5A1.g2	7915	30	9606	7915	ALDH5A1	NM_001080.3		CRISPRko	CDS	NC_000006.12	+	SpyoCas9	5	1	1	5.20.100	+	sense	24503372	CATTATCCACACCCCGGCAA	GAGACATTATCCACACCCCGGCAAAGGACA	AGG	3	547	1608	34		0	0	0	0	1	23	11	27	1	17	7	26	6	96	46	129	Azimuth_2.0	0.6262	32	29	1	1
ALDH5A1.g3	7915	30	9606	7915	ALDH5A1	NM_001080.3		CRISPRko	CDS	NC_000006.12	+	SpyoCas9	5	1	1	5.20.100	-	antisense	24504927	CTTCACCACGACAGTACAGC	CAGGCTTCACCACGACAGTACAGCCGGCTG	CGG	4	667	1608	41.5		0	0	0	0	0	32	8	20	3	30	17	27	9	181	40	125	Azimuth_2.0	0.5906	53	13	1	1
ALDH5A1.g4	7915	30	9606	7915	ALDH5A1	NM_001080.3		CRISPRko	CDS	NC_000006.12	+	SpyoCas9	5	1	1	5.20.100	+	sense	24503433	GCTGCAGTCATCACCCCGGT	CGTGGCTGCAGTCATCACCCCGGTAGGTGA	AGG	3	608	1608	37.8		0	0	0	0	1	17	4	14	4	35	5	18	10	38	21	23	Azimuth_2.0	0.6	47	26	1	1
ALDH5A1.g5	7915	30	9606	7915	ALDH5A1	NM_001080.3		CRISPRko	CDS	NC_000006.12	+	SpyoCas9	5	1	1	5.20.100	+	sense	24503327	TTTCCTAGAGTGGTTCTCTG	CCTTTTTCCTAGAGTGGTTCTCTGAGGAAG	AGG	3	502	1608	31.2		0	0	0	0	1	74	18	39	3	76	31	58	2	91	26	77	Azimuth_2.0	0.6454	24	51	1	1
ALDH5A1.g6	7915	30	9606	7915	ALDH5A1	NM_001080.3		CRISPRko	CDS	NC_000006.12	+	SpyoCas9	5	1	1	5.20.100	+	sense	24520489	AGTATTTGACAGTGCCAACG	TTATAGTATTTGACAGTGCCAACGTGGACC	TGG	6	958	1608	59.6		0	0	0	0	2	18	9	13	5	38	18	33	3	37	15	41	Azimuth_2.0	0.6651	16	60	1	1
ALK.g1	238	30	9606	238	ALK	NM_004304.5		CRISPRko	CDS	NC_000002.12	-	SpyoCas9	5	1	1	5.20.100	-	sense	29383813	TCCAGACAACCCATTTCGAG	GGCGTCCAGACAACCCATTTCGAGTGGCCC	TGG	5	1201	4863	24.7		0	0	0	0	1	21	10	17	0	32	18	27	0	29	9	32	Azimuth_2.0	0.637	83	72	1	1
ALK.g2	238	30	9606	238	ALK	NM_004304.5		CRISPRko	CDS	NC_000002.12	-	SpyoCas9	5	1	1	5.20.100	+	antisense	29239769	GCCCAGCACAGACACGCCGT	AGATGCCCAGCACAGACACGCCGTGGGACC	GGG	13	2266	4863	46.6		0	0	0	0	1	16	16	17	5	23	7	3	12	81	30	60	Azimuth_2.0	0.6298	100	69	1	1
ALK.g3	238	30	9606	238	ALK	NM_004304.5		CRISPRko	CDS	NC_000002.12	-	SpyoCas9	5	1	1	5.20.100	+	antisense	29296900	CCTACCTGTCAGACACATCG	AGAGCCTACCTGTCAGACACATCGAGGAGA	AGG	9	1805	4863	37.1		0	0	0	0	2	27	9	16	2	33	15	24	4	46	18	32	Azimuth_2.0	0.7208	8	163	1	1
ALK.g4	238	30	9606	238	ALK	NM_004304.5		CRISPRko	CDS	NC_000002.12	-	SpyoCas9	5	1	1	5.20.100	-	sense	29227003	TGAGGTAGACGAATGTCACA	ACTGTGAGGTAGACGAATGTCACATGGACC	TGG	18	2986	4863	61.4		0	0	0	0	1	51	31	83	1	94	56	117	1	36	8	21	Azimuth_2.0	0.6502	64	112	1	1
ALK.g5	238	30	9606	238	ALK	NM_004304.5		CRISPRko	CDS	NC_000002.12	-	SpyoCas9	5	1	1	5.20.100	-	sense	29318309	GATCAAGAGCTCTCCATGTG	CACCGATCAAGAGCTCTCCATGTGAGGCAA	AGG	8	1642	4863	33.8		0	0	0	0	1	47	29	48	2	71	32	62	6	139	54	122	Azimuth_2.0	0.6467	70	107	1	1
ALK.g6	238	30	9606	238	ALK	NM_004304.5		CRISPRko	CDS	NC_000002.12	-	SpyoCas9	5	1	1	5.20.100	-	sense	29233615	GAACAGAAGCGTGCATGAGT	GTGTGAACAGAAGCGTGCATGAGTGGGCAG	GGG	14	2437	4863	50.1		0	0	0	0	1	46	13	31	4	65	25	56	3	50	23	53	Azimuth_2.0	0.6411	77	105	1	1
ALOX5.g1	240	30	9606	240	ALOX5	NM_000698.5		CRISPRko	CDS	NC_000010.11	+	SpyoCas9	5	1	1	5.20.100	+	sense	45382677	GTTGTCCTGAGGGATGGACG	CGAGGTTGTCCTGAGGGATGGACGCGGTGA	CGG	2	344	2025	17		0	0	0	0	1	59	27	31	7	96	37	88	5	117	42	89	Azimuth_2.0	0.6844	14	58	1	1
ALOX5.g2	240	30	9606	240	ALOX5	NM_000698.5		CRISPRko	CDS	NC_000010.11	+	SpyoCas9	5	1	1	5.20.100	+	sense	45374420	TTCTACAACGACTTCGAGCG	GCCCTTCTACAACGACTTCGAGCGTGGCGC	TGG	1	140	2025	6.9		0	0	0	0	1	2	0	2	1	3	0	1	1	5	1	4	Azimuth_2.0	0.6218	54	27	1	1
ALOX5.g3	240	30	9606	240	ALOX5	NM_000698.5		CRISPRko	CDS	NC_000010.11	+	SpyoCas9	5	1	1	5.20.100	-	antisense	45412221	ATTTGGCATCGATGCTCAAG	TGGCATTTGGCATCGATGCTCAAGGGGAAG	GGG	4	461	2025	22.8		0	0	0	0	1	11	11	22	4	31	7	42	9	66	23	63	Azimuth_2.0	0.6267	49	38	1	1
ALOX5.g4	240	30	9606	240	ALOX5	NM_000698.5		CRISPRko	CDS	NC_000010.11	+	SpyoCas9	5	1	1	5.20.100	+	sense	45412241	CATCGATGCCAAATGCCACA	TGAGCATCGATGCCAAATGCCACAAGGATT	AGG	4	481	2025	23.8		0	0	0	0	1	48	18	24	6	62	24	45	7	51	31	46	Azimuth_2.0	0.6416	38	55	1	1
ALOX5.g5	240	30	9606	240	ALOX5	NM_000698.5		CRISPRko	CDS	NC_000010.11	+	SpyoCas9	5	1	1	5.20.100	+	sense	45382502	GGATTCATACGACGTGACTG	AGGTGGATTCATACGACGTGACTGTGGACG	TGG	2	169	2025	8.3		0	0	0	0	0	14	3	6	1	14	11	16	0	13	4	15	Azimuth_2.0	0.6782	18	10	1	1
ALOX5.g6	240	30	9606	240	ALOX5	NM_000698.5		CRISPRko	CDS	NC_000010.11	+	SpyoCas9	5	1	1	5.20.100	-	antisense	45440558	ACACCAGATGTGTTCGCAGA	TCAGACACCAGATGTGTTCGCAGAAGGTGG	AGG	8	1109	2025	54.8		0	0	0	0	0	25	4	14	5	21	11	16	8	155	49	124	Azimuth_2.0	0.5893	89	19	1	1
AMY2A.g1	279	30	9606	279	AMY2A	NM_000699.4		CRISPRko	CDS	NC_000001.11	+	SpyoCas9	5	1	1	5.20.100	+	sense	103617587	GAGCGATATTTAGCTCCGAA	ATGTGAGCGATATTTAGCTCCGAAGGGATT	GGG	1	146	1536	9.5		0	0	0	0	5	5	4	8	0	13	5	22	2	12	4	9	Azimuth_2.0	0.6282	16	3	1	1
AMY2A.g2	279	30	9606	279	AMY2A	NM_000699.4		CRISPRko	CDS	NC_000001.11	+	SpyoCas9	5	1	1	5.20.100	+	sense	103617596	TTAGCTCCGAAGGGATTTGG	ATATTTAGCTCCGAAGGGATTTGGAGGGGT	AGG	1	155	1536	10.1		0	0	0	0	6	58	14	36	3	73	21	46	2	26	12	30	Azimuth_2.0	0.5383	58	4	1	1
AMY2A.g3	279	30	9606	279	AMY2A	NM_000699.4		CRISPRko	CDS	NC_000001.11	+	SpyoCas9	5	1	1	5.20.100	+	sense	103617598	AGCTCCGAAGGGATTTGGAG	ATTTAGCTCCGAAGGGATTTGGAGGGGTTC	GGG	1	157	1536	10.2		0	0	0	0	12	48	31	66	6	54	30	53	7	48	21	39	Azimuth_2.0	0.6261	18	5	1	1
AMY2A.g4	279	30	9606	279	AMY2A	NM_000699.4		CRISPRko	CDS	NC_000001.11	+	SpyoCas9	5	1	1	5.20.100	+	sense	103617597	TAGCTCCGAAGGGATTTGGA	TATTTAGCTCCGAAGGGATTTGGAGGGGTT	GGG	1	156	1536	10.2		0	1	1	0	7	56	23	58	1	45	24	34	2	38	15	33	Azimuth_2.0	0.6653	9	20	1	1
AMY2A.g5	279	30	9606	279	AMY2A	NM_000699.4		CRISPRko	CDS	NC_000001.11	+	SpyoCas9	5	1	1	5.20.100	+	sense	103617593	TATTTAGCTCCGAAGGGATT	GCGATATTTAGCTCCGAAGGGATTTGGAGG	TGG	1	152	1536	9.9		0	0	0	0	4	12	4	16	1	36	17	30	1	21	12	26	Azimuth_2.0	0.3193	141	2	1	1
AMY2A.g6	279	30	9606	279	AMY2A	NM_000699.4		CRISPRko	CDS	NC_000001.11	+	SpyoCas9	5	1	1	5.20.100	+	sense	103617586	TGAGCGATATTTAGCTCCGA	AATGTGAGCGATATTTAGCTCCGAAGGGAT	AGG	1	145	1536	9.4		0	0	0	0	4	8	2	9	0	9	3	5	1	17	3	11	Azimuth_2.0	0.5531	48	1	1	1
ANO1.g1	55107	30	9606	55107	ANO1	NM_018043.7		CRISPRko	CDS	NC_000011.10	+	SpyoCas9	5	1	1	5.20.100	+	sense	70087854	TCCTGGTGTACCATCACAAG	TACATCCTGGTGTACCATCACAAGAGGCCC	AGG	2	210	2961	7.1		0	0	0	0	0	22	8	23	1	32	14	32	2	57	14	73	Azimuth_2.0	0.626	92	21	1	1
ANO1.g2	55107	30	9606	55107	ANO1	NM_018043.7		CRISPRko	CDS	NC_000011.10	+	SpyoCas9	5	1	1	5.20.100	+	sense	70088036	TTCCGCAGGGAGGAGTACGA	GCGCTTCCGCAGGGAGGAGTACGAGGGCAA	GGG	2	392	2961	13.2		0	0	0	0	2	48	23	35	2	174	45	136	5	65	23	52	Azimuth_2.0	0.7333	5	116	1	1
ANO1.g3	55107	30	9606	55107	ANO1	NM_018043.7		CRISPRko	CDS	NC_000011.10	+	SpyoCas9	5	1	1	5.20.100	-	antisense	70111756	GGTTACTTACATCGTGCAGT	TCAAGGTTACTTACATCGTGCAGTGGGTAT	GGG	7	848	2961	28.6		0	0	0	0	0	16	5	21	2	32	8	18	5	31	12	31	Azimuth_2.0	0.6094	112	12	1	1
ANO1.g4	55107	30	9606	55107	ANO1	NM_018043.7		CRISPRko	CDS	NC_000011.10	+	SpyoCas9	5	1	1	5.20.100	-	antisense	70126141	GAAGACAATGATTCCCACGA	ACAGGAAGACAATGATTCCCACGATGGAGG	TGG	10	1042	2961	35.2		0	0	0	0	2	20	8	17	4	38	9	39	7	52	29	46	Azimuth_2.0	0.6799	33	94	1	1
ANO1.g5	55107	30	9606	55107	ANO1	NM_018043.7		CRISPRko	CDS	NC_000011.10	+	SpyoCas9	5	1	1	5.20.100	-	antisense	70111757	AGGTTACTTACATCGTGCAG	GTCAAGGTTACTTACATCGTGCAGTGGGTA	TGG	7	849	2961	28.7		0	0	0	0	1	29	8	18	3	32	20	29	3	37	22	32	Azimuth_2.0	0.6376	76	63	1	1
ANO1.g6	55107	30	9606	55107	ANO1	NM_018043.7		CRISPRko	CDS	NC_000011.10	+	SpyoCas9	5	1	1	5.20.100	+	sense	70155969	GCAGAGGGTTAAGACAGCCA	GGAAGCAGAGGGTTAAGACAGCCATGGCGG	TGG	15	1483	2961	50.1		0	0	0	0	1	68	36	47	11	91	32	77	8	101	38	106	Azimuth_2.0	0.6442	66	78	1	1
AR.g1	367	30	9606	367	AR	NM_000044.6		CRISPRko	CDS	NC_000023.11	+	SpyoCas9	5	1	1	5.20.100	-	antisense	67546645	AGGGTACCACACATCAGGTG	CGCCAGGGTACCACACATCAGGTGCGGTGA	CGG	1	1498	2763	54.2		0	0	0	0	0	24	6	30	4	42	12	31	4	83	28	83	Azimuth_2.0	0.693	7	16	1	1
AR.g2	367	30	9606	367	AR	NM_000044.6		CRISPRko	CDS	NC_000023.11	+	SpyoCas9	5	1	1	5.20.100	-	antisense	67546299	TCCAGCTTGATGCGAGCGTG	GTTCTCCAGCTTGATGCGAGCGTGGGGATG	GGG	1	1152	2763	41.7		0	0	0	0	0	11	1	9	2	37	13	13	0	25	3	11	Azimuth_2.0	0.5791	103	6	1	1
AR.g3	367	30	9606	367	AR	NM_000044.6		CRISPRko	CDS	NC_000023.11	+	SpyoCas9	5	1	1	5.20.100	-	antisense	67546728	CCGGAGTAGCTATCCATCCA	AGGTCCGGAGTAGCTATCCATCCAGGGGCC	GGG	1	1581	2763	57.2		0	0	0	0	0	18	17	26	6	30	19	27	4	56	26	62	Azimuth_2.0	0.5789	104	10	1	1
AR.g4	367	30	9606	367	AR	NM_000044.6		CRISPRko	CDS	NC_000023.11	+	SpyoCas9	5	1	1	5.20.100	-	antisense	67546752	ACTTACCGCATGTCCCCGTA	AAAAACTTACCGCATGTCCCCGTAAGGTCC	AGG	1	1605	2763	58.1		0	0	0	0	0	5	7	4	3	10	2	13	2	3	0	5	Azimuth_2.0	0.571	113	3	1	1
AR.g5	367	30	9606	367	AR	NM_000044.6		CRISPRko	CDS	NC_000023.11	+	SpyoCas9	5	1	1	5.20.100	+	sense	67643403	TTCTTCAAAAGAGCCGCTGA	GGTCTTCTTCAAAAGAGCCGCTGAAGGTAA	AGG	2	1763	2763	63.8		0	0	0	0	1	29	6	10	2	32	18	39	6	117	57	125	Azimuth_2.0	0.615	57	60	1	1
AR.g6	367	30	9606	367	AR	NM_000044.6		CRISPRko	CDS	NC_000023.11	+	SpyoCas9	5	1	1	5.20.100	-	antisense	67546326	CAGGCGCTGCCGTAGTCCAG	CGCCCAGGCGCTGCCGTAGTCCAGCGGGTT	CGG	1	1179	2763	42.7		0	0	0	0	1	15	4	9	3	31	13	17	5	26	7	13	Azimuth_2.0	0.6005	78	50	1	1
ARAF.g1	369	30	9606	369	ARAF	NM_001654.5		CRISPRko	CDS	NC_000023.11	+	SpyoCas9	5	1	1	5.20.100	+	sense	47563266	TGTCTACGACTCTCTAGACA	TGAGTGTCTACGACTCTCTAGACAAGGCCC	AGG	3	136	1821	7.5		0	0	0	0	1	27	10	13	0	27	7	33	1	28	7	19	Azimuth_2.0	0.6694	21	46	1	1
ARAF.g2	369	30	9606	369	ARAF	NM_001654.5		CRISPRko	CDS	NC_000023.11	+	SpyoCas9	5	1	1	5.20.100	+	sense	47567264	GGACTCAGGCTATTACTGGG	ACCGGGACTCAGGCTATTACTGGGAGGTAC	AGG	10	907	1821	49.8		0	0	0	0	2	50	10	26	5	69	22	51	2	73	27	58	Azimuth_2.0	0.7367	4	90	1	1
ARAF.g3	369	30	9606	369	ARAF	NM_001654.5		CRISPRko	CDS	NC_000023.11	+	SpyoCas9	5	1	1	5.20.100	-	antisense	47563321	ACACTCACCCCTTGATGAGT	TGCCACACTCACCCCTTGATGAGTCGGTAG	CGG	3	191	1821	10.5		0	0	0	0	1	51	22	36	2	46	27	50	4	62	21	36	Azimuth_2.0	0.6315	46	56	1	1
ARAF.g4	369	30	9606	369	ARAF	NM_001654.5		CRISPRko	CDS	NC_000023.11	+	SpyoCas9	5	1	1	5.20.100	+	sense	47567021	GTAGTGATGGAACCCCCCGG	GGAGGTAGTGATGGAACCCCCCGGGGGAGC	GGG	9	762	1821	41.8		0	0	0	0	0	28	12	15	4	24	14	37	1	36	11	24	Azimuth_2.0	0.7225	6	11	1	1
ARAF.g5	369	30	9606	369	ARAF	NM_001654.5		CRISPRko	CDS	NC_000023.11	+	SpyoCas9	5	1	1	5.20.100	-	antisense	47566728	GACCATATGGACGTTGGGAG	TGCTGACCATATGGACGTTGGGAGTGGACG	TGG	7	646	1821	35.5		0	0	0	0	0	169	105	261	2	172	57	231	1	80	40	116	Azimuth_2.0	0.5573	121	19	1	1
ARAF.g6	369	30	9606	369	ARAF	NM_001654.5		CRISPRko	CDS	NC_000023.11	+	SpyoCas9	5	1	1	5.20.100	+	sense	47567351	AGGGCGGTGGCATGGCGATG	TTCGAGGGCGGTGGCATGGCGATGTGGCCG	TGG	10	994	1821	54.6		0	0	0	0	2	25	5	11	9	64	26	48	10	59	19	36	Azimuth_2.0	0.6031	67	75	1	1
ATM.g1	472	30	9606	472	ATM	NM_001351834.2		CRISPRko	CDS	NC_000011.10	+	SpyoCas9	5	1	1	5.20.100	+	sense	108250808	TCTACCCCAACAGCGACATG	AGCTTCTACCCCAACAGCGACATGGGGAAC	GGG	11	1342	9171	14.6		0	0	0	0	0	17	5	16	2	37	15	37	9	68	31	55	Azimuth_2.0	0.6845	15	9	1	1
ATM.g2	472	30	9606	472	ATM	NM_001351834.2		CRISPRko	CDS	NC_000011.10	+	SpyoCas9	5	1	1	5.20.100	-	antisense	108292764	TCCACCTGCTCATACACAAG	AACCTCCACCTGCTCATACACAAGGGGTAT	GGG	31	4581	9171	50		0	0	0	0	1	28	16	26	6	67	37	47	13	134	45	113	Azimuth_2.0	0.6445	51	88	1	1
ATM.g3	472	30	9606	472	ATM	NM_001351834.2		CRISPRko	CDS	NC_000011.10	+	SpyoCas9	5	1	1	5.20.100	-	antisense	108292626	GACACATCCATGATACAAGA	TAATGACACATCCATGATACAAGAAGGCCT	AGG	31	4443	9171	48.4		0	0	0	0	1	72	35	110	4	102	47	99	1	142	59	103	Azimuth_2.0	0.6567	35	118	1	1
ATM.g4	472	30	9606	472	ATM	NM_001351834.2		CRISPRko	CDS	NC_000011.10	+	SpyoCas9	5	1	1	5.20.100	-	antisense	108251875	CGTTCCTGGAACTATACTGG	TTACCGTTCCTGGAACTATACTGGTGGTCA	TGG	12	1645	9171	17.9		0	0	0	0	2	37	19	40	2	55	20	43	5	95	37	116	Azimuth_2.0	0.7005	10	153	1	1
ATM.g5	472	30	9606	472	ATM	NM_001351834.2		CRISPRko	CDS	NC_000011.10	+	SpyoCas9	5	1	1	5.20.100	-	antisense	108268603	CGTAACTCACCATATGCAGG	TTAACGTAACTCACCATATGCAGGTGGAGG	TGG	19	2831	9171	30.9		0	0	0	0	1	43	14	44	10	37	20	49	10	88	44	84	Azimuth_2.0	0.6379	65	101	1	1
ATM.g6	472	30	9606	472	ATM	NM_001351834.2		CRISPRko	CDS	NC_000011.10	+	SpyoCas9	5	1	1	5.20.100	-	antisense	108251071	GCATGCTGAACTTACCATGA	TAATGCATGCTGAACTTACCATGAAGGTCT	AGG	11	1605	9171	17.5		0	0	0	0	1	34	14	47	8	71	30	67	7	104	35	87	Azimuth_2.0	0.6292	75	93	1	1
ATP1A1.g1	476	30	9606	476	ATP1A1	NM_000701.8		CRISPRko	CDS	NC_000001.11	+	SpyoCas9	5	1	1	5.20.100	-	antisense	116388648	CTCACCATTTCGAATCACAA	TTTTCTCACCATTTCGAATCACAAGGGCTT	GGG	6	511	3072	16.6		0	0	0	0	2	34	10	37	0	73	26	56	3	58	24	56	Azimuth_2.0	0.6114	89	38	1	1
ATP1A1.g2	476	30	9606	476	ATP1A1	NM_000701.8		CRISPRko	CDS	NC_000001.11	+	SpyoCas9	5	1	1	5.20.100	+	sense	116389482	ACTGGGGATCGCACTGTGAT	CTACACTGGGGATCGCACTGTGATGGGAAG	GGG	8	797	3072	25.9		0	0	0	0	1	14	10	18	5	46	20	27	6	43	15	36	Azimuth_2.0	0.5756	142	13	1	1
ATP1A1.g3	476	30	9606	476	ATP1A1	NM_000701.8		CRISPRko	CDS	NC_000001.11	+	SpyoCas9	5	1	1	5.20.100	+	sense	116390243	TTACTGCCAAACGCATGGCA	ACACTTACTGCCAAACGCATGGCAAGGAAA	AGG	9	1053	3072	34.3		0	0	0	0	4	45	21	41	6	71	37	55	4	50	22	39	Azimuth_2.0	0.6213	77	79	1	1
ATP1A1.g4	476	30	9606	476	ATP1A1	NM_000701.8		CRISPRko	CDS	NC_000001.11	+	SpyoCas9	5	1	1	5.20.100	-	antisense	116387357	ATCCATTCAGGAGTAGTGGG	CTTGATCCATTCAGGAGTAGTGGGAGGGGG	AGG	4	252	3072	8.2		0	0	0	0	1	94	19	74	8	83	37	73	6	123	49	102	Azimuth_2.0	0.5759	141	27	1	1
ATP1A1.g5	476	30	9606	476	ATP1A1	NM_000701.8		CRISPRko	CDS	NC_000001.11	+	SpyoCas9	5	1	1	5.20.100	+	sense	116389679	TATCATCGTAGCCAATGTGC	TCGGTATCATCGTAGCCAATGTGCCGGAAG	CGG	8	994	3072	32.4		0	0	0	0	7	29	9	32	6	27	11	21	5	32	14	39	Azimuth_2.0	0.6386	62	108	1	1
ATP1A1.g6	476	30	9606	476	ATP1A1	NM_000701.8		CRISPRko	CDS	NC_000001.11	+	SpyoCas9	5	1	1	5.20.100	+	sense	116390238	GACACTTACTGCCAAACGCA	GTCTGACACTTACTGCCAAACGCATGGCAA	TGG	9	1048	3072	34.1		0	0	0	0	1	33	20	43	1	50	14	51	3	44	19	54	Azimuth_2.0	0.5659	157	18	1	1
ATP1A2.g1	477	30	9606	477	ATP1A2	NM_000702.4		CRISPRko	CDS	NC_000001.11	+	SpyoCas9	5	1	1	5.20.100	+	sense	160128821	GTTCGACAACCAAATCCATG	TGTGGTTCGACAACCAAATCCATGAGGCTG	AGG	9	1186	3063	38.7		0	0	0	0	0	30	13	27	6	41	19	38	1	28	18	35	Azimuth_2.0	0.7343	9	12	1	1
ATP1A2.g2	477	30	9606	477	ATP1A2	NM_000702.4		CRISPRko	CDS	NC_000001.11	+	SpyoCas9	5	1	1	5.20.100	-	antisense	160127607	CTGAGGCGAGAGTAGCTATG	AGGCCTGAGGCGAGAGTAGCTATGCGGCCC	CGG	8	803	3063	26.2		0	0	0	0	0	29	15	34	5	52	19	46	4	21	16	27	Azimuth_2.0	0.641	82	11	1	1
ATP1A2.g3	477	30	9606	477	ATP1A2	NM_000702.4		CRISPRko	CDS	NC_000001.11	+	SpyoCas9	5	1	1	5.20.100	+	sense	160121235	GCTGGGCCGCAAATACCAAG	ATGAGCTGGGCCGCAAATACCAAGTGGACC	TGG	3	160	3063	5.2		0	0	0	0	2	17	8	25	5	35	6	34	1	27	12	22	Azimuth_2.0	0.6996	26	80	1	1
ATP1A2.g4	477	30	9606	477	ATP1A2	NM_000702.4		CRISPRko	CDS	NC_000001.11	+	SpyoCas9	5	1	1	5.20.100	+	sense	160130476	TCGGGGCTTCAAATTCGACA	TTCCTCGGGGCTTCAAATTCGACACGGATG	CGG	13	1705	3063	55.7		0	0	0	0	1	21	5	23	3	27	16	42	2	44	15	49	Azimuth_2.0	0.6349	92	31	1	1
ATP1A2.g5	477	30	9606	477	ATP1A2	NM_000702.4		CRISPRko	CDS	NC_000001.11	+	SpyoCas9	5	1	1	5.20.100	+	sense	160134497	CTAGGTGATCATGGTAACCG	CCCACTAGGTGATCATGGTAACCGGGGATC	GGG	14	1840	3063	60.1		0	0	0	0	3	23	5	17	4	39	13	36	6	52	23	56	Azimuth_2.0	0.7197	16	131	1	1
ATP1A2.g6	477	30	9606	477	ATP1A2	NM_000702.4		CRISPRko	CDS	NC_000001.11	+	SpyoCas9	5	1	1	5.20.100	+	sense	160129006	TTGACAAACGATCCCCTACG	ACTTTTGACAAACGATCCCCTACGTGGACG	TGG	10	1242	3063	40.5		0	0	0	0	0	5	2	7	2	16	3	12	0	11	1	4	Azimuth_2.0	0.7066	20	2	1	1
ATP1A3.g1	478	30	9606	478	ATP1A3	NM_152296.5		CRISPRko	CDS	NC_000019.10	-	SpyoCas9	5	1	1	5.20.100	+	antisense	41981832	CTTGTCAAATGAGGTCCCTG	AACTCTTGTCAAATGAGGTCCCTGGGGGAG	GGG	10	1192	3042	39.2		0	0	0	0	2	99	46	91	2	162	52	143	2	113	36	97	Azimuth_2.0	0.6863	25	89	1	1
ATP1A3.g2	478	30	9606	478	ATP1A3	NM_152296.5		CRISPRko	CDS	NC_000019.10	-	SpyoCas9	5	1	1	5.20.100	+	antisense	41985147	CGATACGGCCCATGACAGTG	GTGGCGATACGGCCCATGACAGTGCGGTCG	CGG	8	764	3042	25.1		0	0	0	0	3	24	10	32	3	31	23	30	1	18	10	19	Azimuth_2.0	0.7436	8	109	1	1
ATP1A3.g3	478	30	9606	478	ATP1A3	NM_152296.5		CRISPRko	CDS	NC_000019.10	-	SpyoCas9	5	1	1	5.20.100	-	sense	41978783	GCTCTCCATCCATGAGACCG	CCCAGCTCTCCATCCATGAGACCGAGGACC	AGG	12	1453	3042	47.8		0	0	0	0	3	23	4	27	5	67	20	39	9	63	22	71	Azimuth_2.0	0.7059	17	107	1	1
ATP1A3.g4	478	30	9606	478	ATP1A3	NM_152296.5		CRISPRko	CDS	NC_000019.10	-	SpyoCas9	5	1	1	5.20.100	-	sense	41981923	CCACGAGGCTGACACCACTG	AGATCCACGAGGCTGACACCACTGAGGACC	AGG	9	1177	3042	38.7		0	0	0	0	3	38	18	37	12	62	23	55	15	119	31	70	Azimuth_2.0	0.7434	9	124	1	1
ATP1A3.g5	478	30	9606	478	ATP1A3	NM_152296.5		CRISPRko	CDS	NC_000019.10	-	SpyoCas9	5	1	1	5.20.100	+	antisense	41985408	CTCGGATTCGCCAGTCAGGG	GGGGCTCGGATTCGCCAGTCAGGGAGGAGT	AGG	7	622	3042	20.4		0	0	0	0	0	41	20	30	1	35	12	27	1	78	24	57	Azimuth_2.0	0.6075	124	16	1	1
ATP1A3.g6	478	30	9606	478	ATP1A3	NM_152296.5		CRISPRko	CDS	NC_000019.10	-	SpyoCas9	5	1	1	5.20.100	-	sense	41981753	AATCGCGCTGTCTTCAAGGG	CTGCAATCGCGCTGTCTTCAAGGGTGGTCA	TGG	10	1271	3042	41.8		0	0	0	0	2	22	6	19	0	30	11	28	7	152	51	86	Azimuth_2.0	0.6239	94	59	1	1
ATP1A4.g1	480	30	9606	480	ATP1A4	NM_144699.4		CRISPRko	CDS	NC_000001.11	+	SpyoCas9	5	1	1	5.20.100	+	sense	160159019	CAAGCTCTGGTAATTCGAGG	ATAGCAAGCTCTGGTAATTCGAGGAGGAGA	AGG	5	542	3090	17.5		0	0	0	0	1	32	9	21	0	37	13	30	2	48	11	29	Azimuth_2.0	0.634	69	55	1	1
ATP1A4.g2	480	30	9606	480	ATP1A4	NM_144699.4		CRISPRko	CDS	NC_000001.11	+	SpyoCas9	5	1	1	5.20.100	+	sense	160153220	GTACTCCGTGGACCTGACAA	CCAAGTACTCCGTGGACCTGACAAAGGTGA	AGG	2	202	3090	6.5		0	0	0	0	2	27	12	23	5	45	13	30	11	50	20	40	Azimuth_2.0	0.6769	32	92	1	1
ATP1A4.g3	480	30	9606	480	ATP1A4	NM_144699.4		CRISPRko	CDS	NC_000001.11	+	SpyoCas9	5	1	1	5.20.100	+	sense	160155083	AAGGAAATCCTGACTCGAGG	GGCAAAGGAAATCCTGACTCGAGGTGGACC	TGG	3	245	3090	7.9		0	0	0	0	0	29	8	21	0	58	13	50	3	167	53	132	Azimuth_2.0	0.6094	114	11	1	1
ATP1A4.g4	480	30	9606	480	ATP1A4	NM_144699.4		CRISPRko	CDS	NC_000001.11	+	SpyoCas9	5	1	1	5.20.100	+	sense	160156070	GAGCATCGTACTGTCCGTCG	ACCTGAGCATCGTACTGTCCGTCGTGGTCA	TGG	4	436	3090	14.1		0	0	0	0	0	3	3	0	1	5	1	13	1	5	0	2	Azimuth_2.0	0.6649	44	1	1	1
ATP1A4.g5	480	30	9606	480	ATP1A4	NM_144699.4		CRISPRko	CDS	NC_000001.11	+	SpyoCas9	5	1	1	5.20.100	-	antisense	160164219	CGCCAGGCCTGACGTCAGGG	CAACCGCCAGGCCTGACGTCAGGGAGGCAA	AGG	7	841	3090	27.2		0	0	0	0	1	64	18	49	10	102	40	85	14	158	39	92	Azimuth_2.0	0.6225	85	71	1	1
ATP1A4.g6	480	30	9606	480	ATP1A4	NM_144699.4		CRISPRko	CDS	NC_000001.11	+	SpyoCas9	5	1	1	5.20.100	+	sense	160159428	GGACAACTCATCCTTGACTG	AGGTGGACAACTCATCCTTGACTGGGGAGT	GGG	6	679	3090	22		0	0	0	0	3	35	25	42	7	77	26	97	13	93	43	103	Azimuth_2.0	0.7274	9	147	1	1
ATP4A.g1	495	30	9606	495	ATP4A	NM_000704.3		CRISPRko	CDS	NC_000019.10	-	SpyoCas9	5	1	1	5.20.100	-	sense	35562546	CAGAGTACGTCAAGTTCGCG	ACCCCAGAGTACGTCAAGTTCGCGAGGCAG	AGG	4	309	3108	9.9		0	0	0	0	0	4	0	2	2	8	1	1	1	5	1	1	Azimuth_2.0	0.6505	50	1	1	1
ATP4A.g2	495	30	9606	495	ATP4A	NM_000704.3		CRISPRko	CDS	NC_000019.10	-	SpyoCas9	5	1	1	5.20.100	-	sense	35560564	GATCAACGCTGACCAACTGG	TCCAGATCAACGCTGACCAACTGGTGGTGG	TGG	6	586	3108	18.9		0	0	0	0	2	22	7	19	3	32	19	27	8	37	14	39	Azimuth_2.0	0.6819	23	98	1	1
ATP4A.g3	495	30	9606	495	ATP4A	NM_000704.3		CRISPRko	CDS	NC_000019.10	-	SpyoCas9	5	1	1	5.20.100	-	sense	35560462	GGACAACTCCTCGCTGACAG	AGGTGGACAACTCCTCGCTGACAGGGGAGT	GGG	6	688	3108	22.1		0	0	0	0	2	39	13	47	2	46	25	43	14	77	45	80	Azimuth_2.0	0.6793	25	110	1	1
ATP4A.g4	495	30	9606	495	ATP4A	NM_000704.3		CRISPRko	CDS	NC_000019.10	-	SpyoCas9	5	1	1	5.20.100	+	antisense	35559975	ATGCTCGATCTCGATAGCGA	CAAAATGCTCGATCTCGATAGCGATGGGTG	TGG	7	886	3108	28.5		0	0	0	0	1	3	0	1	2	3	3	3	1	6	1	4	Azimuth_2.0	0.604	110	31	1	1
ATP4A.g5	495	30	9606	495	ATP4A	NM_000704.3		CRISPRko	CDS	NC_000019.10	-	SpyoCas9	5	1	1	5.20.100	-	sense	35562585	GGGATGGGCCCAACGCACTG	CTGCGGGATGGGCCCAACGCACTGCGGCCA	CGG	4	270	3108	8.7		0	0	0	0	0	47	37	87	4	36	15	28	8	74	14	61	Azimuth_2.0	0.6731	32	26	1	1
ATP4A.g6	495	30	9606	495	ATP4A	NM_000704.3		CRISPRko	CDS	NC_000019.10	-	SpyoCas9	5	1	1	5.20.100	-	sense	35557835	ACAGCTGTCCATCCATACGC	GCCCACAGCTGTCCATCCATACGCTGGAGG	TGG	11	1513	3108	48.7		0	0	0	0	1	14	7	16	3	37	9	20	1	36	7	18	Azimuth_2.0	0.5986	119	46	1	1
ATR.g1	545	30	9606	545	ATR	NM_001184.4		CRISPRko	CDS	NC_000003.12	-	SpyoCas9	5	1	1	5.20.100	-	sense	142562848	AGTCAATTAGATGAACACAT	TTTAAGTCAATTAGATGAACACATGGGATA	GGG	4	554	7935	7		0	0	0	0	0	135	53	168	3	106	62	134	1	139	56	156	Azimuth_2.0	0.7075	11	100	1	1
ATR.g2	545	30	9606	545	ATR	NM_001184.4		CRISPRko	CDS	NC_000003.12	-	SpyoCas9	5	1	1	5.20.100	-	sense	142524145	AGAACCTATTATCTCACAGT	CAGTAGAACCTATTATCTCACAGTTGGTGA	TGG	22	4000	7935	50.4		0	0	0	0	0	37	14	43	0	54	13	53	3	165	93	213	Azimuth_2.0	0.5944	117	34	1	1
ATR.g3	545	30	9606	545	ATR	NM_001184.4		CRISPRko	CDS	NC_000003.12	-	SpyoCas9	5	1	1	5.20.100	+	antisense	142550167	ATCAGGAAAGTCGAAAACGT	TAAGATCAGGAAAGTCGAAAACGTTGGCAA	TGG	14	2941	7935	37.1		0	0	0	0	1	35	16	23	2	41	18	44	2	38	14	30	Azimuth_2.0	0.6843	20	146	1	1
ATR.g4	545	30	9606	545	ATR	NM_001184.4		CRISPRko	CDS	NC_000003.12	-	SpyoCas9	5	1	1	5.20.100	-	sense	142519725	GCCCAGGTCACCAATTGTGG	AACGGCCCAGGTCACCAATTGTGGAGGAGA	AGG	24	4326	7935	54.5		0	0	0	0	1	33	19	36	7	71	24	53	3	51	24	49	Azimuth_2.0	0.6531	46	139	1	1
ATR.g5	545	30	9606	545	ATR	NM_001184.4		CRISPRko	CDS	NC_000003.12	-	SpyoCas9	5	1	1	5.20.100	-	sense	142553657	ATACCTTGATTCTTACAACA	AAGGATACCTTGATTCTTACAACAGGGGAT	GGG	12	2616	7935	33		0	0	0	0	1	43	26	58	1	87	38	83	3	143	64	144	Azimuth_2.0	0.6785	24	162	1	1
ATR.g6	545	30	9606	545	ATR	NM_001184.4		CRISPRko	CDS	NC_000003.12	-	SpyoCas9	5	1	1	5.20.100	+	antisense	142558672	TAGAAGATTAGCGGCAAATG	ATGTTAGAAGATTAGCGGCAAATGTGGTCA	TGG	8	1837	7935	23.2		0	0	0	0	0	47	17	32	2	40	24	44	2	64	22	57	Azimuth_2.0	0.5833	137	54	1	1
AURKA.g1	6790	30	9606	6790	AURKA	NM_198433.3		CRISPRko	CDS	NC_000020.11	-	SpyoCas9	5	1	1	5.20.100	+	antisense	56386410	TGCTTGCAAAGGAATGCGCT	TTTGTGCTTGCAAAGGAATGCGCTGGGAAG	GGG	5	166	1212	13.7		0	0	0	0	0	37	13	38	2	42	14	55	2	79	39	80	Azimuth_2.0	0.6096	24	7	1	1
AURKA.g2	6790	30	9606	6790	AURKA	NM_198433.3		CRISPRko	CDS	NC_000020.11	-	SpyoCas9	5	1	1	5.20.100	-	sense	56384316	CCATATAGAAAATAATCCTG	TATTCCATATAGAAAATAATCCTGAGGAGG	AGG	6	328	1212	27.1		0	0	0	0	3	153	60	153	3	272	114	248	8	253	109	292	Azimuth_2.0	0.6624	8	37	1	1
AURKA.g3	6790	30	9606	6790	AURKA	NM_198433.3		CRISPRko	CDS	NC_000020.11	-	SpyoCas9	5	1	1	5.20.100	+	antisense	56386264	GCTAGTTTACCAGGTGCCGA	AAAAGCTAGTTTACCAGGTGCCGATGGCAG	TGG	5	312	1212	25.7		0	0	0	0	1	43	17	39	4	35	14	18	4	57	16	53	Azimuth_2.0	0.5804	36	13	1	1
AURKA.g4	6790	30	9606	6790	AURKA	NM_198433.3		CRISPRko	CDS	NC_000020.11	-	SpyoCas9	5	1	1	5.20.100	+	antisense	56382989	CCTGAAAACTCACCGAAGGT	TGAACCTGAAAACTCACCGAAGGTGGGACT	GGG	7	562	1212	46.4		0	0	0	0	2	18	7	25	2	51	20	45	1	65	21	65	Azimuth_2.0	0.5593	45	20	1	1
AURKA.g5	6790	30	9606	6790	AURKA	NM_198433.3		CRISPRko	CDS	NC_000020.11	-	SpyoCas9	5	1	1	5.20.100	-	sense	56383172	AATTCCTCCTAGGAGGCAGT	TTCAAATTCCTCCTAGGAGGCAGTGGGCTT	GGG	7	379	1212	31.3		0	0	0	0	5	82	48	69	9	101	39	88	14	168	55	138	Azimuth_2.0	0.5883	33	49	1	1
AURKA.g6	6790	30	9606	6790	AURKA	NM_198433.3		CRISPRko	CDS	NC_000020.11	-	SpyoCas9	5	1	1	5.20.100	+	antisense	56382988	ACCTGAAAACTCACCGAAGG	ATGAACCTGAAAACTCACCGAAGGTGGGAC	TGG	7	563	1212	46.5		0	0	0	0	4	16	9	20	3	42	15	31	4	113	49	108	Azimuth_2.0	0.5436	51	40	1	1
AURKB.g1	9212	30	9606	9212	AURKB	NM_004217.4		CRISPRko	CDS	NC_000017.11	-	SpyoCas9	5	1	1	5.20.100	-	sense	8206814	ATTCTAGAGTATGCCCCCCG	CTTGATTCTAGAGTATGCCCCCCGCGGGGA	CGG	6	473	1035	45.7		0	0	0	0	0	5	4	11	2	18	4	8	3	13	5	6	Azimuth_2.0	0.6727	10	3	1	1
AURKB.g2	9212	30	9606	9212	AURKB	NM_004217.4		CRISPRko	CDS	NC_000017.11	-	SpyoCas9	5	1	1	5.20.100	+	antisense	8207811	TCTTTCCGGAGGACTCGCTG	AGGCTCTTTCCGGAGGACTCGCTGGGGCAG	GGG	3	78	1035	7.5		0	0	0	0	1	14	7	13	5	57	14	30	6	38	20	23	Azimuth_2.0	0.6602	13	18	1	1
AURKB.g3	9212	30	9606	9212	AURKB	NM_004217.4		CRISPRko	CDS	NC_000017.11	-	SpyoCas9	5	1	1	5.20.100	-	sense	8206812	TCTAGAGTATGCCCCCCGCG	TGATTCTAGAGTATGCCCCCCGCGGGGAGC	GGG	6	475	1035	45.9		0	0	0	0	2	4	3	7	4	8	7	10	0	9	4	4	Azimuth_2.0	0.6868	4	41	1	1
AURKB.g4	9212	30	9606	9212	AURKB	NM_004217.4		CRISPRko	CDS	NC_000017.11	-	SpyoCas9	5	1	1	5.20.100	-	sense	8206755	TGACGAGCAGCGAACAGCCA	CATTTGACGAGCAGCGAACAGCCACGGTCC	CGG	6	532	1035	51.4		0	0	0	0	1	30	10	27	3	42	16	26	4	33	12	32	Azimuth_2.0	0.6512	18	30	1	1
AURKB.g5	9212	30	9606	9212	AURKB	NM_004217.4		CRISPRko	CDS	NC_000017.11	-	SpyoCas9	5	1	1	5.20.100	+	antisense	8206810	TCCTTGTAGAGCTCCCCGCG	CAGCTCCTTGTAGAGCTCCCCGCGGGGGGC	GGG	6	477	1035	46.1		0	0	0	0	2	11	5	10	4	18	5	11	6	21	2	13	Azimuth_2.0	0.6046	36	42	1	1
AURKB.g6	9212	30	9606	9212	AURKB	NM_004217.4		CRISPRko	CDS	NC_000017.11	-	SpyoCas9	5	1	1	5.20.100	-	sense	8207295	TTGGAAACGTGTACTTGGCT	AAGTTTGGAAACGTGTACTTGGCTCGGGAG	CGG	5	279	1035	27		0	0	0	0	0	33	17	36	5	43	17	48	2	44	12	32	Azimuth_2.0	0.5238	89	10	1	1
AURKC.g1	6795	30	9606	6795	AURKC	NM_001015878.2		CRISPRko	CDS	NC_000019.10	+	SpyoCas9	5	1	1	5.20.100	-	antisense	57232621	TCCTTGTAGAGCTCACCCCT	CAGCTCCTTGTAGAGCTCACCCCTTGGAGC	TGG	4	375	930	40.3		0	0	0	0	2	43	14	23	2	59	25	45	5	50	23	52	Azimuth_2.0	0.6034	29	35	1	1
AURKC.g2	6795	30	9606	6795	AURKC	NM_001015878.2		CRISPRko	CDS	NC_000019.10	+	SpyoCas9	5	1	1	5.20.100	+	sense	57232585	ACTATTTCCATGATGCACGC	TATAACTATTTCCATGATGCACGCCGGGTG	CGG	4	339	930	36.5		0	0	0	0	2	18	4	22	2	45	8	25	5	59	24	51	Azimuth_2.0	0.5864	36	28	1	1
AURKC.g3	6795	30	9606	6795	AURKC	NM_001015878.2		CRISPRko	CDS	NC_000019.10	+	SpyoCas9	5	1	1	5.20.100	-	antisense	57231297	CTCTCACACTCTTCGCCTGC	CTGGCTCTCACACTCTTCGCCTGCAGGTTG	AGG	1	48	930	5.2		0	0	0	0	6	28	22	30	11	47	16	37	8	81	42	74	Azimuth_2.0	0.431	116	82	1	1
AURKC.g4	6795	30	9606	6795	AURKC	NM_001015878.2		CRISPRko	CDS	NC_000019.10	+	SpyoCas9	5	1	1	5.20.100	+	sense	57232586	CTATTTCCATGATGCACGCC	ATAACTATTTCCATGATGCACGCCGGGTGT	GGG	4	340	930	36.6		0	0	0	0	1	17	6	14	6	25	11	19	8	63	39	53	Azimuth_2.0	0.5448	58	10	1	1
AURKC.g5	6795	30	9606	6795	AURKC	NM_001015878.2		CRISPRko	CDS	NC_000019.10	+	SpyoCas9	5	1	1	5.20.100	-	antisense	57232581	GGTACACCCGGCGTGCATCA	ATCAGGTACACCCGGCGTGCATCATGGAAA	TGG	4	335	930	36		0	0	0	0	2	16	5	9	1	18	1	18	1	26	9	9	Azimuth_2.0	0.5587	51	26	1	1
AURKC.g6	6795	30	9606	6795	AURKC	NM_001015878.2		CRISPRko	CDS	NC_000019.10	+	SpyoCas9	5	1	1	5.20.100	-	antisense	57232560	GGAAATAGTTATACAGGCGC	TCATGGAAATAGTTATACAGGCGCAGGATA	AGG	4	314	930	33.8		0	0	0	0	0	27	11	28	1	97	57	181	1	30	6	27	Azimuth_2.0	0.4992	79	2	1	1
AVPR1A.g1	552	30	9606	552	AVPR1A	NM_000706.5		CRISPRko	CDS	NC_000012.12	-	SpyoCas9	5	1	1	5.20.100	-	sense	63150386	GACAGCCGACCGCTACATCG	TCATGACAGCCGACCGCTACATCGCGGTGT	CGG	1	451	1257	35.9		0	0	0	0	0	2	1	3	2	11	5	21	5	2	0	2	Azimuth_2.0	0.7274	1	1	1	1
AVPR1A.g2	552	30	9606	552	AVPR1A	NM_000706.5		CRISPRko	CDS	NC_000012.12	-	SpyoCas9	5	1	1	5.20.100	+	antisense	63150416	TGTCATGACTACCAGCATGT	CGGCTGTCATGACTACCAGCATGTAGGCCG	AGG	1	421	1257	33.5		0	0	0	0	2	98	51	188	11	73	31	74	8	89	43	94	Azimuth_2.0	0.6629	13	51	1	1
AVPR1A.g3	552	30	9606	552	AVPR1A	NM_000706.5		CRISPRko	CDS	NC_000012.12	-	SpyoCas9	5	1	1	5.20.100	+	antisense	63150712	CGTTGCGCACGTCCCTCGGT	TCCTCGTTGCGCACGTCCCTCGGTGGGCCG	GGG	1	125	1257	9.9		0	0	0	0	1	10	2	12	0	14	2	3	4	15	3	7	Azimuth_2.0	0.5745	51	17	1	1
AVPR1A.g4	552	30	9606	552	AVPR1A	NM_000706.5		CRISPRko	CDS	NC_000012.12	-	SpyoCas9	5	1	1	5.20.100	+	antisense	63150767	GCTTGTGTTGCCAGCGCCGG	CCCGGCTTGTGTTGCCAGCGCCGGTGGCCA	TGG	1	70	1257	5.6		0	0	0	0	5	21	13	21	5	26	12	13	6	81	23	58	Azimuth_2.0	0.5052	107	103	1	1
AVPR1A.g5	552	30	9606	552	AVPR1A	NM_000706.5		CRISPRko	CDS	NC_000012.12	-	SpyoCas9	5	1	1	5.20.100	-	sense	63150178	GCCTACGTGACCTGGATGAC	TCGTGCCTACGTGACCTGGATGACGGGCGG	GGG	1	659	1257	52.4		0	0	0	0	1	19	8	22	13	27	15	30	11	28	12	31	Azimuth_2.0	0.5791	46	23	1	1
AVPR1A.g6	552	30	9606	552	AVPR1A	NM_000706.5		CRISPRko	CDS	NC_000012.12	-	SpyoCas9	5	1	1	5.20.100	-	sense	63150713	GGAGGGCAACGGCCCACCGA	TCGGGGAGGGCAACGGCCCACCGAGGGACG	GGG	1	124	1257	9.9		0	0	0	0	1	27	6	10	5	18	6	18	7	26	14	30	Azimuth_2.0	0.575	49	25	1	1
AVPR1B.g1	553	30	9606	553	AVPR1B	NM_000707.5		CRISPRko	CDS	NC_000001.11	-	SpyoCas9	5	1	1	5.20.100	+	antisense	206116275	CGGCAGAACGAAGATAGCCA	TCACCGGCAGAACGAAGATAGCCAGGGTGG	GGG	1	616	1275	48.3		0	0	0	0	2	39	21	50	5	67	31	68	3	96	45	76	Azimuth_2.0	0.6853	4	27	1	1
AVPR1B.g2	553	30	9606	553	AVPR1B	NM_000707.5		CRISPRko	CDS	NC_000001.11	-	SpyoCas9	5	1	1	5.20.100	+	antisense	206116574	ACTTGACGGCCCTGCACAGG	AGGTACTTGACGGCCCTGCACAGGAGGTCG	AGG	1	317	1275	24.9		0	0	0	0	3	50	16	27	3	47	31	33	16	97	41	69	Azimuth_2.0	0.6149	31	50	1	1
AVPR1B.g3	553	30	9606	553	AVPR1B	NM_000707.5		CRISPRko	CDS	NC_000001.11	-	SpyoCas9	5	1	1	5.20.100	-	sense	206116814	AATGCCACAACACCCTGGCT	CCCCAATGCCACAACACCCTGGCTGGGCCG	GGG	1	77	1275	6		0	0	0	0	2	226	63	189	10	198	77	166	11	287	81	201	Azimuth_2.0	0.5819	56	37	1	1
AVPR1B.g4	553	30	9606	553	AVPR1B	NM_000707.5		CRISPRko	CDS	NC_000001.11	-	SpyoCas9	5	1	1	5.20.100	-	sense	206116819	CCCCCAATGCCACAACACCC	TCTGCCCCCAATGCCACAACACCCTGGCTG	TGG	1	72	1275	5.6		0	0	0	0	2	30	10	29	13	125	46	89	7	220	68	155	Azimuth_2.0	0.5538	82	24	1	1
AVPR1B.g5	553	30	9606	553	AVPR1B	NM_000707.5		CRISPRko	CDS	NC_000001.11	-	SpyoCas9	5	1	1	5.20.100	-	sense	206116248	TCTGCCGGTGACCATGCTCA	TCGTTCTGCCGGTGACCATGCTCACGGCCT	CGG	1	643	1275	50.4		0	0	0	0	6	31	5	12	16	35	13	30	8	59	25	37	Azimuth_2.0	0.6294	23	108	1	1
AVPR1B.g6	553	30	9606	553	AVPR1B	NM_000707.5		CRISPRko	CDS	NC_000001.11	-	SpyoCas9	5	1	1	5.20.100	+	antisense	206116785	CAGGACTCCGATCTCCACCT	TGGCCAGGACTCCGATCTCCACCTTGGCCA	TGG	1	106	1275	8.3		0	0	0	0	4	56	14	39	7	34	18	33	3	56	18	58	Azimuth_2.0	0.574	63	73	1	1
AVPR2.g1	554	30	9606	554	AVPR2	NM_000054.7		CRISPRko	CDS	NC_000023.11	+	SpyoCas9	5	1	1	5.20.100	-	antisense	153905841	ATACTTCACGGCCCGACACA	GCAGATACTTCACGGCCCGACACAGGGCAT	GGG	3	334	1116	29.9		0	0	0	0	1	21	4	10	3	19	2	12	5	29	6	17	Azimuth_2.0	0.6634	16	20	1	1
AVPR2.g2	554	30	9606	554	AVPR2	NM_000054.7		CRISPRko	CDS	NC_000023.11	+	SpyoCas9	5	1	1	5.20.100	-	antisense	153906141	AGGTGCCACGAACACCATCA	GGGTAGGTGCCACGAACACCATCAGGGCAA	GGG	3	634	1116	56.8		0	0	0	0	3	24	18	19	7	58	24	48	13	61	36	61	Azimuth_2.0	0.7073	7	61	1	1
AVPR2.g3	554	30	9606	554	AVPR2	NM_000054.7		CRISPRko	CDS	NC_000023.11	+	SpyoCas9	5	1	1	5.20.100	-	antisense	153906107	ACATAGGTGCGACGGCCCCA	GGTGACATAGGTGCGACGGCCCCAGGGCTC	GGG	3	600	1116	53.8		0	0	0	0	2	32	11	29	3	21	7	16	1	14	3	7	Azimuth_2.0	0.6179	26	44	1	1
AVPR2.g4	554	30	9606	554	AVPR2	NM_000054.7		CRISPRko	CDS	NC_000023.11	+	SpyoCas9	5	1	1	5.20.100	-	antisense	153905923	TGGGACGGCAGATGGCACGG	AGCATGGGACGGCAGATGGCACGGTGGCGG	TGG	3	416	1116	37.3		0	0	0	0	3	57	19	48	8	70	28	63	5	50	17	39	Azimuth_2.0	0.7274	3	68	1	1
AVPR2.g5	554	30	9606	554	AVPR2	NM_000054.7		CRISPRko	CDS	NC_000023.11	+	SpyoCas9	5	1	1	5.20.100	-	antisense	153905730	GTGGCCAATGAAGACGTGTA	ACAAGTGGCCAATGAAGACGTGTATGGGTG	TGG	3	223	1116	20		0	0	0	0	1	16	5	16	5	26	11	17	6	63	23	46	Azimuth_2.0	0.5632	58	18	1	1
AVPR2.g6	554	30	9606	554	AVPR2	NM_000054.7		CRISPRko	CDS	NC_000023.11	+	SpyoCas9	5	1	1	5.20.100	+	sense	153906160	GTGTTCGTGGCACCTACCCT	GATGGTGTTCGTGGCACCTACCCTGGGTAT	GGG	3	653	1116	58.5		0	0	0	0	0	20	6	17	0	39	15	40	0	70	29	68	Azimuth_2.0	0.5471	73	7	1	1
AXL.g1	558	30	9606	558	AXL	NM_021913.5		CRISPRko	CDS	NC_000019.10	+	SpyoCas9	5	1	1	5.20.100	+	sense	41243686	TGCGCAAGTCCTACAGTCGT	CGCGTGCGCAAGTCCTACAGTCGTCGGACC	CGG	12	1515	2685	56.4		0	0	0	0	1	12	6	18	1	28	3	18	4	28	6	20	Azimuth_2.0	0.6273	69	46	1	1
AXL.g2	558	30	9606	558	AXL	NM_021913.5		CRISPRko	CDS	NC_000019.10	+	SpyoCas9	5	1	1	5.20.100	+	sense	41231011	GCGAAGCCCATAACGCCAAG	TCCTGCGAAGCCCATAACGCCAAGGGGGTC	GGG	5	630	2685	23.5		0	0	0	0	0	10	4	18	1	35	9	32	0	38	14	38	Azimuth_2.0	0.5959	113	7	1	1
AXL.g3	558	30	9606	558	AXL	NM_021913.5		CRISPRko	CDS	NC_000019.10	+	SpyoCas9	5	1	1	5.20.100	-	antisense	41243670	GACTGTAGGACTTGCGCACG	CGACGACTGTAGGACTTGCGCACGCGGTAC	CGG	12	1499	2685	55.8		0	0	0	0	1	5	2	5	1	6	0	13	7	19	9	11	Azimuth_2.0	0.6112	88	41	1	1
AXL.g4	558	30	9606	558	AXL	NM_021913.5		CRISPRko	CDS	NC_000019.10	+	SpyoCas9	5	1	1	5.20.100	+	sense	41238083	CACCCCTTATCACATCCGCG	CTCACACCCCTTATCACATCCGCGTGGCAT	TGG	7	922	2685	34.3		0	0	0	0	1	11	4	3	3	22	7	13	0	14	3	9	Azimuth_2.0	0.7872	1	43	1	1
AXL.g5	558	30	9606	558	AXL	NM_021913.5		CRISPRko	CDS	NC_000019.10	+	SpyoCas9	5	1	1	5.20.100	+	sense	41242883	CTCATACCCCCTGATAGTGA	GTTCCTCATACCCCCTGATAGTGAAGGAAC	AGG	11	1312	2685	48.9		0	0	0	0	0	29	13	29	2	34	10	31	7	41	18	35	Azimuth_2.0	0.5942	116	24	1	1
AXL.g6	558	30	9606	558	AXL	NM_021913.5		CRISPRko	CDS	NC_000019.10	+	SpyoCas9	5	1	1	5.20.100	+	sense	41237959	AGGCTGTGCTGTCAGACGAT	CCTCAGGCTGTGCTGTCAGACGATGGGATG	GGG	7	798	2685	29.7		0	0	0	0	0	18	7	20	4	44	12	27	1	115	41	125	Azimuth_2.0	0.5878	129	17	1	1
BCL2.g1	596	30	9606	596	BCL2	NM_000633.3		CRISPRko	CDS	NC_000018.10	-	SpyoCas9	5	1	1	5.20.100	-	sense	63318593	CATTATAAGCTGTCGCAGAG	CATCCATTATAAGCTGTCGCAGAGGGGCTA	GGG	2	74	720	10.3		0	0	0	0	3	25	3	14	3	30	12	24	3	51	21	44	Azimuth_2.0	0.7186	4	52	1	1
BCL2.g2	596	30	9606	596	BCL2	NM_000633.3		CRISPRko	CDS	NC_000018.10	-	SpyoCas9	5	1	1	5.20.100	+	antisense	63318295	AAGCGTCCCCGCGCGGTGAA	GGCAAAGCGTCCCCGCGCGGTGAAGGGCGT	GGG	2	372	720	51.7		0	0	0	0	0	17	1	7	0	11	8	8	2	12	1	5	Azimuth_2.0	0.5068	61	6	1	1
BCL2.g3	596	30	9606	596	BCL2	NM_000633.3		CRISPRko	CDS	NC_000018.10	-	SpyoCas9	5	1	1	5.20.100	-	sense	63318273	GCGGGGACGCTTTGCCACGG	CCGCGCGGGGACGCTTTGCCACGGTGGTGG	TGG	2	394	720	54.7		0	0	0	0	2	27	9	15	0	22	13	28	6	30	12	15	Azimuth_2.0	0.5643	35	35	1	1
BCL2.g4	596	30	9606	596	BCL2	NM_000633.3		CRISPRko	CDS	NC_000018.10	-	SpyoCas9	5	1	1	5.20.100	-	sense	63318276	CGCGCGGGGACGCTTTGCCA	TCACCGCGCGGGGACGCTTTGCCACGGTGG	CGG	2	391	720	54.3		0	0	0	0	1	17	3	25	5	44	18	28	3	25	5	25	Azimuth_2.0	0.5079	58	14	1	1
BCL2.g5	596	30	9606	596	BCL2	NM_000633.3		CRISPRko	CDS	NC_000018.10	-	SpyoCas9	5	1	1	5.20.100	+	antisense	63318629	TGTACTTCATCACTATCTCC	TGGATGTACTTCATCACTATCTCCCGGTTA	CGG	2	38	720	5.3		0	0	0	0	3	40	18	46	34	97	50	124	17	134	61	117	Azimuth_2.0	0.6032	21	56	1	1
BCL2.g6	596	30	9606	596	BCL2	NM_000633.3		CRISPRko	CDS	NC_000018.10	-	SpyoCas9	5	1	1	5.20.100	-	sense	63318582	GTCGCAGAGGGGCTACGAGT	AGCTGTCGCAGAGGGGCTACGAGTGGGATG	GGG	2	85	720	11.8		0	0	0	0	3	32	15	21	8	75	35	58	12	94	34	61	Azimuth_2.0	0.5804	27	53	1	1
BCL2L1.g1	598	30	9606	598	BCL2L1	NM_138578.3		CRISPRko	CDS	NC_000020.11	-	SpyoCas9	5	1	1	5.20.100	-	sense	31721812	TTCCGGGATGGGGTAAACTG	ACTCTTCCGGGATGGGGTAAACTGGGGTCG	GGG	2	407	702	58	103021294 (ABALON)	0	0	1	0	2	40	9	32	3	45	24	31	11	85	31	69	Azimuth_2.0	0.677	7	46	1	1
BCL2L1.g2	598	30	9606	598	BCL2L1	NM_138578.3		CRISPRko	CDS	NC_000020.11	-	SpyoCas9	5	1	1	5.20.100	+	antisense	31721911	TCAGGTCACTGAATGCCCGC	GATGTCAGGTCACTGAATGCCCGCCGGTAC	CGG	2	308	702	43.9	103021294 (ABALON)	0	0	1	0	2	28	5	16	4	29	22	38	4	48	16	36	Azimuth_2.0	0.6442	15	45	1	1
BCL2L1.g3	598	30	9606	598	BCL2L1	NM_138578.3		CRISPRko	CDS	NC_000020.11	-	SpyoCas9	5	1	1	5.20.100	-	sense	31721951	AGCAGTAAAGCAAGCGCTGA	TGGCAGCAGTAAAGCAAGCGCTGAGGGAGG	GGG	2	268	702	38.2	103021294 (ABALON)	0	0	1	0	0	38	18	34	1	27	14	34	10	104	63	159	Azimuth_2.0	0.5709	36	24	1	1
BCL2L1.g4	598	30	9606	598	BCL2L1	NM_138578.3		CRISPRko	CDS	NC_000020.11	-	SpyoCas9	5	1	1	5.20.100	-	sense	31721801	GGTAAACTGGGGTCGCATTG	ATGGGGTAAACTGGGGTCGCATTGTGGCCT	TGG	2	418	702	59.5	103021294 (ABALON)	0	0	1	0	1	21	7	31	1	36	22	49	2	73	29	71	Azimuth_2.0	0.5791	30	32	1	1
BCL2L1.g5	598	30	9606	598	BCL2L1	NM_138578.3		CRISPRko	CDS	NC_000020.11	-	SpyoCas9	5	1	1	5.20.100	-	sense	31722153	TTTCCCAGAAAGGATACAGC	AAGCTTTCCCAGAAAGGATACAGCTGGAGT	TGG	2	66	702	9.4	103021294 (ABALON)	0	0	1	0	1	40	18	51	5	111	62	109	14	223	81	167	Azimuth_2.0	0.5893	28	35	1	1
BCL2L1.g6	598	30	9606	598	BCL2L1	NM_138578.3		CRISPRko	CDS	NC_000020.11	-	SpyoCas9	5	1	1	5.20.100	-	sense	31721919	ACGAGTTTGAACTGCGGTAC	GGCGACGAGTTTGAACTGCGGTACCGGCGG	CGG	2	300	702	42.7	103021294 (ABALON)	0	0	1	0	2	6	1	2	2	13	9	7	2	51	26	43	Azimuth_2.0	0.6081	26	39	1	1
BCR.g1	613	30	9606	613	BCR	NM_004327.4		CRISPRko	CDS	NC_000022.11	+	SpyoCas9	5	1	1	5.20.100	+	sense	23181946	TTGCGGAGGCGGCTATACCC	AGGATTGCGGAGGCGGCTATACCCCGGACT	CGG	1	985	3816	25.8		0	0	0	0	0	6	5	13	6	30	8	11	6	16	9	20	Azimuth_2.0	0.6192	93	6	1	1
BCR.g2	613	30	9606	613	BCR	NM_004327.4		CRISPRko	CDS	NC_000022.11	+	SpyoCas9	5	1	1	5.20.100	+	sense	23273120	CCGTGTGACGAGGAGCACGC	TGGACCGTGTGACGAGGAGCACGCTGGTCC	TGG	7	1960	3816	51.4		0	0	0	0	1	23	10	38	8	41	16	36	6	32	36	44	Azimuth_2.0	0.6609	44	57	1	1
BCR.g3	613	30	9606	613	BCR	NM_004327.4		CRISPRko	CDS	NC_000022.11	+	SpyoCas9	5	1	1	5.20.100	+	sense	23273755	ACCCCGACGGCAGTCCATGA	TCACACCCCGACGGCAGTCCATGACGGTGA	CGG	8	2095	3816	54.9		0	0	0	0	1	7	3	4	5	21	9	12	3	17	8	17	Azimuth_2.0	0.6281	78	34	1	1
BCR.g4	613	30	9606	613	BCR	NM_004327.4		CRISPRko	CDS	NC_000022.11	+	SpyoCas9	5	1	1	5.20.100	-	antisense	23273745	ACCGTCATGGACTGCCGTCG	CTTCACCGTCATGGACTGCCGTCGGGGTGT	GGG	8	2085	3816	54.6		0	0	0	0	1	6	2	6	1	13	5	12	2	25	9	14	Azimuth_2.0	0.6206	89	31	1	1
BCR.g5	613	30	9606	613	BCR	NM_004327.4		CRISPRko	CDS	NC_000022.11	+	SpyoCas9	5	1	1	5.20.100	+	sense	23273742	ATGAGGAGATCACACCCCGA	ATCAATGAGGAGATCACACCCCGACGGCAG	CGG	8	2082	3816	54.6		0	0	0	0	2	31	2	16	2	83	35	93	1	47	18	30	Azimuth_2.0	0.6994	18	108	1	1
BCR.g6	613	30	9606	613	BCR	NM_004327.4		CRISPRko	CDS	NC_000022.11	+	SpyoCas9	5	1	1	5.20.100	-	antisense	23181917	CGCAATCCTCAAAACTCCGG	CCTCCGCAATCCTCAAAACTCCGGGGGGAG	GGG	1	956	3816	25.1		0	0	0	0	0	35	14	41	0	53	14	40	3	65	14	61	Azimuth_2.0	0.6093	110	23	1	1
BDKRB1.g1	623	30	9606	623	BDKRB1	NM_000710.4		CRISPRko	CDS	NC_000014.9	+	SpyoCas9	5	1	1	5.20.100	+	sense	96263750	GCTCTTCCCTCAAAATGCTA	GCCAGCTCTTCCCTCAAAATGCTACGGCCT	CGG	3	67	1062	6.3		0	0	0	0	2	62	35	56	1	115	53	125	3	165	64	143	Azimuth_2.0	0.6227	24	43	1	1
BDKRB1.g2	623	30	9606	623	BDKRB1	NM_000710.4		CRISPRko	CDS	NC_000014.9	+	SpyoCas9	5	1	1	5.20.100	+	sense	96264290	CTGGCACTTTGCAAGGATTG	AGGCCTGGCACTTTGCAAGGATTGTGGAGT	TGG	3	607	1062	57.2		0	0	0	0	2	47	16	44	1	138	33	105	5	162	88	146	Azimuth_2.0	0.5979	34	37	1	1
BDKRB1.g3	623	30	9606	623	BDKRB1	NM_000710.4		CRISPRko	CDS	NC_000014.9	+	SpyoCas9	5	1	1	5.20.100	-	antisense	96263881	GCCACGTTCAGTTGCCGCCG	TTCTGCCACGTTCAGTTGCCGCCGGGGCAG	GGG	3	198	1062	18.6		0	0	0	0	1	9	4	6	2	5	1	10	0	8	3	5	Azimuth_2.0	0.5385	65	13	1	1
BDKRB1.g4	623	30	9606	623	BDKRB1	NM_000710.4		CRISPRko	CDS	NC_000014.9	+	SpyoCas9	5	1	1	5.20.100	-	antisense	96264328	AAGAAGACGATCGCAGCCAG	GTTGAAGAAGACGATCGCAGCCAGTGGTAG	TGG	3	645	1062	60.7		0	0	0	0	1	29	7	15	1	27	17	27	2	21	11	17	Azimuth_2.0	0.6446	11	18	1	1
BDKRB1.g5	623	30	9606	623	BDKRB1	NM_000710.4		CRISPRko	CDS	NC_000014.9	+	SpyoCas9	5	1	1	5.20.100	-	antisense	96263998	CGGCAGAGGAGGGCTCCGAA	GACACGGCAGAGGAGGGCTCCGAAAGGCCA	AGG	3	315	1062	29.7		0	0	0	0	2	76	35	35	7	129	40	81	7	110	32	70	Azimuth_2.0	0.5894	40	47	1	1
BDKRB1.g6	623	30	9606	623	BDKRB1	NM_000710.4		CRISPRko	CDS	NC_000014.9	+	SpyoCas9	5	1	1	5.20.100	-	antisense	96264012	CCCCGTTGATGACACGGCAG	ATGACCCCGTTGATGACACGGCAGAGGAGG	AGG	3	329	1062	31		0	0	0	0	3	12	11	11	6	10	3	6	6	33	18	20	Azimuth_2.0	0.5927	38	50	1	1
BDKRB2.g1	624	30	9606	624	BDKRB2	NM_000623.4		CRISPRko	CDS	NC_000014.9	+	SpyoCas9	5	1	1	5.20.100	+	sense	96240824	TGAAAACCATGTCCATGGGC	CTGGTGAAAACCATGTCCATGGGCCGGATG	CGG	3	495	1176	42.1		0	0	0	0	1	96	30	75	8	127	40	120	6	91	34	77	Azimuth_2.0	0.641	32	23	1	1
BDKRB2.g2	624	30	9606	624	BDKRB2	NM_000623.4		CRISPRko	CDS	NC_000014.9	+	SpyoCas9	5	1	1	5.20.100	-	antisense	96240440	GCAAAGGTCCCGTTAAGAGT	CTGGGCAAAGGTCCCGTTAAGAGTGGGCCC	GGG	3	111	1176	9.4		0	0	0	0	0	21	7	13	3	18	8	26	1	16	14	29	Azimuth_2.0	0.597	63	5	1	1
BDKRB2.g3	624	30	9606	624	BDKRB2	NM_000623.4		CRISPRko	CDS	NC_000014.9	+	SpyoCas9	5	1	1	5.20.100	-	antisense	96241041	GCAGAAGGTGATGACACTCA	TCGTGCAGAAGGTGATGACACTCAGGGGCA	GGG	3	712	1176	60.5		0	0	0	0	3	43	29	67	15	70	38	83	20	181	61	183	Azimuth_2.0	0.6471	26	51	1	1
BDKRB2.g4	624	30	9606	624	BDKRB2	NM_000623.4		CRISPRko	CDS	NC_000014.9	+	SpyoCas9	5	1	1	5.20.100	+	sense	96240614	CGGTGGCAGAGATCTACCTG	TGCACGGTGGCAGAGATCTACCTGGGGAAC	GGG	3	285	1176	24.2		0	0	0	0	5	30	18	22	4	59	39	48	17	141	50	103	Azimuth_2.0	0.7668	1	77	1	1
BDKRB2.g5	624	30	9606	624	BDKRB2	NM_000623.4		CRISPRko	CDS	NC_000014.9	+	SpyoCas9	5	1	1	5.20.100	-	antisense	96240949	TGACACAAGCGGTGACGTTG	CTGATGACACAAGCGGTGACGTTGTGGCCC	TGG	3	620	1176	52.7		0	0	0	0	3	7	3	8	5	21	4	14	3	9	8	11	Azimuth_2.0	0.6312	40	41	1	1
BDKRB2.g6	624	30	9606	624	BDKRB2	NM_000623.4		CRISPRko	CDS	NC_000014.9	+	SpyoCas9	5	1	1	5.20.100	-	antisense	96241040	CAGAAGGTGATGACACTCAG	CGTGCAGAAGGTGATGACACTCAGGGGCAG	GGG	3	711	1176	60.5		0	0	0	0	5	73	26	64	4	117	48	113	14	137	50	129	Azimuth_2.0	0.72	7	86	1	1
BHMT.g1	635	30	9606	635	BHMT	NM_001713.3		CRISPRko	CDS	NC_000005.10	+	SpyoCas9	5	1	1	5.20.100	-	antisense	79120454	CAGTTTCACTCTTGCAGCTA	ACTTCAGTTTCACTCTTGCAGCTAAGGTAT	AGG	4	389	1221	31.9		0	0	0	0	2	31	18	43	3	113	53	96	15	770	282	717	Azimuth_2.0	0.4052	144	38	1	1
BHMT.g2	635	30	9606	635	BHMT	NM_001713.3		CRISPRko	CDS	NC_000005.10	+	SpyoCas9	5	1	1	5.20.100	+	sense	79115853	AAGAGGGGCTACGTAAAGGC	GGAGAAGAGGGGCTACGTAAAGGCAGGACC	AGG	2	119	1221	9.7		0	0	0	0	1	24	8	22	1	30	12	26	4	60	15	29	Azimuth_2.0	0.5695	50	23	1	1
BHMT.g3	635	30	9606	635	BHMT	NM_001713.3		CRISPRko	CDS	NC_000005.10	+	SpyoCas9	5	1	1	5.20.100	+	sense	79121268	GTTGAAACCTTGATAGCATC	GGCAGTTGAAACCTTGATAGCATCCGGTAA	CGG	5	527	1221	43.2		0	0	0	0	0	33	14	46	6	54	21	57	5	102	34	129	Azimuth_2.0	0.5401	70	13	1	1
BHMT.g4	635	30	9606	635	BHMT	NM_001713.3		CRISPRko	CDS	NC_000005.10	+	SpyoCas9	5	1	1	5.20.100	+	sense	79120519	GGTCTTTATGAAGAAGAACG	TAGAGGTCTTTATGAAGAAGAACGTGGACT	TGG	4	454	1221	37.2		0	0	0	0	5	78	35	66	14	103	38	80	13	116	79	130	Azimuth_2.0	0.7272	3	82	1	1
BHMT.g5	635	30	9606	635	BHMT	NM_001713.3		CRISPRko	CDS	NC_000005.10	+	SpyoCas9	5	1	1	5.20.100	-	antisense	79126168	TCAGGAGTGTGGTAAGCCAA	GCAGTCAGGAGTGTGGTAAGCCAAGGGCTG	GGG	6	747	1221	61.2		0	0	0	0	4	56	33	51	2	80	37	80	4	124	33	73	Azimuth_2.0	0.6333	21	69	1	1
BHMT.g6	635	30	9606	635	BHMT	NM_001713.3		CRISPRko	CDS	NC_000005.10	+	SpyoCas9	5	1	1	5.20.100	+	sense	79121331	GATTTGCATGGCGTGCCCCC	AGGAGATTTGCATGGCGTGCCCCCCGGCGA	CGG	5	590	1221	48.3		0	0	0	0	0	26	11	21	6	36	19	30	4	29	7	37	Azimuth_2.0	0.5269	80	10	1	1
BHMT2.g1	23743	30	9606	23743	BHMT2	NM_017614.5		CRISPRko	CDS	NC_000005.10	+	SpyoCas9	5	1	1	5.20.100	+	sense	79082870	AAAAGAATCAGATAGACCCG	TCTTAAAAGAATCAGATAGACCCGTGGCAG	TGG	5	511	1092	46.8		0	0	0	0	0	49	26	42	2	80	27	73	5	100	50	103	Azimuth_2.0	0.7248	5	3	1	1
BHMT2.g2	23743	30	9606	23743	BHMT2	NM_017614.5		CRISPRko	CDS	NC_000005.10	+	SpyoCas9	5	1	1	5.20.100	+	sense	79077608	GTGATAGAACACCCAGACGC	GGCAGTGATAGAACACCCAGACGCAGGTTG	AGG	2	161	1092	14.7		0	0	0	0	1	23	11	27	3	42	21	42	0	41	16	36	Azimuth_2.0	0.6327	24	10	1	1
BHMT2.g3	23743	30	9606	23743	BHMT2	NM_017614.5		CRISPRko	CDS	NC_000005.10	+	SpyoCas9	5	1	1	5.20.100	-	antisense	79077608	GTGGACACCAACCTGCGTCT	GGATGTGGACACCAACCTGCGTCTGGGTGT	GGG	2	161	1092	14.7		0	0	0	0	1	15	8	7	5	41	16	24	9	58	11	26	Azimuth_2.0	0.6118	38	8	1	1
BHMT2.g4	23743	30	9606	23743	BHMT2	NM_017614.5		CRISPRko	CDS	NC_000005.10	+	SpyoCas9	5	1	1	5.20.100	+	sense	79080759	GTGATGCTTTGGTAGCAGGG	AAAGGTGATGCTTTGGTAGCAGGGGGGATC	GGG	4	330	1092	30.2		0	0	0	0	4	92	31	70	4	118	41	116	4	116	46	140	Azimuth_2.0	0.779	1	56	1	1
BHMT2.g5	23743	30	9606	23743	BHMT2	NM_017614.5		CRISPRko	CDS	NC_000005.10	+	SpyoCas9	5	1	1	5.20.100	+	sense	79079381	TGTAGTTCGTCAACTTCACA	ACTTTGTAGTTCGTCAACTTCACATGGAAT	TGG	3	178	1092	16.3		0	0	0	0	2	17	9	22	4	55	14	54	3	31	18	48	Azimuth_2.0	0.5997	43	15	1	1
BHMT2.g6	23743	30	9606	23743	BHMT2	NM_017614.5		CRISPRko	CDS	NC_000005.10	+	SpyoCas9	5	1	1	5.20.100	+	sense	79077612	TAGAACACCCAGACGCAGGT	GTGATAGAACACCCAGACGCAGGTTGGTGT	TGG	2	165	1092	15.1		0	0	0	0	3	47	18	45	6	82	32	76	15	119	28	58	Azimuth_2.0	0.6425	21	38	1	1
BLK.g1	640	30	9606	640	BLK	NM_001715.3		CRISPRko	CDS	NC_000008.11	+	SpyoCas9	5	1	1	5.20.100	-	antisense	11548071	CAGGTCCCGATCATTCATAG	TCTGCAGGTCCCGATCATTCATAGCGGTGT	CGG	4	214	1518	14.1		0	0	0	0	0	6	3	8	1	23	5	16	1	15	9	8	Azimuth_2.0	0.6869	13	1	1	1
BLK.g2	640	30	9606	640	BLK	NM_001715.3		CRISPRko	CDS	NC_000008.11	+	SpyoCas9	5	1	1	5.20.100	+	sense	11549098	CAGTAACTTTGTGGCCCGAG	TGCCCAGTAACTTTGTGGCCCGAGTGGAGA	TGG	5	343	1518	22.6		0	0	0	0	2	33	17	13	3	33	11	24	2	37	13	29	Azimuth_2.0	0.6259	49	46	1	1
BLK.g3	640	30	9606	640	BLK	NM_001715.3		CRISPRko	CDS	NC_000008.11	+	SpyoCas9	5	1	1	5.20.100	+	sense	11556787	GCTGGTCCGACTCTACGCAG	AGCGGCTGGTCCGACTCTACGCAGTGGTCA	TGG	9	901	1518	59.4		0	0	0	0	1	3	3	5	2	17	8	14	3	9	1	4	Azimuth_2.0	0.6847	17	14	1	1
BLK.g4	640	30	9606	640	BLK	NM_001715.3		CRISPRko	CDS	NC_000008.11	+	SpyoCas9	5	1	1	5.20.100	-	antisense	11556782	TGGTGACCACTGCGTAGAGT	TCCTTGGTGACCACTGCGTAGAGTCGGACC	CGG	9	896	1518	59		0	0	0	0	0	13	4	12	0	36	10	30	7	43	13	34	Azimuth_2.0	0.5721	104	2	1	1
BLK.g5	640	30	9606	640	BLK	NM_001715.3		CRISPRko	CDS	NC_000008.11	+	SpyoCas9	5	1	1	5.20.100	+	sense	11549034	CCATTAGAACTGGAGACTGG	GCTCCCATTAGAACTGGAGACTGGTGGCTG	TGG	5	279	1518	18.4		0	0	0	0	4	141	50	129	9	127	55	117	9	190	95	204	Azimuth_2.0	0.6741	21	85	1	1
BLK.g6	640	30	9606	640	BLK	NM_001715.3		CRISPRko	CDS	NC_000008.11	+	SpyoCas9	5	1	1	5.20.100	+	sense	11550185	TAGATCACAGGGTCGGAAGG	TCTTTAGATCACAGGGTCGGAAGGAGGCTG	AGG	6	394	1518	26		0	0	0	0	5	76	33	72	2	122	38	75	4	136	66	103	Azimuth_2.0	0.6308	45	97	1	1
BRAF.g1	673	30	9606	673	BRAF	NM_004333.6		CRISPRko	CDS	NC_000007.14	-	SpyoCas9	5	1	1	5.20.100	+	antisense	140800375	ATACCCAATAGAGTCCGAGG	AACCATACCCAATAGAGTCCGAGGCGGGTG	CGG	7	967	2301	42		0	0	0	0	0	16	8	11	0	17	11	22	3	29	9	17	Azimuth_2.0	0.7325	5	3	1	1
BRAF.g2	673	30	9606	673	BRAF	NM_004333.6		CRISPRko	CDS	NC_000007.14	-	SpyoCas9	5	1	1	5.20.100	-	sense	140783151	ACTAATTTAGGATCAACCAC	TTTCACTAATTTAGGATCAACCACAGGTTT	AGG	10	1184	2301	51.5		0	0	0	0	1	35	10	41	2	55	25	57	0	74	38	97	Azimuth_2.0	0.6197	42	35	1	1
BRAF.g3	673	30	9606	673	BRAF	NM_004333.6		CRISPRko	CDS	NC_000007.14	-	SpyoCas9	5	1	1	5.20.100	-	sense	140808990	TGATACCATAGGTACCTGCA	TTTATGATACCATAGGTACCTGCAAGGTGT	AGG	4	510	2301	22.2		0	0	0	0	2	30	19	30	4	42	24	69	3	49	22	43	Azimuth_2.0	0.6801	14	64	1	1
BRAF.g4	673	30	9606	673	BRAF	NM_004333.6		CRISPRko	CDS	NC_000007.14	-	SpyoCas9	5	1	1	5.20.100	-	sense	140787571	TAGGACTTGATTAGAGACCA	TTTGTAGGACTTGATTAGAGACCAAGGATT	AGG	9	1154	2301	50.2		0	0	0	0	1	43	17	44	2	69	16	47	3	75	32	72	Azimuth_2.0	0.6131	49	39	1	1
BRAF.g5	673	30	9606	673	BRAF	NM_004333.6		CRISPRko	CDS	NC_000007.14	-	SpyoCas9	5	1	1	5.20.100	+	antisense	140800376	TACCCAATAGAGTCCGAGGC	ACCATACCCAATAGAGTCCGAGGCGGGTGC	GGG	7	966	2301	42		0	0	0	0	1	16	1	21	0	29	10	26	1	52	10	38	Azimuth_2.0	0.5922	66	26	1	1
BRAF.g6	673	30	9606	673	BRAF	NM_004333.6		CRISPRko	CDS	NC_000007.14	-	SpyoCas9	5	1	1	5.20.100	-	sense	140850146	CCTATTGGACAAATTTGGTG	AGGCCCTATTGGACAAATTTGGTGGGGAGC	GGG	2	205	2301	8.9		0	0	0	0	3	63	34	59	6	103	42	94	1	115	47	115	Azimuth_2.0	0.6419	29	92	1	1
BRD2.g1	6046	30	9606	6046	BRD2	NM_005104.4		CRISPRko	CDS	NC_000006.12	+	SpyoCas9	5	1	1	5.20.100	-	antisense	32976683	ACCACTCTCTCTACGCATAG	GGCGACCACTCTCTCTACGCATAGGGGGAA	GGG	7	946	2406	39.3		0	0	0	0	0	8	7	8	1	17	4	26	3	31	13	33	Azimuth_2.0	0.5893	101	1	1	1
BRD2.g2	6046	30	9606	6046	BRD2	NM_005104.4		CRISPRko	CDS	NC_000006.12	+	SpyoCas9	5	1	1	5.20.100	-	antisense	32974625	TTGGGATTGGACACCTCCGG	CTTTTTGGGATTGGACACCTCCGGGGGTGG	GGG	3	192	2406	8		0	0	0	0	2	16	6	33	0	23	10	18	2	23	18	21	Azimuth_2.0	0.6497	34	69	1	1
BRD2.g3	6046	30	9606	6046	BRD2	NM_005104.4		CRISPRko	CDS	NC_000006.12	+	SpyoCas9	5	1	1	5.20.100	+	sense	32974623	TGCCAACCCACCACCCCCGG	CCCCTGCCAACCCACCACCCCCGGAGGTGT	AGG	3	190	2406	7.9		0	0	0	0	2	58	20	47	10	116	32	68	14	117	39	78	Azimuth_2.0	0.6801	15	88	1	1
BRD2.g4	6046	30	9606	6046	BRD2	NM_005104.4		CRISPRko	CDS	NC_000006.12	+	SpyoCas9	5	1	1	5.20.100	-	antisense	32976646	TTAGGCTCAAGACTCCCAGG	TGCCTTAGGCTCAAGACTCCCAGGAGGGCT	AGG	7	909	2406	37.8		0	0	0	0	2	69	28	51	10	118	40	96	13	147	44	116	Azimuth_2.0	0.7039	6	101	1	1
BRD2.g5	6046	30	9606	6046	BRD2	NM_005104.4		CRISPRko	CDS	NC_000006.12	+	SpyoCas9	5	1	1	5.20.100	-	antisense	32975505	CTTGTTGTAAATGTAACAGT	TCACCTTGTTGTAAATGTAACAGTTGGTGA	TGG	4	454	2406	18.9		0	0	0	0	0	70	23	68	1	100	40	103	9	154	47	149	Azimuth_2.0	0.6041	88	26	1	1
BRD2.g6	6046	30	9606	6046	BRD2	NM_005104.4		CRISPRko	CDS	NC_000006.12	+	SpyoCas9	5	1	1	5.20.100	-	antisense	32976421	TGCAGTAACAGCAAGGAGCG	GAGCTGCAGTAACAGCAAGGAGCGGGGGTC	GGG	6	781	2406	32.5		0	0	0	0	1	74	37	57	6	85	26	89	2	90	22	70	Azimuth_2.0	0.6087	79	58	1	1
BRD3.g1	8019	30	9606	8019	BRD3	NM_007371.4		CRISPRko	CDS	NC_000009.12	-	SpyoCas9	5	1	1	5.20.100	-	sense	134050463	CATCACTGCAAACGTCACGT	CAACCATCACTGCAAACGTCACGTCGGTCC	CGG	5	625	2181	28.7		0	0	0	0	1	7	1	12	2	20	3	14	2	30	11	27	Azimuth_2.0	0.7446	1	20	1	1
BRD3.g2	8019	30	9606	8019	BRD3	NM_007371.4		CRISPRko	CDS	NC_000009.12	-	SpyoCas9	5	1	1	5.20.100	-	sense	134045390	CGAGAGTACCCAGACGCACA	TGGCCGAGAGTACCCAGACGCACAGGGCTT	GGG	7	1118	2181	51.3		0	0	0	0	0	44	22	22	2	23	11	30	4	80	29	73	Azimuth_2.0	0.6717	18	15	1	1
BRD3.g3	8019	30	9606	8019	BRD3	NM_007371.4		CRISPRko	CDS	NC_000009.12	-	SpyoCas9	5	1	1	5.20.100	+	antisense	134050389	ACCTTGACGACAGGCGGCGT	GCTCACCTTGACGACAGGCGGCGTAGGAGG	AGG	5	699	2181	32		0	0	0	0	0	7	3	3	2	5	0	8	1	10	2	11	Azimuth_2.0	0.6284	40	2	1	1
BRD3.g4	8019	30	9606	8019	BRD3	NM_007371.4		CRISPRko	CDS	NC_000009.12	-	SpyoCas9	5	1	1	5.20.100	-	sense	134048412	CACAACCACTCCCACGACGT	CAGACACAACCACTCCCACGACGTCGGCCA	CGG	6	757	2181	34.7		0	0	0	0	2	10	1	6	0	15	3	3	6	33	11	24	Azimuth_2.0	0.6792	14	52	1	1
BRD3.g5	8019	30	9606	8019	BRD3	NM_007371.4		CRISPRko	CDS	NC_000009.12	-	SpyoCas9	5	1	1	5.20.100	+	antisense	134048231	GGATGCTGTCGCAGTAGCGT	CTGAGGATGCTGTCGCAGTAGCGTAGGTGC	AGG	6	938	2181	43		0	0	0	0	1	7	2	12	2	25	6	15	7	19	9	18	Azimuth_2.0	0.6007	56	21	1	1
BRD3.g6	8019	30	9606	8019	BRD3	NM_007371.4		CRISPRko	CDS	NC_000009.12	-	SpyoCas9	5	1	1	5.20.100	+	antisense	134050383	GTGCTCACCTTGACGACAGG	CAGGGTGCTCACCTTGACGACAGGCGGCGT	CGG	5	705	2181	32.3		0	0	0	0	2	14	8	14	5	35	16	36	14	82	10	49	Azimuth_2.0	0.6601	21	57	1	1
BRD4.g1	23476	30	9606	23476	BRD4	NM_058243.3		CRISPRko	CDS	NC_000019.10	-	SpyoCas9	5	1	1	5.20.100	+	antisense	15255550	TCTTCCTCCGACTCATACGT	GTCCTCTTCCTCCGACTCATACGTGGGAGG	GGG	10	1794	4089	43.9		0	0	0	0	0	13	9	12	0	13	4	11	0	9	6	8	Azimuth_2.0	0.6385	50	10	1	1
BRD4.g2	23476	30	9606	23476	BRD4	NM_058243.3		CRISPRko	CDS	NC_000019.10	-	SpyoCas9	5	1	1	5.20.100	-	sense	15255591	ATCGTCCCTTCGTAGCAAGA	CTGCATCGTCCCTTCGTAGCAAGAAGGAGC	AGG	10	1753	4089	42.9		0	0	0	0	0	18	7	10	1	36	6	28	2	28	14	18	Azimuth_2.0	0.6404	48	16	1	1
BRD4.g3	23476	30	9606	23476	BRD4	NM_058243.3		CRISPRko	CDS	NC_000019.10	-	SpyoCas9	5	1	1	5.20.100	+	antisense	15257032	AGTCGAACTGTCACTGTCCG	CATCAGTCGAACTGTCACTGTCCGAGGAGC	AGG	8	1483	4089	36.3		0	0	0	0	0	25	11	43	0	12	5	12	3	17	8	30	Azimuth_2.0	0.6235	67	20	1	1
BRD4.g4	23476	30	9606	23476	BRD4	NM_058243.3		CRISPRko	CDS	NC_000019.10	-	SpyoCas9	5	1	1	5.20.100	+	antisense	15265617	TTGAGTTGTGTTTGGTACCG	ATGCTTGAGTTGTGTTTGGTACCGTGGAAA	TGG	5	586	4089	14.3		0	0	0	0	2	29	6	27	1	51	6	39	2	31	10	21	Azimuth_2.0	0.6725	22	89	1	1
BRD4.g5	23476	30	9606	23476	BRD4	NM_058243.3		CRISPRko	CDS	NC_000019.10	-	SpyoCas9	5	1	1	5.20.100	-	sense	15255546	GCCCCCTCCCACGTATGAGT	GCAAGCCCCCTCCCACGTATGAGTCGGAGG	CGG	10	1798	4089	44		0	0	0	0	0	40	23	54	0	165	80	282	4	71	39	115	Azimuth_2.0	0.606	87	31	1	1
BRD4.g6	23476	30	9606	23476	BRD4	NM_058243.3		CRISPRko	CDS	NC_000019.10	-	SpyoCas9	5	1	1	5.20.100	+	antisense	15264423	TGATTGTGCTCATGTCCATG	ACCTTGATTGTGCTCATGTCCATGGGGTGC	GGG	6	1193	4089	29.2		0	0	0	0	2	52	29	54	4	120	45	101	6	138	65	132	Azimuth_2.0	0.7194	8	111	1	1
BTK.g1	695	30	9606	695	BTK	NM_000061.3		CRISPRko	CDS	NC_000023.11	-	SpyoCas9	5	1	1	5.20.100	-	sense	101360637	AATGATCTACAGCTGCGGAA	TGCAAATGATCTACAGCTGCGGAAGGGTGA	GGG	8	707	1980	35.7		0	0	0	0	2	29	12	47	4	89	52	125	3	29	10	33	Azimuth_2.0	0.6589	19	55	1	1
BTK.g2	695	30	9606	695	BTK	NM_000061.3		CRISPRko	CDS	NC_000023.11	-	SpyoCas9	5	1	1	5.20.100	+	antisense	101358428	TAATGACGTATCACCCCTTG	AACATAATGACGTATCACCCCTTGAGGGTC	AGG	12	984	1980	49.7		0	0	0	0	1	10	2	12	1	16	9	13	2	17	4	14	Azimuth_2.0	0.5873	56	19	1	1
BTK.g3	695	30	9606	695	BTK	NM_000061.3		CRISPRko	CDS	NC_000023.11	-	SpyoCas9	5	1	1	5.20.100	-	sense	101356882	AATTTGGGGTAGTGAAGTAT	GGACAATTTGGGGTAGTGAAGTATGGGAAA	GGG	14	1251	1980	63.2		0	0	0	0	0	50	28	34	0	87	30	69	0	75	28	72	Azimuth_2.0	0.5768	66	14	1	1
BTK.g4	695	30	9606	695	BTK	NM_000061.3		CRISPRko	CDS	NC_000023.11	-	SpyoCas9	5	1	1	5.20.100	+	antisense	101358618	GAATAGTAGCACTCACCCTG	CTTGGAATAGTAGCACTCACCCTGTGGATT	TGG	11	973	1980	49.1		0	0	0	0	4	37	22	35	10	58	21	67	4	57	19	40	Azimuth_2.0	0.703	5	101	1	1
BTK.g5	695	30	9606	695	BTK	NM_000061.3		CRISPRko	CDS	NC_000023.11	-	SpyoCas9	5	1	1	5.20.100	+	antisense	101357514	ATAAGGAGTTACCGTATCCC	AGAAATAAGGAGTTACCGTATCCCAGGCCT	AGG	13	1172	1980	59.2		0	0	0	0	0	18	7	13	0	35	11	40	3	31	19	32	Azimuth_2.0	0.5216	107	3	1	1
BTK.g6	695	30	9606	695	BTK	NM_000061.3		CRISPRko	CDS	NC_000023.11	-	SpyoCas9	5	1	1	5.20.100	+	antisense	101362191	TGGTCCTCCTCAGGCGTTGG	TACCTGGTCCTCCTCAGGCGTTGGGGGAAG	GGG	7	570	1980	28.8		0	0	0	0	2	11	8	11	6	26	16	26	25	163	54	106	Azimuth_2.0	0.576	68	52	1	1
C5AR1.g1	728	30	9606	728	C5AR1	NM_001736.4		CRISPRko	CDS	NC_000019.10	+	SpyoCas9	5	1	1	5.20.100	-	antisense	47320423	CAAATCGTGAGCGTGAGTAG	GTAACAAATCGTGAGCGTGAGTAGAGGCCA	AGG	2	645	1053	61.3		0	0	0	0	2	15	4	10	6	24	9	13	1	11	1	8	Azimuth_2.0	0.6327	34	37	1	1
C5AR1.g2	728	30	9606	728	C5AR1	NM_001736.4		CRISPRko	CDS	NC_000019.10	+	SpyoCas9	5	1	1	5.20.100	+	sense	47320367	CTACAGCCACGACAAACGGC	TGGACTACAGCCACGACAAACGGCGGGAGC	GGG	2	589	1053	55.9		0	0	0	0	1	16	5	12	6	32	6	19	6	38	8	30	Azimuth_2.0	0.5893	58	18	1	1
C5AR1.g3	728	30	9606	728	C5AR1	NM_001736.4		CRISPRko	CDS	NC_000019.10	+	SpyoCas9	5	1	1	5.20.100	-	antisense	47320416	TGAGCGTGAGTAGAGGCCAC	ATCGTGAGCGTGAGTAGAGGCCACAGGAAG	AGG	2	638	1053	60.6		0	0	0	0	0	53	17	34	6	63	15	40	1	95	18	49	Azimuth_2.0	0.5635	73	10	1	1
C5AR1.g4	728	30	9606	728	C5AR1	NM_001736.4		CRISPRko	CDS	NC_000019.10	+	SpyoCas9	5	1	1	5.20.100	-	antisense	47320051	ACAATGGACGTGAACAAGAT	CTGTACAATGGACGTGAACAAGATGGGCAG	GGG	2	273	1053	25.9		0	0	0	0	1	23	16	27	5	37	16	45	6	52	28	70	Azimuth_2.0	0.5832	61	23	1	1
C5AR1.g5	728	30	9606	728	C5AR1	NM_001736.4		CRISPRko	CDS	NC_000019.10	+	SpyoCas9	5	1	1	5.20.100	+	sense	47320078	CCATTGTACAGCATCACCAC	ACGTCCATTGTACAGCATCACCACTGGCCC	TGG	2	300	1053	28.5		0	0	0	0	3	26	10	22	8	51	18	48	18	98	42	101	Azimuth_2.0	0.645	30	58	1	1
C5AR1.g6	728	30	9606	728	C5AR1	NM_001736.4		CRISPRko	CDS	NC_000019.10	+	SpyoCas9	5	1	1	5.20.100	-	antisense	47319950	TGCCGTCACCCAGACCACCA	CGAATGCCGTCACCCAGACCACCAGGGCAT	GGG	2	172	1053	16.3		0	0	0	0	5	45	6	31	10	80	38	72	18	87	24	68	Azimuth_2.0	0.724	4	86	1	1
C9orf47.g1	286223;	30	9606	286223	C9orf47	NM_001001938.4		CRISPRko	CDS	NC_000009.12	+	SpyoCas9	5	1	1	5.20.100	+	sense	88991232	AAGGGCGAGCCGGACCCTAG	GCCGAAGGGCGAGCCGGACCCTAGGGGATT	GGG	1	236	609	38.8		0	0	0	0	1	13	2	15	3	30	9	16	5	17	3	12	Azimuth_2.0	0.687	2	8	1	1
C9orf47.g2	286223;	30	9606	286223	C9orf47	NM_001001938.4		CRISPRko	CDS	NC_000009.12	+	SpyoCas9	5	1	1	5.20.100	-	antisense	88991040	TTGGGCCGATTCTTAATAGG	TTGTTTGGGCCGATTCTTAATAGGAGGATT	AGG	1	44	609	7.2		0	0	0	0	0	19	6	10	0	19	3	12	1	15	2	10	Azimuth_2.0	0.5981	17	1	1	1
C9orf47.g3	286223;	30	9606	286223	C9orf47	NM_001001938.4		CRISPRko	CDS	NC_000009.12	+	SpyoCas9	5	1	1	5.20.100	-	antisense	88991235	CCGACCCTACCAATCCCCTA	CTCCCCGACCCTACCAATCCCCTAGGGTCC	GGG	1	239	609	39.2		0	0	0	0	0	23	6	18	3	41	10	30	1	55	15	45	Azimuth_2.0	0.5977	18	3	1	1
C9orf47.g4	286223;	30	9606	286223	C9orf47	NM_001001938.4		CRISPRko	CDS	NC_000009.12	+	SpyoCas9	5	1	1	5.20.100	+	sense	88991242	CGGACCCTAGGGGATTGGTA	GAGCCGGACCCTAGGGGATTGGTAGGGTCG	GGG	1	246	609	40.4		0	0	0	0	1	24	13	42	2	54	27	88	4	43	10	44	Azimuth_2.0	0.5577	31	11	1	1
C9orf47.g5	286223;	30	9606	286223	C9orf47	NM_001001938.4		CRISPRko	CDS	NC_000009.12	+	SpyoCas9	5	1	1	5.20.100	+	sense	88991174	CACCTGGAGCTCGCCCGATG	TCTGCACCTGGAGCTCGCCCGATGAGGACA	AGG	1	178	609	29.2		0	0	0	0	1	14	2	14	3	26	5	17	8	25	15	20	Azimuth_2.0	0.5548	33	9	1	1
C9orf47.g6	286223;	30	9606	286223	C9orf47	NM_001001938.4		CRISPRko	CDS	NC_000009.12	+	SpyoCas9	5	1	1	5.20.100	-	antisense	88991230	CCTACCAATCCCCTAGGGTC	CGACCCTACCAATCCCCTAGGGTCCGGCTC	CGG	1	234	609	38.4		0	0	0	0	1	38	10	16	1	52	14	41	2	41	17	31	Azimuth_2.0	0.5438	39	16	1	1
CA1.g1	759	30	9606	759	CA1	NM_001128830.4		CRISPRko	CDS	NC_000008.11	-	SpyoCas9	5	1	1	5.20.100	-	sense	85338257	GAGGACAACGATAACCGATC	TTTTGAGGACAACGATAACCGATCAGGTGA	AGG	4	230	786	29.3		0	0	0	0	0	4	0	4	1	3	0	1	1	3	1	1	Azimuth_2.0	0.5259	37	1	1	1
CA1.g2	759	30	9606	759	CA1	NM_001128830.4		CRISPRko	CDS	NC_000008.11	-	SpyoCas9	5	1	1	5.20.100	-	sense	85338442	TCCTGGTAGGTCCTGAACAA	TTTGTCCTGGTAGGTCCTGAACAATGGAGC	TGG	4	45	786	5.7		0	0	0	0	1	51	17	38	6	77	30	63	8	107	30	81	Azimuth_2.0	0.5608	27	12	1	1
CA1.g3	759	30	9606	759	CA1	NM_001128830.4		CRISPRko	CDS	NC_000008.11	-	SpyoCas9	5	1	1	5.20.100	-	sense	85336991	TGGGGCAGTACAAATGAGCA	TCACTGGGGCAGTACAAATGAGCATGGTTC	TGG	5	308	786	39.2		0	0	0	0	2	50	24	43	2	95	39	72	2	147	54	129	Azimuth_2.0	0.6078	17	27	1	1
CA1.g4	759	30	9606	759	CA1	NM_001128830.4		CRISPRko	CDS	NC_000008.11	-	SpyoCas9	5	1	1	5.20.100	-	sense	85336950	TGGAGTCAAATATTCTGCCG	TGGATGGAGTCAAATATTCTGCCGAGGTAA	AGG	5	349	786	44.4		0	0	0	0	1	42	14	32	3	39	24	52	3	40	17	45	Azimuth_2.0	0.6488	7	11	1	1
CA1.g5	759	30	9606	759	CA1	NM_001128830.4		CRISPRko	CDS	NC_000008.11	-	SpyoCas9	5	1	1	5.20.100	+	antisense	85338343	GGGTTGTAGGAGACACTAAT	GGCTGGGTTGTAGGAGACACTAATAGGTTT	AGG	4	144	786	18.3		0	0	0	0	0	43	17	44	4	94	30	89	4	93	46	98	Azimuth_2.0	0.4411	66	3	1	1
CA1.g6	759	30	9606	759	CA1	NM_001128830.4		CRISPRko	CDS	NC_000008.11	-	SpyoCas9	5	1	1	5.20.100	+	antisense	85338354	GACACTAATAGGTTTCAGAG	AGGAGACACTAATAGGTTTCAGAGAGGTGT	AGG	4	133	786	16.9		0	0	0	0	1	57	31	65	2	73	13	59	0	92	26	95	Azimuth_2.0	0.6947	2	16	1	1
CA12.g1	771	30	9606	771	CA12	NM_001218.5		CRISPRko	CDS	NC_000015.10	-	SpyoCas9	5	1	1	5.20.100	-	sense	63340372	CTGAATATTACCGCTACCGG	ACCGCTGAATATTACCGCTACCGGGGGTCC	GGG	7	663	1065	62.3		0	0	0	0	0	8	3	6	0	2	2	5	1	7	4	5	Azimuth_2.0	0.7143	4	5	1	1
CA12.g2	771	30	9606	771	CA12	NM_001218.5		CRISPRko	CDS	NC_000015.10	-	SpyoCas9	5	1	1	5.20.100	+	antisense	63346594	TTGTAGCCTTGGAACTCGAG	CAGATTGTAGCCTTGGAACTCGAGGGGCGT	GGG	3	222	1065	20.8		0	0	0	0	2	22	6	27	2	23	18	23	3	31	15	33	Azimuth_2.0	0.7003	7	53	1	1
CA12.g3	771	30	9606	771	CA12	NM_001218.5		CRISPRko	CDS	NC_000015.10	-	SpyoCas9	5	1	1	5.20.100	+	antisense	63345577	TGGCACTGTAGCGAGACTGG	TGCGTGGCACTGTAGCGAGACTGGAGGCCC	AGG	4	329	1065	30.9		0	0	0	0	2	35	20	28	5	57	21	39	3	66	19	49	Azimuth_2.0	0.6736	12	57	1	1
CA12.g4	771	30	9606	771	CA12	NM_001218.5		CRISPRko	CDS	NC_000015.10	-	SpyoCas9	5	1	1	5.20.100	-	sense	63340375	CCGCTGAATATTACCGCTAC	AGGACCGCTGAATATTACCGCTACCGGGGG	CGG	7	660	1065	62		0	0	0	0	0	2	2	4	0	10	3	6	2	57	18	24	Azimuth_2.0	0.5479	73	1	1	1
CA12.g5	771	30	9606	771	CA12	NM_001218.5		CRISPRko	CDS	NC_000015.10	-	SpyoCas9	5	1	1	5.20.100	+	antisense	63346669	TGCAGCAGGCCCCCACACGA	GGACTGCAGCAGGCCCCCACACGACGGGTA	CGG	3	147	1065	13.8		0	0	0	0	1	21	8	22	3	66	28	37	7	57	13	43	Azimuth_2.0	0.5879	48	26	1	1
CA12.g6	771	30	9606	771	CA12	NM_001218.5		CRISPRko	CDS	NC_000015.10	-	SpyoCas9	5	1	1	5.20.100	+	antisense	63381642	GGAAACTTTACCGTTCACTG	AGGCGGAAACTTTACCGTTCACTGGGGCCG	GGG	1	79	1065	7.4		0	0	0	0	3	24	6	52	0	44	20	39	3	60	20	51	Azimuth_2.0	0.7377	2	80	1	1
CA13.g1	377677	30	9606	377677	CA13	NM_198584.3		CRISPRko	CDS	NC_000008.11	+	SpyoCas9	5	1	1	5.20.100	+	sense	85259425	TGTTGTTGTTTAGTTCTGCG	AACATGTTGTTGTTTAGTTCTGCGTGGTGG	TGG	3	239	789	30.3		0	0	0	0	0	28	7	34	1	56	21	1743	1	94	51	112	Azimuth_2.0	0.6329	13	3	1	1
CA13.g2	377677	30	9606	377677	CA13	NM_198584.3		CRISPRko	CDS	NC_000008.11	+	SpyoCas9	5	1	1	5.20.100	+	sense	85259428	TGTTGTTTAGTTCTGCGTGG	ATGTTGTTGTTTAGTTCTGCGTGGTGGTCC	TGG	3	242	789	30.7		0	0	0	0	1	41	9	30	4	63	38	60	1	67	22	128	Azimuth_2.0	0.6355	11	9	1	1
CA13.g3	377677	30	9606	377677	CA13	NM_198584.3		CRISPRko	CDS	NC_000008.11	+	SpyoCas9	5	1	1	5.20.100	+	sense	85259460	TGGAAGCTACAGGTTACGGC	TCACTGGAAGCTACAGGTTACGGCAGGTTC	AGG	3	274	789	34.7		0	0	0	0	0	13	8	12	1	16	6	11	2	63	49	30	Azimuth_2.0	0.5703	32	1	1	1
CA13.g4	377677	30	9606	377677	CA13	NM_198584.3		CRISPRko	CDS	NC_000008.11	+	SpyoCas9	5	1	1	5.20.100	-	antisense	85259490	CTCGGAGCCGTGGTCATCAG	TGTGCTCGGAGCCGTGGTCATCAGCGGACC	CGG	3	304	789	38.5		0	0	0	0	3	60	30	37	4	51	11	39	11	106	34	79	Azimuth_2.0	0.5716	31	29	1	1
CA13.g5	377677	30	9606	377677	CA13	NM_198584.3		CRISPRko	CDS	NC_000008.11	+	SpyoCas9	5	1	1	5.20.100	-	antisense	85259476	CATCAGCGGACCCCCAGTGA	TGGTCATCAGCGGACCCCCAGTGAAGGTGA	AGG	3	290	789	36.8		0	0	0	0	3	46	16	34	9	82	18	58	6	47	16	36	Azimuth_2.0	0.5661	34	26	1	1
CA13.g6	377677	30	9606	377677	CA13	NM_198584.3		CRISPRko	CDS	NC_000008.11	+	SpyoCas9	5	1	1	5.20.100	+	sense	85266675	AGCTCATGAACCAGATGGAC	AGGCAGCTCATGAACCAGATGGACTGGCTG	TGG	4	421	789	53.4		0	0	0	0	2	45	17	29	14	83	40	56	18	69	45	83	Azimuth_2.0	0.4902	52	17	1	1
CA14.g1	23632	30	9606	23632	CA14	NM_012113.3		CRISPRko	CDS	NC_000001.11	+	SpyoCas9	5	1	1	5.20.100	+	sense	150260166	AGGTCAACACTGGACGTATG	TTGCAGGTCAACACTGGACGTATGAGGGTG	AGG	2	70	1014	6.9		0	0	0	0	0	14	5	5	0	17	9	13	5	69	19	49	Azimuth_2.0	0.6105	30	2	1	1
CA14.g2	23632	30	9606	23632	CA14	NM_012113.3		CRISPRko	CDS	NC_000001.11	+	SpyoCas9	5	1	1	5.20.100	-	antisense	150261527	CTGTCTGTCTGAATATCGAT	CACACTGTCTGTCTGAATATCGATGGGCGA	GGG	3	144	1014	14.2		0	0	0	0	0	28	12	31	6	34	13	47	1	59	23	56	Azimuth_2.0	0.61	31	5	1	1
CA14.g3	23632	30	9606	23632	CA14	NM_012113.3		CRISPRko	CDS	NC_000001.11	+	SpyoCas9	5	1	1	5.20.100	-	antisense	150262533	CAGAGTCATAATGTACAATG	GAATCAGAGTCATAATGTACAATGTGGAGC	TGG	5	407	1014	40.1		0	0	0	0	2	49	20	77	1	89	44	113	7	114	50	121	Azimuth_2.0	0.6852	7	48	1	1
CA14.g4	23632	30	9606	23632	CA14	NM_012113.3		CRISPRko	CDS	NC_000001.11	+	SpyoCas9	5	1	1	5.20.100	-	antisense	150262559	AGCCTCACTCAAGCTGTCAT	CAGCAGCCTCACTCAAGCTGTCATAGGAAT	AGG	5	433	1014	42.7		0	0	0	0	2	29	16	34	3	65	28	67	7	108	50	131	Azimuth_2.0	0.614	27	44	1	1
CA14.g5	23632	30	9606	23632	CA14	NM_012113.3		CRISPRko	CDS	NC_000001.11	+	SpyoCas9	5	1	1	5.20.100	-	antisense	150261519	CTGAATATCGATGGGCGACT	CTGTCTGAATATCGATGGGCGACTGGGCAT	GGG	3	136	1014	13.4		0	0	0	0	1	8	1	14	1	13	6	16	0	11	1	6	Azimuth_2.0	0.5527	71	15	1	1
CA14.g6	23632	30	9606	23632	CA14	NM_012113.3		CRISPRko	CDS	NC_000001.11	+	SpyoCas9	5	1	1	5.20.100	-	antisense	150261609	GTTGTGCAGGTCCAAAGGCT	CATTGTTGTGCAGGTCCAAAGGCTCGGTGC	CGG	3	226	1014	22.3		0	0	0	0	3	65	37	91	5	143	71	180	16	113	57	94	Azimuth_2.0	0.6402	20	72	1	1
CA2.g1	760	30	9606	760	CA2	NM_000067.3		CRISPRko	CDS	NC_000008.11	+	SpyoCas9	5	1	1	5.20.100	+	sense	85465437	CAATGGTCATGCTTTCAACG	TCAACAATGGTCATGCTTTCAACGTGGAGT	TGG	2	199	783	25.4		0	0	0	0	0	20	4	23	3	29	14	31	2	38	21	32	Azimuth_2.0	0.6966	6	4	1	1
CA2.g2	760	30	9606	760	CA2	NM_000067.3		CRISPRko	CDS	NC_000008.11	+	SpyoCas9	5	1	1	5.20.100	+	sense	85474352	TCACTGGAACACCAAATATG	TGGTTCACTGGAACACCAAATATGGGGATT	GGG	4	379	783	48.4		0	0	0	0	2	44	19	60	2	80	36	80	7	107	44	101	Azimuth_2.0	0.6532	20	39	1	1
CA2.g3	760	30	9606	760	CA2	NM_000067.3		CRISPRko	CDS	NC_000008.11	+	SpyoCas9	5	1	1	5.20.100	+	sense	85475812	TAGGTTGGCAGCGCTAAACC	TCTTTAGGTTGGCAGCGCTAAACCGGGCCT	GGG	5	458	783	58.5		0	0	0	0	1	12	2	18	1	22	12	21	6	14	14	21	Azimuth_2.0	0.5772	45	15	1	1
CA2.g4	760	30	9606	760	CA2	NM_000067.3		CRISPRko	CDS	NC_000008.11	+	SpyoCas9	5	1	1	5.20.100	-	antisense	85465329	ATGAGTGTCGATGTCAACAG	CTGTATGAGTGTCGATGTCAACAGGGGACT	GGG	2	91	783	11.6		0	0	0	0	4	25	11	37	0	22	15	24	5	58	33	52	Azimuth_2.0	0.7677	2	58	1	1
CA2.g5	760	30	9606	760	CA2	NM_000067.3		CRISPRko	CDS	NC_000008.11	+	SpyoCas9	5	1	1	5.20.100	-	antisense	85473714	CAATCTGTAAGTGCCATCCA	GAATCAATCTGTAAGTGCCATCCAGGGGTC	GGG	3	253	783	32.3		0	0	0	0	1	54	30	51	3	76	37	63	5	142	46	126	Azimuth_2.0	0.5998	34	27	1	1
CA2.g6	760	30	9606	760	CA2	NM_000067.3		CRISPRko	CDS	NC_000008.11	+	SpyoCas9	5	1	1	5.20.100	+	sense	85473783	ACAAGGTTCAGAGCATACTG	ATGGACAAGGTTCAGAGCATACTGTGGATA	TGG	3	322	783	41.1		0	0	0	0	3	55	19	48	5	75	44	94	9	123	55	100	Azimuth_2.0	0.6772	11	52	1	1
CA3.g1	761	30	9606	761	CA3	NM_005181.4		CRISPRko	CDS	NC_000008.11	+	SpyoCas9	5	1	1	5.20.100	-	antisense	85439819	CCATCATAAGACACAGACCA	GCCACCATCATAAGACACAGACCATGGCTG	TGG	2	141	783	18		0	0	0	0	2	45	18	53	3	120	34	98	2	146	66	143	Azimuth_2.0	0.7299	4	10	1	1
CA3.g2	761	30	9606	761	CA3	NM_005181.4		CRISPRko	CDS	NC_000008.11	+	SpyoCas9	5	1	1	5.20.100	-	antisense	85439772	GTCTTTAGTATGCAGCTCAA	TGATGTCTTTAGTATGCAGCTCAACGGGCG	CGG	2	94	783	12		0	0	0	0	1	92	26	70	3	85	23	88	3	98	42	105	Azimuth_2.0	0.552	48	8	1	1
CA3.g3	761	30	9606	761	CA3	NM_005181.4		CRISPRko	CDS	NC_000008.11	+	SpyoCas9	5	1	1	5.20.100	-	antisense	85439725	TTGGGAAAAGTTCATGCCAG	GCATTTGGGAAAAGTTCATGCCAGTGGTCA	TGG	2	47	783	6		0	0	0	0	2	91	47	95	8	95	34	84	3	169	92	198	Azimuth_2.0	0.5626	44	12	1	1
CA3.g4	761	30	9606	761	CA3	NM_005181.4		CRISPRko	CDS	NC_000008.11	+	SpyoCas9	5	1	1	5.20.100	+	sense	85439900	TATTTGATGATACTTATGAT	GTTGTATTTGATGATACTTATGATAGGTCA	AGG	2	222	783	28.4		0	0	0	0	1	29	13	39	4	90	27	60	5	179	71	171	Azimuth_2.0	0.5439	54	3	1	1
CA3.g5	761	30	9606	761	CA3	NM_005181.4		CRISPRko	CDS	NC_000008.11	+	SpyoCas9	5	1	1	5.20.100	+	sense	85442187	TGGAGTCAAGTATGCAGCGG	TGGATGGAGTCAAGTATGCAGCGGAGGTAA	AGG	3	346	783	44.2	100996348 (CA3-AS1)	0	0	1	0	2	25	8	30	2	36	23	31	4	30	5	26	Azimuth_2.0	0.6422	16	58	1	1
CA3.g6	761	30	9606	761	CA3	NM_005181.4		CRISPRko	CDS	NC_000008.11	+	SpyoCas9	5	1	1	5.20.100	+	sense	85439789	AGCTGCATACTAAAGACATC	GTTGAGCTGCATACTAAAGACATCAGGCAT	AGG	2	111	783	14.2		0	0	0	0	1	44	18	43	0	186	90	235	4	123	40	125	Azimuth_2.0	0.5095	69	5	1	1
CA4.g1	762	30	9606	762	CA4	NM_000717.5		CRISPRko	CDS	NC_000017.11	+	SpyoCas9	5	1	1	5.20.100	+	sense	60156685	GCTACGATAAGAAGCAAACG	TCTGGCTACGATAAGAAGCAAACGTGGACT	TGG	3	237	939	25.2		0	0	0	0	0	27	8	16	4	32	16	29	0	29	6	20	Azimuth_2.0	0.6811	11	6	1	1
CA4.g2	762	30	9606	762	CA4	NM_000717.5		CRISPRko	CDS	NC_000017.11	+	SpyoCas9	5	1	1	5.20.100	+	sense	60157723	AGAAAGAGAAGGGGACATCG	CATGAGAAAGAGAAGGGGACATCGAGGAAT	AGG	5	447	939	47.6		0	0	0	0	2	79	43	74	4	161	58	122	4	113	49	117	Azimuth_2.0	0.6939	8	43	1	1
CA4.g3	762	30	9606	762	CA4	NM_000717.5		CRISPRko	CDS	NC_000017.11	+	SpyoCas9	5	1	1	5.20.100	+	sense	60158078	GCTGGAACCCAGGTGAACGA	CCAGGCTGGAACCCAGGTGAACGAGGGCTT	GGG	6	530	939	56.4		0	0	0	0	3	26	10	23	5	49	18	58	11	106	29	86	Azimuth_2.0	0.7015	6	49	1	1
CA4.g4	762	30	9606	762	CA4	NM_000717.5		CRISPRko	CDS	NC_000017.11	+	SpyoCas9	5	1	1	5.20.100	+	sense	60156715	AAAATAACGGGCACTCAGGT	GTCCAAAATAACGGGCACTCAGGTGGGCTG	GGG	3	267	939	28.4		0	0	0	0	0	59	29	81	7	33	21	38	1	36	13	31	Azimuth_2.0	0.5461	56	11	1	1
CA4.g5	762	30	9606	762	CA4	NM_000717.5		CRISPRko	CDS	NC_000017.11	+	SpyoCas9	5	1	1	5.20.100	+	sense	60156714	CAAAATAACGGGCACTCAGG	TGTCCAAAATAACGGGCACTCAGGTGGGCT	TGG	3	266	939	28.3		0	0	0	0	0	90	28	66	3	124	35	83	3	43	16	27	Azimuth_2.0	0.529	67	12	1	1
CA4.g6	762	30	9606	762	CA4	NM_000717.5		CRISPRko	CDS	NC_000017.11	+	SpyoCas9	5	1	1	5.20.100	-	antisense	60158097	TTAGACAGTGCCTCCACCAG	GATATTAGACAGTGCCTCCACCAGTGGCTG	TGG	6	549	939	58.5		0	0	0	0	4	42	17	35	7	73	31	63	29	206	90	143	Azimuth_2.0	0.6369	25	64	1	1
CA5A.g1	763	30	9606	763	CA5A	NM_001739.2		CRISPRko	CDS	NC_000016.10	-	SpyoCas9	5	1	1	5.20.100	+	antisense	87936333	ATTGCTGGTTTGCCATGCAC	TGTTATTGCTGGTTTGCCATGCACAGGAAC	AGG	1	118	918	12.9		0	0	0	0	1	23	17	38	2	61	37	53	8	82	29	78	Azimuth_2.0	0.5312	86	7	1	1
CA5A.g2	763	30	9606	763	CA5A	NM_001739.2		CRISPRko	CDS	NC_000016.10	-	SpyoCas9	5	1	1	5.20.100	-	sense	87902454	TGTCGTGGGAGAGAATGGTT	AAGCTGTCGTGGGAGAGAATGGTTTGGCTG	TGG	4	526	918	57.3		0	0	0	0	3	72	33	69	4	103	32	86	3	73	25	76	Azimuth_2.0	0.6222	35	36	1	1
CA5A.g3	763	30	9606	763	CA5A	NM_001739.2		CRISPRko	CDS	NC_000016.10	-	SpyoCas9	5	1	1	5.20.100	-	sense	87901974	TTTGTCTGCCATGCAGCTCG	CTCCTTTGTCTGCCATGCAGCTCGGGGCCC	GGG	5	556	918	60.6		0	0	0	0	2	36	6	35	10	60	11	28	8	62	36	58	Azimuth_2.0	0.5675	67	20	1	1
CA5A.g4	763	30	9606	763	CA5A	NM_001739.2		CRISPRko	CDS	NC_000016.10	-	SpyoCas9	5	1	1	5.20.100	+	antisense	87926839	GCTTCATAGGAGACCCTGAG	TGCCGCTTCATAGGAGACCCTGAGTGGCTT	TGG	2	249	918	27.1		0	0	1	0	4	80	25	95	3	132	36	146	9	121	64	146	Azimuth_2.0	0.6815	9	89	1	1
CA5A.g5	763	30	9606	763	CA5A	NM_001739.2		CRISPRko	CDS	NC_000016.10	-	SpyoCas9	5	1	1	5.20.100	-	sense	87926841	CCCCCAGCTGAAGCCACTCA	ATGACCCCCAGCTGAAGCCACTCAGGGTCT	GGG	2	247	918	26.9		0	0	0	0	7	70	27	84	13	104	51	85	29	234	89	209	Azimuth_2.0	0.5825	59	57	1	1
CA5A.g6	763	30	9606	763	CA5A	NM_001739.2		CRISPRko	CDS	NC_000016.10	-	SpyoCas9	5	1	1	5.20.100	+	antisense	87926936	AGACCGGGACCGTCCAGAGT	ACGGAGACCGGGACCGTCCAGAGTGGGTGC	GGG	2	152	918	16.6		0	0	0	0	1	17	4	15	2	17	9	17	4	37	8	15	Azimuth_2.0	0.5865	56	6	1	1
CA5B.g1	11238	30	9606	11238	CA5B	NM_007220.4		CRISPRko	CDS	NC_000023.11	+	SpyoCas9	5	1	1	5.20.100	+	sense	15772569	TGGGGGGCCATCGATGCCTG	TCACTGGGGGGCCATCGATGCCTGGGGTTC	GGG	4	413	954	43.3	114004397 (CA5BP1-CA5B)	0	0	1	0	2	35	10	32	13	59	26	45	14	74	22	57	Azimuth_2.0	0.5844	49	35	1	1
CA5B.g2	11238	30	9606	11238	CA5B	NM_007220.4		CRISPRko	CDS	NC_000023.11	+	SpyoCas9	5	1	1	5.20.100	-	antisense	15750126	GTACAAGTATAGAGGCTGCA	GTAAGTACAAGTATAGAGGCTGCAGGGCCT	GGG	2	102	954	10.7	114004397 (CA5BP1-CA5B)	0	0	1	0	4	93	48	62	3	95	27	123	2	73	39	61	Azimuth_2.0	0.6246	29	64	1	1
CA5B.g3	11238	30	9606	11238	CA5B	NM_007220.4		CRISPRko	CDS	NC_000023.11	+	SpyoCas9	5	1	1	5.20.100	+	sense	15775304	TTTGCCGTCAATTAAGCATA	ATACTTTGCCGTCAATTAAGCATAAGGTAC	AGG	6	613	954	64.3	114004397 (CA5BP1-CA5B)	0	0	1	0	0	13	2	12	1	17	7	15	0	10	8	10	Azimuth_2.0	0.4955	92	2	1	1
CA5B.g4	11238	30	9606	11238	CA5B	NM_007220.4		CRISPRko	CDS	NC_000023.11	+	SpyoCas9	5	1	1	5.20.100	-	antisense	15750164	AAGTGGTGTACTCACAGGCT	AAGGAAGTGGTGTACTCACAGGCTCGGTTC	CGG	2	140	954	14.7	114004397 (CA5BP1-CA5B)	0	0	1	0	7	43	31	41	2	67	18	57	11	114	36	84	Azimuth_2.0	0.6356	22	76	1	1
CA5B.g5	11238	30	9606	11238	CA5B	NM_007220.4		CRISPRko	CDS	NC_000023.11	+	SpyoCas9	5	1	1	5.20.100	+	sense	15750114	TTCCGAGATTCATGCCAGCG	CAGATTCCGAGATTCATGCCAGCGAGGCCC	AGG	2	90	954	9.4	114004397 (CA5BP1-CA5B)	0	0	1	0	2	18	3	8	4	25	6	16	1	15	4	11	Azimuth_2.0	0.6748	13	31	1	1
CA5B.g6	11238	30	9606	11238	CA5B	NM_007220.4		CRISPRko	CDS	NC_000023.11	+	SpyoCas9	5	1	1	5.20.100	-	antisense	15750105	GGCCTCGCTGGCATGAATCT	GCAGGGCCTCGCTGGCATGAATCTCGGAAT	CGG	2	81	954	8.5	114004397 (CA5BP1-CA5B)	0	0	1	0	1	21	7	23	2	33	6	33	7	55	20	42	Azimuth_2.0	0.4668	109	13	1	1
CA6.g1	765	30	9606	765	CA6	NM_001215.4		CRISPRko	CDS	NC_000001.11	+	SpyoCas9	5	1	1	5.20.100	+	sense	8949340	AGTCGCCTATCAACCTACAG	AGACAGTCGCCTATCAACCTACAGAGGACG	AGG	2	156	927	16.8		0	0	0	0	0	20	6	5	3	8	5	16	1	23	6	16	Azimuth_2.0	0.6927	7	7	1	1
CA6.g2	765	30	9606	765	CA6	NM_001215.4		CRISPRko	CDS	NC_000001.11	+	SpyoCas9	5	1	1	5.20.100	-	antisense	8957161	AGCCACTGTCATGCGCATGG	CGTCAGCCACTGTCATGCGCATGGTGGAGG	TGG	3	283	927	30.5		0	0	0	0	2	29	4	18	6	57	10	42	21	101	22	56	Azimuth_2.0	0.6656	15	42	1	1
CA6.g3	765	30	9606	765	CA6	NM_001215.4		CRISPRko	CDS	NC_000001.11	+	SpyoCas9	5	1	1	5.20.100	-	antisense	8957157	ACTGTCATGCGCATGGTGGA	AGCCACTGTCATGCGCATGGTGGAGGGCAG	GGG	3	279	927	30.1		0	0	0	0	1	25	6	35	7	38	20	63	10	68	27	38	Azimuth_2.0	0.6067	41	20	1	1
CA6.g4	765	30	9606	765	CA6	NM_001215.4		CRISPRko	CDS	NC_000001.11	+	SpyoCas9	5	1	1	5.20.100	+	sense	8958969	ATAGCCCAAGATGCGCCGGA	TGATATAGCCCAAGATGCGCCGGATGGTTT	TGG	4	467	927	50.4		0	0	0	0	2	9	1	8	3	22	12	12	12	24	15	15	Azimuth_2.0	0.6238	32	35	1	1
CA6.g5	765	30	9606	765	CA6	NM_001215.4		CRISPRko	CDS	NC_000001.11	+	SpyoCas9	5	1	1	5.20.100	+	sense	8949347	TATCAACCTACAGAGGACGA	CGCCTATCAACCTACAGAGGACGAAGGTGC	AGG	2	163	927	17.6		0	0	0	0	4	44	23	53	3	61	19	54	6	50	15	58	Azimuth_2.0	0.7105	4	80	1	1
CA6.g6	765	30	9606	765	CA6	NM_001215.4		CRISPRko	CDS	NC_000001.11	+	SpyoCas9	5	1	1	5.20.100	-	antisense	8957164	GTCAGCCACTGTCATGCGCA	TGCCGTCAGCCACTGTCATGCGCATGGTGG	TGG	3	286	927	30.9		0	0	0	0	0	41	19	35	3	60	12	38	8	99	31	62	Azimuth_2.0	0.5321	79	9	1	1
CA7.g1	766	30	9606	766	CA7	NM_005182.3		CRISPRko	CDS	NC_000016.10	+	SpyoCas9	5	1	1	5.20.100	-	antisense	66850573	TGAAACTGCTTGAGGCGGTA	GAAGTGAAACTGCTTGAGGCGGTAGGGCCC	GGG	3	270	795	34		0	0	0	0	0	67	28	109	0	59	19	61	2	44	17	36	Azimuth_2.0	0.5504	61	2	1	1
CA7.g2	766	30	9606	766	CA7	NM_005182.3		CRISPRko	CDS	NC_000016.10	+	SpyoCas9	5	1	1	5.20.100	-	antisense	66850656	GGAGGGCCCGTACCTCGCTG	TGGAGGAGGGCCCGTACCTCGCTGGGGAAG	GGG	3	353	795	44.4		0	0	0	0	3	9	9	10	10	46	6	21	8	44	7	22	Azimuth_2.0	0.5928	37	38	1	1
CA7.g3	766	30	9606	766	CA7	NM_005182.3		CRISPRko	CDS	NC_000016.10	+	SpyoCas9	5	1	1	5.20.100	-	antisense	66850578	GGAAGTGAAACTGCTTGAGG	CAGTGGAAGTGAAACTGCTTGAGGCGGTAG	CGG	3	275	795	34.6		0	0	0	0	4	74	40	64	9	111	43	109	5	101	53	100	Azimuth_2.0	0.6902	7	70	1	1
CA7.g4	766	30	9606	766	CA7	NM_005182.3		CRISPRko	CDS	NC_000016.10	+	SpyoCas9	5	1	1	5.20.100	+	sense	66847147	ACCACTGGAGCTTTCCTATG	TGCAACCACTGGAGCTTTCCTATGAGGCCT	AGG	2	157	795	19.7		0	0	0	0	1	50	21	43	5	96	34	94	3	127	58	117	Azimuth_2.0	0.5421	66	14	1	1
CA7.g5	766	30	9606	766	CA7	NM_005182.3		CRISPRko	CDS	NC_000016.10	+	SpyoCas9	5	1	1	5.20.100	+	sense	66851715	CAGATGCGCTCTACATGGTC	CTGACAGATGCGCTCTACATGGTCCGGTTC	CGG	5	504	795	63.4		0	0	0	0	3	9	2	11	1	16	8	26	2	15	16	14	Azimuth_2.0	0.5653	53	37	1	1
CA7.g6	766	30	9606	766	CA7	NM_005182.3		CRISPRko	CDS	NC_000016.10	+	SpyoCas9	5	1	1	5.20.100	-	antisense	66847037	ACAGCTTGTGCCAATGCGAG	GGATACAGCTTGTGCCAATGCGAGGGGCCT	GGG	2	47	795	5.9		0	0	0	0	4	14	6	15	5	32	9	30	7	39	8	38	Azimuth_2.0	0.5995	34	60	1	1
CA9.g1	768	30	9606	768	CA9	NM_001216.3		CRISPRko	CDS	NC_000009.12	+	SpyoCas9	5	1	1	5.20.100	-	antisense	35675818	CTGGGGGCGGATATCCACCG	CGAGCTGGGGGCGGATATCCACCGGGGACT	GGG	3	490	1380	35.5		0	0	0	0	0	12	3	13	4	16	25	14	1	25	5	20	Azimuth_2.0	0.6847	12	2	1	1
CA9.g2	768	30	9606	768	CA9	NM_001216.3		CRISPRko	CDS	NC_000009.12	+	SpyoCas9	5	1	1	5.20.100	+	sense	35674106	CAGGAGGATTCCCCCTTGGG	GATGCAGGAGGATTCCCCCTTGGGAGGAGG	AGG	1	146	1380	10.6		0	0	0	0	3	33	24	38	7	59	17	55	4	58	30	61	Azimuth_2.0	0.644	29	63	1	1
CA9.g3	768	30	9606	768	CA9	NM_001216.3		CRISPRko	CDS	NC_000009.12	+	SpyoCas9	5	1	1	5.20.100	+	sense	35675563	CAGAGTCATTGGCGCTATGG	TGACCAGAGTCATTGGCGCTATGGAGGTGA	AGG	2	428	1380	31		0	0	0	0	1	15	4	11	13	28	7	22	3	40	10	12	Azimuth_2.0	0.5652	82	11	1	1
CA9.g4	768	30	9606	768	CA9	NM_001216.3		CRISPRko	CDS	NC_000009.12	+	SpyoCas9	5	1	1	5.20.100	+	sense	35675552	CAGGGGATGACCAGAGTCAT	TATACAGGGGATGACCAGAGTCATTGGCGC	TGG	2	417	1380	30.2		0	0	0	0	0	30	11	36	2	63	22	67	3	87	49	100	Azimuth_2.0	0.5565	90	4	1	1
CA9.g5	768	30	9606	768	CA9	NM_001216.3		CRISPRko	CDS	NC_000009.12	+	SpyoCas9	5	1	1	5.20.100	-	antisense	35676305	CGGTGCTGAGGTGAACCACG	AAGGCGGTGCTGAGGTGAACCACGTGGATC	TGG	5	755	1380	54.7		0	0	0	0	4	36	13	35	4	71	22	45	6	38	32	36	Azimuth_2.0	0.6988	10	89	1	1
CA9.g6	768	30	9606	768	CA9	NM_001216.3		CRISPRko	CDS	NC_000009.12	+	SpyoCas9	5	1	1	5.20.100	+	sense	35674347	AACCCCAGAATAATGCCCAC	CAAGAACCCCAGAATAATGCCCACAGGGAC	AGG	1	387	1380	28		0	0	0	0	1	59	12	42	5	70	30	70	5	124	55	122	Azimuth_2.0	0.5712	78	25	1	1
CACNA1B.g1	774	30	9606	774	CACNA1B	NM_000718.4		CRISPRko	CDS	NC_000009.12	+	SpyoCas9	5	1	1	5.20.100	+	sense	138058650	AGTCGTTCCAGTATAAGACG	CGGCAGTCGTTCCAGTATAAGACGTGGACA	TGG	29	4389	7020	62.5		0	0	0	0	0	6	4	3	2	9	7	12	3	9	5	4	Azimuth_2.0	0.7692	4	18	1	1
CACNA1B.g2	774	30	9606	774	CACNA1B	NM_000718.4		CRISPRko	CDS	NC_000009.12	+	SpyoCas9	5	1	1	5.20.100	+	sense	138046935	GCCACTACATCGTGACCATG	TTCTGCCACTACATCGTGACCATGAGGTAC	AGG	22	3444	7020	49.1		0	0	0	0	1	20	6	20	4	57	26	55	10	22	9	40	Azimuth_2.0	0.6883	47	97	1	1
CACNA1B.g3	774	30	9606	774	CACNA1B	NM_000718.4		CRISPRko	CDS	NC_000009.12	+	SpyoCas9	5	1	1	5.20.100	-	antisense	138025164	ATACTCACTGGGAACGACCG	GGAGATACTCACTGGGAACGACCGTGGCTT	TGG	20	3277	7020	46.7		0	0	0	0	1	3	1	3	2	15	5	10	6	63	35	71	Azimuth_2.0	0.6594	97	64	1	1
CACNA1B.g4	774	30	9606	774	CACNA1B	NM_000718.4		CRISPRko	CDS	NC_000009.12	+	SpyoCas9	5	1	1	5.20.100	-	antisense	137956822	GTGCCACCTACCGTCCAAAG	GCAAGTGCCACCTACCGTCCAAAGGGGACT	GGG	9	1237	7020	17.6		0	0	0	0	1	16	11	12	10	36	14	40	7	59	15	28	Azimuth_2.0	0.6653	80	90	1	1
CACNA1B.g5	774	30	9606	774	CACNA1B	NM_000718.4		CRISPRko	CDS	NC_000009.12	+	SpyoCas9	5	1	1	5.20.100	+	sense	138046945	CGTGACCATGAGGTACTTCG	ACATCGTGACCATGAGGTACTTCGAGGTGG	AGG	22	3454	7020	49.2		0	0	0	0	1	12	4	12	5	30	13	22	2	32	9	26	Azimuth_2.0	0.6381	138	77	1	1
CACNA1B.g6	774	30	9606	774	CACNA1B	NM_000718.4		CRISPRko	CDS	NC_000009.12	+	SpyoCas9	5	1	1	5.20.100	+	sense	138006817	TATCACGGGATCGAATCGCA	GATGTATCACGGGATCGAATCGCAAGGCGG	AGG	16	2024	7020	28.8		0	0	0	0	0	3	4	8	0	9	6	21	0	2	2	6	Azimuth_2.0	0.6699	72	9	1	1
CACNA1C.g1	775	30	9606	775	CACNA1C	NM_001129827.2		CRISPRko	CDS	NC_000012.12	+	SpyoCas9	5	1	1	5.20.100	+	sense	2634370	TGTTGATATAGCAATCACCG	GCATTGTTGATATAGCAATCACCGAGGTAA	AGG	32	4045	6561	61.7		0	0	0	0	0	20	6	14	1	31	8	20	0	24	5	17	Azimuth_2.0	0.7683	6	15	1	1
CACNA1C.g2	775	30	9606	775	CACNA1C	NM_001129827.2		CRISPRko	CDS	NC_000012.12	+	SpyoCas9	5	1	1	5.20.100	+	sense	2549985	GTCCGTCAACACCGAAAACG	CCGAGTCCGTCAACACCGAAAACGTGGCTG	TGG	10	1432	6561	21.8		0	0	0	0	1	7	3	2	1	6	4	4	1	14	1	5	Azimuth_2.0	0.6542	110	35	1	1
CACNA1C.g3	775	30	9606	775	CACNA1C	NM_001129827.2		CRISPRko	CDS	NC_000012.12	+	SpyoCas9	5	1	1	5.20.100	+	sense	2607007	CTACATCACGTACAAAGACG	GCAACTACATCACGTACAAAGACGGGGAGG	GGG	27	3292	6561	50.2		0	0	0	0	2	24	8	14	5	24	11	15	2	14	4	22	Azimuth_2.0	0.7191	27	119	1	1
CACNA1C.g4	775	30	9606	775	CACNA1C	NM_001129827.2		CRISPRko	CDS	NC_000012.12	+	SpyoCas9	5	1	1	5.20.100	+	sense	2610623	CCAGTACAAAGTGTGGTACG	AGCACCAGTACAAAGTGTGGTACGTGGTCA	TGG	29	3700	6561	56.4		0	0	0	0	2	25	13	26	5	21	16	24	4	46	18	21	Azimuth_2.0	0.7186	29	120	1	1
CACNA1C.g5	775	30	9606	775	CACNA1C	NM_001129827.2		CRISPRko	CDS	NC_000012.12	+	SpyoCas9	5	1	1	5.20.100	+	sense	2651644	CGACGGGTTCCAGAACGCAG	TTGCCGACGGGTTCCAGAACGCAGAGGAAA	AGG	34	4093	6561	62.4		0	0	0	0	2	33	14	85	6	45	18	41	3	38	10	26	Azimuth_2.0	0.7036	40	129	1	1
CACNA1C.g6	775	30	9606	775	CACNA1C	NM_001129827.2		CRISPRko	CDS	NC_000012.12	+	SpyoCas9	5	1	1	5.20.100	-	antisense	2566470	CATTAGACTTGACTGCGGCG	AAGACATTAGACTTGACTGCGGCGCGGCAC	CGG	12	1556	6561	23.7		0	0	0	0	1	10	4	6	1	12	3	18	2	15	7	6	Azimuth_2.0	0.7462	12	37	1	1
CACNA1D.g1	776	30	9606	776	CACNA1D	XM_011534094.2		CRISPRko	CDS	NC_000003.12	+	SpyoCas9	5	1	1	5.20.100	+	sense	53749327	CCCAATCTACAACCACCGCG	TCGGCCCAATCTACAACCACCGCGTGGAGA	TGG	28	3544	6741	52.6		0	0	0	0	1	7	1	8	4	16	7	12	4	13	2	3	Azimuth_2.0	0.6986	39	99	1	1
CACNA1D.g2	776	30	9606	776	CACNA1D	XM_011534094.2		CRISPRko	CDS	NC_000003.12	+	SpyoCas9	5	1	1	5.20.100	-	antisense	53660228	CAACACTCGAAAGGCACGGA	GTCGCAACACTCGAAAGGCACGGAGGGCTT	GGG	5	829	6741	12.3		0	0	0	0	0	26	9	30	2	32	12	24	4	41	18	54	Azimuth_2.0	0.6434	102	38	1	1
CACNA1D.g3	776	30	9606	776	CACNA1D	XM_011534094.2		CRISPRko	CDS	NC_000003.12	+	SpyoCas9	5	1	1	5.20.100	-	antisense	53660232	GTCGCAACACTCGAAAGGCA	AGTGGTCGCAACACTCGAAAGGCACGGAGG	CGG	5	833	6741	12.4		0	0	0	0	0	34	18	30	4	54	15	35	1	27	11	30	Azimuth_2.0	0.6342	122	53	1	1
CACNA1D.g4	776	30	9606	776	CACNA1D	XM_011534094.2		CRISPRko	CDS	NC_000003.12	+	SpyoCas9	5	1	1	5.20.100	-	antisense	53660254	ACTCCTGACACTAGTCGAAG	GGGCACTCCTGACACTAGTCGAAGTGGTCG	TGG	5	855	6741	12.7		0	0	0	0	0	15	4	10	2	23	8	20	3	26	14	37	Azimuth_2.0	0.6066	177	22	1	1
CACNA1D.g5	776	30	9606	776	CACNA1D	XM_011534094.2		CRISPRko	CDS	NC_000003.12	+	SpyoCas9	5	1	1	5.20.100	+	sense	53749304	GACTCGAATGGAGAGAACAT	CATCGACTCGAATGGAGAGAACATCGGCCC	CGG	28	3521	6741	52.2		0	0	0	0	0	69	15	58	3	73	34	97	5	82	24	97	Azimuth_2.0	0.6356	118	83	1	1
CACNA1D.g6	776	30	9606	776	CACNA1D	XM_011534094.2		CRISPRko	CDS	NC_000003.12	+	SpyoCas9	5	1	1	5.20.100	+	sense	53497363	TACGCCAAGAGCAAAAAACA	GCAATACGCCAAGAGCAAAAAACAGGGTAA	GGG	2	389	6741	5.8		0	0	0	0	0	94	27	92	5	253	115	237	7	280	109	294	Azimuth_2.0	0.63	133	91	1	1
CACNA1F.g1	778	30	9606	778	CACNA1F	NM_005183.4		CRISPRko	CDS	NC_000023.11	-	SpyoCas9	5	1	1	5.20.100	-	sense	49218475	GCCCCTCCGAGCCATCAACA	TGCGGCCCCTCCGAGCCATCAACAGGGCCA	GGG	24	2941	5934	49.6		0	0	0	0	1	31	12	25	7	60	30	64	6	65	25	63	Azimuth_2.0	0.6723	71	115	1	1
CACNA1F.g2	778	30	9606	778	CACNA1F	NM_005183.4		CRISPRko	CDS	NC_000023.11	-	SpyoCas9	5	1	1	5.20.100	-	sense	49215170	ACCCGCATCAGTATCGTGTG	AAGAACCCGCATCAGTATCGTGTGTGGGCC	TGG	29	3546	5934	59.8		0	0	0	0	0	11	6	9	0	10	4	7	0	34	12	33	Azimuth_2.0	0.6206	184	8	1	1
CACNA1F.g3	778	30	9606	778	CACNA1F	NM_005183.4		CRISPRko	CDS	NC_000023.11	-	SpyoCas9	5	1	1	5.20.100	+	antisense	49230874	CGACGATGATGAAGTCGAGT	ACCACGACGATGATGAAGTCGAGTAGGTTC	AGG	4	497	5934	8.4		0	0	0	0	1	14	4	12	3	17	12	18	3	14	4	4	Azimuth_2.0	0.6504	115	82	1	1
CACNA1F.g4	778	30	9606	778	CACNA1F	NM_005183.4		CRISPRko	CDS	NC_000023.11	-	SpyoCas9	5	1	1	5.20.100	+	antisense	49215180	CCCACACACGATACTGATGC	GTGGCCCACACACGATACTGATGCGGGTTC	GGG	29	3536	5934	59.6		0	0	0	0	0	51	19	42	3	67	25	66	2	38	12	31	Azimuth_2.0	0.6294	158	45	1	1
CACNA1F.g5	778	30	9606	778	CACNA1F	NM_005183.4		CRISPRko	CDS	NC_000023.11	-	SpyoCas9	5	1	1	5.20.100	+	antisense	49215179	GCCCACACACGATACTGATG	AGTGGCCCACACACGATACTGATGCGGGTT	CGG	29	3537	5934	59.6		0	0	0	0	0	30	18	20	1	47	11	41	4	50	19	34	Azimuth_2.0	0.6222	176	29	1	1
CACNA1F.g6	778	30	9606	778	CACNA1F	NM_005183.4		CRISPRko	CDS	NC_000023.11	-	SpyoCas9	5	1	1	5.20.100	-	sense	49217918	ATTTATGTTCGCCTGCATCG	TGCAATTTATGTTCGCCTGCATCGGGGTGC	GGG	25	3049	5934	51.4		0	0	0	0	1	9	4	4	4	6	5	11	1	11	3	9	Azimuth_2.0	0.6986	31	70	1	1
CACNA1G.g1	8913	30	9606	8913	CACNA1G	NM_018896.5		CRISPRko	CDS	NC_000017.11	+	SpyoCas9	5	1	1	5.20.100	+	sense	50605968	CAATAAATCGGACTGTGCCG	TCACCAATAAATCGGACTGTGCCGAGGCCA	AGG	23	4366	7134	61.2		0	0	0	0	0	13	1	13	0	17	5	18	1	9	2	7	Azimuth_2.0	0.6316	127	12	1	1
CACNA1G.g2	8913	30	9606	8913	CACNA1G	NM_018896.5		CRISPRko	CDS	NC_000017.11	+	SpyoCas9	5	1	1	5.20.100	+	sense	50572780	ACTACACCAACTGCTCAGCG	CAGTACTACACCAACTGCTCAGCGGGGGAG	GGG	6	972	7134	13.6		0	0	0	0	1	36	8	22	8	61	22	41	3	46	25	48	Azimuth_2.0	0.6911	29	112	1	1
CACNA1G.g3	8913	30	9606	8913	CACNA1G	NM_018896.5		CRISPRko	CDS	NC_000017.11	+	SpyoCas9	5	1	1	5.20.100	+	sense	50601098	CCACAAGATGTTCGACCACG	TCACCCACAAGATGTTCGACCACGTGGTCC	TGG	19	3838	7134	53.8		0	0	0	0	2	9	3	7	6	21	6	15	5	7	7	8	Azimuth_2.0	0.7141	14	159	1	1
CACNA1G.g4	8913	30	9606	8913	CACNA1G	NM_018896.5		CRISPRko	CDS	NC_000017.11	+	SpyoCas9	5	1	1	5.20.100	-	antisense	50600749	GTCGGGCTCGGATCCACGCG	GGGAGTCGGGCTCGGATCCACGCGCGGACC	CGG	18	3713	7134	52		0	0	0	0	1	7	4	6	4	15	6	9	7	27	6	19	Azimuth_2.0	0.6316	128	58	1	1
CACNA1G.g5	8913	30	9606	8913	CACNA1G	NM_018896.5		CRISPRko	CDS	NC_000017.11	+	SpyoCas9	5	1	1	5.20.100	-	antisense	50601063	TGATGATCCGGTGACACAGG	TGGGTGATGATCCGGTGACACAGGAGGCGG	AGG	19	3803	7134	53.3		0	0	0	0	0	51	26	37	2	36	17	29	1	55	20	50	Azimuth_2.0	0.6252	148	46	1	1
CACNA1G.g6	8913	30	9606	8913	CACNA1G	NM_018896.5		CRISPRko	CDS	NC_000017.11	+	SpyoCas9	5	1	1	5.20.100	-	antisense	50599564	CTGGCCTTCTCCCGACAACA	TCTCCTGGCCTTCTCCCGACAACAGGGACC	GGG	17	3394	7134	47.6		0	0	0	0	0	22	6	15	8	60	25	40	5	60	7	42	Azimuth_2.0	0.6132	182	22	1	1
CACNA1H.g1	8912	30	9606	8912	CACNA1H	NM_021098.3		CRISPRko	CDS	NC_000016.10	+	SpyoCas9	5	1	1	5.20.100	+	sense	1204199	TGGCGTCTATGAATTCACGC	GCCGTGGCGTCTATGAATTCACGCAGGACG	AGG	10	2191	7062	31		0	0	0	0	0	6	8	5	1	14	6	7	0	10	7	14	Azimuth_2.0	0.697	34	6	1	1
CACNA1H.g2	8912	30	9606	8912	CACNA1H	NM_021098.3		CRISPRko	CDS	NC_000016.10	+	SpyoCas9	5	1	1	5.20.100	+	sense	1202435	CTACGAGAAGATCCCGCATG	ATCCCTACGAGAAGATCCCGCATGTGGTCG	TGG	9	1984	7062	28.1		0	0	0	0	0	3	0	11	2	12	3	7	8	16	12	22	Azimuth_2.0	0.6877	40	2	1	1
CACNA1H.g3	8912	30	9606	8912	CACNA1H	NM_021098.3		CRISPRko	CDS	NC_000016.10	+	SpyoCas9	5	1	1	5.20.100	+	sense	1200294	GCGGCCGTACTACCAGACGG	TCCTGCGGCCGTACTACCAGACGGAGGAGG	AGG	7	841	7062	11.9		0	0	0	0	1	5	3	3	2	7	2	3	3	6	2	5	Azimuth_2.0	0.6985	31	59	1	1
CACNA1H.g4	8912	30	9606	8912	CACNA1H	NM_021098.3		CRISPRko	CDS	NC_000016.10	+	SpyoCas9	5	1	1	5.20.100	-	antisense	1211570	TGTACTTGCGTCGCACCCAG	AAGTTGTACTTGCGTCGCACCCAGCGGTAG	CGG	23	4439	7062	62.9		0	0	0	0	1	15	2	9	3	19	2	22	1	13	4	5	Azimuth_2.0	0.7312	14	85	1	1
CACNA1H.g5	8912	30	9606	8912	CACNA1H	NM_021098.3		CRISPRko	CDS	NC_000016.10	+	SpyoCas9	5	1	1	5.20.100	+	sense	1207789	CGATGCCAACAGATCCGACA	AGGGCGATGCCAACAGATCCGACACGGACG	CGG	15	3082	7062	43.6		0	0	0	0	0	15	0	9	5	27	10	29	6	41	18	40	Azimuth_2.0	0.6561	95	16	1	1
CACNA1H.g6	8912	30	9606	8912	CACNA1H	NM_021098.3		CRISPRko	CDS	NC_000016.10	+	SpyoCas9	5	1	1	5.20.100	+	sense	1207819	CAAGACGTCGGTCCACTTCG	AGGACAAGACGTCGGTCCACTTCGAGGAGG	AGG	15	3112	7062	44.1		0	0	0	0	1	10	2	4	3	3	0	3	1	1	2	1	Azimuth_2.0	0.6718	69	76	1	1
CACNA1I.g1	8911	30	9606	8911	CACNA1I	NM_021096.4		CRISPRko	CDS	NC_000022.11	+	SpyoCas9	5	1	1	5.20.100	+	sense	39600608	TGGCAAGAAGTGCTACCTCG	TTTTTGGCAAGAAGTGCTACCTCGGGGACA	GGG	3	436	6672	6.5		0	0	0	0	0	27	5	24	11	43	19	29	9	34	15	45	Azimuth_2.0	0.674	39	27	1	1
CACNA1I.g2	8911	30	9606	8911	CACNA1I	NM_021096.4		CRISPRko	CDS	NC_000022.11	+	SpyoCas9	5	1	1	5.20.100	-	antisense	39662799	TATAGACGTCGATCATCTTG	GGCTTATAGACGTCGATCATCTTGCGGACG	CGG	18	3395	6672	50.9		0	0	0	0	1	13	7	20	2	13	12	14	4	12	3	6	Azimuth_2.0	0.6557	64	58	1	1
CACNA1I.g3	8911	30	9606	8911	CACNA1I	NM_021096.4		CRISPRko	CDS	NC_000022.11	+	SpyoCas9	5	1	1	5.20.100	-	antisense	39662841	GGTAGACAGACCAGTCTTCG	AAGAGGTAGACAGACCAGTCTTCGCGGACC	CGG	18	3437	6672	51.5		0	0	0	0	1	24	6	17	4	61	29	59	3	47	18	74	Azimuth_2.0	0.6624	55	78	1	1
CACNA1I.g4	8911	30	9606	8911	CACNA1I	NM_021096.4		CRISPRko	CDS	NC_000022.11	+	SpyoCas9	5	1	1	5.20.100	+	sense	39662396	TTCACCAAGATGGGCGACCG	CGTCTTCACCAAGATGGGCGACCGCGGGGA	CGG	17	3332	6672	49.9		0	0	0	0	1	6	7	2	1	27	9	9	3	37	8	21	Azimuth_2.0	0.6416	83	53	1	1
CACNA1I.g5	8911	30	9606	8911	CACNA1I	NM_021096.4		CRISPRko	CDS	NC_000022.11	+	SpyoCas9	5	1	1	5.20.100	-	antisense	39646875	GGCCACTTACGGTAGTGCCG	GCAGGGCCACTTACGGTAGTGCCGGGGCTC	GGG	8	1455	6672	21.8		0	0	0	0	1	17	3	9	2	8	3	4	1	9	3	5	Azimuth_2.0	0.6288	109	63	1	1
CACNA1I.g6	8911	30	9606	8911	CACNA1I	NM_021096.4		CRISPRko	CDS	NC_000022.11	+	SpyoCas9	5	1	1	5.20.100	+	sense	39662133	GCGAGGTTGCCGCGGACGAG	GTCTGCGAGGTTGCCGCGGACGAGGGGCCG	GGG	17	3069	6672	46		0	0	0	0	0	4	0	3	5	13	1	8	1	24	5	8	Azimuth_2.0	0.6003	194	5	1	1
CACNA1S.g1	779	30	9606	779	CACNA1S	NM_000069.3		CRISPRko	CDS	NC_000001.11	-	SpyoCas9	5	1	1	5.20.100	+	antisense	201093996	CTTCAATCGAGAAGACAATG	GCGGCTTCAATCGAGAAGACAATGAGGAAG	AGG	3	284	5622	5.1		0	0	0	0	1	90	45	152	6	230	110	347	0	130	84	206	Azimuth_2.0	0.7116	23	125	1	1
CACNA1S.g2	779	30	9606	779	CACNA1S	NM_000069.3		CRISPRko	CDS	NC_000001.11	-	SpyoCas9	5	1	1	5.20.100	-	sense	201061433	GACTCCAATGCGGAGGACGT	CATAGACTCCAATGCGGAGGACGTGGGTCC	GGG	25	3089	5622	54.9		0	0	0	0	1	7	5	6	0	27	6	20	7	20	7	13	Azimuth_2.0	0.6516	97	54	1	1
CACNA1S.g3	779	30	9606	779	CACNA1S	NM_000069.3		CRISPRko	CDS	NC_000001.11	-	SpyoCas9	5	1	1	5.20.100	+	antisense	201058418	TACTCACGTCGATCTCACTG	CTGATACTCACGTCGATCTCACTGAGGATG	AGG	28	3599	5622	64		0	0	0	0	2	19	12	32	2	20	11	41	5	13	5	16	Azimuth_2.0	0.7589	9	144	1	1
CACNA1S.g4	779	30	9606	779	CACNA1S	NM_000069.3		CRISPRko	CDS	NC_000001.11	-	SpyoCas9	5	1	1	5.20.100	+	antisense	201066994	GCTCCGTAGGTCGTCATCTG	GAAGGCTCCGTAGGTCGTCATCTGGGGAGA	GGG	20	2550	5622	45.4		0	0	0	0	1	6	1	5	1	6	5	6	1	10	12	9	Azimuth_2.0	0.6475	104	52	1	1
CACNA1S.g5	779	30	9606	779	CACNA1S	NM_000069.3		CRISPRko	CDS	NC_000001.11	-	SpyoCas9	5	1	1	5.20.100	-	sense	201061443	CAAGGCCATAGACTCCAATG	TGTACAAGGCCATAGACTCCAATGCGGAGG	CGG	25	3079	5622	54.8		0	0	0	0	1	16	8	28	8	37	17	42	6	57	38	58	Azimuth_2.0	0.7999	2	64	1	1
CACNA1S.g6	779	30	9606	779	CACNA1S	NM_000069.3		CRISPRko	CDS	NC_000001.11	-	SpyoCas9	5	1	1	5.20.100	+	antisense	201062031	AGTCGCTGTGTACCCACTCG	TGGAAGTCGCTGTGTACCCACTCGCGGTGA	CGG	24	2966	5622	52.8		0	0	0	0	1	36	4	13	4	22	4	21	4	26	7	19	Azimuth_2.0	0.6678	73	94	1	1
CACNA2D1.g1	781	30	9606	781	CACNA2D1	NM_001366867.1		CRISPRko	CDS	NC_000007.14	-	SpyoCas9	5	1	1	5.20.100	+	antisense	82084790	ATAATATCGAGCTAGGCCAG	CTGGATAATATCGAGCTAGGCCAGTGGCAC	TGG	7	637	3312	19.2		0	0	0	0	0	23	9	23	2	14	8	11	0	24	7	20	Azimuth_2.0	0.6881	9	7	1	1
CACNA2D1.g2	781	30	9606	781	CACNA2D1	NM_001366867.1		CRISPRko	CDS	NC_000007.14	-	SpyoCas9	5	1	1	5.20.100	+	antisense	82005487	TTGCAAAGTAATACCCATTG	TCGATTGCAAAGTAATACCCATTGGGGCAC	GGG	18	1526	3312	46.1		0	0	0	0	1	39	19	40	3	66	36	76	2	83	39	86	Azimuth_2.0	0.6813	10	68	1	1
CACNA2D1.g3	781	30	9606	781	CACNA2D1	NM_001366867.1		CRISPRko	CDS	NC_000007.14	-	SpyoCas9	5	1	1	5.20.100	-	sense	81982572	GCTATACATTCATAGCACCA	TCTGGCTATACATTCATAGCACCAAGGTTG	AGG	24	1986	3312	60		0	0	0	0	1	53	17	54	1	96	19	115	2	133	56	119	Azimuth_2.0	0.7202	3	77	1	1
CACNA2D1.g4	781	30	9606	781	CACNA2D1	NM_001366867.1		CRISPRko	CDS	NC_000007.14	-	SpyoCas9	5	1	1	5.20.100	-	sense	82335143	GAGCAACAGATCTAAAGCCC	TTCTGAGCAACAGATCTAAAGCCCTGGTGG	TGG	3	286	3312	8.6		0	0	0	0	0	43	15	36	3	79	41	91	1	65	30	64	Azimuth_2.0	0.5574	97	19	1	1
CACNA2D1.g5	781	30	9606	781	CACNA2D1	NM_001366867.1		CRISPRko	CDS	NC_000007.14	-	SpyoCas9	5	1	1	5.20.100	+	antisense	82060486	ACATTTCGGAGACAGATGTT	TCTAACATTTCGGAGACAGATGTTCGGATC	CGG	10	821	3312	24.8		0	0	0	0	0	46	35	42	2	84	25	68	3	104	28	103	Azimuth_2.0	0.5462	109	22	1	1
CACNA2D1.g6	781	30	9606	781	CACNA2D1	NM_001366867.1		CRISPRko	CDS	NC_000007.14	-	SpyoCas9	5	1	1	5.20.100	+	antisense	82060456	TCACGAAATCATCATCTGAG	ACATTCACGAAATCATCATCTGAGAGGGTT	AGG	10	851	3312	25.7		0	0	0	0	2	32	15	40	5	54	20	52	2	42	47	40	Azimuth_2.0	0.6686	14	118	1	1
CALCRL.g1	10203	30	9606	10203	CALCRL	NM_001369434.1		CRISPRko	CDS	NC_000002.12	-	SpyoCas9	5	1	1	5.20.100	-	sense	187378997	TACCTGACCATAATTGGACA	GTTTTACCTGACCATAATTGGACACGGATT	CGG	9	443	1386	32		0	0	1	0	0	26	6	20	0	63	22	43	3	84	30	73	Azimuth_2.0	0.6879	4	3	1	1
CALCRL.g2	10203	30	9606	10203	CALCRL	NM_001369434.1		CRISPRko	CDS	NC_000002.12	-	SpyoCas9	5	1	1	5.20.100	-	sense	187383259	CCTGAGGACTCAATTCAGTT	GAGTCCTGAGGACTCAATTCAGTTGGGAGT	GGG	6	98	1386	7.1		0	0	1	0	0	25	9	37	4	64	24	67	5	124	53	107	Azimuth_2.0	0.5456	35	2	1	1
CALCRL.g3	10203	30	9606	10203	CALCRL	NM_001369434.1		CRISPRko	CDS	NC_000002.12	-	SpyoCas9	5	1	1	5.20.100	-	sense	187383178	GACCCCATTCAACAAGCAGA	GCAAGACCCCATTCAACAAGCAGAAGGTAA	AGG	6	179	1386	12.9		0	0	1	0	1	53	23	58	5	99	46	70	8	140	45	132	Azimuth_2.0	0.6387	12	28	1	1
CALCRL.g4	10203	30	9606	10203	CALCRL	NM_001369434.1		CRISPRko	CDS	NC_000002.12	-	SpyoCas9	5	1	1	5.20.100	+	antisense	187359237	GTAATATAAGCTTCTAGCAA	CATTGTAATATAAGCTTCTAGCAATGGCAT	TGG	12	817	1386	58.9		0	0	1	0	0	66	30	81	3	80	47	94	3	118	45	119	Azimuth_2.0	0.5407	36	16	1	1
CALCRL.g5	10203	30	9606	10203	CALCRL	NM_001369434.1		CRISPRko	CDS	NC_000002.12	-	SpyoCas9	5	1	1	5.20.100	+	antisense	187383270	CCCAACTGAATTGAGTCCTC	AACTCCCAACTGAATTGAGTCCTCAGGACT	AGG	6	87	1386	6.3		0	0	1	0	0	65	16	57	2	92	45	73	5	125	53	134	Azimuth_2.0	0.5266	42	14	1	1
CALCRL.g6	10203	30	9606	10203	CALCRL	NM_001369434.1		CRISPRko	CDS	NC_000002.12	-	SpyoCas9	5	1	1	5.20.100	-	sense	187359091	CATCTCCTCTACATTATCCA	TACCCATCTCCTCTACATTATCCATGGCCC	TGG	13	881	1386	63.6		0	0	1	0	1	60	20	55	4	49	26	67	27	161	72	146	Azimuth_2.0	0.5502	33	30	1	1
CASR.g1	846	30	9606	846	CASR	NM_000388.4		CRISPRko	CDS	NC_000003.12	+	SpyoCas9	5	1	1	5.20.100	-	antisense	122261893	TCTTGCCCGTGATATTGCGC	CAGATCTTGCCCGTGATATTGCGCCGGACA	CGG	4	857	3237	26.5		0	0	0	0	0	5	1	2	1	11	2	7	2	10	1	6	Azimuth_2.0	0.6213	86	2	1	1
CASR.g2	846	30	9606	846	CASR	NM_000388.4		CRISPRko	CDS	NC_000003.12	+	SpyoCas9	5	1	1	5.20.100	+	sense	122276005	AGAAAGACTCTTCATCAACG	AGGGAGAAAGACTCTTCATCAACGAGGAGA	AGG	5	1570	3237	48.5		0	0	0	0	2	26	15	36	3	43	17	53	1	40	25	37	Azimuth_2.0	0.7218	5	117	1	1
CASR.g3	846	30	9606	846	CASR	NM_000388.4		CRISPRko	CDS	NC_000003.12	+	SpyoCas9	5	1	1	5.20.100	-	antisense	122257388	TGAGAAGGCTTGAGTACCTG	CGCCTGAGAAGGCTTGAGTACCTGGGGAAT	GGG	3	492	3237	15.2		0	0	0	0	1	67	30	70	6	96	49	134	5	177	64	164	Azimuth_2.0	0.6651	35	96	1	1
CASR.g4	846	30	9606	846	CASR	NM_000388.4		CRISPRko	CDS	NC_000003.12	+	SpyoCas9	5	1	1	5.20.100	-	antisense	122261963	CCAACCACGTGGAAGTACTG	GCCGCCAACCACGTGGAAGTACTGAGGCAT	AGG	4	927	3237	28.6		0	0	0	0	1	37	7	28	9	57	24	51	11	53	24	60	Azimuth_2.0	0.634	72	69	1	1
CASR.g5	846	30	9606	846	CASR	NM_000388.4		CRISPRko	CDS	NC_000003.12	+	SpyoCas9	5	1	1	5.20.100	+	sense	122261835	TTCCACGGCCAAAGTCATCG	AAAATTCCACGGCCAAAGTCATCGTGGTTT	TGG	4	799	3237	24.7		0	0	0	0	2	22	14	16	13	29	6	18	3	22	10	18	Azimuth_2.0	0.6759	27	114	1	1
CASR.g6	846	30	9606	846	CASR	NM_000388.4		CRISPRko	CDS	NC_000003.12	+	SpyoCas9	5	1	1	5.20.100	+	sense	122257314	CATTCCCTCTACGATTGCTG	AGCACATTCCCTCTACGATTGCTGTGGTGG	TGG	3	418	3237	12.9		0	0	0	0	1	18	11	32	2	43	20	39	2	33	9	35	Azimuth_2.0	0.6165	92	51	1	1
CCKBR.g1	887	30	9606	887	CCKBR	NM_176875.4		CRISPRko	CDS	NC_000011.10	+	SpyoCas9	5	1	1	5.20.100	-	antisense	6270197	CTACAATCACGCGAGCCGCG	GTGGCTACAATCACGCGAGCCGCGTGGGAG	TGG	3	512	1344	38.1		0	0	0	0	0	3	0	4	0	9	5	6	2	11	2	3	Azimuth_2.0	0.6803	11	2	1	1
CCKBR.g2	887	30	9606	887	CCKBR	NM_176875.4		CRISPRko	CDS	NC_000011.10	+	SpyoCas9	5	1	1	5.20.100	-	antisense	6269919	GGTTGTCTCACCCACCCATG	GGGTGGTTGTCTCACCCACCCATGAGGTAG	AGG	2	401	1344	29.8		0	0	0	0	1	99	29	73	4	259	75	202	7	365	117	293	Azimuth_2.0	0.6522	22	53	1	1
CCKBR.g3	887	30	9606	887	CCKBR	NM_176875.4		CRISPRko	CDS	NC_000011.10	+	SpyoCas9	5	1	1	5.20.100	+	sense	6270216	CTCGCGTGATTGTAGCCACG	GCGGCTCGCGTGATTGTAGCCACGTGGCTG	TGG	3	531	1344	39.5		0	0	0	0	1	32	18	12	0	20	12	23	0	7	3	8	Azimuth_2.0	0.6151	39	42	1	1
CCKBR.g4	887	30	9606	887	CCKBR	NM_176875.4		CRISPRko	CDS	NC_000011.10	+	SpyoCas9	5	1	1	5.20.100	-	antisense	6270258	GGTTGCACGACAGTGTACAC	CACTGGTTGCACGACAGTGTACACGGGGTA	GGG	3	573	1344	42.6		0	0	0	0	2	17	4	12	2	41	17	36	2	51	16	41	Azimuth_2.0	0.647	23	59	1	1
CCKBR.g5	887	30	9606	887	CCKBR	NM_176875.4		CRISPRko	CDS	NC_000011.10	+	SpyoCas9	5	1	1	5.20.100	+	sense	6270276	ACACTGTCGTGCAACCAGTG	GTGTACACTGTCGTGCAACCAGTGGGGCCT	GGG	3	591	1344	44		0	0	0	0	3	14	5	25	1	37	18	29	4	37	10	32	Azimuth_2.0	0.7067	5	78	1	1
CCKBR.g6	887	30	9606	887	CCKBR	NM_176875.4		CRISPRko	CDS	NC_000011.10	+	SpyoCas9	5	1	1	5.20.100	-	antisense	6270685	CCACGGCCATAACCACACCC	TAGGCCACGGCCATAACCACACCCGGGATG	GGG	4	692	1344	51.5		0	0	0	0	2	43	16	17	6	60	26	52	5	146	46	108	Azimuth_2.0	0.6677	18	68	1	1
CCR1.g1	1230	30	9606	1230	CCR1	NM_001295.3		CRISPRko	CDS	NC_000003.12	-	SpyoCas9	5	1	1	5.20.100	+	antisense	46204047	AACTTGTAGTCGATCCAGAA	CTTCAACTTGTAGTCGATCCAGAAGGGAAG	GGG	2	267	1068	25		0	0	0	0	0	13	4	11	2	27	17	18	1	33	18	29	Azimuth_2.0	0.6529	22	1	1	1
CCR1.g2	1230	30	9606	1230	CCR1	NM_001295.3		CRISPRko	CDS	NC_000003.12	-	SpyoCas9	5	1	1	5.20.100	-	sense	46204128	TGGTCCTTGTGCAATACAAG	GTCCTGGTCCTTGTGCAATACAAGAGGCTA	AGG	2	186	1068	17.4		0	0	0	0	2	36	14	52	2	48	20	52	3	91	39	116	Azimuth_2.0	0.67	16	36	1	1
CCR1.g3	1230	30	9606	1230	CCR1	NM_001295.3		CRISPRko	CDS	NC_000003.12	-	SpyoCas9	5	1	1	5.20.100	+	antisense	46204046	CAACTTGTAGTCGATCCAGA	CCTTCAACTTGTAGTCGATCCAGAAGGGAA	AGG	2	268	1068	25.1		0	0	0	0	2	18	5	16	2	20	11	22	5	12	2	9	Azimuth_2.0	0.6457	24	30	1	1
CCR1.g4	1230	30	9606	1230	CCR1	NM_001295.3		CRISPRko	CDS	NC_000003.12	-	SpyoCas9	5	1	1	5.20.100	+	antisense	46203697	AAGGCAATACCAGCCCAAAG	AACAAAGGCAATACCAGCCCAAAGAGGTTC	AGG	2	617	1068	57.8		0	0	0	0	2	47	10	47	9	79	41	71	7	89	26	85	Azimuth_2.0	0.6707	15	40	1	1
CCR1.g5	1230	30	9606	1230	CCR1	NM_001295.3		CRISPRko	CDS	NC_000003.12	-	SpyoCas9	5	1	1	5.20.100	+	antisense	46203998	CCCAGAGAGGATCTTACACA	AAAACCCAGAGAGGATCTTACACATGGCAT	TGG	2	316	1068	29.6		0	0	0	0	2	47	20	36	3	79	47	91	5	170	61	161	Azimuth_2.0	0.663	20	42	1	1
CCR1.g6	1230	30	9606	1230	CCR1	NM_001295.3		CRISPRko	CDS	NC_000003.12	-	SpyoCas9	5	1	1	5.20.100	+	antisense	46203736	GAAACAGCTTCCACTCTCGT	GCCTGAAACAGCTTCCACTCTCGTAGGCTT	AGG	2	578	1068	54.1		0	0	0	0	0	30	14	33	1	56	23	53	8	69	27	59	Azimuth_2.0	0.6452	25	5	1	1
CCR2.g1	729230	30	9606	729230	CCR2	NM_001123396.4		CRISPRko	CDS	NC_000003.12	+	SpyoCas9	5	1	1	5.20.100	+	sense	46357890	TTCACAGGGCTGTATCACAT	ATTATTCACAGGGCTGTATCACATCGGTTA	CGG	2	362	1083	33.4		0	0	0	0	1	82	30	58	1	110	44	86	2	112	41	97	Azimuth_2.0	0.6651	9	17	1	1
CCR2.g2	729230	30	9606	729230	CCR2	NM_001123396.4		CRISPRko	CDS	NC_000003.12	+	SpyoCas9	5	1	1	5.20.100	+	sense	46357646	ATTTGACGTGAAGCAAATTG	ATAAATTTGACGTGAAGCAAATTGGGGCCC	GGG	2	118	1083	10.9		0	0	0	0	1	25	8	34	5	47	18	49	5	56	37	93	Azimuth_2.0	0.5995	29	7	1	1
CCR2.g3	729230	30	9606	729230	CCR2	NM_001123396.4		CRISPRko	CDS	NC_000003.12	+	SpyoCas9	5	1	1	5.20.100	-	antisense	46358136	AAATGTTCCTCATTATTGTG	CCCAAAATGTTCCTCATTATTGTGTGGAAA	TGG	2	608	1083	56.1		0	0	0	0	1	78	31	95	3	133	49	152	7	142	65	170	Azimuth_2.0	0.6103	27	16	1	1
CCR2.g4	729230	30	9606	729230	CCR2	NM_001123396.4		CRISPRko	CDS	NC_000003.12	+	SpyoCas9	5	1	1	5.20.100	+	sense	46358140	ATAATTTCCACACAATAATG	TGGAATAATTTCCACACAATAATGAGGAAC	AGG	2	612	1083	56.5		0	0	0	0	1	103	41	103	3	144	87	166	4	342	173	528	Azimuth_2.0	0.59	36	20	1	1
CCR2.g5	729230	30	9606	729230	CCR2	NM_001123396.4		CRISPRko	CDS	NC_000003.12	+	SpyoCas9	5	1	1	5.20.100	-	antisense	46357595	GTAATCATAATCAAAAAAGG	CACCGTAATCATAATCAAAAAAGGTGGTGA	TGG	2	67	1083	6.2		0	0	0	0	3	168	76	195	3	171	69	152	5	199	96	271	Azimuth_2.0	0.6603	12	51	1	1
CCR2.g6	729230	30	9606	729230	CCR2	NM_001123396.4		CRISPRko	CDS	NC_000003.12	+	SpyoCas9	5	1	1	5.20.100	+	sense	46358094	GAAGATTCTGTTTATGTCTG	GAAAGAAGATTCTGTTTATGTCTGTGGCCC	TGG	2	566	1083	52.3		0	0	0	0	1	128	69	134	3	118	63	128	6	326	159	416	Azimuth_2.0	0.5281	52	21	1	1
CCR5.g1	1234	30	9606	1234	CCR5	NM_000579.4		CRISPRko	CDS	NC_000003.12	+	SpyoCas9	5	1	1	5.20.100	-	antisense	46373183	TGTATTTCCAAAGTCCCACT	ACATTGTATTTCCAAAGTCCCACTGGGCGG	GGG	3	280	1059	26.4		0	0	1	0	2	70	27	62	1	97	31	113	3	235	82	239	Azimuth_2.0	0.5796	35	31	1	1
CCR5.g2	1234	30	9606	1234	CCR5	NM_000579.4		CRISPRko	CDS	NC_000003.12	+	SpyoCas9	5	1	1	5.20.100	+	sense	46373214	ACAATGTGTCAACTCTTGAC	AAATACAATGTGTCAACTCTTGACAGGGCT	AGG	3	311	1059	29.4		0	0	1	0	3	32	11	29	2	60	23	57	2	76	43	77	Azimuth_2.0	0.5106	57	38	1	1
CCR5.g3	1234	30	9606	1234	CCR5	NM_000579.4		CRISPRko	CDS	NC_000003.12	+	SpyoCas9	5	1	1	5.20.100	+	sense	46373507	AAAGATAGTCATCTTGGGGC	CATTAAAGATAGTCATCTTGGGGCTGGTCC	TGG	3	604	1059	57		0	0	1	0	4	69	19	44	6	48	19	36	7	71	25	46	Azimuth_2.0	0.5088	58	52	1	1
CCR5.g4	1234	30	9606	1234	CCR5	NM_000579.4		CRISPRko	CDS	NC_000003.12	+	SpyoCas9	5	1	1	5.20.100	-	antisense	46373159	GGCAGCATAGTGAGCCCAGA	GGGCGGCAGCATAGTGAGCCCAGAAGGGGA	AGG	3	256	1059	24.2		0	0	1	0	6	109	25	96	3	111	33	109	6	134	60	172	Azimuth_2.0	0.5636	40	70	1	1
CCR5.g5	1234	30	9606	1234	CCR5	NM_000579.4		CRISPRko	CDS	NC_000003.12	+	SpyoCas9	5	1	1	5.20.100	+	sense	46373077	TCATCCTGATAAACTGCAAA	ATCCTCATCCTGATAAACTGCAAAAGGCTG	AGG	3	174	1059	16.4		0	0	1	0	4	95	26	77	7	107	54	121	9	213	79	180	Azimuth_2.0	0.5037	60	54	1	1
CCR5.g6	1234	30	9606	1234	CCR5	NM_000579.4		CRISPRko	CDS	NC_000003.12	+	SpyoCas9	5	1	1	5.20.100	+	sense	46373503	CATTAAAGATAGTCATCTTG	CAGACATTAAAGATAGTCATCTTGGGGCTG	GGG	3	600	1059	56.7		0	0	1	0	0	92	21	78	2	117	57	139	3	129	34	109	Azimuth_2.0	0.6137	24	10	1	1
CCR9.g1	10803	30	9606	10803	CCR9	NM_031200.3		CRISPRko	CDS	NC_000003.12	+	SpyoCas9	5	1	1	5.20.100	-	antisense	45901004	TTGTGCAGTACCAGTAGACA	ACTCTTGTGCAGTACCAGTAGACAAGGATA	AGG	3	215	1110	19.4		0	1	0	0	0	37	8	32	1	78	40	63	11	98	36	63	Azimuth_2.0	0.678	8	4	1	1
CCR9.g2	10803	30	9606	10803	CCR9	NM_031200.3		CRISPRko	CDS	NC_000003.12	+	SpyoCas9	5	1	1	5.20.100	-	antisense	45900947	ACACGAGCCAGTACAAGGGT	ATGAACACGAGCCAGTACAAGGGTGGGAGG	GGG	3	158	1110	14.2		0	1	0	0	0	25	8	21	0	32	11	32	3	23	10	11	Azimuth_2.0	0.6642	13	2	1	1
CCR9.g3	10803	30	9606	10803	CCR9	NM_031200.3		CRISPRko	CDS	NC_000003.12	+	SpyoCas9	5	1	1	5.20.100	-	antisense	45901390	CTCATCGCTAGGGTAAACCA	TGCTCTCATCGCTAGGGTAAACCATGGTGC	TGG	3	601	1110	54.1		0	1	0	0	2	12	4	13	0	21	9	19	2	23	10	16	Azimuth_2.0	0.7262	4	29	1	1
CCR9.g4	10803	30	9606	10803	CCR9	NM_031200.3		CRISPRko	CDS	NC_000003.12	+	SpyoCas9	5	1	1	5.20.100	-	antisense	45900951	ATGAACACGAGCCAGTACAA	CACGATGAACACGAGCCAGTACAAGGGTGG	GGG	3	162	1110	14.6		0	1	0	0	2	25	14	25	2	43	16	37	0	33	9	29	Azimuth_2.0	0.6742	10	34	1	1
CCR9.g5	10803	30	9606	10803	CCR9	NM_031200.3		CRISPRko	CDS	NC_000003.12	+	SpyoCas9	5	1	1	5.20.100	-	antisense	45900948	AACACGAGCCAGTACAAGGG	GATGAACACGAGCCAGTACAAGGGTGGGAG	TGG	3	159	1110	14.3		0	1	0	0	1	27	11	26	1	30	13	21	6	32	11	27	Azimuth_2.0	0.6159	32	16	1	1
CCR9.g6	10803	30	9606	10803	CCR9	NM_031200.3		CRISPRko	CDS	NC_000003.12	+	SpyoCas9	5	1	1	5.20.100	-	antisense	45900865	GAAGTTAACGTAGTCTTCCA	AGTTGAAGTTAACGTAGTCTTCCATGGAAG	TGG	3	76	1110	6.8		0	1	0	0	1	20	7	21	1	27	5	18	4	33	12	30	Azimuth_2.0	0.5877	43	14	1	1
CDC7.g1	8317	30	9606	8317	CDC7	NM_001134420.2		CRISPRko	CDS	NC_000001.11	+	SpyoCas9	5	1	1	5.20.100	+	sense	91511611	TAGGGGGCAAGATAATGTCA	CCACTAGGGGGCAAGATAATGTCATGGGAG	TGG	5	349	1725	20.2		0	0	0	0	0	53	21	59	4	103	58	92	2	85	39	106	Azimuth_2.0	0.6562	7	9	1	1
CDC7.g2	8317	30	9606	8317	CDC7	NM_001134420.2		CRISPRko	CDS	NC_000001.11	+	SpyoCas9	5	1	1	5.20.100	-	antisense	91508389	TTGCCTACCCAGCCACTGTT	TAAATTGCCTACCCAGCCACTGTTAGGCAC	AGG	4	326	1725	18.9		0	0	0	0	0	38	21	34	7	92	29	68	4	141	45	105	Azimuth_2.0	0.5356	50	6	1	1
CDC7.g3	8317	30	9606	8317	CDC7	NM_001134420.2		CRISPRko	CDS	NC_000001.11	+	SpyoCas9	5	1	1	5.20.100	-	antisense	91514955	ATCTGTTGCATAGCAGTCAC	CTTTATCTGTTGCATAGCAGTCACAGGTCA	AGG	9	1054	1725	61.1		0	0	0	0	0	35	14	50	8	50	23	49	1	103	37	78	Azimuth_2.0	0.5169	58	5	1	1
CDC7.g4	8317	30	9606	8317	CDC7	NM_001134420.2		CRISPRko	CDS	NC_000001.11	+	SpyoCas9	5	1	1	5.20.100	+	sense	91508393	TTCAGTGCCTAACAGTGGCT	GAACTTCAGTGCCTAACAGTGGCTGGGTAG	GGG	4	330	1725	19.1		0	0	0	0	1	75	24	51	3	107	38	95	6	111	35	104	Azimuth_2.0	0.5638	36	28	1	1
CDC7.g5	8317	30	9606	8317	CDC7	NM_001134420.2		CRISPRko	CDS	NC_000001.11	+	SpyoCas9	5	1	1	5.20.100	+	sense	91513289	GCACAAATTCAGATTAAACA	AAATGCACAAATTCAGATTAAACAAGGAAA	AGG	7	803	1725	46.6		0	0	0	0	2	98	38	83	0	186	45	129	6	350	123	344	Azimuth_2.0	0.6245	16	49	1	1
CDC7.g6	8317	30	9606	8317	CDC7	NM_001134420.2		CRISPRko	CDS	NC_000001.11	+	SpyoCas9	5	1	1	5.20.100	-	antisense	91508292	TCCTACTTGTAACTGTGCTG	CAGGTCCTACTTGTAACTGTGCTGTGGCCA	TGG	4	229	1725	13.3		0	0	0	0	2	50	18	49	4	111	30	85	6	118	37	103	Azimuth_2.0	0.6096	23	44	1	1
CDK1.g1	983	30	9606	983	CDK1	NM_001320918.1		CRISPRko	CDS	NC_000010.11	+	SpyoCas9	5	1	1	5.20.100	-	antisense	60788083	GACAAAACACAATCCCCTGT	GAGTGACAAAACACAATCCCCTGTAGGATT	AGG	5	341	894	38.1		0	0	0	0	0	58	19	57	7	96	32	79	6	135	56	160	Azimuth_2.0	0.6587	8	7	1	1
CDK1.g2	983	30	9606	983	CDK1	NM_001320918.1		CRISPRko	CDS	NC_000010.11	+	SpyoCas9	5	1	1	5.20.100	+	sense	60788226	TATCAGAGTATATACACATG	TACCTATCAGAGTATATACACATGAGGCAA	AGG	5	484	894	54.1		0	0	0	0	2	65	23	86	1	81	38	86	5	158	63	187	Azimuth_2.0	0.6893	4	36	1	1
CDK1.g3	983	30	9606	983	CDK1	NM_001320918.1		CRISPRko	CDS	NC_000010.11	+	SpyoCas9	5	1	1	5.20.100	-	antisense	60788213	TCATGTGTATATACTCTGAT	TGCCTCATGTGTATATACTCTGATAGGTAT	AGG	5	471	894	52.7		0	0	0	0	1	68	17	67	2	117	48	114	1	164	67	173	Azimuth_2.0	0.5324	30	19	1	1
CDK1.g4	983	30	9606	983	CDK1	NM_001320918.1		CRISPRko	CDS	NC_000010.11	+	SpyoCas9	5	1	1	5.20.100	+	sense	60791926	GATCTCCAGAAGTATTGCTG	TACAGATCTCCAGAAGTATTGCTGGGGTCA	GGG	6	525	894	58.7		0	0	0	0	3	55	31	60	6	150	63	117	13	116	38	113	Azimuth_2.0	0.6935	3	52	1	1
CDK1.g5	983	30	9606	983	CDK1	NM_001320918.1		CRISPRko	CDS	NC_000010.11	+	SpyoCas9	5	1	1	5.20.100	+	sense	60785765	TATCCCTCCTGGTCAGTACA	ATTCTATCCCTCCTGGTCAGTACATGGATT	TGG	4	295	894	33		0	0	0	0	2	58	15	32	3	75	16	63	6	114	44	69	Azimuth_2.0	0.5568	24	35	1	1
CDK1.g6	983	30	9606	983	CDK1	NM_001320918.1		CRISPRko	CDS	NC_000010.11	+	SpyoCas9	5	1	1	5.20.100	+	sense	60788081	ATTTATACCAAATCCTACAG	AGTTATTTATACCAAATCCTACAGGGGATT	GGG	5	339	894	37.9		0	0	0	0	0	39	13	38	5	67	31	60	6	138	52	126	Azimuth_2.0	0.6249	12	3	1	1
CDK10.g1	8558	30	9606	8558	CDK10	NM_052988.5		CRISPRko	CDS	NC_000016.10	+	SpyoCas9	5	1	1	5.20.100	+	sense	89691503	CCTGCGTCATCCGAACATCG	TCCGCCTGCGTCATCCGAACATCGTGGAGC	TGG	4	292	1083	27		0	0	0	0	0	2	3	2	0	6	3	2	0	4	0	1	Azimuth_2.0	0.6665	19	2	1	1
CDK10.g2	8558	30	9606	8558	CDK10	NM_052988.5		CRISPRko	CDS	NC_000016.10	+	SpyoCas9	5	1	1	5.20.100	+	sense	89694228	AGACCACCAGCATCGACATG	ACGCAGACCACCAGCATCGACATGTGGTGA	TGG	9	663	1083	61.2		0	0	0	0	4	16	7	12	5	41	24	32	24	75	31	82	Azimuth_2.0	0.6789	12	82	1	1
CDK10.g3	8558	30	9606	8558	CDK10	NM_052988.5		CRISPRko	CDS	NC_000016.10	+	SpyoCas9	5	1	1	5.20.100	-	antisense	89693420	TTACTGGGACACCATAGGCC	GGCTTTACTGGGACACCATAGGCCCGGGCC	CGG	8	560	1083	51.7		0	0	0	0	0	32	13	30	6	97	22	60	19	166	64	130	Azimuth_2.0	0.523	96	8	1	1
CDK10.g4	8558	30	9606	8558	CDK10	NM_052988.5		CRISPRko	CDS	NC_000016.10	+	SpyoCas9	5	1	1	5.20.100	+	sense	89692515	GGAACTTCATTATCCACAGG	CACAGGAACTTCATTATCCACAGGTGGGTG	TGG	6	483	1083	44.6		0	0	0	0	3	51	30	55	8	70	31	100	11	115	52	130	Azimuth_2.0	0.6429	29	78	1	1
CDK10.g5	8558	30	9606	8558	CDK10	NM_052988.5		CRISPRko	CDS	NC_000016.10	+	SpyoCas9	5	1	1	5.20.100	-	antisense	89691492	CCACGATGTTCGGATGACGC	AGCTCCACGATGTTCGGATGACGCAGGCGG	AGG	4	281	1083	25.9		0	0	0	0	0	3	3	1	2	4	1	7	0	5	1	6	Azimuth_2.0	0.6468	25	3	1	1
CDK10.g6	8558	30	9606	8558	CDK10	NM_052988.5		CRISPRko	CDS	NC_000016.10	+	SpyoCas9	5	1	1	5.20.100	-	antisense	89689299	CGTAGGTACCCTCTCCAATG	ATGCCGTAGGTACCCTCTCCAATGCGGTTC	CGG	2	134	1083	12.4		0	0	0	0	5	37	16	29	4	70	24	69	5	64	30	69	Azimuth_2.0	0.7191	3	111	1	1
CDK11B.g1	984	30	9606	984	CDK11B	NM_001787.3		CRISPRko	CDS	NC_000001.11	-	SpyoCas9	5	1	1	5.20.100	-	sense	1652470	AAAAGAGAAAAGAGAAACGT	GATGAAAAGAGAAAAGAGAAACGTAGGCAT	AGG	4	324	2388	13.6		0	0	0	0	4	291	115	289	2	419	175	418	5	523	214	612	Azimuth_2.0	0.6536	28	24	1	1
CDK11B.g2	984	30	9606	984	CDK11B	NM_001787.3		CRISPRko	CDS	NC_000001.11	-	SpyoCas9	5	1	1	5.20.100	-	sense	1637818	CTTCCCGATCACGTCGCTGA	AGGGCTTCCCGATCACGTCGCTGAGGGAGA	GGG	13	1447	2388	60.6		0	0	0	0	3	3	3	5	1	3	1	0	5	15	10	9	Azimuth_2.0	0.5991	79	10	1	1
CDK11B.g3	984	30	9606	984	CDK11B	NM_001787.3		CRISPRko	CDS	NC_000001.11	-	SpyoCas9	5	1	1	5.20.100	-	sense	1637819	GCTTCCCGATCACGTCGCTG	GAGGGCTTCCCGATCACGTCGCTGAGGGAG	AGG	13	1446	2388	60.6		0	0	0	0	1	4	1	4	5	18	4	9	2	17	6	8	Azimuth_2.0	0.5896	87	2	1	1
CDK11B.g4	984	30	9606	984	CDK11B	NM_001787.3		CRISPRko	CDS	NC_000001.11	-	SpyoCas9	5	1	1	5.20.100	+	antisense	1655397	AGAGTCTTCTCTTCTATACG	CCATAGAGTCTTCTCTTCTATACGGGGAGT	GGG	3	199	2388	8.3		1	0	0	0	1	32	22	48	4	61	15	48	6	57	28	74	Azimuth_2.0	0.6908	10	92	1	1
CDK11B.g5	984	30	9606	984	CDK11B	NM_001787.3		CRISPRko	CDS	NC_000001.11	-	SpyoCas9	5	1	1	5.20.100	+	antisense	1640327	CTTGAGCTCGATGGGCGACA	CCTGCTTGAGCTCGATGGGCGACAGGGCAG	GGG	11	1240	2388	51.9		0	0	0	0	2	22	7	20	7	34	65	156	7	18	6	13	Azimuth_2.0	0.5694	112	9	1	1
CDK11B.g6	984	30	9606	984	CDK11B	NM_001787.3		CRISPRko	CDS	NC_000001.11	-	SpyoCas9	5	1	1	5.20.100	+	antisense	1637825	ATCTCCCTCAGCGACGTGAT	GTTGATCTCCCTCAGCGACGTGATCGGGAA	CGG	13	1440	2388	60.3		0	0	0	0	1	9	7	4	1	14	5	11	0	28	10	32	Azimuth_2.0	0.5287	166	3	1	1
CDK12.g1	51755	30	9606	51755	CDK12	NM_016507.4		CRISPRko	CDS	NC_000017.11	+	SpyoCas9	5	1	1	5.20.100	+	sense	39462535	AAGTTCAAAGCGTTCGAATG	CGGGAAGTTCAAAGCGTTCGAATGAGGAGA	AGG	1	463	4473	10.4		0	0	0	0	0	5	3	5	0	13	9	11	2	42	12	22	Azimuth_2.0	0.6569	49	5	1	1
CDK12.g2	51755	30	9606	51755	CDK12	NM_016507.4		CRISPRko	CDS	NC_000017.11	+	SpyoCas9	5	1	1	5.20.100	+	sense	39463059	CCAGTCCCTATGGTCGAAGG	TCGCCCAGTCCCTATGGTCGAAGGCGGTCC	CGG	1	987	4473	22.1		0	0	0	0	1	7	2	10	1	17	4	10	3	53	14	29	Azimuth_2.0	0.701	15	70	1	1
CDK12.g3	51755	30	9606	51755	CDK12	NM_016507.4		CRISPRko	CDS	NC_000017.11	+	SpyoCas9	5	1	1	5.20.100	-	antisense	39462785	GGCCATAAGAAGCTCCCGAG	TCTTGGCCATAAGAAGCTCCCGAGGGGCTA	GGG	1	713	4473	15.9		0	0	0	0	1	14	8	18	2	45	16	38	6	39	21	31	Azimuth_2.0	0.6822	27	78	1	1
CDK12.g4	51755	30	9606	51755	CDK12	NM_016507.4		CRISPRko	CDS	NC_000017.11	+	SpyoCas9	5	1	1	5.20.100	+	sense	39462348	TGGCCTTCAAACTAGACCGA	GACATGGCCTTCAAACTAGACCGAAGGGAG	AGG	1	276	4473	6.2		0	0	0	0	0	21	7	111	2	26	13	28	3	26	9	269	Azimuth_2.0	0.6299	87	24	1	1
CDK12.g5	51755	30	9606	51755	CDK12	NM_016507.4		CRISPRko	CDS	NC_000017.11	+	SpyoCas9	5	1	1	5.20.100	-	antisense	39501287	CTAGCAGTCCCATTAAGTCA	GATTCTAGCAGTCCCATTAAGTCATGGTCC	TGG	6	2456	4473	54.9		0	0	0	0	0	25	20	36	3	55	15	54	2	71	23	60	Azimuth_2.0	0.6356	82	34	1	1
CDK12.g6	51755	30	9606	51755	CDK12	NM_016507.4		CRISPRko	CDS	NC_000017.11	+	SpyoCas9	5	1	1	5.20.100	-	antisense	39462826	GCTCGAGGTATGAGATCGTG	AATTGCTCGAGGTATGAGATCGTGAGGGAC	AGG	1	754	4473	16.9		0	0	0	0	0	19	12	27	1	17	5	12	2	14	2	9	Azimuth_2.0	0.6135	117	22	1	1
CDK13.g1	8621	30	9606	8621	CDK13	NM_003718.5		CRISPRko	CDS	NC_000007.14	+	SpyoCas9	5	1	1	5.20.100	-	antisense	39951512	GGTTCCTTGTAGGCCGAAGG	GGGCGGTTCCTTGTAGGCCGAAGGCGGCTC	CGG	1	870	4539	19.2		0	0	0	0	0	14	4	14	3	39	17	19	3	73	23	50	Azimuth_2.0	0.6522	41	12	1	1
CDK13.g2	8621	30	9606	8621	CDK13	NM_003718.5		CRISPRko	CDS	NC_000007.14	+	SpyoCas9	5	1	1	5.20.100	+	sense	39997654	CACAGTTACATAGTAAAAGG	GCAACACAGTTACATAGTAAAAGGAGGCCT	AGG	3	2031	4539	44.7		0	0	0	0	0	94	27	80	3	128	59	110	0	184	64	177	Azimuth_2.0	0.6701	31	41	1	1
CDK13.g3	8621	30	9606	8621	CDK13	NM_003718.5		CRISPRko	CDS	NC_000007.14	+	SpyoCas9	5	1	1	5.20.100	+	sense	39951698	GCAGCAGCCCCTATTCTCGG	GGTGGCAGCAGCCCCTATTCTCGGCGGCTG	CGG	1	1056	4539	23.3		0	0	0	0	1	45	4	33	4	50	20	41	1	45	13	29	Azimuth_2.0	0.7205	6	84	1	1
CDK13.g4	8621	30	9606	8621	CDK13	NM_003718.5		CRISPRko	CDS	NC_000007.14	+	SpyoCas9	5	1	1	5.20.100	+	sense	40078011	GTGTTGCTTAGCCGAATATG	TTGTGTGTTGCTTAGCCGAATATGTGGGAG	TGG	10	2786	4539	61.4		0	0	0	0	1	13	4	14	0	37	15	28	4	31	17	32	Azimuth_2.0	0.6358	51	51	1	1
CDK13.g5	8621	30	9606	8621	CDK13	NM_003718.5		CRISPRko	CDS	NC_000007.14	+	SpyoCas9	5	1	1	5.20.100	+	sense	39988157	AAACCACTTACACCAAGCAT	AACCAAACCACTTACACCAAGCATAGGAGC	AGG	2	1769	4539	39		0	0	0	0	1	29	11	23	4	39	26	51	7	84	38	83	Azimuth_2.0	0.6522	40	67	1	1
CDK13.g6	8621	30	9606	8621	CDK13	NM_003718.5		CRISPRko	CDS	NC_000007.14	+	SpyoCas9	5	1	1	5.20.100	+	sense	39988024	GCCACCTCTTCAGGTAACGA	CAAAGCCACCTCTTCAGGTAACGAAGGTGG	AGG	2	1636	4539	36		0	0	0	0	2	28	10	11	4	24	20	15	6	45	20	46	Azimuth_2.0	0.6709	29	135	1	1
CDK14.g1	5218	30	9606	5218	CDK14	NM_001287135.2		CRISPRko	CDS	NC_000007.14	+	SpyoCas9	5	1	1	5.20.100	-	antisense	90955742	CCACAAGGTAACCACTTCGT	TGTACCACAAGGTAACCACTTCGTTGGAGT	TGG	9	871	1410	61.8		0	0	0	0	0	19	14	25	1	32	10	19	3	33	13	21	Azimuth_2.0	0.5876	51	2	1	1
CDK14.g2	5218	30	9606	5218	CDK14	NM_001287135.2		CRISPRko	CDS	NC_000007.14	+	SpyoCas9	5	1	1	5.20.100	+	sense	90726599	ATGTCTACACGGAACTGCCA	AAAGATGTCTACACGGAACTGCCAGGGAAT	GGG	3	155	1410	11		0	0	0	0	2	27	15	32	2	45	17	42	3	25	9	35	Azimuth_2.0	0.6713	12	50	1	1
CDK14.g3	5218	30	9606	5218	CDK14	NM_001287135.2		CRISPRko	CDS	NC_000007.14	+	SpyoCas9	5	1	1	5.20.100	+	sense	90917710	TGACACGGGGGAGTTAAAGC	TCAGTGACACGGGGGAGTTAAAGCTGGCAG	TGG	8	811	1410	57.5		0	0	0	0	0	22	11	20	0	44	7	20	4	52	14	39	Azimuth_2.0	0.561	64	3	1	1
CDK14.g4	5218	30	9606	5218	CDK14	NM_001287135.2		CRISPRko	CDS	NC_000007.14	+	SpyoCas9	5	1	1	5.20.100	+	sense	90917724	TAAAGCTGGCAGATTTCGGT	GAGTTAAAGCTGGCAGATTTCGGTAGGAAA	AGG	8	825	1410	58.5		0	0	0	0	1	27	9	26	1	36	18	36	8	68	26	57	Azimuth_2.0	0.6066	44	25	1	1
CDK14.g5	5218	30	9606	5218	CDK14	NM_001287135.2		CRISPRko	CDS	NC_000007.14	+	SpyoCas9	5	1	1	5.20.100	+	sense	90726588	GTGTCACAAAGATGTCTACA	ATATGTGTCACAAAGATGTCTACACGGAAC	CGG	3	144	1410	10.2		0	0	0	0	2	59	24	73	2	167	55	144	7	143	69	179	Azimuth_2.0	0.6608	18	60	1	1
CDK14.g6	5218	30	9606	5218	CDK14	NM_001287135.2		CRISPRko	CDS	NC_000007.14	+	SpyoCas9	5	1	1	5.20.100	+	sense	90899327	ACATGGACAAGCACCCTGGG	CAGTACATGGACAAGCACCCTGGGGGGCTG	GGG	7	675	1410	47.9		0	0	0	0	3	61	27	52	4	115	43	75	12	126	54	123	Azimuth_2.0	0.7166	3	85	1	1
CDK15.g1	65061	30	9606	65061	CDK15	NM_001366386.2		CRISPRko	CDS	NC_000002.12	+	SpyoCas9	5	1	1	5.20.100	-	antisense	201807593	AAACAATCACTGTTACTCCG	CTGAAAACAATCACTGTTACTCCGTGGCCT	TGG	2	222	1308	17		0	0	0	0	0	42	11	28	0	45	13	49	2	101	65	189	Azimuth_2.0	0.7122	6	4	1	1
CDK15.g2	65061	30	9606	65061	CDK15	NM_001366386.2		CRISPRko	CDS	NC_000002.12	+	SpyoCas9	5	1	1	5.20.100	+	sense	201807540	CATGACTTCATTTCACCCCA	GTTCCATGACTTCATTTCACCCCAGGGGAC	GGG	2	169	1308	12.9		0	0	0	0	2	67	16	58	3	93	18	73	9	110	43	114	Azimuth_2.0	0.6504	23	59	1	1
CDK15.g3	65061	30	9606	65061	CDK15	NM_001366386.2		CRISPRko	CDS	NC_000002.12	+	SpyoCas9	5	1	1	5.20.100	+	sense	201835705	AAGTCGTGACCCTCTGGTAC	TCAGAAGTCGTGACCCTCTGGTACCGGCCC	CGG	8	792	1308	60.6		0	0	0	0	1	16	6	13	1	31	4	26	12	16	5	13	Azimuth_2.0	0.5456	75	13	1	1
CDK15.g4	65061	30	9606	65061	CDK15	NM_001366386.2		CRISPRko	CDS	NC_000002.12	+	SpyoCas9	5	1	1	5.20.100	-	antisense	201823684	TGGATGCTGAGACATATACT	CTCCTGGATGCTGAGACATATACTGGGCCA	GGG	6	562	1308	43		0	0	0	0	0	47	12	48	2	79	33	74	4	146	51	146	Azimuth_2.0	0.6548	21	6	1	1
CDK15.g5	65061	30	9606	65061	CDK15	NM_001366386.2		CRISPRko	CDS	NC_000002.12	+	SpyoCas9	5	1	1	5.20.100	-	antisense	201835739	CAGCTCAGAGGAATATTCAG	TGTCCAGCTCAGAGGAATATTCAGTGGCTC	TGG	8	826	1308	63.1		0	0	0	0	3	114	42	101	4	116	48	157	5	155	85	151	Azimuth_2.0	0.6802	15	88	1	1
CDK15.g6	65061	30	9606	65061	CDK15	NM_001366386.2		CRISPRko	CDS	NC_000002.12	+	SpyoCas9	5	1	1	5.20.100	-	antisense	201835751	TTACCATATGTCCAGCTCAG	ACTCTTACCATATGTCCAGCTCAGAGGAAT	AGG	8	838	1308	64.1		0	0	0	0	3	79	24	71	8	81	34	77	4	108	54	108	Azimuth_2.0	0.6711	18	86	1	1
CDK16.g1	5127	30	9606	5127	CDK16	NM_006201.5		CRISPRko	CDS	NC_000023.11	+	SpyoCas9	5	1	1	5.20.100	-	antisense	47224731	TTACTAGGCTGACACGACGG	GTGCTTACTAGGCTGACACGACGGAGGCGG	AGG	4	449	1491	30.1		0	0	0	0	1	6	3	5	2	6	0	11	6	40	10	25	Azimuth_2.0	0.7149	10	13	1	1
CDK16.g2	5127	30	9606	5127	CDK16	NM_006201.5		CRISPRko	CDS	NC_000023.11	+	SpyoCas9	5	1	1	5.20.100	+	sense	47224394	GCCACCAGAGATTGTGCACG	CCCTGCCACCAGAGATTGTGCACGAGGACT	AGG	3	211	1491	14.2		0	0	0	0	1	20	5	17	2	26	11	25	10	88	30	78	Azimuth_2.0	0.6488	44	19	1	1
CDK16.g3	5127	30	9606	5127	CDK16	NM_006201.5		CRISPRko	CDS	NC_000023.11	+	SpyoCas9	5	1	1	5.20.100	+	sense	47225037	CAAGCTCACAGACAACCTTG	AAAGCAAGCTCACAGACAACCTTGTGGCAC	TGG	6	568	1491	38.1		0	0	0	0	2	51	29	32	5	107	48	71	16	118	32	55	Azimuth_2.0	0.722	6	66	1	1
CDK16.g4	5127	30	9606	5127	CDK16	NM_006201.5		CRISPRko	CDS	NC_000023.11	+	SpyoCas9	5	1	1	5.20.100	-	antisense	47224734	TGCTTACTAGGCTGACACGA	AAGGTGCTTACTAGGCTGACACGACGGAGG	CGG	4	452	1491	30.3		0	0	0	0	2	39	15	24	3	38	24	32	0	21	7	22	Azimuth_2.0	0.6948	17	59	1	1
CDK16.g5	5127	30	9606	5127	CDK16	NM_006201.5		CRISPRko	CDS	NC_000023.11	+	SpyoCas9	5	1	1	5.20.100	-	antisense	47225805	GTCATGTAGCGTAACGATGT	TAATGTCATGTAGCGTAACGATGTTGGCGT	TGG	7	667	1491	44.7		0	0	0	0	0	2	5	8	0	6	2	4	1	18	5	14	Azimuth_2.0	0.5803	82	2	1	1
CDK16.g6	5127	30	9606	5127	CDK16	NM_006201.5		CRISPRko	CDS	NC_000023.11	+	SpyoCas9	5	1	1	5.20.100	+	sense	47226027	AACATGCACAACGTGAAAGT	CATCAACATGCACAACGTGAAAGTGGGTGT	GGG	8	791	1491	53.1		0	0	0	0	1	20	10	27	2	45	19	49	5	259	97	316	Azimuth_2.0	0.6006	71	20	1	1
CDK17.g1	5128	30	9606	5128	CDK17	NM_002595.5		CRISPRko	CDS	NC_000012.12	-	SpyoCas9	5	1	1	5.20.100	-	sense	96313326	ACATAGACGGATCTCAATGG	GTATACATAGACGGATCTCAATGGAGGTAA	AGG	4	412	1572	26.2		0	0	0	0	0	19	4	16	4	22	9	20	0	18	9	32	Azimuth_2.0	0.6927	7	5	1	1
CDK17.g2	5128	30	9606	5128	CDK17	NM_002595.5		CRISPRko	CDS	NC_000012.12	-	SpyoCas9	5	1	1	5.20.100	+	antisense	96324052	TGAAAGATCCTGTGTACTGG	TTCTTGAAAGATCCTGTGTACTGGTGGAGG	TGG	3	179	1572	11.4		0	0	0	0	1	32	13	41	3	42	29	66	6	122	61	106	Azimuth_2.0	0.5991	34	24	1	1
CDK17.g3	5128	30	9606	5128	CDK17	NM_002595.5		CRISPRko	CDS	NC_000012.12	-	SpyoCas9	5	1	1	5.20.100	-	sense	96313329	TATACATAGACGGATCTCAA	ATCGTATACATAGACGGATCTCAATGGAGG	TGG	4	409	1572	26		0	0	0	0	1	34	20	48	3	75	30	85	2	76	25	74	Azimuth_2.0	0.5909	38	28	1	1
CDK17.g4	5128	30	9606	5128	CDK17	NM_002595.5		CRISPRko	CDS	NC_000012.12	-	SpyoCas9	5	1	1	5.20.100	-	sense	96324000	GACCACACAGTGTTATTGGA	CGGAGACCACACAGTGTTATTGGAGGGAGC	GGG	3	231	1572	14.7		0	0	0	0	2	79	41	98	2	133	50	110	5	92	51	119	Azimuth_2.0	0.6715	9	61	1	1
CDK17.g5	5128	30	9606	5128	CDK17	NM_002595.5		CRISPRko	CDS	NC_000012.12	-	SpyoCas9	5	1	1	5.20.100	+	antisense	96324009	CTCCCTCCAATAACACTGTG	AAGGCTCCCTCCAATAACACTGTGTGGTCT	TGG	3	222	1572	14.1		0	0	0	0	1	74	23	80	5	123	37	133	6	97	42	71	Azimuth_2.0	0.6083	31	40	1	1
CDK17.g6	5128	30	9606	5128	CDK17	NM_002595.5		CRISPRko	CDS	NC_000012.12	-	SpyoCas9	5	1	1	5.20.100	+	antisense	96324049	TCTTGAAAGATCCTGTGTAC	GGCTTCTTGAAAGATCCTGTGTACTGGTGG	TGG	3	182	1572	11.6		0	0	0	0	0	38	12	43	5	88	45	100	2	86	28	103	Azimuth_2.0	0.5401	60	11	1	1
CDK18.g1	5129	30	9606	5129	CDK18	NM_212503.3		CRISPRko	CDS	NC_000001.11	+	SpyoCas9	5	1	1	5.20.100	+	sense	205523549	CTTCTCCCCAACAGACAGCG	GCACCTTCTCCCCAACAGACAGCGGGGAGG	GGG	3	196	1515	12.9		0	0	0	0	3	47	11	39	9	74	31	53	5	69	19	41	Azimuth_2.0	0.6955	13	68	1	1
CDK18.g2	5129	30	9606	5129	CDK18	NM_212503.3		CRISPRko	CDS	NC_000001.11	+	SpyoCas9	5	1	1	5.20.100	+	sense	205526442	CACAGATCGGTCCCTCACCC	TCCACACAGATCGGTCCCTCACCCTGGTGT	TGG	7	736	1515	48.6		0	0	0	0	1	26	6	21	4	57	15	37	2	36	13	26	Azimuth_2.0	0.595	80	20	1	1
CDK18.g3	5129	30	9606	5129	CDK18	NM_212503.3		CRISPRko	CDS	NC_000001.11	+	SpyoCas9	5	1	1	5.20.100	-	antisense	205526428	GGGTGAGGGACCGATCTGTG	ACCAGGGTGAGGGACCGATCTGTGTGGATG	TGG	7	722	1515	47.7		0	0	0	0	1	28	5	25	4	49	19	42	5	89	29	94	Azimuth_2.0	0.7403	3	21	1	1
CDK18.g4	5129	30	9606	5129	CDK18	NM_212503.3		CRISPRko	CDS	NC_000001.11	+	SpyoCas9	5	1	1	5.20.100	-	antisense	205526819	TGACGTTGTGCATGCTCATG	ACCTTGACGTTGTGCATGCTCATGAGGTTC	AGG	8	800	1515	52.8		0	0	0	0	2	23	12	29	5	33	26	34	15	50	14	42	Azimuth_2.0	0.5873	87	36	1	1
CDK18.g5	5129	30	9606	5129	CDK18	NM_212503.3		CRISPRko	CDS	NC_000001.11	+	SpyoCas9	5	1	1	5.20.100	+	sense	205523298	CAACCGGCGGAATGAGAGTG	TCCACAACCGGCGGAATGAGAGTGAGGGGT	AGG	2	130	1515	8.6		0	0	0	0	2	35	10	43	4	49	10	32	5	22	7	12	Azimuth_2.0	0.5922	81	42	1	1
CDK18.g6	5129	30	9606	5129	CDK18	NM_212503.3		CRISPRko	CDS	NC_000001.11	+	SpyoCas9	5	1	1	5.20.100	+	sense	205526114	CAAACTGACGGAGAACCTTG	GCAGCAAACTGACGGAGAACCTTGTGGCCC	TGG	6	595	1515	39.3		0	0	0	0	5	35	13	40	12	56	20	38	4	24	11	26	Azimuth_2.0	0.6908	16	114	1	1
CDK19.g1	23097	30	9606	23097	CDK19	NM_015076.5		CRISPRko	CDS	NC_000006.12	-	SpyoCas9	5	1	1	5.20.100	+	antisense	110667459	TGTGAAGCACCCAATTTGCA	TCTCTGTGAAGCACCCAATTTGCATGGAGG	TGG	4	431	1509	28.6		0	0	0	0	1	45	14	30	1	82	24	75	1	76	25	78	Azimuth_2.0	0.5832	42	32	1	1
CDK19.g2	23097	30	9606	23097	CDK19	NM_015076.5		CRISPRko	CDS	NC_000006.12	-	SpyoCas9	5	1	1	5.20.100	-	sense	110627018	ATCGGATATTTAGTGTCATG	CTGGATCGGATATTTAGTGTCATGGGGTTT	GGG	7	774	1509	51.3		0	0	0	0	1	69	25	49	0	90	39	75	1	92	28	104	Azimuth_2.0	0.5766	45	40	1	1
CDK19.g3	23097	30	9606	23097	CDK19	NM_015076.5		CRISPRko	CDS	NC_000006.12	-	SpyoCas9	5	1	1	5.20.100	+	antisense	110667462	GAAGCACCCAATTTGCATGG	CTGTGAAGCACCCAATTTGCATGGAGGTAA	AGG	4	428	1509	28.4		0	0	0	0	0	37	13	29	1	52	14	36	0	46	11	40	Azimuth_2.0	0.7197	5	11	1	1
CDK19.g4	23097	30	9606	23097	CDK19	NM_015076.5		CRISPRko	CDS	NC_000006.12	-	SpyoCas9	5	1	1	5.20.100	-	sense	110627019	GATCGGATATTTAGTGTCAT	ACTGGATCGGATATTTAGTGTCATGGGGTT	GGG	7	773	1509	51.2		0	0	0	0	0	37	12	36	2	34	13	21	0	39	15	51	Azimuth_2.0	0.5051	84	10	1	1
CDK19.g5	23097	30	9606	23097	CDK19	NM_015076.5		CRISPRko	CDS	NC_000006.12	-	SpyoCas9	5	1	1	5.20.100	-	sense	110638650	GGGGGAGAGTCAAAATAGGT	GAGAGGGGGAGAGTCAAAATAGGTAGGTAA	AGG	5	513	1509	34		0	0	0	0	0	61	12	54	4	96	41	104	5	88	41	101	Azimuth_2.0	0.5059	83	15	1	1
CDK19.g6	23097	30	9606	23097	CDK19	NM_015076.5		CRISPRko	CDS	NC_000006.12	-	SpyoCas9	5	1	1	5.20.100	-	sense	110627020	GGATCGGATATTTAGTGTCA	AACTGGATCGGATATTTAGTGTCATGGGGT	TGG	7	772	1509	51.2		0	0	0	0	1	43	18	32	0	43	11	29	1	25	7	25	Azimuth_2.0	0.4795	106	30	1	1
CDK2.g1	1017	30	9606	1017	CDK2	NM_001798.5		CRISPRko	CDS	NC_000012.12	+	SpyoCas9	5	1	1	5.20.100	-	antisense	55968930	CATGGGTGTAAGTACGAACA	ACCTCATGGGTGTAAGTACGAACAGGGACT	GGG	4	467	897	52.1		0	0	0	0	0	7	5	2	2	13	4	17	1	31	13	35	Azimuth_2.0	0.6544	14	2	1	1
CDK2.g2	1017	30	9606	1017	CDK2	NM_001798.5		CRISPRko	CDS	NC_000012.12	+	SpyoCas9	5	1	1	5.20.100	-	antisense	55967889	AAGCAGAGAGATCTCTCGGA	CCTTAAGCAGAGAGATCTCTCGGATGGCAG	TGG	2	148	897	16.5		0	0	0	0	2	59	17	39	4	34	16	38	8	90	33	72	Azimuth_2.0	0.6282	23	41	1	1
CDK2.g3	1017	30	9606	1017	CDK2	NM_001798.5		CRISPRko	CDS	NC_000012.12	+	SpyoCas9	5	1	1	5.20.100	+	sense	55967088	CAGAAACAAGTTGACGGGAG	AAGCCAGAAACAAGTTGACGGGAGAGGTGG	AGG	1	79	897	8.8		0	0	0	0	0	47	15	30	1	76	21	54	0	133	41	96	Azimuth_2.0	0.5512	56	9	1	1
CDK2.g4	1017	30	9606	1017	CDK2	NM_001798.5		CRISPRko	CDS	NC_000012.12	+	SpyoCas9	5	1	1	5.20.100	+	sense	55967082	CAAAGCCAGAAACAAGTTGA	TGTACAAAGCCAGAAACAAGTTGACGGGAG	CGG	1	73	897	8.1		0	0	0	0	1	102	32	78	7	124	54	126	13	166	76	181	Azimuth_2.0	0.5885	37	31	1	1
CDK2.g5	1017	30	9606	1017	CDK2	NM_001798.5		CRISPRko	CDS	NC_000012.12	+	SpyoCas9	5	1	1	5.20.100	+	sense	55968944	TGTTCGTACTTACACCCATG	TCCCTGTTCGTACTTACACCCATGAGGTGA	AGG	4	481	897	53.6		0	0	0	0	1	12	4	15	1	25	12	14	4	37	6	20	Azimuth_2.0	0.7385	1	18	1	1
CDK2.g6	1017	30	9606	1017	CDK2	NM_001798.5		CRISPRko	CDS	NC_000012.12	+	SpyoCas9	5	1	1	5.20.100	-	antisense	55968091	GGTGCAGAAATTCAAAAACC	TCTTGGTGCAGAAATTCAAAAACCAGGTAG	AGG	3	236	897	26.3		0	0	0	0	3	82	24	54	10	200	92	185	16	310	121	309	Azimuth_2.0	0.5933	35	58	1	1
CDK20.g1	23552	30	9606	23552	CDK20	NM_001039803.3		CRISPRko	CDS	NC_000009.12	-	SpyoCas9	5	1	1	5.20.100	-	sense	87970586	GGTGCCCGCCAGTATGACCA	GTATGGTGCCCGCCAGTATGACCAGGGCGT	GGG	5	545	1041	52.4		0	0	0	0	1	18	5	12	2	27	8	16	8	25	24	34	Azimuth_2.0	0.6671	5	15	1	1
CDK20.g2	23552	30	9606	23552	CDK20	NM_001039803.3		CRISPRko	CDS	NC_000009.12	-	SpyoCas9	5	1	1	5.20.100	+	antisense	87971336	GCCTTCAGTTGTACCACCTG	CACAGCCTTCAGTTGTACCACCTGTGGGCA	TGG	3	189	1041	18.2		0	0	0	0	2	83	43	134	5	67	26	58	11	131	50	95	Azimuth_2.0	0.6199	26	55	1	1
CDK20.g3	23552	30	9606	23552	CDK20	NM_001039803.3		CRISPRko	CDS	NC_000009.12	-	SpyoCas9	5	1	1	5.20.100	+	antisense	87970854	CAAAGTCCGCTATCTTGAGC	AGGCCAAAGTCCGCTATCTTGAGCTGGCCT	TGG	4	422	1041	40.5		0	0	0	0	0	14	9	20	2	28	8	14	3	22	8	8	Azimuth_2.0	0.5289	87	3	1	1
CDK20.g4	23552	30	9606	23552	CDK20	NM_001039803.3		CRISPRko	CDS	NC_000009.12	-	SpyoCas9	5	1	1	5.20.100	-	sense	87971240	AGGTGGTGCGCCATGCCCAG	GCCGAGGTGGTGCGCCATGCCCAGAGGCCA	AGG	3	285	1041	27.4		0	0	0	0	2	54	23	35	15	68	19	35	14	91	34	71	Azimuth_2.0	0.5844	49	49	1	1
CDK20.g5	23552	30	9606	23552	CDK20	NM_001039803.3		CRISPRko	CDS	NC_000009.12	-	SpyoCas9	5	1	1	5.20.100	+	antisense	87970614	GGCACCATACAGGAGCTCGG	GGCGGGCACCATACAGGAGCTCGGGGGCTC	GGG	5	517	1041	49.7		0	0	0	0	5	41	7	26	5	44	13	40	8	31	21	30	Azimuth_2.0	0.6792	4	95	1	1
CDK20.g6	23552	30	9606	23552	CDK20	NM_001039803.3		CRISPRko	CDS	NC_000009.12	-	SpyoCas9	5	1	1	5.20.100	+	antisense	87970592	CGACGCCCTGGTCATACTGG	AGATCGACGCCCTGGTCATACTGGCGGGCA	CGG	5	539	1041	51.8		0	0	0	0	1	11	7	13	4	28	7	26	17	44	14	36	Azimuth_2.0	0.6263	20	12	1	1
CDK3.g1	1018	30	9606	1018	CDK3	NM_001258.3		CRISPRko	CDS	NC_000017.11	+	SpyoCas9	5	1	1	5.20.100	-	antisense	76001945	CCCAACTCACCGGACGATGT	AATCCCCAACTCACCGGACGATGTTGGGGT	TGG	3	187	918	20.4	100529145 (TEN1-CDK3)	0	0	1	0	0	4	0	3	1	6	4	9	5	14	5	15	Azimuth_2.0	0.5176	81	1	1	1
CDK3.g2	1018	30	9606	1018	CDK3	NM_001258.3		CRISPRko	CDS	NC_000017.11	+	SpyoCas9	5	1	1	5.20.100	+	sense	76002294	GAGTTTCTGCCACTCACATC	GGGTGAGTTTCTGCCACTCACATCGGGTCA	GGG	5	361	918	39.3	100529145 (TEN1-CDK3)	0	0	1	0	1	29	12	22	4	75	37	92	16	241	89	228	Azimuth_2.0	0.5262	75	16	1	1
CDK3.g3	1018	30	9606	1018	CDK3	NM_001258.3		CRISPRko	CDS	NC_000017.11	+	SpyoCas9	5	1	1	5.20.100	+	sense	76002109	AAGTACATGGACTCCACCCC	GAAGAAGTACATGGACTCCACCCCAGGCTC	AGG	4	281	918	30.6	100529145 (TEN1-CDK3)	0	0	1	0	1	39	12	36	6	64	19	64	11	101	40	72	Azimuth_2.0	0.5329	71	20	1	1
CDK3.g4	1018	30	9606	1018	CDK3	NM_001258.3		CRISPRko	CDS	NC_000017.11	+	SpyoCas9	5	1	1	5.20.100	-	antisense	76001906	GAGCAGCGAGATCTCCCTGA	CCTTGAGCAGCGAGATCTCCCTGATGGCAG	TGG	3	148	918	16.1	100529145 (TEN1-CDK3)	0	0	1	0	5	56	21	46	15	61	27	58	21	62	34	40	Azimuth_2.0	0.6281	18	76	1	1
CDK3.g5	1018	30	9606	1018	CDK3	NM_001258.3		CRISPRko	CDS	NC_000017.11	+	SpyoCas9	5	1	1	5.20.100	-	antisense	76002402	CTCATGGGTGTAGGTGCGCA	ATACCTCATGGGTGTAGGTGCGCAGGGGCA	GGG	5	469	918	51.1	100529145 (TEN1-CDK3)	0	0	1	0	3	41	3	29	6	58	21	51	3	104	33	106	Azimuth_2.0	0.5122	83	39	1	1
CDK3.g6	1018	30	9606	1018	CDK3	NM_001258.3		CRISPRko	CDS	NC_000017.11	+	SpyoCas9	5	1	1	5.20.100	+	sense	76001532	GGCCCTGAAGAAGATCAGAC	TGGTGGCCCTGAAGAAGATCAGACTGGATT	TGG	2	106	918	11.5	100529145 (TEN1-CDK3)	0	0	1	0	5	50	18	50	9	96	46	72	24	137	81	130	Azimuth_2.0	0.5651	48	74	1	1
CDK4.g1	1019	30	9606	1019	CDK4	NM_000075.4		CRISPRko	CDS	NC_000012.12	-	SpyoCas9	5	1	1	5.20.100	-	sense	57750928	CCAGATGGCACTTACACCCG	GCTACCAGATGGCACTTACACCCGTGGTCA	TGG	4	517	912	56.7		0	0	0	0	0	15	11	68	2	24	5	27	3	28	12	23	Azimuth_2.0	0.6632	9	7	1	1
CDK4.g2	1019	30	9606	1019	CDK4	NM_000075.4		CRISPRko	CDS	NC_000012.12	-	SpyoCas9	5	1	1	5.20.100	-	sense	57751071	CTGATGCGCCAGTTTCTAAG	GGATCTGATGCGCCAGTTTCTAAGAGGCCT	AGG	4	374	912	41		0	0	0	0	1	37	17	39	0	52	24	40	0	34	9	29	Azimuth_2.0	0.5974	32	20	1	1
CDK4.g3	1019	30	9606	1019	CDK4	NM_000075.4		CRISPRko	CDS	NC_000012.12	-	SpyoCas9	5	1	1	5.20.100	-	sense	57751552	CATCAGCACAGTTCGTGAGG	TTCCCATCAGCACAGTTCGTGAGGTGGCTT	TGG	2	166	912	18.2		0	0	0	0	1	33	14	13	7	56	15	64	8	78	25	41	Azimuth_2.0	0.594	34	19	1	1
CDK4.g4	1019	30	9606	1019	CDK4	NM_000075.4		CRISPRko	CDS	NC_000012.12	-	SpyoCas9	5	1	1	5.20.100	-	sense	57751531	GGCTTTACTGAGGCGACTGG	AGGTGGCTTTACTGAGGCGACTGGAGGCTT	AGG	2	187	912	20.5		0	0	0	0	2	40	8	34	2	36	12	23	6	65	21	53	Azimuth_2.0	0.601	31	34	1	1
CDK4.g5	1019	30	9606	1019	CDK4	NM_000075.4		CRISPRko	CDS	NC_000012.12	-	SpyoCas9	5	1	1	5.20.100	-	sense	57751248	CCTAAGGACATATCTGGACA	AGGACCTAAGGACATATCTGGACAAGGCAC	AGG	3	313	912	34.3		0	0	0	0	4	79	29	75	5	120	50	114	3	139	64	188	Azimuth_2.0	0.6223	23	54	1	1
CDK4.g6	1019	30	9606	1019	CDK4	NM_000075.4		CRISPRko	CDS	NC_000012.12	-	SpyoCas9	5	1	1	5.20.100	-	sense	57751293	CCGGGAGATCAAGGTAACCC	CTGACCGGGAGATCAAGGTAACCCTGGTGT	TGG	3	268	912	29.4		0	0	0	0	5	63	35	48	10	158	60	180	21	936	286	780	Azimuth_2.0	0.6368	18	59	1	1
CDK5.g1	1020	30	9606	1020	CDK5	NM_004935.4		CRISPRko	CDS	NC_000007.14	-	SpyoCas9	5	1	1	5.20.100	-	sense	151055537	CGTCCGCTGTTACTCAGCTG	TTCCCGTCCGCTGTTACTCAGCTGAGGTGA	AGG	7	478	879	54.4		0	0	0	0	1	37	8	37	5	82	21	53	3	91	22	65	Azimuth_2.0	0.6163	30	22	1	1
CDK5.g2	1020	30	9606	1020	CDK5	NM_004935.4		CRISPRko	CDS	NC_000007.14	-	SpyoCas9	5	1	1	5.20.100	+	antisense	151055549	CTCAGCTGAGTAACAGCGGA	TCACCTCAGCTGAGTAACAGCGGACGGGAA	CGG	7	466	879	53		0	0	0	0	1	44	12	28	2	58	24	49	1	80	28	65	Azimuth_2.0	0.5526	63	26	1	1
CDK5.g3	1020	30	9606	1020	CDK5	NM_004935.4		CRISPRko	CDS	NC_000007.14	-	SpyoCas9	5	1	1	5.20.100	+	antisense	151057152	GGCCTTGAACACAGTTCCGT	TTTTGGCCTTGAACACAGTTCCGTAGGTGC	AGG	2	46	879	5.2		0	0	0	0	3	34	9	25	5	56	39	48	3	60	24	45	Azimuth_2.0	0.5981	41	59	1	1
CDK5.g4	1020	30	9606	1020	CDK5	NM_004935.4		CRISPRko	CDS	NC_000007.14	-	SpyoCas9	5	1	1	5.20.100	+	antisense	151056797	GCAGGACGTCATGAAGCCTA	CTGTGCAGGACGTCATGAAGCCTAGGGCAA	GGG	4	194	879	22.1		0	0	0	0	1	33	7	50	5	33	19	39	2	30	12	23	Azimuth_2.0	0.6462	20	21	1	1
CDK5.g5	1020	30	9606	1020	CDK5	NM_004935.4		CRISPRko	CDS	NC_000007.14	-	SpyoCas9	5	1	1	5.20.100	+	antisense	151055550	TCAGCTGAGTAACAGCGGAC	CACCTCAGCTGAGTAACAGCGGACGGGAAT	GGG	7	465	879	52.9		0	0	0	0	0	24	4	11	6	37	11	39	0	47	15	31	Azimuth_2.0	0.599	39	4	1	1
CDK5.g6	1020	30	9606	1020	CDK5	NM_004935.4		CRISPRko	CDS	NC_000007.14	-	SpyoCas9	5	1	1	5.20.100	-	sense	151057113	CCGGGAGACTCATGAGATCG	AAAACCGGGAGACTCATGAGATCGTGGCTC	TGG	2	85	879	9.7		0	0	0	0	1	31	15	18	5	43	12	39	0	55	17	43	Azimuth_2.0	0.6151	32	20	1	1
CDK6.g1	1021	30	9606	1021	CDK6	NM_001145306.2		CRISPRko	CDS	NC_000007.14	-	SpyoCas9	5	1	1	5.20.100	-	sense	92833220	GCCCGCGACTTGAAGAACGG	CAAGGCCCGCGACTTGAAGAACGGAGGCCG	AGG	2	104	981	10.6		0	0	0	0	0	10	0	8	1	8	0	4	1	6	0	5	Azimuth_2.0	0.7308	5	2	1	1
CDK6.g2	1021	30	9606	1021	CDK6	NM_001145306.2		CRISPRko	CDS	NC_000007.14	-	SpyoCas9	5	1	1	5.20.100	+	antisense	92671472	GCCAACACTCCAGAGATCCA	TGCAGCCAACACTCCAGAGATCCACGGGGG	CGG	5	601	981	61.3		0	0	0	0	1	68	26	59	2	114	46	83	11	148	70	120	Azimuth_2.0	0.6088	28	24	1	1
CDK6.g3	1021	30	9606	1021	CDK6	NM_001145306.2		CRISPRko	CDS	NC_000007.14	-	SpyoCas9	5	1	1	5.20.100	-	sense	92833223	AAGGCCCGCGACTTGAAGAA	GTTCAAGGCCCGCGACTTGAAGAACGGAGG	CGG	2	101	981	10.3		0	0	0	0	1	17	4	13	2	16	4	12	1	19	9	5	Azimuth_2.0	0.5898	36	18	1	1
CDK6.g4	1021	30	9606	1021	CDK6	NM_001145306.2		CRISPRko	CDS	NC_000007.14	-	SpyoCas9	5	1	1	5.20.100	-	sense	92833265	TGCGTGGCGGAGATCGGGGA	CGAATGCGTGGCGGAGATCGGGGAGGGCGC	GGG	2	59	981	6		0	0	0	0	0	50	17	56	10	53	17	29	15	194	61	176	Azimuth_2.0	0.5784	44	11	1	1
CDK6.g5	1021	30	9606	1021	CDK6	NM_001145306.2		CRISPRko	CDS	NC_000007.14	-	SpyoCas9	5	1	1	5.20.100	+	antisense	92833100	TGGCTCACCTGACCACGTTG	TCCCTGGCTCACCTGACCACGTTGGGGTGC	GGG	2	224	981	22.8		0	0	0	0	0	25	14	21	6	41	18	32	20	58	18	51	Azimuth_2.0	0.5651	51	8	1	1
CDK6.g6	1021	30	9606	1021	CDK6	NM_001145306.2		CRISPRko	CDS	NC_000007.14	-	SpyoCas9	5	1	1	5.20.100	+	antisense	92725741	TTAGATCGCGATGCACTACT	GGTTTTAGATCGCGATGCACTACTCGGTGT	CGG	4	422	981	43		0	0	0	0	0	3	1	1	2	4	2	5	1	4	2	2	Azimuth_2.0	0.5357	64	1	1	1
CDK7.g1	1022	30	9606	1022	CDK7	NM_001799.4		CRISPRko	CDS	NC_000005.10	+	SpyoCas9	5	1	1	5.20.100	+	sense	69235407	CTAGTTTGCCACCGTTTACA	CTTTCTAGTTTGCCACCGTTTACAAGGCCA	AGG	2	79	1041	7.6		0	0	0	0	1	16	8	13	2	40	20	43	0	45	15	27	Azimuth_2.0	0.439	67	15	1	1
CDK7.g2	1022	30	9606	1022	CDK7	NM_001799.4		CRISPRko	CDS	NC_000005.10	+	SpyoCas9	5	1	1	5.20.100	+	sense	69262210	TTTGTTCTTTAGGTGGTATC	TCTTTTTGTTCTTTAGGTGGTATCGGGCCC	GGG	8	532	1041	51.1		0	0	0	0	1	33	14	37	2	54	17	44	2	90	30	97	Azimuth_2.0	0.4112	76	19	1	1
CDK7.g3	1022	30	9606	1022	CDK7	NM_001799.4		CRISPRko	CDS	NC_000005.10	+	SpyoCas9	5	1	1	5.20.100	+	sense	69258154	ATTGGATCCTACATAGGGTA	CAACATTGGATCCTACATAGGGTAAGGTTT	AGG	6	408	1041	39.2		0	0	0	0	0	22	15	18	1	32	7	36	0	35	12	27	Azimuth_2.0	0.5131	42	4	1	1
CDK7.g4	1022	30	9606	1022	CDK7	NM_001799.4		CRISPRko	CDS	NC_000005.10	+	SpyoCas9	5	1	1	5.20.100	-	antisense	69255468	ATTTATGTCCAAAAGCATCA	TTAGATTTATGTCCAAAAGCATCAAGGAGC	AGG	5	236	1041	22.7		0	0	0	0	2	63	30	69	9	120	42	163	4	160	67	172	Azimuth_2.0	0.6112	22	30	1	1
CDK7.g5	1022	30	9606	1022	CDK7	NM_001799.4		CRISPRko	CDS	NC_000005.10	+	SpyoCas9	5	1	1	5.20.100	+	sense	69259921	CAATAGAGCTTATACACATC	GCCCCAATAGAGCTTATACACATCAGGTTG	AGG	7	511	1041	49.1		0	0	0	0	1	35	11	23	0	41	19	57	3	89	25	63	Azimuth_2.0	0.4999	48	20	1	1
CDK7.g6	1022	30	9606	1022	CDK7	NM_001799.4		CRISPRko	CDS	NC_000005.10	+	SpyoCas9	5	1	1	5.20.100	+	sense	69252423	CGTTTCTACCAGATCAAACT	TTTCCGTTTCTACCAGATCAAACTTGGACA	TGG	3	131	1041	12.6		0	0	0	0	0	21	12	21	4	55	19	45	11	137	61	118	Azimuth_2.0	0.4207	72	2	1	1
CDK8.g1	1024	30	9606	1024	CDK8	NM_001260.3		CRISPRko	CDS	NC_000013.11	+	SpyoCas9	5	1	1	5.20.100	-	antisense	26349182	CAGCAATTCACCTTACCCAG	CTGCCAGCAATTCACCTTACCCAGAGGTCA	AGG	3	314	1395	22.5		0	0	0	0	3	39	28	37	3	74	27	55	5	67	31	71	Azimuth_2.0	0.7755	1	67	1	1
CDK8.g2	1024	30	9606	1024	CDK8	NM_001260.3		CRISPRko	CDS	NC_000013.11	+	SpyoCas9	5	1	1	5.20.100	-	antisense	26385304	TGCTCCAAGAAGTAGTTCAG	GCCTTGCTCCAAGAAGTAGTTCAGGGGCTC	GGG	6	607	1395	43.5		0	0	0	0	5	76	30	71	6	94	26	78	6	125	49	114	Azimuth_2.0	0.6743	14	95	1	1
CDK8.g3	1024	30	9606	1024	CDK8	NM_001260.3		CRISPRko	CDS	NC_000013.11	+	SpyoCas9	5	1	1	5.20.100	+	sense	26254725	GAGGGCTGCAAAGTTGGCCG	ATACGAGGGCTGCAAAGTTGGCCGAGGCAC	AGG	1	83	1395	5.9		0	0	0	0	3	36	16	39	9	66	12	53	19	94	40	65	Azimuth_2.0	0.5706	49	65	1	1
CDK8.g4	1024	30	9606	1024	CDK8	NM_001260.3		CRISPRko	CDS	NC_000013.11	+	SpyoCas9	5	1	1	5.20.100	-	antisense	26353853	GCAACACCCAGTTAGCATGC	CTGTGCAACACCCAGTTAGCATGCAGGTAG	AGG	4	428	1395	30.7		0	0	0	0	0	51	13	31	2	54	23	52	0	57	24	55	Azimuth_2.0	0.6154	33	7	1	1
CDK8.g5	1024	30	9606	1024	CDK8	NM_001260.3		CRISPRko	CDS	NC_000013.11	+	SpyoCas9	5	1	1	5.20.100	+	sense	26353832	CTATTATATCAGATCCTAGA	GTCACTATTATATCAGATCCTAGATGGTAT	TGG	4	407	1395	29.2		0	0	0	0	1	49	27	66	3	93	21	79	1	129	44	129	Azimuth_2.0	0.4598	100	30	1	1
CDK8.g6	1024	30	9606	1024	CDK8	NM_001260.3		CRISPRko	CDS	NC_000013.11	+	SpyoCas9	5	1	1	5.20.100	+	sense	26385318	CTGAACTACTTCTTGGAGCA	GCCCCTGAACTACTTCTTGGAGCAAGGCAT	AGG	6	621	1395	44.5		0	0	0	0	4	59	22	64	9	67	34	77	9	99	40	97	Azimuth_2.0	0.5786	47	87	1	1
CDK9.g1	1025	30	9606	1025	CDK9	NM_001261.4		CRISPRko	CDS	NC_000009.12	+	SpyoCas9	5	1	1	5.20.100	-	antisense	127787947	GCGGTTATAGGGGGAAGCTG	TGCAGCGGTTATAGGGGGAAGCTGAGGCAG	AGG	4	265	1119	23.7		0	0	0	0	2	132	48	88	2	145	38	93	2	73	34	74	Azimuth_2.0	0.6705	8	63	1	1
CDK9.g2	1025	30	9606	1025	CDK9	NM_001261.4		CRISPRko	CDS	NC_000009.12	+	SpyoCas9	5	1	1	5.20.100	+	sense	127788344	CAACCGCTACACCAACCGTG	AGCCCAACCGCTACACCAACCGTGTGGTGA	TGG	5	562	1119	50.2		0	0	0	0	3	14	4	8	5	20	7	12	3	7	4	6	Azimuth_2.0	0.698	4	70	1	1
CDK9.g3	1025	30	9606	1025	CDK9	NM_001261.4		CRISPRko	CDS	NC_000009.12	+	SpyoCas9	5	1	1	5.20.100	-	antisense	127788653	GCTGACTGATGAGGGCGAGT	CAGAGCTGACTGATGAGGGCGAGTTGGTGC	TGG	6	713	1119	63.7		0	0	0	0	2	41	13	17	3	61	20	40	6	53	10	38	Azimuth_2.0	0.6398	18	58	1	1
CDK9.g4	1025	30	9606	1025	CDK9	NM_001261.4		CRISPRko	CDS	NC_000009.12	+	SpyoCas9	5	1	1	5.20.100	+	sense	127787966	TCCCCCTATAACCGCTGCAA	AGCTTCCCCCTATAACCGCTGCAAGGGTAG	GGG	4	284	1119	25.4		0	0	0	0	1	12	6	13	1	22	6	9	1	31	4	18	Azimuth_2.0	0.6	49	28	1	1
CDK9.g5	1025	30	9606	1025	CDK9	NM_001261.4		CRISPRko	CDS	NC_000009.12	+	SpyoCas9	5	1	1	5.20.100	+	sense	127787604	ATTGAGATTTGTCGAACCAA	CTTGATTGAGATTTGTCGAACCAAAGGTAA	AGG	3	260	1119	23.2		0	0	0	0	0	23	8	23	1	25	16	37	1	42	25	41	Azimuth_2.0	0.5876	59	18	1	1
CDK9.g6	1025	30	9606	1025	CDK9	NM_001261.4		CRISPRko	CDS	NC_000009.12	+	SpyoCas9	5	1	1	5.20.100	-	antisense	127787966	GGTATATACTACCCTTGCAG	ACCAGGTATATACTACCCTTGCAGCGGTTA	CGG	4	284	1119	25.4		0	0	0	0	3	34	20	46	2	40	22	40	0	33	11	24	Azimuth_2.0	0.6918	6	78	1	1
CFTR.g1	1080	30	9606	1080	CFTR	NM_000492.4		CRISPRko	CDS	NC_000007.14	+	SpyoCas9	5	1	1	5.20.100	+	sense	117592501	ATGACACACTCAGTTAACCA	CCTGATGACACACTCAGTTAACCAAGGTCA	AGG	14	2333	4443	52.5		0	0	0	0	0	46	11	32	0	75	32	74	6	157	54	141	Azimuth_2.0	0.7542	1	29	1	1
CFTR.g2	1080	30	9606	1080	CFTR	NM_000492.4		CRISPRko	CDS	NC_000007.14	+	SpyoCas9	5	1	1	5.20.100	-	antisense	117603686	GTGATTAGAGTATGCACCAG	CACTGTGATTAGAGTATGCACCAGTGGTAG	TGG	17	2811	4443	63.3		0	0	0	0	2	30	9	27	4	41	12	43	1	70	25	78	Azimuth_2.0	0.6803	12	124	1	1
CFTR.g3	1080	30	9606	1080	CFTR	NM_000492.4		CRISPRko	CDS	NC_000007.14	+	SpyoCas9	5	1	1	5.20.100	+	sense	117535288	GTGGATCGCTCCTTTGCAAG	TCGTGTGGATCGCTCCTTTGCAAGTGGCAC	TGG	6	619	4443	13.9		0	0	0	0	1	21	8	15	1	25	6	17	2	32	12	29	Azimuth_2.0	0.5797	94	57	1	1
CFTR.g4	1080	30	9606	1080	CFTR	NM_000492.4		CRISPRko	CDS	NC_000007.14	+	SpyoCas9	5	1	1	5.20.100	+	sense	117592460	CCACGCTTCAGGCACGAAGG	GGCCCCACGCTTCAGGCACGAAGGAGGCAG	AGG	14	2292	4443	51.6		0	0	0	0	0	14	2	11	7	23	13	22	4	79	22	45	Azimuth_2.0	0.654	27	3	1	1
CFTR.g5	1080	30	9606	1080	CFTR	NM_000492.4		CRISPRko	CDS	NC_000007.14	+	SpyoCas9	5	1	1	5.20.100	+	sense	117530997	ATCGCGATTTATCTAGGCAT	CTCTATCGCGATTTATCTAGGCATAGGCTT	AGG	4	371	4443	8.4		0	0	0	0	0	25	16	28	1	35	9	30	1	22	7	25	Azimuth_2.0	0.5391	144	11	1	1
CFTR.g6	1080	30	9606	1080	CFTR	NM_000492.4		CRISPRko	CDS	NC_000007.14	+	SpyoCas9	5	1	1	5.20.100	-	antisense	117559466	TCACCATTAGAAGTGAAGTC	ATAATCACCATTAGAAGTGAAGTCTGGAAA	TGG	11	1394	4443	31.4		0	0	1	0	0	54	18	51	4	64	28	63	4	102	38	106	Azimuth_2.0	0.4877	222	342	1	1
CHEK1.g1	1111	30	9606	1111	CHEK1	NM_001114122.3		CRISPRko	CDS	NC_000011.10	+	SpyoCas9	5	1	1	5.20.100	-	antisense	125643809	ACACCACCTGAAGTGACTCG	TGACACACCACCTGAAGTGACTCGGGGCCT	GGG	9	831	1431	58.1		0	0	0	0	0	16	7	15	3	36	15	40	5	47	19	35	Azimuth_2.0	0.6857	8	1	1	1
CHEK1.g2	1111	30	9606	1111	CHEK1	NM_001114122.3		CRISPRko	CDS	NC_000011.10	+	SpyoCas9	5	1	1	5.20.100	-	antisense	125643887	TACCTAGAAGCACTGTTTAC	GTCTTACCTAGAAGCACTGTTTACTGGAGA	TGG	9	909	1431	63.5		0	0	0	0	1	44	15	30	2	69	26	59	2	88	35	81	Azimuth_2.0	0.2462	147	36	1	1
CHEK1.g3	1111	30	9606	1111	CHEK1	NM_001114122.3		CRISPRko	CDS	NC_000011.10	+	SpyoCas9	5	1	1	5.20.100	+	sense	125633347	CTTACTGCAATGCTCGCTGG	AGTACTTACTGCAATGCTCGCTGGAGGTAA	AGG	6	608	1431	42.5		0	0	0	0	2	12	13	12	4	15	6	9	9	88	36	85	Azimuth_2.0	0.6391	12	50	1	1
CHEK1.g4	1111	30	9606	1111	CHEK1	NM_001114122.3		CRISPRko	CDS	NC_000011.10	+	SpyoCas9	5	1	1	5.20.100	+	sense	125635473	GCTGTCAGGAGTATTCTGAC	GACAGCTGTCAGGAGTATTCTGACTGGAAA	TGG	7	657	1431	45.9		0	0	0	0	1	25	7	25	2	56	24	57	2	60	22	64	Azimuth_2.0	0.5787	35	29	1	1
CHEK1.g5	1111	30	9606	1111	CHEK1	NM_001114122.3		CRISPRko	CDS	NC_000011.10	+	SpyoCas9	5	1	1	5.20.100	+	sense	125635459	CCAACCCAGTGACAGCTGTC	GGGACCAACCCAGTGACAGCTGTCAGGAGT	AGG	7	643	1431	44.9		0	0	0	0	0	36	15	35	6	101	46	91	9	157	51	151	Azimuth_2.0	0.5468	56	8	1	1
CHEK1.g6	1111	30	9606	1111	CHEK1	NM_001114122.3		CRISPRko	CDS	NC_000011.10	+	SpyoCas9	5	1	1	5.20.100	+	sense	125635529	AAAATCGATTCTGCTCCTCT	GAAAAAAATCGATTCTGCTCCTCTAGGTAA	AGG	7	713	1431	49.8		0	0	0	0	1	41	20	51	6	69	23	45	6	61	26	74	Azimuth_2.0	0.5762	38	35	1	1
CHEK2.g1	11200	30	9606	11200	CHEK2	NM_007194.4		CRISPRko	CDS	NC_000022.11	-	SpyoCas9	5	1	1	5.20.100	-	sense	28711987	AGGTAAAGCTGGCTTTCGAG	GGAGAGGTAAAGCTGGCTTTCGAGAGGAAA	AGG	6	714	1632	43.8		0	0	0	0	0	44	6	29	2	67	26	50	5	102	68	137	Azimuth_2.0	0.6379	23	4	1	1
CHEK2.g2	11200	30	9606	11200	CHEK2	NM_007194.4		CRISPRko	CDS	NC_000022.11	-	SpyoCas9	5	1	1	5.20.100	+	antisense	28734445	GGCCCATAATCGAGCCCAGG	GAAGGGCCCATAATCGAGCCCAGGGGGCAG	GGG	2	277	1632	17		0	0	0	0	0	17	7	12	3	51	10	36	3	21	12	33	Azimuth_2.0	0.6311	25	2	1	1
CHEK2.g3	11200	30	9606	11200	CHEK2	NM_007194.4		CRISPRko	CDS	NC_000022.11	-	SpyoCas9	5	1	1	5.20.100	+	antisense	28734444	GGGCCCATAATCGAGCCCAG	TGAAGGGCCCATAATCGAGCCCAGGGGGCA	GGG	2	278	1632	17		0	0	0	0	2	25	9	21	5	56	17	32	1	35	12	35	Azimuth_2.0	0.7121	4	34	1	1
CHEK2.g4	11200	30	9606	11200	CHEK2	NM_007194.4		CRISPRko	CDS	NC_000022.11	-	SpyoCas9	5	1	1	5.20.100	-	sense	28734639	GGCAGCGTTACCCAGTCCCA	CCATGGCAGCGTTACCCAGTCCCAAGGCTC	AGG	2	83	1632	5.1		0	0	0	0	2	45	13	40	1	24	15	56	3	39	9	27	Azimuth_2.0	0.6057	37	35	1	1
CHEK2.g5	11200	30	9606	11200	CHEK2	NM_007194.4		CRISPRko	CDS	NC_000022.11	-	SpyoCas9	5	1	1	5.20.100	-	sense	28711998	TGCCTGTGGAGAGGTAAAGC	GTGGTGCCTGTGGAGAGGTAAAGCTGGCTT	TGG	6	703	1632	43.1		0	0	0	0	1	76	23	49	6	105	53	112	12	218	106	220	Azimuth_2.0	0.5616	54	27	1	1
CHEK2.g6	11200	30	9606	11200	CHEK2	NM_007194.4		CRISPRko	CDS	NC_000022.11	-	SpyoCas9	5	1	1	5.20.100	+	antisense	28734423	GATTGGCAAATCCATCCTGA	CCAAGATTGGCAAATCCATCCTGAAGGGCC	AGG	2	299	1632	18.3		0	0	0	0	3	57	21	62	4	112	33	112	14	90	47	97	Azimuth_2.0	0.597	40	52	1	1
CHRFAM7A.g1	89832	30	9606	89832	CHRFAM7A	NM_139320.2		CRISPRko	CDS	NC_000015.10	-	SpyoCas9	5	1	1	5.20.100	+	antisense	30367488	TCACCGTCACCACCACCGAG	ACGATCACCGTCACCACCACCGAGAGGCCC	AGG	9	650	1239	52.5		0	0	0	0	10	40	15	24	21	50	21	39	18	41	17	41	Azimuth_2.0	0.7185	6	1	1	1
CHRFAM7A.g2	89832	30	9606	89832	CHRFAM7A	NM_139320.2		CRISPRko	CDS	NC_000015.10	-	SpyoCas9	5	1	1	5.20.100	+	antisense	30372289	GTGAAGGTGACATCAGGGTA	CACTGTGAAGGTGACATCAGGGTAGGGCTC	GGG	7	381	1239	30.8		0	0	1	0	4	67	23	56	2	157	73	148	9	227	93	272	Azimuth_2.0	0.5961	59	3	1	1
CHRFAM7A.g3	89832	30	9606	89832	CHRFAM7A	NM_139320.2		CRISPRko	CDS	NC_000015.10	-	SpyoCas9	5	1	1	5.20.100	+	antisense	30372284	TCACTGTGAAGGTGACATCA	ATGGTCACTGTGAAGGTGACATCAGGGTAG	GGG	7	386	1239	31.2		0	1	1	0	10	94	53	82	10	174	59	137	9	189	69	162	Azimuth_2.0	0.6957	8	8	1	1
CHRFAM7A.g4	89832	30	9606	89832	CHRFAM7A	NM_139320.2		CRISPRko	CDS	NC_000015.10	-	SpyoCas9	5	1	1	5.20.100	-	sense	30367480	GGGCCTCTCGGTGGTGGTGA	TCGTGGGCCTCTCGGTGGTGGTGACGGTGA	CGG	9	658	1239	53.1		0	0	0	0	38	158	62	115	12	85	22	62	27	85	55	64	Azimuth_2.0	0.4778	144	2	1	1
CHRFAM7A.g5	89832	30	9606	89832	CHRFAM7A	NM_139320.2		CRISPRko	CDS	NC_000015.10	-	SpyoCas9	5	1	1	5.20.100	+	antisense	30372288	TGTGAAGGTGACATCAGGGT	TCACTGTGAAGGTGACATCAGGGTAGGGCT	AGG	7	382	1239	30.8		0	0	1	0	7	98	30	69	10	138	68	143	20	412	160	478	Azimuth_2.0	0.6094	48	5	1	1
CHRFAM7A.g6	89832	30	9606	89832	CHRFAM7A	NM_139320.2		CRISPRko	CDS	NC_000015.10	-	SpyoCas9	5	1	1	5.20.100				TGGGAGGAACGTACCCACTTGGG																								Azimuth_2.0				1	1
CHRM1.g1	1128	30	9606	1128	CHRM1	NM_000738.3		CRISPRko	CDS	NC_000011.10	-	SpyoCas9	5	1	1	5.20.100	-	sense	62911009	GCCTTCATTGGGATCACCAC	AGTGGCCTTCATTGGGATCACCACGGGCCT	GGG	2	92	1383	6.7		0	0	1	0	2	27	15	35	3	43	15	32	12	76	38	80	Azimuth_2.0	0.5675	71	24	1	1
CHRM1.g2	1128	30	9606	1128	CHRM1	NM_000738.3		CRISPRko	CDS	NC_000011.10	-	SpyoCas9	5	1	1	5.20.100	+	antisense	62910994	CTGTCACTGTGGCTAGCGAC	TTGCCTGTCACTGTGGCTAGCGACAGGAGG	AGG	2	107	1383	7.7		0	0	1	0	0	18	8	18	4	40	20	22	2	57	21	59	Azimuth_2.0	0.5338	103	2	1	1
CHRM1.g3	1128	30	9606	1128	CHRM1	NM_000738.3		CRISPRko	CDS	NC_000011.10	-	SpyoCas9	5	1	1	5.20.100	+	antisense	62910499	GCGTGCACATGACTGTGACA	TAGAGCGTGCACATGACTGTGACAGGGAGG	GGG	2	602	1383	43.5		0	0	1	0	2	67	29	68	8	125	47	127	5	129	51	110	Azimuth_2.0	0.7312	2	38	1	1
CHRM1.g4	1128	30	9606	1128	CHRM1	NM_000738.3		CRISPRko	CDS	NC_000011.10	-	SpyoCas9	5	1	1	5.20.100	-	sense	62910720	ACCGCTACTTCTCCGTGACT	TTTGACCGCTACTTCTCCGTGACTCGGCCC	CGG	2	381	1383	27.5	105369333 (LOC105369333)	0	0	1	0	0	18	6	19	4	45	28	37	4	64	28	51	Azimuth_2.0	0.5295	111	1	1	1
CHRM1.g5	1128	30	9606	1128	CHRM1	NM_000738.3		CRISPRko	CDS	NC_000011.10	-	SpyoCas9	5	1	1	5.20.100	-	sense	62910524	CATCACCTTTGGCACAGCCA	CCATCATCACCTTTGGCACAGCCATGGCTG	TGG	2	577	1383	41.7		0	0	1	0	4	80	18	62	18	123	42	80	21	168	63	130	Azimuth_2.0	0.5936	51	71	1	1
CHRM1.g6	1128	30	9606	1128	CHRM1	NM_000738.3		CRISPRko	CDS	NC_000011.10	-	SpyoCas9	5	1	1	5.20.100	+	antisense	62910764	GAGCAGCAGATTCATGACGG	TGATGAGCAGCAGATTCATGACGGAGGCAT	AGG	2	337	1383	24.4	105369333 (LOC105369333)	0	0	1	0	8	28	15	27	5	51	25	46	7	85	24	50	Azimuth_2.0	0.7134	6	128	1	1
CHRM2.g1	1129	30	9606	1129	CHRM2	NM_001006630.2		CRISPRko	CDS	NC_000007.14	+	SpyoCas9	5	1	1	5.20.100	+	sense	137015621	AACATGCCCAGCAGTGACGA	TAACAACATGCCCAGCAGTGACGATGGCCT	TGG	4	755	1401	53.9		0	0	1	0	2	51	18	40	9	84	38	99	8	94	45	80	Azimuth_2.0	0.6279	28	51	1	1
CHRM2.g2	1129	30	9606	1129	CHRM2	NM_001006630.2		CRISPRko	CDS	NC_000007.14	+	SpyoCas9	5	1	1	5.20.100	+	sense	137015577	CTCCAAGTCTGGTACAAGGA	GTTTCTCCAAGTCTGGTACAAGGAAGGATA	AGG	4	711	1401	50.7		0	0	1	0	1	58	18	65	3	77	19	63	4	119	28	101	Azimuth_2.0	0.5581	55	38	1	1
CHRM2.g3	1129	30	9606	1129	CHRM2	NM_001006630.2		CRISPRko	CDS	NC_000007.14	+	SpyoCas9	5	1	1	5.20.100	+	sense	137014948	AGTGGTGTTTATTGTCCTGG	TTGAAGTGGTGTTTATTGTCCTGGTGGCTG	TGG	4	82	1401	5.9		0	0	1	0	3	68	20	68	8	104	38	88	7	92	48	61	Azimuth_2.0	0.6425	21	81	1	1
CHRM2.g4	1129	30	9606	1129	CHRM2	NM_001006630.2		CRISPRko	CDS	NC_000007.14	+	SpyoCas9	5	1	1	5.20.100	-	antisense	137015666	TTTCAGTCACAGGATCCCTG	CAGTTTTCAGTCACAGGATCCCTGGGGGCT	GGG	4	800	1401	57.1		0	0	1	0	3	97	41	95	9	222	77	175	13	166	66	139	Azimuth_2.0	0.6752	11	92	1	1
CHRM2.g5	1129	30	9606	1129	CHRM2	NM_001006630.2		CRISPRko	CDS	NC_000007.14	+	SpyoCas9	5	1	1	5.20.100	+	sense	137015120	TACACCCTCTACACTGTGAT	CTTGTACACCCTCTACACTGTGATTGGTTA	TGG	4	254	1401	18.1		0	0	1	0	0	31	15	42	4	55	23	72	4	166	78	200	Azimuth_2.0	0.4817	105	13	1	1
CHRM2.g6	1129	30	9606	1129	CHRM2	NM_001006630.2		CRISPRko	CDS	NC_000007.14	+	SpyoCas9	5	1	1	5.20.100	-	antisense	137015139	TCACACACCACAGGTCCCAA	AAGGTCACACACCACAGGTCCCAAAGGCCA	AGG	4	273	1401	19.5		0	0	1	0	4	59	18	43	9	111	37	107	7	119	33	111	Azimuth_2.0	0.6405	22	97	1	1
CHRM3.g1	1131	30	9606	1131	CHRM3	NM_001347716.2		CRISPRko	CDS	NC_000001.11	+	SpyoCas9	5	1	1	5.20.100	-	antisense	239908303	AGCTTCGAGAACTGCCCGTG	CTGCAGCTTCGAGAACTGCCCGTGGGGTGG	GGG	8	851	1773	48		0	0	0	0	1	17	5	10	1	32	11	16	0	8	7	8	Azimuth_2.0	0.6557	32	26	1	1
CHRM3.g2	1131	30	9606	1131	CHRM3	NM_001347716.2		CRISPRko	CDS	NC_000001.11	+	SpyoCas9	5	1	1	5.20.100	-	antisense	239908554	ACCCGGAAGCTTGAGCACGA	TGTGACCCGGAAGCTTGAGCACGATGGAGT	TGG	8	1102	1773	62.2		0	0	0	0	1	16	3	21	1	20	4	12	4	32	5	24	Azimuth_2.0	0.6475	39	25	1	1
CHRM3.g3	1131	30	9606	1131	CHRM3	NM_001347716.2		CRISPRko	CDS	NC_000001.11	+	SpyoCas9	5	1	1	5.20.100	-	antisense	239908596	GTCCGATGAGGGTAACTTGG	GGTTGTCCGATGAGGGTAACTTGGTGGAGT	TGG	8	1144	1773	64.5		0	0	0	0	0	27	14	36	7	36	15	35	3	20	5	30	Azimuth_2.0	0.6156	58	9	1	1
CHRM3.g4	1131	30	9606	1131	CHRM3	NM_001347716.2		CRISPRko	CDS	NC_000001.11	+	SpyoCas9	5	1	1	5.20.100	-	antisense	239907545	AAATGAGTGACGGTTCCCGG	GCCGAAATGAGTGACGGTTCCCGGGGGCAG	GGG	8	93	1773	5.2		0	0	0	0	2	22	8	17	3	53	24	64	5	31	15	30	Azimuth_2.0	0.7325	4	73	1	1
CHRM3.g5	1131	30	9606	1131	CHRM3	NM_001347716.2		CRISPRko	CDS	NC_000001.11	+	SpyoCas9	5	1	1	5.20.100	-	antisense	239908106	TGAATGAAGCACTCTCCCGG	GAACTGAATGAAGCACTCTCCCGGAGGCAC	AGG	8	654	1773	36.9		0	0	0	0	2	24	6	17	2	29	12	37	5	26	16	28	Azimuth_2.0	0.7504	3	75	1	1
CHRM3.g6	1131	30	9606	1131	CHRM3	NM_001347716.2		CRISPRko	CDS	NC_000001.11	+	SpyoCas9	5	1	1	5.20.100	+	sense	239908364	GCATGAAACGCTCCAACAGG	CAAAGCATGAAACGCTCCAACAGGAGGAAG	AGG	8	912	1773	51.4		0	0	0	0	1	36	4	18	1	37	18	15	4	56	35	100	Azimuth_2.0	0.6437	41	39	1	1
CHRM4.g1	1132	30	9606	1132	CHRM4	NM_000741.5		CRISPRko	CDS	NC_000011.10	-	SpyoCas9	5	1	1	5.20.100	+	antisense	46386074	GGCAGGCGCCCAGAGCACGA	AGATGGCAGGCGCCCAGAGCACGAAGGACA	AGG	2	484	1440	33.6		0	0	0	0	3	45	19	36	4	51	42	59	8	116	41	79	Azimuth_2.0	0.6167	24	56	1	1
CHRM4.g2	1132	30	9606	1132	CHRM4	NM_000741.5		CRISPRko	CDS	NC_000011.10	-	SpyoCas9	5	1	1	5.20.100	-	sense	46385783	CGTCAAGAAGCCCCCGCCCG	AGAGCGTCAAGAAGCCCCCGCCCGGGGAGG	GGG	2	775	1440	53.8		0	0	0	0	2	26	4	8	15	45	13	24	24	88	26	50	Azimuth_2.0	0.5884	46	35	1	1
CHRM4.g3	1132	30	9606	1132	CHRM4	NM_000741.5		CRISPRko	CDS	NC_000011.10	-	SpyoCas9	5	1	1	5.20.100	+	antisense	46385698	AAGTGTCCTTATCAGCCACG	TTGGAAGTGTCCTTATCAGCCACGGGGCGC	GGG	2	860	1440	59.7		0	0	0	0	4	48	21	47	7	144	60	233	8	100	47	119	Azimuth_2.0	0.7378	1	82	1	1
CHRM4.g4	1132	30	9606	1132	CHRM4	NM_000741.5		CRISPRko	CDS	NC_000011.10	-	SpyoCas9	5	1	1	5.20.100	+	antisense	46386200	GATGAGAAGGTTCATGACGG	TGATGATGAGAAGGTTCATGACGGAGGCGT	AGG	2	358	1440	24.9		0	0	0	0	4	40	16	36	5	50	18	31	4	53	23	62	Azimuth_2.0	0.6892	6	81	1	1
CHRM4.g5	1132	30	9606	1132	CHRM4	NM_000741.5		CRISPRko	CDS	NC_000011.10	-	SpyoCas9	5	1	1	5.20.100	-	sense	46385744	GCTGCGCAATGGCAAGCTGG	AGGAGCTGCGCAATGGCAAGCTGGAGGAGG	AGG	2	814	1440	56.5		0	0	0	0	3	54	18	39	7	57	20	47	14	32	22	42	Azimuth_2.0	0.6081	31	61	1	1
CHRM4.g6	1132	30	9606	1132	CHRM4	NM_000741.5		CRISPRko	CDS	NC_000011.10	-	SpyoCas9	5	1	1	5.20.100	-	sense	46386240	GCGCCGTGGTCTGCGACCTG	CTGGGCGCCGTGGTCTGCGACCTGTGGCTG	TGG	2	318	1440	22.1		0	0	0	0	2	16	5	17	7	43	13	14	15	65	19	37	Azimuth_2.0	0.5655	73	32	1	1
CHRM5.g1	1133	30	9606	1133	CHRM5	NM_012125.4		CRISPRko	CDS	NC_000015.10	+	SpyoCas9	5	1	1	5.20.100	-	antisense	34063127	ACGCTTGGCCCGATATGTCA	GAGTACGCTTGGCCCGATATGTCAAGGGTC	AGG	3	409	1599	25.6		0	1	0	0	0	17	7	9	5	22	9	23	1	16	10	16	Azimuth_2.0	0.5746	67	8	1	1
CHRM5.g2	1133	30	9606	1133	CHRM5	NM_012125.4		CRISPRko	CDS	NC_000015.10	+	SpyoCas9	5	1	1	5.20.100	-	antisense	34063356	CCCGGTAGATTCGACAGTAG	GTTTCCCGGTAGATTCGACAGTAGAGGATG	AGG	3	638	1599	39.9		0	1	0	0	0	18	5	14	1	23	4	24	2	18	11	19	Azimuth_2.0	0.5692	72	9	1	1
CHRM5.g3	1133	30	9606	1133	CHRM5	NM_012125.4		CRISPRko	CDS	NC_000015.10	+	SpyoCas9	5	1	1	5.20.100	+	sense	34062851	GGTAAGCCTGATCACCATTG	CTGTGGTAAGCCTGATCACCATTGTGGGCA	TGG	3	133	1599	8.3		0	1	0	0	3	26	18	32	9	50	27	60	5	186	54	133	Azimuth_2.0	0.6617	26	80	1	1
CHRM5.g4	1133	30	9606	1133	CHRM5	NM_012125.4		CRISPRko	CDS	NC_000015.10	+	SpyoCas9	5	1	1	5.20.100	+	sense	34063150	GGGCCAAGCGTACTCCGAAA	TATCGGGCCAAGCGTACTCCGAAAAGGGCT	AGG	3	432	1599	27		0	1	0	0	0	9	2	4	0	9	5	9	0	10	5	6	Azimuth_2.0	0.5168	115	4	1	1
CHRM5.g5	1133	30	9606	1133	CHRM5	NM_012125.4		CRISPRko	CDS	NC_000015.10	+	SpyoCas9	5	1	1	5.20.100	-	antisense	34063352	GTAGATTCGACAGTAGAGGA	CCCGGTAGATTCGACAGTAGAGGATGGTCA	TGG	3	634	1599	39.6		0	1	0	0	5	58	16	33	3	50	16	30	2	37	12	38	Azimuth_2.0	0.6879	11	123	1	1
CHRM5.g6	1133	30	9606	1133	CHRM5	NM_012125.4		CRISPRko	CDS	NC_000015.10	+	SpyoCas9	5	1	1	5.20.100	+	sense	34063367	CCTCTACTGTCGAATCTACC	CCATCCTCTACTGTCGAATCTACCGGGAAA	GGG	3	649	1599	40.6		0	1	0	0	3	11	0	8	2	16	6	16	0	17	5	15	Azimuth_2.0	0.5663	75	75	1	1
CHRNA1.g1	1134	30	9606	1134	CHRNA1	NM_000079.4		CRISPRko	CDS	NC_000002.12	-	SpyoCas9	5	1	1	5.20.100	-	sense	174759493	GCTGATACAGCTCATCAATG	TGCAGCTGATACAGCTCATCAATGTGGTGA	TGG	2	184	1374	13.4		0	0	0	0	0	25	7	31	7	84	50	198	9	102	39	120	Azimuth_2.0	0.7601	2	7	1	1
CHRNA1.g2	1134	30	9606	1134	CHRNA1	NM_000079.4		CRISPRko	CDS	NC_000002.12	-	SpyoCas9	5	1	1	5.20.100	+	antisense	174754352	CTGGAGGTGTCCACGTGATG	ATGGCTGGAGGTGTCCACGTGATGTGGCCA	TGG	5	407	1374	29.6		0	0	0	0	1	33	9	29	4	69	14	46	3	87	33	87	Azimuth_2.0	0.6084	44	20	1	1
CHRNA1.g3	1134	30	9606	1134	CHRNA1	NM_000079.4		CRISPRko	CDS	NC_000002.12	-	SpyoCas9	5	1	1	5.20.100	-	sense	174754220	GTCGTGGCCATCAACCCGGT	CTCTGTCGTGGCCATCAACCCGGTAGGTGG	AGG	5	539	1374	39.2		0	0	0	0	2	13	6	6	9	26	11	15	8	34	15	14	Azimuth_2.0	0.6163	39	30	1	1
CHRNA1.g4	1134	30	9606	1134	CHRNA1	NM_000079.4		CRISPRko	CDS	NC_000002.12	-	SpyoCas9	5	1	1	5.20.100	-	sense	174753679	TGGGTGATCAAGGAGTCCCG	GGAGTGGGTGATCAAGGAGTCCCGGGGCTG	GGG	6	602	1374	43.8		0	0	0	0	3	20	9	23	3	48	18	27	4	28	6	19	Azimuth_2.0	0.667	15	55	1	1
CHRNA1.g5	1134	30	9606	1134	CHRNA1	NM_000079.4		CRISPRko	CDS	NC_000002.12	-	SpyoCas9	5	1	1	5.20.100	+	antisense	174753611	GCGCTGCATGACGAAGTGGT	GCAGGCGCTGCATGACGAAGTGGTAGGTGA	AGG	6	670	1374	48.8		0	0	0	0	3	25	12	27	4	67	36	48	12	59	18	39	Azimuth_2.0	0.6717	13	58	1	1
CHRNA1.g6	1134	30	9606	1134	CHRNA1	NM_000079.4		CRISPRko	CDS	NC_000002.12	-	SpyoCas9	5	1	1	5.20.100	-	sense	174759598	CGAACATGAGACCCGTCTGG	GCTCCGAACATGAGACCCGTCTGGTGGCAA	TGG	2	79	1374	5.7		0	0	0	0	3	21	9	18	6	51	22	55	2	38	9	37	Azimuth_2.0	0.6543	19	56	1	1
CHRNA3.g1	1136	30	9606	1136	CHRNA3	NM_000743.5		CRISPRko	CDS	NC_000015.10	-	SpyoCas9	5	1	1	5.20.100	+	antisense	78601953	ACAGCGAGTATGTGATGTCG	ATGTACAGCGAGTATGTGATGTCGGGGTAG	GGG	5	689	1518	45.4		0	0	0	0	0	8	3	11	3	12	8	10	1	9	2	5	Azimuth_2.0	0.6549	29	3	1	1
CHRNA3.g2	1136	30	9606	1136	CHRNA3	NM_000743.5		CRISPRko	CDS	NC_000015.10	-	SpyoCas9	5	1	1	5.20.100	-	sense	78602095	CGGTTCCTGGTCCTACGATA	AGTTCGGTTCCTGGTCCTACGATAAGGCGA	AGG	5	547	1518	36		0	0	0	0	0	13	6	17	1	28	13	30	0	33	10	42	Azimuth_2.0	0.5958	59	6	1	1
CHRNA3.g3	1136	30	9606	1136	CHRNA3	NM_000743.5		CRISPRko	CDS	NC_000015.10	-	SpyoCas9	5	1	1	5.20.100	+	antisense	78602146	TTGGTAATCAAACGGGAAGT	AGTTTTGGTAATCAAACGGGAAGTAGGTCA	AGG	5	496	1518	32.7		0	0	0	0	0	30	13	30	2	52	16	44	4	42	17	41	Azimuth_2.0	0.5992	54	11	1	1
CHRNA3.g4	1136	30	9606	1136	CHRNA3	NM_000743.5		CRISPRko	CDS	NC_000015.10	-	SpyoCas9	5	1	1	5.20.100	+	antisense	78618843	CAGACACGTTGGCTACAGGC	GGGTCAGACACGTTGGCTACAGGCCGGATG	CGG	2	155	1518	10.2		0	0	0	0	1	29	13	22	3	45	19	37	2	25	7	34	Azimuth_2.0	0.6283	42	31	1	1
CHRNA3.g5	1136	30	9606	1136	CHRNA3	NM_000743.5		CRISPRko	CDS	NC_000015.10	-	SpyoCas9	5	1	1	5.20.100	+	antisense	78618832	GATGACTGGGTCAGACACGT	GGATGATGACTGGGTCAGACACGTTGGCTA	TGG	2	166	1518	10.9		0	0	0	0	1	36	12	23	8	77	25	60	4	56	21	50	Azimuth_2.0	0.6344	40	36	1	1
CHRNA3.g6	1136	30	9606	1136	CHRNA3	NM_000743.5		CRISPRko	CDS	NC_000015.10	-	SpyoCas9	5	1	1	5.20.100	-	sense	78601972	CATCAAGTACAACTGCTGCG	ACGACATCAAGTACAACTGCTGCGAGGAGA	AGG	5	670	1518	44.1		0	0	0	0	3	23	10	12	3	32	14	35	10	32	8	25	Azimuth_2.0	0.758	5	73	1	1
CHRNA4.g1	1137	30	9606	1137	CHRNA4	NM_000744.7		CRISPRko	CDS	NC_000020.11	-	SpyoCas9	5	1	1	5.20.100	-	sense	63350307	TGGTCAAGGACAATTGCCGG	TCCGTGGTCAAGGACAATTGCCGGCGGCTC	CGG	5	1104	1884	58.6		0	0	0	0	1	16	9	14	2	22	7	22	4	42	15	46	Azimuth_2.0	0.7012	7	18	1	1
CHRNA4.g2	1137	30	9606	1137	CHRNA4	NM_000744.7		CRISPRko	CDS	NC_000020.11	-	SpyoCas9	5	1	1	5.20.100	+	antisense	63350325	CAATTGTCCTTGACCACGGA	CCGGCAATTGTCCTTGACCACGGACGGCCG	CGG	5	1086	1884	57.6		0	0	0	0	2	20	10	21	5	39	18	28	6	59	27	74	Azimuth_2.0	0.6195	45	40	1	1
CHRNA4.g3	1137	30	9606	1137	CHRNA4	NM_000744.7		CRISPRko	CDS	NC_000020.11	-	SpyoCas9	5	1	1	5.20.100	-	sense	63350337	CACGCCTGCTCCTCATGAAG	GTGCCACGCCTGCTCCTCATGAAGCGGCCG	CGG	5	1074	1884	57		0	0	0	0	3	52	24	44	17	98	39	91	17	102	53	97	Azimuth_2.0	0.6192	46	74	1	1
CHRNA4.g4	1137	30	9606	1137	CHRNA4	NM_000744.7		CRISPRko	CDS	NC_000020.11	-	SpyoCas9	5	1	1	5.20.100	+	antisense	63359604	GAGGACCACGTCCGAGATGT	GGACGAGGACCACGTCCGAGATGTTGGCCA	TGG	2	172	1884	9.1		0	0	0	0	1	9	5	9	3	18	10	13	8	13	3	6	Azimuth_2.0	0.565	107	14	1	1
CHRNA4.g5	1137	30	9606	1137	CHRNA4	NM_000744.7		CRISPRko	CDS	NC_000020.11	-	SpyoCas9	5	1	1	5.20.100	-	sense	63350822	GGTGAACATGCACAGCCGCG	ACCTGGTGAACATGCACAGCCGCGTGGACC	TGG	5	589	1884	31.3		0	0	0	0	1	15	7	15	6	31	10	20	6	28	10	20	Azimuth_2.0	0.6719	17	16	1	1
CHRNA4.g6	1137	30	9606	1137	CHRNA4	NM_000744.7		CRISPRko	CDS	NC_000020.11	-	SpyoCas9	5	1	1	5.20.100	-	sense	63356063	GCACGACTACAAGCTGCGCT	AGTGGCACGACTACAAGCTGCGCTGGGACC	GGG	4	295	1884	15.7		0	0	0	0	2	10	2	4	4	12	8	7	15	7	9	8	Azimuth_2.0	0.5731	97	34	1	1
CHRNA7.g1	1139	30	9606	1139	CHRNA7	NM_000746.6		CRISPRko	CDS	NC_000015.10	+	SpyoCas9	5	1	1	5.20.100	+	sense	32030970	CAATCCCTTGGAGAGGCCCG	ACTACAATCCCTTGGAGAGGCCCGTGGCCA	TGG	2	127	1509	8.4		0	0	0	0	6	99	26	55	10	75	23	43	7	94	26	65	Azimuth_2.0	0.6027	61	38	1	1
CHRNA7.g2	1139	30	9606	1139	CHRNA7	NM_000746.6		CRISPRko	CDS	NC_000015.10	+	SpyoCas9	5	1	1	5.20.100	-	antisense	32030963	TTGGCCACGGGCCTCTCCAA	GTCATTGGCCACGGGCCTCTCCAAGGGATT	GGG	2	120	1509	8		0	0	0	0	3	51	27	26	14	65	28	54	15	88	31	59	Azimuth_2.0	0.5861	76	26	1	1
CHRNA7.g3	1139	30	9606	1139	CHRNA7	NM_000746.6		CRISPRko	CDS	NC_000015.10	+	SpyoCas9	5	1	1	5.20.100	+	sense	32111833	GAATGTGTCAGAATATCCAG	AGTGGAATGTGTCAGAATATCCAGGGGTGA	GGG	4	283	1509	18.8		0	0	0	0	9	101	53	112	4	129	53	134	7	159	58	133	Azimuth_2.0	0.7394	5	43	1	1
CHRNA7.g4	1139	30	9606	1139	CHRNA7	NM_000746.6		CRISPRko	CDS	NC_000015.10	+	SpyoCas9	5	1	1	5.20.100	+	sense	32030958	GGTCAAGAACTACAATCCCT	AGCTGGTCAAGAACTACAATCCCTTGGAGA	TGG	2	115	1509	7.6		0	0	0	0	1	121	61	212	0	105	37	96	3	86	42	81	Azimuth_2.0	0.5728	87	15	1	1
CHRNA7.g5	1139	30	9606	1139	CHRNA7	NM_000746.6		CRISPRko	CDS	NC_000015.10	+	SpyoCas9	5	1	1	5.20.100	-	antisense	32030975	GGTTGCGAGTCATTGGCCAC	GAGTGGTTGCGAGTCATTGGCCACGGGCCT	GGG	2	132	1509	8.7		0	0	0	0	1	21	12	28	5	30	15	23	5	32	16	40	Azimuth_2.0	0.5646	96	7	1	1
CHRNA7.g6	1139	30	9606	1139	CHRNA7	NM_000746.6		CRISPRko	CDS	NC_000015.10	+	SpyoCas9	5	1	1	5.20.100	+	sense	32030963	AGAACTACAATCCCTTGGAG	GTCAAGAACTACAATCCCTTGGAGAGGCCC	AGG	2	120	1509	8		0	0	0	0	3	61	17	53	9	50	25	77	4	34	16	42	Azimuth_2.0	0.665	20	28	1	1
CHRNB1.g1	1140	30	9606	1140	CHRNB1	NM_000747.3		CRISPRko	CDS	NC_000017.11	+	SpyoCas9	5	1	1	5.20.100	+	sense	7446900	CGATTCGCTCCGCATCACGG	GCATCGATTCGCTCCGCATCACGGCGGAAT	CGG	4	310	1506	20.6		0	0	0	0	0	7	5	7	2	7	7	8	3	11	5	5	Azimuth_2.0	0.7349	7	4	1	1
CHRNB1.g2	1140	30	9606	1140	CHRNB1	NM_000747.3		CRISPRko	CDS	NC_000017.11	+	SpyoCas9	5	1	1	5.20.100	-	antisense	7446925	TGTTCAGTAGCACCACGTCA	TACTTGTTCAGTAGCACCACGTCAGGGAGC	GGG	4	335	1506	22.2		0	0	0	0	1	18	15	12	10	38	20	31	4	32	21	28	Azimuth_2.0	0.6805	23	47	1	1
CHRNB1.g3	1140	30	9606	1140	CHRNB1	NM_000747.3		CRISPRko	CDS	NC_000017.11	+	SpyoCas9	5	1	1	5.20.100	-	antisense	7447096	CCAACGCACGGAGCCGTCGG	GTTGCCAACGCACGGAGCCGTCGGAGGACA	AGG	5	406	1506	27		0	0	0	0	0	6	0	3	4	9	4	5	2	37	13	13	Azimuth_2.0	0.5886	73	1	1	1
CHRNB1.g4	1140	30	9606	1140	CHRNB1	NM_000747.3		CRISPRko	CDS	NC_000017.11	+	SpyoCas9	5	1	1	5.20.100	-	antisense	7448615	TGGAGGCTGGATTAGCCGAG	CGCCTGGAGGCTGGATTAGCCGAGAGGGCT	AGG	7	646	1506	42.9		0	0	0	0	1	30	13	38	4	63	15	55	1	45	14	46	Azimuth_2.0	0.6401	37	54	1	1
CHRNB1.g5	1140	30	9606	1140	CHRNB1	NM_000747.3		CRISPRko	CDS	NC_000017.11	+	SpyoCas9	5	1	1	5.20.100	+	sense	7446109	CACAAAGGTGTACTTAGACC	TGAGCACAAAGGTGTACTTAGACCTGGTAT	TGG	3	238	1506	15.8		0	0	0	0	0	29	14	23	3	63	23	56	3	57	20	61	Azimuth_2.0	0.5813	80	19	1	1
CHRNB1.g6	1140	30	9606	1140	CHRNB1	NM_000747.3		CRISPRko	CDS	NC_000017.11	+	SpyoCas9	5	1	1	5.20.100	-	antisense	7447122	CTGCTGCGATAGATGCCCGG	GCAGCTGCTGCGATAGATGCCCGGGGGTTG	GGG	5	432	1506	28.7		0	0	0	0	0	17	12	12	5	18	2	15	1	4	2	9	Azimuth_2.0	0.6846	22	13	1	1
CHRNB2.g1	1141	30	9606	1141	CHRNB2	NM_000748.3		CRISPRko	CDS	NC_000001.11	+	SpyoCas9	5	1	1	5.20.100	+	sense	154569480	GGTGTGGGGTACGGATACAG	CAGGGGTGTGGGGTACGGATACAGAGGAGC	AGG	2	82	1509	5.4		0	0	0	0	0	38	11	34	4	59	11	49	0	43	14	31	Azimuth_2.0	0.6213	47	14	1	1
CHRNB2.g2	1141	30	9606	1141	CHRNB2	NM_000748.3		CRISPRko	CDS	NC_000001.11	+	SpyoCas9	5	1	1	5.20.100	+	sense	154571227	GTCCTTCTATTCCAATGCCG	AGGTGTCCTTCTATTCCAATGCCGTGGTCT	TGG	5	403	1509	26.7		0	0	0	0	0	37	13	38	3	37	17	39	2	24	9	34	Azimuth_2.0	0.5795	78	13	1	1
CHRNB2.g3	1141	30	9606	1141	CHRNB2	NM_000748.3		CRISPRko	CDS	NC_000001.11	+	SpyoCas9	5	1	1	5.20.100	-	antisense	154571575	GAAGACAAGGATGGCTAGCG	GGTAGAAGACAAGGATGGCTAGCGAGGTGA	AGG	5	751	1509	49.8		0	0	0	0	3	36	17	18	4	57	18	37	4	40	16	26	Azimuth_2.0	0.6412	36	61	1	1
CHRNB2.g4	1141	30	9606	1141	CHRNB2	NM_000748.3		CRISPRko	CDS	NC_000001.11	+	SpyoCas9	5	1	1	5.20.100	-	antisense	154569518	ATAAGCTTGTTGTAGCGGGA	GCGGATAAGCTTGTTGTAGCGGGAAGGATC	AGG	2	120	1509	8		0	0	0	0	3	31	21	30	1	54	13	50	2	42	11	19	Azimuth_2.0	0.6366	39	58	1	1
CHRNB2.g5	1141	30	9606	1141	CHRNB2	NM_000748.3		CRISPRko	CDS	NC_000001.11	+	SpyoCas9	5	1	1	5.20.100	-	antisense	154571348	TGCGGTCGTAGGTCCACGAA	TCTGTGCGGTCGTAGGTCCACGAACGGAAC	CGG	5	524	1509	34.7		0	0	0	0	0	4	1	7	0	4	3	4	5	6	4	7	Azimuth_2.0	0.6615	24	5	1	1
CHRNB2.g6	1141	30	9606	1141	CHRNB2	NM_000748.3		CRISPRko	CDS	NC_000001.11	+	SpyoCas9	5	1	1	5.20.100	-	antisense	154571702	TGCCGACGAGCGGCACGTCG	TACTTGCCGACGAGCGGCACGTCGAGGGAG	AGG	5	878	1509	58.2		0	0	0	0	1	1	0	0	6	7	1	4	3	4	2	1	Azimuth_2.0	0.5752	81	17	1	1
CHRNB4.g1	1143	30	9606	1143	CHRNB4	NM_000750.5		CRISPRko	CDS	NC_000015.10	-	SpyoCas9	5	1	1	5.20.100	+	antisense	78631115	GCAACCAGATGCGCTTTGCA	TCAGGCAACCAGATGCGCTTTGCAGGGATC	GGG	4	320	1497	21.4		0	0	0	0	0	40	11	22	4	57	23	38	8	38	15	39	Azimuth_2.0	0.6154	64	12	1	1
CHRNB4.g2	1143	30	9606	1143	CHRNB4	NM_000750.5		CRISPRko	CDS	NC_000015.10	-	SpyoCas9	5	1	1	5.20.100	+	antisense	78629787	TGTGGTCATAGGTCCAGGAG	TCCGTGTGGTCATAGGTCCAGGAGCGGAAC	CGG	5	518	1497	34.6		0	0	0	0	3	82	27	98	6	69	29	71	9	107	38	78	Azimuth_2.0	0.7215	6	73	1	1
CHRNB4.g3	1143	30	9606	1143	CHRNB4	NM_000750.5		CRISPRko	CDS	NC_000015.10	-	SpyoCas9	5	1	1	5.20.100	-	sense	78629650	CCCACAAGACCCCAGCTACG	TGAACCCACAAGACCCCAGCTACGTGGACG	TGG	5	655	1497	43.8		0	0	0	0	3	24	11	18	4	43	13	38	3	28	11	30	Azimuth_2.0	0.6717	21	61	1	1
CHRNB4.g4	1143	30	9606	1143	CHRNB4	NM_000750.5		CRISPRko	CDS	NC_000015.10	-	SpyoCas9	5	1	1	5.20.100	+	antisense	78629434	GCCGATGAGAGGCACATCGA	ACTTGCCGATGAGAGGCACATCGAGGGAGG	GGG	5	871	1497	58.2		0	0	0	0	2	23	7	22	6	45	17	46	8	85	48	85	Azimuth_2.0	0.6324	46	42	1	1
CHRNB4.g5	1143	30	9606	1143	CHRNB4	NM_000750.5		CRISPRko	CDS	NC_000015.10	-	SpyoCas9	5	1	1	5.20.100	-	sense	78631145	TGGAACAGCTCCCGCTACGA	GACCTGGAACAGCTCCCGCTACGAGGGTGT	GGG	4	290	1497	19.4		0	0	0	0	1	7	1	3	5	16	9	10	5	17	7	15	Azimuth_2.0	0.5984	72	16	1	1
CHRNB4.g6	1143	30	9606	1143	CHRNB4	NM_000750.5		CRISPRko	CDS	NC_000015.10	-	SpyoCas9	5	1	1	5.20.100	-	sense	78629761	TGACCACACGGAGATAGACA	CCTATGACCACACGGAGATAGACATGGTCC	TGG	5	544	1497	36.3		0	0	0	0	4	48	14	51	2	62	22	69	8	62	37	58	Azimuth_2.0	0.6899	13	85	1	1
CHRND.g1	1144	30	9606	1144	CHRND	NM_000751.3		CRISPRko	CDS	NC_000002.12	+	SpyoCas9	5	1	1	5.20.100	+	sense	232528933	GGAGAACCGCACCTACCCCG	CCAAGGAGAACCGCACCTACCCCGTGGAGT	TGG	6	580	1554	37.3		0	0	0	0	3	24	9	13	10	32	10	22	6	22	6	11	Azimuth_2.0	0.7032	11	67	1	1
CHRND.g2	1144	30	9606	1144	CHRND	NM_000751.3		CRISPRko	CDS	NC_000002.12	+	SpyoCas9	5	1	1	5.20.100	-	antisense	232528555	GCCAGTACACGAAGCCGTAG	GGCAGCCAGTACACGAAGCCGTAGTGGTAG	TGG	5	407	1554	26.2		0	0	0	0	2	7	2	4	7	15	2	5	5	14	8	6	Azimuth_2.0	0.6157	50	28	1	1
CHRND.g3	1144	30	9606	1144	CHRND	NM_000751.3		CRISPRko	CDS	NC_000002.12	+	SpyoCas9	5	1	1	5.20.100	+	sense	232529981	CCGGCCGGCCAGGGTCAACG	TCCACCGGCCGGCCAGGGTCAACGTGGACC	TGG	7	661	1554	42.5		0	0	0	0	1	23	7	15	9	41	19	32	15	51	16	33	Azimuth_2.0	0.5887	77	14	1	1
CHRND.g4	1144	30	9606	1144	CHRND	NM_000751.3		CRISPRko	CDS	NC_000002.12	+	SpyoCas9	5	1	1	5.20.100	+	sense	232527431	AGACCCTCACTACCAATGTG	GAGGAGACCCTCACTACCAATGTGTGGATA	TGG	3	228	1554	14.7		0	0	0	0	3	30	10	33	4	39	20	44	8	107	57	131	Azimuth_2.0	0.6695	23	69	1	1
CHRND.g5	1144	30	9606	1144	CHRND	NM_000751.3		CRISPRko	CDS	NC_000002.12	+	SpyoCas9	5	1	1	5.20.100	+	sense	232528552	AACGTGCTTGTCTACCACTA	CTGCAACGTGCTTGTCTACCACTACGGCTT	CGG	5	404	1554	26		0	0	0	0	2	28	15	18	5	43	9	38	7	57	19	44	Azimuth_2.0	0.6017	62	33	1	1
CHRND.g6	1144	30	9606	1144	CHRND	NM_000751.3		CRISPRko	CDS	NC_000002.12	+	SpyoCas9	5	1	1	5.20.100	+	sense	232529962	GGGAGTGGGAGATAGTCCAC	AACGGGGAGTGGGAGATAGTCCACCGGCCG	CGG	7	642	1554	41.3		0	0	0	0	1	34	10	39	1	46	26	55	4	72	29	60	Azimuth_2.0	0.6854	16	18	1	1
CHRNE.g1	1145	30	9606	1145	CHRNE	NM_000080.4		CRISPRko	CDS	NC_000017.11	-	SpyoCas9	5	1	1	5.20.100	+	antisense	4902009	ACGCTGCGGTAGATGGCCGG	GCAGACGCTGCGGTAGATGGCCGGAGGCAG	AGG	5	423	1482	28.5		0	1	0	0	5	14	10	15	5	22	4	11	7	54	5	21	Azimuth_2.0	0.6386	39	212	1	1
CHRNE.g2	1145	30	9606	1145	CHRNE	NM_000080.4		CRISPRko	CDS	NC_000017.11	-	SpyoCas9	5	1	1	5.20.100	+	antisense	4902637	CCAGTGAGATGAGATTCGTC	CTTACCAGTGAGATGAGATTCGTCAGGGTG	AGG	2	173	1482	11.7		0	1	0	0	0	26	8	28	0	46	19	48	2	63	27	70	Azimuth_2.0	0.5345	116	135	1	1
CHRNE.g3	1145	30	9606	1145	CHRNE	NM_000080.4		CRISPRko	CDS	NC_000017.11	-	SpyoCas9	5	1	1	5.20.100	-	sense	4902040	GCCAACGTGCTCGTCTACGA	CGACGCCAACGTGCTCGTCTACGAGGGCGG	GGG	5	392	1482	26.5		0	1	0	0	1	3	0	1	3	5	2	1	7	10	2	1	Azimuth_2.0	0.7072	7	140	1	1
CHRNE.g4	1145	30	9606	1145	CHRNE	NM_000080.4		CRISPRko	CDS	NC_000017.11	-	SpyoCas9	5	1	1	5.20.100	+	antisense	4899551	GCAATTCATGACAATGAGCG	TGACGCAATTCATGACAATGAGCGTGGCGA	TGG	9	949	1482	64		0	1	0	0	0	28	9	26	1	42	22	31	2	49	16	39	Azimuth_2.0	0.6725	20	137	1	1
CHRNE.g5	1145	30	9606	1145	CHRNE	NM_000080.4		CRISPRko	CDS	NC_000017.11	-	SpyoCas9	5	1	1	5.20.100	-	sense	4902037	AACGTGCTCGTCTACGAGGG	CGCCAACGTGCTCGTCTACGAGGGCGGCTC	CGG	5	395	1482	26.7		0	1	0	0	2	9	1	3	2	44	3	7	1	26	8	19	Azimuth_2.0	0.7469	1	160	1	1
CHRNE.g6	1145	30	9606	1145	CHRNE	NM_000080.4		CRISPRko	CDS	NC_000017.11	-	SpyoCas9	5	1	1	5.20.100	-	sense	4902071	TATTGATGGCCAGTTCGGAG	ACAGTATTGATGGCCAGTTCGGAGTGGCCT	TGG	5	361	1482	24.4		0	1	0	0	1	18	5	14	5	35	13	40	7	56	18	56	Azimuth_2.0	0.6549	27	145	1	1
CHRNG.g1	1146	30	9606	1146	CHRNG	NM_005199.5		CRISPRko	CDS	NC_000002.12	+	SpyoCas9	5	1	1	5.20.100	+	sense	232540651	GCGAGACTACGAAGGCCTGT	ATCCGCGAGACTACGAAGGCCTGTGGGTGC	GGG	4	289	1554	18.6		0	0	0	0	1	29	17	36	2	29	15	29	0	29	6	25	Azimuth_2.0	0.6646	20	24	1	1
CHRNG.g2	1146	30	9606	1146	CHRNG	NM_005199.5		CRISPRko	CDS	NC_000002.12	+	SpyoCas9	5	1	1	5.20.100	-	antisense	232540638	CACAGGCCTTCGTAGTCTCG	CACCCACAGGCCTTCGTAGTCTCGCGGATC	CGG	4	276	1554	17.8		0	0	0	0	3	14	5	11	3	23	9	23	1	9	5	3	Azimuth_2.0	0.6565	27	50	1	1
CHRNG.g3	1146	30	9606	1146	CHRNG	NM_005199.5		CRISPRko	CDS	NC_000002.12	+	SpyoCas9	5	1	1	5.20.100	-	antisense	232543659	GTGTGTGTGTGGAGACCGCA	TGGAGTGTGTGTGTGGAGACCGCAAGGAGA	AGG	9	994	1554	64		0	0	0	0	3	64	40	87	4	116	41	94	4	153	42	78	Azimuth_2.0	0.6489	31	58	1	1
CHRNG.g4	1146	30	9606	1146	CHRNG	NM_005199.5		CRISPRko	CDS	NC_000002.12	+	SpyoCas9	5	1	1	5.20.100	-	antisense	232540678	ATCCGGCCGCCACACCATGG	CGATATCCGGCCGCCACACCATGGTGGACG	TGG	4	316	1554	20.3		0	0	0	0	4	20	6	20	17	135	37	142	25	43	17	36	Azimuth_2.0	0.6506	30	63	1	1
CHRNG.g5	1146	30	9606	1146	CHRNG	NM_005199.5		CRISPRko	CDS	NC_000002.12	+	SpyoCas9	5	1	1	5.20.100	-	antisense	232540069	ACATCCGAGTCTCGTTCCGC	GACCACATCCGAGTCTCGTTCCGCGGGCCG	GGG	2	132	1554	8.5		0	0	0	0	2	4	5	5	1	15	2	6	3	6	1	6	Azimuth_2.0	0.5985	64	30	1	1
CHRNG.g6	1146	30	9606	1146	CHRNG	NM_005199.5		CRISPRko	CDS	NC_000002.12	+	SpyoCas9	5	1	1	5.20.100	-	antisense	232543382	CAGCCTTACTTGCTGATGAG	AGACCAGCCTTACTTGCTGATGAGTGGCAC	TGG	8	912	1554	58.7		0	0	0	0	4	41	21	45	5	59	25	57	4	98	42	80	Azimuth_2.0	0.6488	32	66	1	1
CLCN2.g1	1181	30	9606	1181	CLCN2	NM_004366.6		CRISPRko	CDS	NC_000003.12	-	SpyoCas9	5	1	1	5.20.100	-	sense	184355487	CCTGTTTGACAATCGGACGT	TCACCCTGTTTGACAATCGGACGTGGGTCC	GGG	12	1213	2697	45		0	0	0	0	0	3	3	2	1	9	3	6	1	13	13	16	Azimuth_2.0	0.7218	8	2	1	1
CLCN2.g2	1181	30	9606	1181	CLCN2	NM_004366.6		CRISPRko	CDS	NC_000003.12	-	SpyoCas9	5	1	1	5.20.100	+	antisense	184354578	GCCCCCAGGCACAATCCGGT	CGTAGCCCCCAGGCACAATCCGGTAGGTGC	AGG	14	1477	2697	54.8		0	0	0	0	0	12	6	9	2	44	10	29	5	46	20	28	Azimuth_2.0	0.6101	82	13	1	1
CLCN2.g3	1181	30	9606	1181	CLCN2	NM_004366.6		CRISPRko	CDS	NC_000003.12	-	SpyoCas9	5	1	1	5.20.100	+	antisense	184358189	TCTAACATACCGACAGCCTG	CTCTTCTAACATACCGACAGCCTGAGGGGC	AGG	4	474	2697	17.6		0	0	0	0	1	24	9	22	2	30	12	44	2	41	16	42	Azimuth_2.0	0.6206	69	55	1	1
CLCN2.g4	1181	30	9606	1181	CLCN2	NM_004366.6		CRISPRko	CDS	NC_000003.12	-	SpyoCas9	5	1	1	5.20.100	-	sense	184358781	CCACAAGTTCCTAGTATCCA	GCTGCCACAAGTTCCTAGTATCCAGGGTTG	GGG	3	253	2697	9.4		0	0	0	0	0	34	19	67	1	49	26	52	3	103	27	71	Azimuth_2.0	0.5676	142	24	1	1
CLCN2.g5	1181	30	9606	1181	CLCN2	NM_004366.6		CRISPRko	CDS	NC_000003.12	-	SpyoCas9	5	1	1	5.20.100	-	sense	184354251	GTGATCGTGTTCGAGCTCAC	GGCTGTGATCGTGTTCGAGCTCACAGGCCA	AGG	15	1571	2697	58.2		0	0	0	0	1	9	7	12	2	16	9	16	1	10	0	6	Azimuth_2.0	0.5753	126	43	1	1
CLCN2.g6	1181	30	9606	1181	CLCN2	NM_004366.6		CRISPRko	CDS	NC_000003.12	-	SpyoCas9	5	1	1	5.20.100	+	antisense	184357795	CCTCATAGATACCCCCAAAG	CTTACCTCATAGATACCCCCAAAGAGGGAG	AGG	6	677	2697	25.1		0	0	0	0	0	56	20	44	6	68	32	80	6	67	30	76	Azimuth_2.0	0.6744	24	34	1	1
CNR1.g1	1268	30	9606	1268	CNR1	NM_001365872.2		CRISPRko	CDS	NC_000006.12	-	SpyoCas9	5	1	1	5.20.100	+	antisense	88144422	GATGAACAGAAGCAGTACGC	ACACGATGAACAGAAGCAGTACGCTGGTGA	TGG	5	853	1419	60.1		0	0	0	0	2	34	13	26	6	59	20	43	5	52	26	50	Azimuth_2.0	0.6778	16	57	1	1
CNR1.g2	1268	30	9606	1268	CNR1	NM_001365872.2		CRISPRko	CDS	NC_000006.12	-	SpyoCas9	5	1	1	5.20.100	+	antisense	88144902	CGTGAAGGTGCCCAGCGTGA	GGACCGTGAAGGTGCCCAGCGTGAGGGACA	GGG	5	373	1419	26.3		0	0	0	0	10	64	28	60	22	97	37	77	22	83	25	69	Azimuth_2.0	0.5634	87	145	1	1
CNR1.g3	1268	30	9606	1268	CNR1	NM_001365872.2		CRISPRko	CDS	NC_000006.12	-	SpyoCas9	5	1	1	5.20.100	+	antisense	88144466	GGTAGGTTTCATCAATGTGT	ATCAGGTAGGTTTCATCAATGTGTGGGAAA	GGG	5	809	1419	57		0	0	0	0	1	66	23	67	3	96	39	97	1	98	29	128	Azimuth_2.0	0.6239	41	36	1	1
CNR1.g4	1268	30	9606	1268	CNR1	NM_001365872.2		CRISPRko	CDS	NC_000006.12	-	SpyoCas9	5	1	1	5.20.100	+	antisense	88144449	CCCGATCCAGAACATCAGGT	TGACCCCGATCCAGAACATCAGGTAGGTTT	AGG	5	826	1419	58.2		0	0	0	0	4	40	17	31	9	70	33	64	15	78	36	69	Azimuth_2.0	0.6996	11	91	1	1
CNR1.g5	1268	30	9606	1268	CNR1	NM_001365872.2		CRISPRko	CDS	NC_000006.12	-	SpyoCas9	5	1	1	5.20.100	-	sense	88145177	ATTCAGTACGAAGACATCAA	TGACATTCAGTACGAAGACATCAAAGGTGA	AGG	5	98	1419	6.9		0	0	0	0	2	45	19	41	6	40	15	52	8	52	25	44	Azimuth_2.0	0.6219	44	59	1	1
CNR1.g6	1268	30	9606	1268	CNR1	NM_001365872.2		CRISPRko	CDS	NC_000006.12	-	SpyoCas9	5	1	1	5.20.100	-	sense	88144811	AGGCCTTCCTACCACTTCAT	CTGCAGGCCTTCCTACCACTTCATCGGCAG	CGG	5	464	1419	32.7		0	0	0	0	1	48	16	56	1	86	41	60	3	171	75	168	Azimuth_2.0	0.5912	70	34	1	1
CNR2.g1	1269	30	9606	1269	CNR2	NM_001841.3		CRISPRko	CDS	NC_000001.11	-	SpyoCas9	5	1	1	5.20.100	+	antisense	23875233	GCAGAGGTATCGGTCAATGG	GCAGGCAGAGGTATCGGTCAATGGCGGTCA	CGG	2	385	1083	35.5		0	0	0	0	1	19	8	19	2	19	12	25	2	31	19	23	Azimuth_2.0	0.7264	2	11	1	1
CNR2.g2	1269	30	9606	1269	CNR2	NM_001841.3		CRISPRko	CDS	NC_000001.11	-	SpyoCas9	5	1	1	5.20.100	+	antisense	23875053	CCAGCTCAGCAGGTAGTCAT	GGAGCCAGCTCAGCAGGTAGTCATTGGGGA	TGG	2	565	1083	52.2		0	0	0	0	3	28	20	23	11	43	27	26	23	104	45	79	Azimuth_2.0	0.4595	140	58	1	1
CNR2.g3	1269	30	9606	1269	CNR2	NM_001841.3		CRISPRko	CDS	NC_000001.11	-	SpyoCas9	5	1	1	5.20.100	+	antisense	23875064	GGTAGTCATTGGGGATCAGT	AGCAGGTAGTCATTGGGGATCAGTGGGAAA	GGG	2	554	1083	51.2		0	0	0	0	2	58	19	61	3	102	45	90	10	83	36	73	Azimuth_2.0	0.6178	37	43	1	1
CNR2.g4	1269	30	9606	1269	CNR2	NM_001841.3		CRISPRko	CDS	NC_000001.11	-	SpyoCas9	5	1	1	5.20.100	+	antisense	23875331	AATCCACACCATGGAAAACA	TTGGAATCCACACCATGGAAAACATGGAAA	TGG	2	287	1083	26.5		0	0	0	0	0	110	65	113	1	161	74	135	14	228	102	225	Azimuth_2.0	0.5536	73	9	1	1
CNR2.g5	1269	30	9606	1269	CNR2	NM_001841.3		CRISPRko	CDS	NC_000001.11	-	SpyoCas9	5	1	1	5.20.100	+	antisense	23875055	AGCTCAGCAGGTAGTCATTG	AGCCAGCTCAGCAGGTAGTCATTGGGGATC	GGG	2	563	1083	52		0	0	0	0	3	48	18	154	20	96	36	119	18	102	47	84	Azimuth_2.0	0.6529	22	65	1	1
CNR2.g6	1269	30	9606	1269	CNR2	NM_001841.3		CRISPRko	CDS	NC_000001.11	-	SpyoCas9	5	1	1	5.20.100	-	sense	23875181	TACAAAGCTCTGCTCACCCG	TTCCTACAAAGCTCTGCTCACCCGTGGAAG	TGG	2	437	1083	40.4		0	0	0	0	3	37	17	40	6	43	14	38	10	91	35	73	Azimuth_2.0	0.6345	27	63	1	1
COMT.g1	1312	30	9606	1312	COMT	NM_001362828.2		CRISPRko	CDS	NC_000022.11	+	SpyoCas9	5	1	1	5.20.100	-	antisense	19964178	CTGGGACGCTCCAACCACAA	TGTCCTGGGACGCTCCAACCACAAGGGTGA	GGG	5	493	816	60.4		0	0	0	0	1	17	9	21	3	31	7	26	1	34	12	25	Azimuth_2.0	0.7352	1	7	1	1
COMT.g2	1312	30	9606	1312	COMT	NM_001362828.2		CRISPRko	CDS	NC_000022.11	+	SpyoCas9	5	1	1	5.20.100	-	antisense	19962634	TGAACTCGTTCCAGCCGATA	AGGATGAACTCGTTCCAGCCGATAAGGCAC	AGG	3	107	816	13.1		0	0	0	0	1	5	3	3	0	5	4	12	11	9	4	6	Azimuth_2.0	0.537	54	3	1	1
COMT.g3	1312	30	9606	1312	COMT	NM_001362828.2		CRISPRko	CDS	NC_000022.11	+	SpyoCas9	5	1	1	5.20.100	+	sense	19962753	GAACGCACAGAGCGTGCTGG	CCGGGAACGCACAGAGCGTGCTGGAGGCCA	AGG	3	226	816	27.7		0	0	0	0	6	39	11	34	15	63	18	42	13	82	17	42	Azimuth_2.0	0.6324	13	47	1	1
COMT.g4	1312	30	9606	1312	COMT	NM_001362828.2		CRISPRko	CDS	NC_000022.11	+	SpyoCas9	5	1	1	5.20.100	+	sense	19963572	ACCCTGCACAGGCAAGATCG	CCCAACCCTGCACAGGCAAGATCGTGGACG	TGG	4	295	816	36.2		0	0	0	0	7	55	22	51	6	67	24	54	9	81	38	56	Azimuth_2.0	0.6727	5	56	1	1
COMT.g5	1312	30	9606	1312	COMT	NM_001362828.2		CRISPRko	CDS	NC_000022.11	+	SpyoCas9	5	1	1	5.20.100	+	sense	19962816	CGTGGGCGACAAGAAAGGTG	TGAACGTGGGCGACAAGAAAGGTGGGGTCC	GGG	3	289	816	35.4		0	0	0	0	8	67	43	49	2	106	40	75	4	57	24	52	Azimuth_2.0	0.6781	4	60	1	1
COMT.g6	1312	30	9606	1312	COMT	NM_001362828.2		CRISPRko	CDS	NC_000022.11	+	SpyoCas9	5	1	1	5.20.100	+	sense	19963724	ACTGTGCCGCCATCACCCAG	CCCGACTGTGCCGCCATCACCCAGCGGATG	CGG	4	447	816	54.8		0	0	0	0	2	42	14	42	12	83	31	63	13	68	36	54	Azimuth_2.0	0.7332	2	12	1	1
CPS1.g1	1373	30	9606	1373	CPS1	NM_001369257.1		CRISPRko	CDS	NC_000002.12	+	SpyoCas9	5	1	1	5.20.100	+	sense	210588075	GATGTCAAAGTGTACGGCAA	GCAGGATGTCAAAGTGTACGGCAAAGGAAA	AGG	9	638	4503	14.2		0	0	0	0	0	19	4	5	4	21	48	18	3	53	22	37	Azimuth_2.0	0.605	118	12	1	1
CPS1.g2	1373	30	9606	1373	CPS1	NM_001369257.1		CRISPRko	CDS	NC_000002.12	+	SpyoCas9	5	1	1	5.20.100	-	antisense	210602263	TAACCCACCCAGTGCATAGG	AGCCTAACCCACCCAGTGCATAGGCGGAAC	CGG	18	1768	4503	39.3		0	0	0	0	0	51	14	51	4	63	22	42	9	105	36	110	Azimuth_2.0	0.6113	101	47	1	1
CPS1.g3	1373	30	9606	1373	CPS1	NM_001369257.1		CRISPRko	CDS	NC_000002.12	+	SpyoCas9	5	1	1	5.20.100	-	antisense	210592940	CTCAGTGTCTATTGGCCCCG	GTACCTCAGTGTCTATTGGCCCCGGGGTGA	GGG	13	1147	4503	25.5		0	0	0	0	1	30	15	22	2	33	11	17	1	22	9	40	Azimuth_2.0	0.6288	68	101	1	1
CPS1.g4	1373	30	9606	1373	CPS1	NM_001369257.1		CRISPRko	CDS	NC_000002.12	+	SpyoCas9	5	1	1	5.20.100	-	antisense	210606868	ATGCAGTATTCCATTGAGGT	AATGATGCAGTATTCCATTGAGGTAGGATG	AGG	20	2118	4503	47		0	0	0	0	0	30	7	41	3	69	27	65	3	141	62	129	Azimuth_2.0	0.5889	150	25	1	1
CPS1.g5	1373	30	9606	1373	CPS1	NM_001369257.1		CRISPRko	CDS	NC_000002.12	+	SpyoCas9	5	1	1	5.20.100	-	antisense	210608370	TTGCAGCAATGAATGCCAAT	ATCTTTGCAGCAATGAATGCCAATGGGTAG	GGG	21	2201	4503	48.9		0	0	0	0	0	45	14	51	4	76	39	108	4	149	59	157	Azimuth_2.0	0.5969	137	40	1	1
CPS1.g6	1373	30	9606	1373	CPS1	NM_001369257.1		CRISPRko	CDS	NC_000002.12	+	SpyoCas9	5	1	1	5.20.100	-	antisense	210639996	AAATTGACATCATGCTCCTG	ATCAAAATTGACATCATGCTCCTGAGGAAA	AGG	26	2895	4503	64.3		0	0	0	0	1	47	16	27	5	85	31	66	10	106	44	96	Azimuth_2.0	0.6416	57	129	1	1
CRBN.g1	51185	30	9606	51185	CRBN	NM_016302.4		CRISPRko	CDS	NC_000003.12	-	SpyoCas9	5	1	1	5.20.100	+	antisense	3175172	TTACATACTGTATGTGATGT	TAAATTACATACTGTATGTGATGTCGGCAG	CGG	2	165	1329	12.4		0	0	0	0	1	49	14	46	1	80	31	63	6	148	53	132	Azimuth_2.0	0.6142	12	19	1	1
CRBN.g2	51185	30	9606	51185	CRBN	NM_016302.4		CRISPRko	CDS	NC_000003.12	-	SpyoCas9	5	1	1	5.20.100	-	sense	3154796	TCAAGAAACAGCTACGTGAA	AGAATCAAGAAACAGCTACGTGAATGGGAT	TGG	7	786	1329	59.1		0	0	0	0	2	38	11	38	4	58	28	62	11	200	97	212	Azimuth_2.0	0.5643	26	31	1	1
CRBN.g3	51185	30	9606	51185	CRBN	NM_016302.4		CRISPRko	CDS	NC_000003.12	-	SpyoCas9	5	1	1	5.20.100	+	antisense	3174154	TGAAGAGGTAATGTCTGTCC	AAGCTGAAGAGGTAATGTCTGTCCGGGAAT	GGG	3	282	1329	21.2		0	0	0	0	2	65	10	47	4	77	38	71	16	128	56	97	Azimuth_2.0	0.5743	24	35	1	1
CRBN.g4	51185	30	9606	51185	CRBN	NM_016302.4		CRISPRko	CDS	NC_000003.12	-	SpyoCas9	5	1	1	5.20.100	-	sense	3174109	CTCAAGAAGTCAGTATGGTG	CACCCTCAAGAAGTCAGTATGGTGCGGAAT	CGG	3	327	1329	24.6		0	0	0	0	8	89	47	100	7	216	79	210	9	160	79	193	Azimuth_2.0	0.6686	5	59	1	1
CRBN.g5	51185	30	9606	51185	CRBN	NM_016302.4		CRISPRko	CDS	NC_000003.12	-	SpyoCas9	5	1	1	5.20.100	+	antisense	3175180	TGTATGTGATGTCGGCAGAC	ATACTGTATGTGATGTCGGCAGACTGGTGT	TGG	2	157	1329	11.8		0	0	0	0	3	23	13	23	3	37	13	42	1	75	17	54	Azimuth_2.0	0.5552	30	41	1	1
CRBN.g6	51185	30	9606	51185	CRBN	NM_016302.4		CRISPRko	CDS	NC_000003.12	-	SpyoCas9	5	1	1	5.20.100	-	sense	3174204	GCACGATGACGACAGCTGTC	CTTTGCACGATGACGACAGCTGTCAGGTGA	AGG	3	232	1329	17.5		0	0	0	0	2	18	10	39	4	18	10	50	3	18	6	13	Azimuth_2.0	0.5227	47	28	1	1
CRHR1.g1	1394	30	9606	1394	CRHR1	NM_004382.5		CRISPRko	CDS	NC_000017.11	+	SpyoCas9	5	1	1	5.20.100	-	antisense	45821403	GCACTCGGAGTAATTCACGC	CCTGGCACTCGGAGTAATTCACGCGGGCGG	GGG	4	289	1248	23.2		0	1	0	0	1	15	4	10	1	4	0	9	2	7	3	4	Azimuth_2.0	0.725	7	4	1	1
CRHR1.g2	1394	30	9606	1394	CRHR1	NM_004382.5		CRISPRko	CDS	NC_000017.11	+	SpyoCas9	5	1	1	5.20.100	-	antisense	45830469	GCCGAACATCCAGAAGAAGT	CCTCGCCGAACATCCAGAAGAAGTTGGTCA	TGG	7	607	1248	48.6	104909134 (LINC02210-CRHR1)	1	0	0	0	12	84	34	84	16	178	95	286	43	228	148	342	Azimuth_2.0	0.6391	32	202	1	1
CRHR1.g3	1394	30	9606	1394	CRHR1	NM_004382.5		CRISPRko	CDS	NC_000017.11	+	SpyoCas9	5	1	1	5.20.100	-	antisense	45830539	TGAACATCCATTTGCGCAGC	CAGATGAACATCCATTTGCGCAGCCGGTCA	CGG	7	677	1248	54.2	104909134 (LINC02210-CRHR1)	1	0	0	0	3	16	8	10	2	20	11	14	7	86	22	51	Azimuth_2.0	0.5071	136	111	1	1
CRHR1.g4	1394	30	9606	1394	CRHR1	NM_004382.5		CRISPRko	CDS	NC_000017.11	+	SpyoCas9	5	1	1	5.20.100	-	antisense	45830196	CGTTGCTCTGGTGGACCTCG	ACCACGTTGCTCTGGTGGACCTCGGGGCTC	GGG	6	536	1248	42.9	104909134 (LINC02210-CRHR1)	1	0	0	0	10	39	18	19	10	55	20	44	9	45	26	54	Azimuth_2.0	0.603	58	189	1	1
CRHR1.g5	1394	30	9606	1394	CRHR1	NM_004382.5		CRISPRko	CDS	NC_000017.11	+	SpyoCas9	5	1	1	5.20.100	+	sense	45821433	GTGCCAGGAGATCCTCAATG	CCGAGTGCCAGGAGATCCTCAATGAGGAGG	AGG	4	319	1248	25.6		0	1	0	0	5	31	17	48	22	86	40	86	28	115	37	85	Azimuth_2.0	0.7592	2	21	1	1
CRHR1.g6	1394	30	9606	1394	CRHR1	NM_004382.5		CRISPRko	CDS	NC_000017.11	+	SpyoCas9	5	1	1	5.20.100	-	antisense	45816521	GAACCACTAGCTGCCCCGCA	GGCCGAACCACTAGCTGCCCCGCAGGGCTG	GGG	3	179	1248	14.3		0	1	0	0	6	45	21	26	6	46	19	35	11	61	20	58	Azimuth_2.0	0.551	100	25	1	1
CSF1R.g1	1436	30	9606	1436	CSF1R	NM_001375320.1		CRISPRko	CDS	NC_000005.10	-	SpyoCas9	5	1	1	5.20.100	+	antisense	150077350	AGGAGTAGTTGCCGGCATGT	ACGCAGGAGTAGTTGCCGGCATGTTGGAAA	TGG	7	815	2919	27.9		0	0	0	0	0	17	4	10	3	42	8	21	4	23	10	33	Azimuth_2.0	0.5792	128	10	1	1
CSF1R.g2	1436	30	9606	1436	CSF1R	NM_001375320.1		CRISPRko	CDS	NC_000005.10	-	SpyoCas9	5	1	1	5.20.100	-	sense	150080841	AACGCTACCTTCCAAAACAC	CAACAACGCTACCTTCCAAAACACGGGGAC	GGG	4	233	2919	8		0	0	0	0	0	69	14	46	5	90	34	100	10	119	45	111	Azimuth_2.0	0.5813	124	30	1	1
CSF1R.g3	1436	30	9606	1436	CSF1R	NM_001375320.1		CRISPRko	CDS	NC_000005.10	-	SpyoCas9	5	1	1	5.20.100	-	sense	150061756	GCTGCCTTACAACGAGAAGT	CGCAGCTGCCTTACAACGAGAAGTGGGAGT	GGG	13	1720	2919	58.9		0	0	0	0	1	16	10	13	3	35	14	19	1	24	13	15	Azimuth_2.0	0.6482	46	37	1	1
CSF1R.g4	1436	30	9606	1436	CSF1R	NM_001375320.1		CRISPRko	CDS	NC_000005.10	-	SpyoCas9	5	1	1	5.20.100	+	antisense	150070294	CCATATGACGCTTACCTCTG	ATGTCCATATGACGCTTACCTCTGGGGGGT	GGG	10	1207	2919	41.3		0	0	0	0	2	27	16	32	3	50	25	26	2	20	8	25	Azimuth_2.0	0.6066	93	94	1	1
CSF1R.g5	1436	30	9606	1436	CSF1R	NM_001375320.1		CRISPRko	CDS	NC_000005.10	-	SpyoCas9	5	1	1	5.20.100	+	antisense	150080167	TGGATGGTGAAGCCATGCCA	CCTGTGGATGGTGAAGCCATGCCAGGGCGA	GGG	5	477	2919	16.3		0	0	0	0	3	72	28	58	4	135	50	112	5	111	48	105	Azimuth_2.0	0.6839	25	164	1	1
CSF1R.g6	1436	30	9606	1436	CSF1R	NM_001375320.1		CRISPRko	CDS	NC_000005.10	-	SpyoCas9	5	1	1	5.20.100	-	sense	150080307	CTGGAACGTGCTAGCACAGG	GGCCCTGGAACGTGCTAGCACAGGAGGTGG	AGG	5	337	2919	11.5		0	0	0	0	2	24	8	25	3	43	14	24	1	51	17	29	Azimuth_2.0	0.5911	108	89	1	1
CSNK2A1.g1	1457	30	9606	1457	CSNK2A1	NM_177559.3		CRISPRko	CDS	NC_000020.11	-	SpyoCas9	5	1	1	5.20.100	-	sense	488776	TTCTTTAATACTAGTTGGTG	GTCTTTCTTTAATACTAGTTGGTGAGGATA	AGG	11	726	1176	61.7		0	0	0	0	1	71	18	43	2	110	37	108	2	75	29	83	Azimuth_2.0	0.5513	62	6	1	1
CSNK2A1.g2	1457	30	9606	1457	CSNK2A1	NM_177559.3		CRISPRko	CDS	NC_000020.11	-	SpyoCas9	5	1	1	5.20.100	-	sense	488766	CTAGTTGGTGAGGATAGCCA	AATACTAGTTGGTGAGGATAGCCAAGGTTC	AGG	11	736	1176	62.6		0	0	0	0	2	47	17	46	3	90	39	64	18	120	47	88	Azimuth_2.0	0.6996	5	12	1	1
CSNK2A1.g3	1457	30	9606	1457	CSNK2A1	NM_177559.3		CRISPRko	CDS	NC_000020.11	-	SpyoCas9	5	1	1	5.20.100	+	antisense	505230	GGTAGTCATCTTGATTTCTG	AGCTGGTAGTCATCTTGATTTCTGTGGACA	TGG	4	101	1176	8.6		0	1	0	0	6	149	55	131	7	176	52	149	4	185	81	177	Azimuth_2.0	0.5885	34	39	1	1
CSNK2A1.g4	1457	30	9606	1457	CSNK2A1	NM_177559.3		CRISPRko	CDS	NC_000020.11	-	SpyoCas9	5	1	1	5.20.100	+	antisense	495803	TGACAATAATCCAGGGCCTG	GCTGTGACAATAATCCAGGGCCTGTGGGAT	TGG	8	426	1176	36.2		0	0	0	0	6	63	31	54	6	99	28	73	7	101	34	103	Azimuth_2.0	0.5531	61	25	1	1
CSNK2A1.g5	1457	30	9606	1457	CSNK2A1	NM_177559.3		CRISPRko	CDS	NC_000020.11	-	SpyoCas9	5	1	1	5.20.100	+	antisense	499834	CACCTACTATACTCACCACA	CTAACACCTACTATACTCACCACAGGGTCT	GGG	5	314	1176	26.7		0	0	0	0	1	58	26	115	2	111	48	152	6	64	24	67	Azimuth_2.0	0.6436	17	4	1	1
CSNK2A1.g6	1457	30	9606	1457	CSNK2A1	NM_177559.3		CRISPRko	CDS	NC_000020.11	-	SpyoCas9	5	1	1	5.20.100	-	sense	492352	TCAGCTACGACTAATAGACT	TTTTTCAGCTACGACTAATAGACTGGGGTT	GGG	9	523	1176	44.5		1	1	0	0	1	19	4	4	0	19	8	13	0	13	4	11	Azimuth_2.0	0.564	54	65	1	1
CXCR1.g1	3577	30	9606	3577	CXCR1	NM_000634.3		CRISPRko	CDS	NC_000002.12	-	SpyoCas9	5	1	1	5.20.100	-	sense	218164609	CAAAATGGCGGATGGTGTTG	ACAGCAAAATGGCGGATGGTGTTGCGGATC	CGG	2	603	1053	57.3		0	0	0	0	2	58	24	61	9	78	18	92	3	50	20	32	Azimuth_2.0	0.5303	78	19	1	1
CXCR1.g2	3577	30	9606	3577	CXCR1	NM_000634.3		CRISPRko	CDS	NC_000002.12	-	SpyoCas9	5	1	1	5.20.100	+	antisense	218165146	CTGTAATCTTCATCTGCAGG	GGGGCTGTAATCTTCATCTGCAGGTGGCAT	TGG	2	66	1053	6.3		0	0	0	0	5	70	16	68	12	58	32	65	10	91	49	93	Azimuth_2.0	0.5622	55	46	1	1
CXCR1.g3	3577	30	9606	3577	CXCR1	NM_000634.3		CRISPRko	CDS	NC_000002.12	-	SpyoCas9	5	1	1	5.20.100	-	sense	218164617	TGACACAGCAAAATGGCGGA	GAAATGACACAGCAAAATGGCGGATGGTGT	TGG	2	595	1053	56.5		0	0	0	0	8	68	15	53	2	51	16	51	6	101	53	114	Azimuth_2.0	0.5798	49	61	1	1
CXCR1.g4	3577	30	9606	3577	CXCR1	NM_000634.3		CRISPRko	CDS	NC_000002.12	-	SpyoCas9	5	1	1	5.20.100	-	sense	218164650	TTCCAGTCCAGTTTGCTATG	ACAATTCCAGTCCAGTTTGCTATGAGGTCC	AGG	2	562	1053	53.4		0	0	0	0	1	43	17	38	3	57	29	81	2	76	34	63	Azimuth_2.0	0.5814	46	10	1	1
CXCR1.g5	3577	30	9606	3577	CXCR1	NM_000634.3		CRISPRko	CDS	NC_000002.12	-	SpyoCas9	5	1	1	5.20.100	-	sense	218164818	GCTGTTGGCCTGCATCAGTG	TCCTGCTGTTGGCCTGCATCAGTGTGGACC	TGG	2	394	1053	37.4		0	0	0	0	7	35	6	37	3	66	22	51	16	107	40	63	Azimuth_2.0	0.6291	23	55	1	1
CXCR1.g6	3577	30	9606	3577	CXCR1	NM_000634.3		CRISPRko	CDS	NC_000002.12	-	SpyoCas9	5	1	1	5.20.100	-	sense	218164621	GAAATGACACAGCAAAATGG	CTGGGAAATGACACAGCAAAATGGCGGATG	CGG	2	591	1053	56.1		0	0	0	0	2	119	52	117	9	268	118	298	4	248	127	258	Azimuth_2.0	0.7056	4	24	1	1
CXCR2.g1	3579	30	9606	3579	CXCR2	NM_001557.4		CRISPRko	CDS	NC_000002.12	+	SpyoCas9	5	1	1	5.20.100	-	antisense	218134890	ATCTAGTAGAAAAGGGGGCA	CGGCATCTAGTAGAAAAGGGGGCAGGGTAG	GGG	3	88	1083	8.1		0	0	0	0	0	281	86	307	2	168	56	150	1	165	65	151	Azimuth_2.0	0.5596	59	11	1	1
CXCR2.g2	3579	30	9606	3579	CXCR2	NM_001557.4		CRISPRko	CDS	NC_000002.12	+	SpyoCas9	5	1	1	5.20.100	-	antisense	218135342	GTCCTTCGGAAAAGTAAGAC	GACGGTCCTTCGGAAAAGTAAGACAGGCAG	AGG	3	540	1083	49.9		0	0	0	0	0	37	16	54	2	65	17	53	7	89	38	67	Azimuth_2.0	0.5554	65	7	1	1
CXCR2.g3	3579	30	9606	3579	CXCR2	NM_001557.4		CRISPRko	CDS	NC_000002.12	+	SpyoCas9	5	1	1	5.20.100	-	antisense	218134918	CCAGGGATTCTGGTTCACAT	ATTTCCAGGGATTCTGGTTCACATGGGGCG	GGG	3	116	1083	10.7		0	0	0	0	4	30	14	30	1	63	44	55	7	134	47	140	Azimuth_2.0	0.5706	52	42	1	1
CXCR2.g4	3579	30	9606	3579	CXCR2	NM_001557.4		CRISPRko	CDS	NC_000002.12	+	SpyoCas9	5	1	1	5.20.100	+	sense	218135491	CTGATCATGCTGTTCTGCTA	ACTGCTGATCATGCTGTTCTGCTACGGATT	CGG	3	689	1083	63.6		0	0	0	0	4	37	21	35	5	58	14	73	9	118	57	99	Azimuth_2.0	0.5575	62	44	1	1
CXCR2.g5	3579	30	9606	3579	CXCR2	NM_001557.4		CRISPRko	CDS	NC_000002.12	+	SpyoCas9	5	1	1	5.20.100	-	antisense	218134895	GCGGCATCTAGTAGAAAAGG	TGGGGCGGCATCTAGTAGAAAAGGGGGCAG	GGG	3	93	1083	8.6		0	0	0	0	4	83	39	86	3	73	33	91	4	84	38	80	Azimuth_2.0	0.6994	3	49	1	1
CXCR2.g6	3579	30	9606	3579	CXCR2	NM_001557.4		CRISPRko	CDS	NC_000002.12	+	SpyoCas9	5	1	1	5.20.100	-	antisense	218135337	TCGGAAAAGTAAGACAGGCA	TCCTTCGGAAAAGTAAGACAGGCAGGGCCA	GGG	3	535	1083	49.4		0	0	0	0	4	243	91	217	10	1530	469	1225	11	1389	425	991	Azimuth_2.0	0.6694	8	51	1	1
CXCR4.g1	7852	30	9606	7852	CXCR4	NM_001008540.2		CRISPRko	CDS	NC_000002.12	-	SpyoCas9	5	1	1	5.20.100	+	antisense	136115428	TGAAGTCGGGAATAGTCAGC	AAGATGAAGTCGGGAATAGTCAGCAGGAGG	AGG	1	512	1071	47.8		0	0	0	0	1	30	7	25	3	32	9	27	1	26	14	21	Azimuth_2.0	0.5769	48	17	1	1
CXCR4.g2	7852	30	9606	7852	CXCR4	NM_001008540.2		CRISPRko	CDS	NC_000002.12	-	SpyoCas9	5	1	1	5.20.100	-	sense	136115396	CATCTTTGCCAACGTCAGTG	ACTTCATCTTTGCCAACGTCAGTGAGGCAG	AGG	1	544	1071	50.8		0	0	0	0	5	16	12	33	9	53	35	52	13	71	30	91	Azimuth_2.0	0.6576	11	71	1	1
CXCR4.g3	7852	30	9606	7852	CXCR4	NM_001008540.2		CRISPRko	CDS	NC_000002.12	-	SpyoCas9	5	1	1	5.20.100	-	sense	136115750	GGGCAATGGATTGGTCATCC	TTGTGGGCAATGGATTGGTCATCCTGGTCA	TGG	1	190	1071	17.7		0	0	0	0	0	25	17	37	3	51	28	58	4	76	34	67	Azimuth_2.0	0.5247	83	2	1	1
CXCR4.g4	7852	30	9606	7852	CXCR4	NM_001008540.2		CRISPRko	CDS	NC_000002.12	-	SpyoCas9	5	1	1	5.20.100	-	sense	136115877	ACACCGAGGAAATGGGCTCA	AACTACACCGAGGAAATGGGCTCAGGGGAC	GGG	1	63	1071	5.9		0	0	0	0	1	72	25	73	9	98	30	68	12	105	43	85	Azimuth_2.0	0.5654	56	29	1	1
CXCR4.g5	7852	30	9606	7852	CXCR4	NM_001008540.2		CRISPRko	CDS	NC_000002.12	-	SpyoCas9	5	1	1	5.20.100	+	antisense	136115649	ACGGCATCAACTGCCCAGAA	TGCCACGGCATCAACTGCCCAGAAGGGAAG	GGG	1	291	1071	27.2		0	0	0	0	5	53	21	46	5	89	26	63	17	116	40	88	Azimuth_2.0	0.6558	14	74	1	1
CXCR4.g6	7852	30	9606	7852	CXCR4	NM_001008540.2		CRISPRko	CDS	NC_000002.12	-	SpyoCas9	5	1	1	5.20.100	-	sense	136115496	TCCACGCCACCAACAGTCAG	ATCGTCCACGCCACCAACAGTCAGAGGCCA	AGG	1	444	1071	41.5		0	0	0	0	5	27	7	21	10	27	14	26	8	44	18	64	Azimuth_2.0	0.6464	18	72	1	1
CYP11A1.g1	1583	30	9606	1583	CYP11A1	NM_000781.3		CRISPRko	CDS	NC_000015.10	-	SpyoCas9	5	1	1	5.20.100	-	sense	74343074	AGTGTTCACCACGATTACCG	AGGAAGTGTTCACCACGATTACCGTGGCAT	TGG	5	893	1566	57		0	0	0	0	1	5	0	5	1	13	4	11	1	3	2	9	Azimuth_2.0	0.7269	2	21	1	1
CYP11A1.g2	1583	30	9606	1583	CYP11A1	NM_000781.3		CRISPRko	CDS	NC_000015.10	-	SpyoCas9	5	1	1	5.20.100	+	antisense	74345047	GCAAGCCCCCTTACACTCAA	AGGTGCAAGCCCCCTTACACTCAAAGGCAA	AGG	3	622	1566	39.7		0	0	0	0	0	39	11	42	5	51	19	47	6	61	32	77	Azimuth_2.0	0.5882	72	16	1	1
CYP11A1.g3	1583	30	9606	1583	CYP11A1	NM_000781.3		CRISPRko	CDS	NC_000015.10	-	SpyoCas9	5	1	1	5.20.100	-	sense	74345110	CCTGCACAGGCGCATCAAGA	GTGTCCTGCACAGGCGCATCAAGAAGGCGG	AGG	3	559	1566	35.7		0	0	0	0	1	30	8	17	12	32	16	31	14	56	23	34	Azimuth_2.0	0.5865	74	29	1	1
CYP11A1.g4	1583	30	9606	1583	CYP11A1	NM_000781.3		CRISPRko	CDS	NC_000015.10	-	SpyoCas9	5	1	1	5.20.100	+	antisense	74343077	AGAGGATGCCACGGTAATCG	CTGTAGAGGATGCCACGGTAATCGTGGTGA	TGG	5	890	1566	56.8		0	0	0	0	0	7	3	4	10	15	2	19	4	20	14	12	Azimuth_2.0	0.6346	33	1	1	1
CYP11A1.g5	1583	30	9606	1583	CYP11A1	NM_000781.3		CRISPRko	CDS	NC_000015.10	-	SpyoCas9	5	1	1	5.20.100	+	antisense	74347946	ATACTGGTGATAGGCGACCC	GGTAATACTGGTGATAGGCGACCCAGGGCG	AGG	2	379	1566	24.2		0	0	0	0	2	9	4	12	7	26	8	22	8	79	27	46	Azimuth_2.0	0.6133	52	58	1	1
CYP11A1.g6	1583	30	9606	1583	CYP11A1	NM_000781.3		CRISPRko	CDS	NC_000015.10	-	SpyoCas9	5	1	1	5.20.100	-	sense	74343030	AGACAGCAAGATGTCCTTCG	TGGGAGACAGCAAGATGTCCTTCGAGGACA	AGG	5	937	1566	59.8		0	0	0	0	3	30	22	35	12	54	23	44	21	58	37	73	Azimuth_2.0	0.6465	26	89	1	1
CYP11B1.g1	1584	30	9606	1584	CYP11B1	NM_000497.4		CRISPRko	CDS	NC_000008.11	-	SpyoCas9	5	1	1	5.20.100	+	antisense	142876347	TGCTGGTGTACTGTTGAGGG	ACGATGCTGGTGTACTGTTGAGGGCGGCTG	CGG	5	848	1512	56.1		0	0	0	0	2	34	17	56	4	64	15	48	6	83	41	114	Azimuth_2.0	0.7068	6	21	1	1
CYP11B1.g2	1584	30	9606	1584	CYP11B1	NM_000497.4		CRISPRko	CDS	NC_000008.11	-	SpyoCas9	5	1	1	5.20.100	+	antisense	142876343	ACGATGCTGGTGTACTGTTG	CGCCACGATGCTGGTGTACTGTTGAGGGCG	AGG	5	852	1512	56.3		0	0	0	0	2	49	44	61	3	93	27	66	3	123	51	126	Azimuth_2.0	0.5646	77	22	1	1
CYP11B1.g3	1584	30	9606	1584	CYP11B1	NM_000497.4		CRISPRko	CDS	NC_000008.11	-	SpyoCas9	5	1	1	5.20.100	-	sense	142876327	ACAGTACACCAGCATCGTGG	CTCAACAGTACACCAGCATCGTGGCGGAGC	CGG	5	868	1512	57.4		0	0	0	0	16	21	4	28	21	45	17	36	23	29	11	30	Azimuth_2.0	0.7001	7	103	1	1
CYP11B1.g4	1584	30	9606	1584	CYP11B1	NM_000497.4		CRISPRko	CDS	NC_000008.11	-	SpyoCas9	5	1	1	5.20.100	-	sense	142876330	TCAACAGTACACCAGCATCG	GCCCTCAACAGTACACCAGCATCGTGGCGG	TGG	5	865	1512	57.2		0	0	0	0	4	21	5	14	6	34	10	32	3	37	15	37	Azimuth_2.0	0.756	2	39	1	1
CYP11B1.g5	1584	30	9606	1584	CYP11B1	NM_000497.4		CRISPRko	CDS	NC_000008.11	-	SpyoCas9	5	1	1	5.20.100	+	antisense	142879685	CACCTGTTGCCTGGACGCCG	CAGCCACCTGTTGCCTGGACGCCGGGGCAT	GGG	1	129	1512	8.5		0	0	0	0	3	60	23	51	12	103	30	81	7	62	19	55	Azimuth_2.0	0.5724	72	35	1	1
CYP11B1.g6	1584	30	9606	1584	CYP11B1	NM_000497.4		CRISPRko	CDS	NC_000008.11	-	SpyoCas9	5	1	1	5.20.100	+	antisense	142877193	CTTCTGGATTCAGCCGCAAT	AGCACTTCTGGATTCAGCCGCAATCGGTTG	CGG	3	425	1512	28.1		0	0	0	0	1	8	4	2	2	16	10	19	2	57	23	69	Azimuth_2.0	0.5316	115	5	1	1
CYP17A1.g1	1586	30	9606	1586	CYP17A1	NM_000102.4		CRISPRko	CDS	NC_000010.11	-	SpyoCas9	5	1	1	5.20.100	+	antisense	102833195	TGTTGGTGATAGAGTCACTC	AGCATGTTGGTGATAGAGTCACTCCGGAAT	CGG	5	767	1527	50.2		0	0	1	0	2	36	19	47	4	71	26	72	3	96	44	101	Azimuth_2.0	0.6296	35	190	1	1
CYP17A1.g2	1586	30	9606	1586	CYP17A1	NM_000102.4		CRISPRko	CDS	NC_000010.11	-	SpyoCas9	5	1	1	5.20.100	+	antisense	102834973	TATGGACTGTCCGTTGTGGG	TGTCTATGGACTGTCCGTTGTGGGTGGCCA	TGG	3	478	1527	31.3		0	0	0	0	1	23	6	13	3	34	11	36	10	68	19	51	Azimuth_2.0	0.627	37	33	1	1
CYP17A1.g3	1586	30	9606	1586	CYP17A1	NM_000102.4		CRISPRko	CDS	NC_000010.11	-	SpyoCas9	5	1	1	5.20.100	-	sense	102835365	CATCGCGTCCAACAACCGTA	TAGACATCGCGTCCAACAACCGTAAGGGTA	AGG	2	325	1527	21.3		0	0	0	0	0	4	0	0	1	2	0	0	0	1	1	1	Azimuth_2.0	0.5634	91	2	1	1
CYP17A1.g4	1586	30	9606	1586	CYP17A1	NM_000102.4		CRISPRko	CDS	NC_000010.11	-	SpyoCas9	5	1	1	5.20.100	-	sense	102834883	CAATACCTCCTACAAGAATG	GCTTCAATACCTCCTACAAGAATGGGGACC	GGG	3	568	1527	37.2		0	0	0	0	3	40	22	42	6	69	44	71	6	134	33	87	Azimuth_2.0	0.6737	13	81	1	1
CYP17A1.g5	1586	30	9606	1586	CYP17A1	NM_000102.4		CRISPRko	CDS	NC_000010.11	-	SpyoCas9	5	1	1	5.20.100	-	sense	102835364	ATCGCGTCCAACAACCGTAA	AGACATCGCGTCCAACAACCGTAAGGGTAT	GGG	2	326	1527	21.3		0	0	0	0	0	3	2	9	0	5	1	7	0	3	1	2	Azimuth_2.0	0.6547	21	1	1	1
CYP17A1.g6	1586	30	9606	1586	CYP17A1	NM_000102.4		CRISPRko	CDS	NC_000010.11	-	SpyoCas9	5	1	1	5.20.100	-	sense	102837162	CCCATCTATTCGGTTCGTAT	TGGCCCCATCTATTCGGTTCGTATGGGCAC	GGG	1	200	1527	13.1		0	0	0	0	0	7	4	4	0	14	7	8	0	10	10	17	Azimuth_2.0	0.5412	111	4	1	1
CYP19A1.g1	1588	30	9606	1588	CYP19A1	NM_001347253.2		CRISPRko	CDS	NC_000015.10	-	SpyoCas9	5	1	1	5.20.100	-	sense	51218647	TCCTACAGAAAGTGCTATCG	TTTTTCCTACAGAAAGTGCTATCGTGGTTA	TGG	6	637	1512	42.1		0	0	1	0	0	30	10	25	5	46	19	56	3	67	26	63	Azimuth_2.0	0.5692	51	9	1	1
CYP19A1.g2	1588	30	9606	1588	CYP19A1	NM_001347253.2		CRISPRko	CDS	NC_000015.10	-	SpyoCas9	5	1	1	5.20.100	+	antisense	51236916	GCATGAATTCTCCATATACC	ACTCGCATGAATTCTCCATATACCCGGTTG	CGG	3	239	1512	15.8		0	0	1	0	1	38	20	35	3	75	33	73	8	173	61	140	Azimuth_2.0	0.6083	31	35	1	1
CYP19A1.g3	1588	30	9606	1588	CYP19A1	NM_001347253.2		CRISPRko	CDS	NC_000015.10	-	SpyoCas9	5	1	1	5.20.100	-	sense	51218634	GCTATCGTGGTTAAAATCCA	AAGTGCTATCGTGGTTAAAATCCAAGGTTA	AGG	6	650	1512	43		0	0	1	0	1	49	14	54	1	70	25	63	1	55	20	51	Azimuth_2.0	0.5993	34	41	1	1
CYP19A1.g4	1588	30	9606	1588	CYP19A1	NM_001347253.2		CRISPRko	CDS	NC_000015.10	-	SpyoCas9	5	1	1	5.20.100	+	antisense	51215720	CTCTGCTAAAATCAACTCAG	GTACCTCTGCTAAAATCAACTCAGTGGCAA	TGG	7	841	1512	55.6		0	0	1	0	2	77	29	87	2	104	53	125	1	130	68	163	Azimuth_2.0	0.6823	9	67	1	1
CYP19A1.g5	1588	30	9606	1588	CYP19A1	NM_001347253.2		CRISPRko	CDS	NC_000015.10	-	SpyoCas9	5	1	1	5.20.100	+	antisense	51222406	CAGCATGACACGACGCAGAA	TGTCCAGCATGACACGACGCAGAAGGGTCA	GGG	5	571	1512	37.8		0	0	1	0	0	17	2	12	5	36	16	28	3	78	32	70	Azimuth_2.0	0.6833	8	5	1	1
CYP19A1.g6	1588	30	9606	1588	CYP19A1	NM_001347253.2		CRISPRko	CDS	NC_000015.10	-	SpyoCas9	5	1	1	5.20.100	-	sense	51236884	GCGAGTCTGGATCTCTGGAG	TCATGCGAGTCTGGATCTCTGGAGAGGAAA	AGG	3	271	1512	17.9		0	0	1	0	2	123	46	109	9	137	43	95	7	189	69	145	Azimuth_2.0	0.6495	11	72	1	1
CYP3A4.g1	1576	30	9606	1576	CYP3A4	NM_017460.6		CRISPRko	CDS	NC_000007.14	-	SpyoCas9	5	1	1	5.20.100	-	sense	99772667	TGATGGTCAACAGCCTGTGC	TTTATGATGGTCAACAGCCTGTGCTGGCTA	TGG	4	241	1512	15.9		0	0	0	0	4	75	29	29	12	90	77	94	10	127	47	70	Azimuth_2.0	0.5136	84	26	1	1
CYP3A4.g2	1576	30	9606	1576	CYP3A4	NM_017460.6		CRISPRko	CDS	NC_000007.14	-	SpyoCas9	5	1	1	5.20.100	+	antisense	99766379	AAACACTCTGGTTACCTTTG	TCAGAAACACTCTGGTTACCTTTGTGGGAC	TGG	9	863	1512	57.1		0	0	0	0	7	92	34	84	6	90	39	82	9	159	65	173	Azimuth_2.0	0.5088	87	48	1	1
CYP3A4.g3	1576	30	9606	1576	CYP3A4	NM_017460.6		CRISPRko	CDS	NC_000007.14	-	SpyoCas9	5	1	1	5.20.100	+	antisense	99764004	TTGGGCCACGAGCTCCAGAT	TTGATTGGGCCACGAGCTCCAGATCGGACA	CGG	10	877	1512	58		0	0	0	0	5	53	15	30	8	152	41	99	11	123	46	105	Azimuth_2.0	0.5769	57	31	1	1
CYP3A4.g4	1576	30	9606	1576	CYP3A4	NM_017460.6		CRISPRko	CDS	NC_000007.14	-	SpyoCas9	5	1	1	5.20.100	+	antisense	99778079	TGTCAAACATACAAAAGCCC	TCCATGTCAAACATACAAAAGCCCTGGGAG	TGG	3	167	1512	11		0	0	0	0	2	336	160	453	6	374	154	446	2	325	134	321	Azimuth_2.0	0.4702	107	10	1	1
CYP3A4.g5	1576	30	9606	1576	CYP3A4	NM_017460.6		CRISPRko	CDS	NC_000007.14	-	SpyoCas9	5	1	1	5.20.100	+	antisense	99767240	ATACTTCAAGAATTGGGATG	TTTAATACTTCAAGAATTGGGATGAGGAAT	AGG	8	689	1512	45.6		0	0	0	0	3	114	43	116	3	123	63	104	10	136	66	149	Azimuth_2.0	0.5104	86	18	1	1
CYP3A4.g6	1576	30	9606	1576	CYP3A4	NM_017460.6		CRISPRko	CDS	NC_000007.14	-	SpyoCas9	5	1	1	5.20.100	+	antisense	99778080	GTCAAACATACAAAAGCCCT	CCATGTCAAACATACAAAAGCCCTGGGAGG	GGG	3	166	1512	11		0	0	1	0	1	162	64	173	4	219	63	186	3	366	152	309	Azimuth_2.0	0.5955	42	65	1	1
CYP3A43.g1	64816	30	9606	64816	CYP3A43	NM_022820.5		CRISPRko	CDS	NC_000007.14	+	SpyoCas9	5	1	1	5.20.100	-	antisense	99848189	TCACCAACATATCTCCACAT	CTTCTCACCAACATATCTCCACATTGGGAA	TGG	6	455	1515	30		0	0	0	0	1	31	9	23	4	51	21	69	7	123	60	141	Azimuth_2.0	0.5944	31	17	1	1
CYP3A43.g2	64816	30	9606	64816	CYP3A43	NM_022820.5		CRISPRko	CDS	NC_000007.14	+	SpyoCas9	5	1	1	5.20.100	+	sense	99844242	GTCTTCACAAACCAGATGGT	CTCTGTCTTCACAAACCAGATGGTAGGCCT	AGG	4	317	1515	20.9		0	0	0	0	2	69	24	64	6	90	30	84	10	122	67	128	Azimuth_2.0	0.6488	13	38	1	1
CYP3A43.g3	64816	30	9606	64816	CYP3A43	NM_022820.5		CRISPRko	CDS	NC_000007.14	+	SpyoCas9	5	1	1	5.20.100	+	sense	99848186	GTCCCCATCATTTCCCAATG	GATGGTCCCCATCATTTCCCAATGTGGAGA	TGG	6	452	1515	29.8		0	0	0	0	2	68	25	82	3	108	43	83	4	164	74	171	Azimuth_2.0	0.6103	24	37	1	1
CYP3A43.g4	64816	30	9606	64816	CYP3A43	NM_022820.5		CRISPRko	CDS	NC_000007.14	+	SpyoCas9	5	1	1	5.20.100	+	sense	99844150	CCCCACACAGGCTGTATGAG	TTTCCCCCACACAGGCTGTATGAGGGGCAA	GGG	4	225	1515	14.9		0	0	0	0	2	52	13	65	3	88	30	72	11	191	58	141	Azimuth_2.0	0.5928	32	34	1	1
CYP3A43.g5	64816	30	9606	64816	CYP3A43	NM_022820.5		CRISPRko	CDS	NC_000007.14	+	SpyoCas9	5	1	1	5.20.100	-	antisense	99844168	GGATCCATGATGACCAGCAT	GTCGGGATCCATGATGACCAGCATGGGCTG	GGG	4	243	1515	16		0	0	0	0	3	33	12	19	17	68	29	74	19	158	89	131	Azimuth_2.0	0.6154	21	54	1	1
CYP3A43.g6	64816	30	9606	64816	CYP3A43	NM_022820.5		CRISPRko	CDS	NC_000007.14	+	SpyoCas9	5	1	1	5.20.100	+	sense	99847498	ACTCAAGCCTTTAGGTCCAA	TTGAACTCAAGCCTTTAGGTCCAATGGGAT	TGG	5	328	1515	21.7		0	0	0	0	1	28	14	41	3	53	18	55	5	48	23	45	Azimuth_2.0	0.5305	67	15	1	1
CYP3A5.g1	1577	30	9606	1577	CYP3A5	NM_000777.5		CRISPRko	CDS	NC_000007.14	-	SpyoCas9	5	1	1	5.20.100	-	sense	99672674	TCCCCACACAGAACGTATGA	GTTGTCCCCACACAGAACGTATGAAGGTCA	AGG	4	224	1509	14.8		0	1	0	0	1	19	9	25	5	48	26	41	1	63	27	54	Azimuth_2.0	0.5339	75	5	1	1
CYP3A5.g2	1577	30	9606	1577	CYP3A5	NM_000777.5		CRISPRko	CDS	NC_000007.14	-	SpyoCas9	5	1	1	5.20.100	+	antisense	99665228	TCTTAGTGCTCTCCACAAAG	AACTTCTTAGTGCTCTCCACAAAGGGGTCT	GGG	7	608	1509	40.3		0	1	0	0	3	31	19	44	10	77	36	61	4	81	31	97	Azimuth_2.0	0.6579	17	37	1	1
CYP3A5.g3	1577	30	9606	1577	CYP3A5	NM_000777.5		CRISPRko	CDS	NC_000007.14	-	SpyoCas9	5	1	1	5.20.100	+	antisense	99672633	TAGCACTGTTCTGATCACGT	TCACTAGCACTGTTCTGATCACGTCGGGAT	CGG	4	265	1509	17.6		0	1	0	0	2	32	9	37	8	41	12	50	4	81	22	75	Azimuth_2.0	0.7752	1	22	1	1
CYP3A5.g4	1577	30	9606	1577	CYP3A5	NM_000777.5		CRISPRko	CDS	NC_000007.14	-	SpyoCas9	5	1	1	5.20.100	-	sense	99666645	ATGTATTGGTGAGAAACTTG	GGAGATGTATTGGTGAGAAACTTGAGGCGG	AGG	6	477	1509	31.6		0	1	0	1	5	163	89	173	9	223	81	255	8	239	103	295	Azimuth_2.0	0.6783	13	109	1	1
CYP3A5.g5	1577	30	9606	1577	CYP3A5	NM_000777.5		CRISPRko	CDS	NC_000007.14	-	SpyoCas9	5	1	1	5.20.100	+	antisense	99672645	GATCACGTCGGGATCTGTGA	TTCTGATCACGTCGGGATCTGTGATGGCCA	TGG	4	253	1509	16.8		0	1	0	0	7	25	11	29	3	28	27	64	4	16	3	15	Azimuth_2.0	0.5769	55	79	1	1
CYP3A5.g6	1577	30	9606	1577	CYP3A5	NM_000777.5		CRISPRko	CDS	NC_000007.14	-	SpyoCas9	5	1	1	5.20.100	+	antisense	99660576	GGCCAGTTCATATAAAGTGA	GAGTGGCCAGTTCATATAAAGTGAAGGAAA	AGG	10	949	1509	62.9		0	1	0	0	1	103	44	79	6	134	34	129	3	120	57	132	Azimuth_2.0	0.6154	32	14	1	1
CYP3A7.g1	1551	30	9606	1551	CYP3A7	NM_000765.5		CRISPRko	CDS	NC_000007.14	-	SpyoCas9	5	1	1	5.20.100	+	antisense	99715780	GAGAGAACGAATGGATCTAA	TATTGAGAGAACGAATGGATCTAATGGATT	TGG	7	648	1512	42.9	100861540 (CYP3A7-CYP3A51P)	1	1	0	0	0	62	25	84	3	169	85	317	3	44	15	74	Azimuth_2.0	0.4012	130	4	1	1
CYP3A7.g2	1551	30	9606	1551	CYP3A7	NM_000765.5		CRISPRko	CDS	NC_000007.14	-	SpyoCas9	5	1	1	5.20.100	-	sense	99717218	TGTTGGTGAGAAATCTGAGG	GATGTGTTGGTGAGAAATCTGAGGCGGGAA	CGG	6	480	1512	31.7	1576 (CYP3A4), 100861540 (CYP3A7-CYP3A51P)	2	1	0	0	8	106	44	112	6	140	50	124	12	299	105	283	Azimuth_2.0	0.7098	7	118	1	1
CYP3A7.g3	1551	30	9606	1551	CYP3A7	NM_000765.5		CRISPRko	CDS	NC_000007.14	-	SpyoCas9	5	1	1	5.20.100	+	antisense	99713528	TCAGCTGAAGGAAATCCACT	ATCATCAGCTGAAGGAAATCCACTCGGTGC	CGG	9	806	1512	53.3	1576 (CYP3A4), 100861540 (CYP3A7-CYP3A51P)	2	1	0	0	2	51	30	62	14	94	27	78	15	130	53	143	Azimuth_2.0	0.6644	13	92	1	1
CYP3A7.g4	1551	30	9606	1551	CYP3A7	NM_000765.5		CRISPRko	CDS	NC_000007.14	-	SpyoCas9	5	1	1	5.20.100	-	sense	99717221	ATGTGTTGGTGAGAAATCTG	GGAGATGTGTTGGTGAGAAATCTGAGGCGG	AGG	6	477	1512	31.5	1576 (CYP3A4), 100861540 (CYP3A7-CYP3A51P)	2	1	0	0	7	223	78	220	6	204	76	201	5	306	130	355	Azimuth_2.0	0.7242	4	116	1	1
CYP3A7.g5	1551	30	9606	1551	CYP3A7	NM_000765.5		CRISPRko	CDS	NC_000007.14	-	SpyoCas9	5	1	1	5.20.100	-	sense	99720319	ATTCTGTCTTCACAAACCGG	TGTTATTCTGTCTTCACAAACCGGAGGGTA	AGG	4	312	1512	20.6	1576 (CYP3A4), 100861540 (CYP3A7-CYP3A51P)	2	1	0	0	5	21	18	26	3	38	15	43	10	44	27	67	Azimuth_2.0	0.6546	17	108	1	1
CYP3A7.g6	1551	30	9606	1551	CYP3A7	NM_000765.5		CRISPRko	CDS	NC_000007.14	-	SpyoCas9	5	1	1	5.20.100	+	antisense	99710827	GAAGGAGAGAACACTGCTCG	TAATGAAGGAGAGAACACTGCTCGTGGTTT	TGG	10	931	1512	61.6	1576 (CYP3A4), 100861540 (CYP3A7-CYP3A51P)	2	1	0	0	0	59	19	35	4	77	26	49	11	75	33	66	Azimuth_2.0	0.5794	55	81	1	1
CYP3A7-CYP3A51P.g1	100861540	30	9606	100861540	CYP3A7-CYP3A51P	NM_001256497.3		CRISPRko	CDS	NC_000007.14	-	SpyoCas9	5	1	1	5.20.100	-	sense	99710764	TGTCCAGCAGAAAGTGCAGA	CTGATGTCCAGCAGAAAGTGCAGAAGGAAA	AGG	10	994	1608	61.8	1551 (CYP3A7)	1	1	0	1	20	139	58	116	21	171	64	132	31	265	107	266	Azimuth_2.0	0.6324	25	87	1	1
CYP3A7-CYP3A51P.g2	100861540	30	9606	100861540	CYP3A7-CYP3A51P	NM_001256497.3		CRISPRko	CDS	NC_000007.14	-	SpyoCas9	5	1	1	5.20.100				CTGTAGCACAGTATCATAGGTGG																								Azimuth_2.0				1	1
CYP3A7-CYP3A51P.g3	100861540	30	9606	100861540	CYP3A7-CYP3A51P	NM_001256497.3		CRISPRko	CDS	NC_000007.14	-	SpyoCas9	5	1	1	5.20.100				AGCACAGTATCATAGGTGGGTGG																								Azimuth_2.0				1	1
CYP3A7-CYP3A51P.g4	100861540	30	9606	100861540	CYP3A7-CYP3A51P	NM_001256497.3		CRISPRko	CDS	NC_000007.14	-	SpyoCas9	5	1	1	5.20.100				TGTAGCACAGTATCATAGGTGGG																								Azimuth_2.0				1	1
CYP3A7-CYP3A51P.g5	100861540	30	9606	100861540	CYP3A7-CYP3A51P	NM_001256497.3		CRISPRko	CDS	NC_000007.14	-	SpyoCas9	5	1	1	5.20.100				TGCCCAGTATGGAGATGTGTTGG																								Azimuth_2.0				1	1
CYP3A7-CYP3A51P.g6	100861540	30	9606	100861540	CYP3A7-CYP3A51P	NM_001256497.3		CRISPRko	CDS	NC_000007.14	-	SpyoCas9	5	1	1	5.20.100				GTTGGTGAGAAATCTGAGGCGGG																								Azimuth_2.0				1	1
CYSLTR1.g1	10800	30	9606	10800	CYSLTR1	NM_001282187.2		CRISPRko	CDS	NC_000023.11	-	SpyoCas9	5	1	1	5.20.100	+	antisense	78273662	AGAGATCATAGAGTACAAGG	CAACAGAGATCATAGAGTACAAGGTGGAAT	TGG	4	85	1014	8.4		0	0	0	0	3	54	15	42	8	82	38	65	6	72	28	61	Azimuth_2.0	0.7565	1	35	1	1
CYSLTR1.g2	10800	30	9606	10800	CYSLTR1	NM_001282187.2		CRISPRko	CDS	NC_000023.11	-	SpyoCas9	5	1	1	5.20.100	+	antisense	78273382	GAAAAACAATTGCAATGCAC	ACTGGAAAAACAATTGCAATGCACCGGAAA	CGG	4	365	1014	36		0	0	0	0	1	71	25	58	2	132	47	133	3	173	79	191	Azimuth_2.0	0.585	25	15	1	1
CYSLTR1.g3	10800	30	9606	10800	CYSLTR1	NM_001282187.2		CRISPRko	CDS	NC_000023.11	-	SpyoCas9	5	1	1	5.20.100	+	antisense	78273659	AACAGAGATCATAGAGTACA	CTACAACAGAGATCATAGAGTACAAGGTGG	AGG	4	88	1014	8.7		0	0	0	0	2	98	34	88	2	108	42	108	10	142	50	134	Azimuth_2.0	0.6376	13	28	1	1
CYSLTR1.g4	10800	30	9606	10800	CYSLTR1	NM_001282187.2		CRISPRko	CDS	NC_000023.11	-	SpyoCas9	5	1	1	5.20.100	+	antisense	78273424	TAAAGAAGATGCTACAATAG	GTCATAAAGAAGATGCTACAATAGAGGTTG	AGG	4	323	1014	31.9		0	0	0	0	2	36	15	59	10	78	28	155	10	156	69	145	Azimuth_2.0	0.5794	28	23	1	1
CYSLTR1.g5	10800	30	9606	10800	CYSLTR1	NM_001282187.2		CRISPRko	CDS	NC_000023.11	-	SpyoCas9	5	1	1	5.20.100	-	sense	78273512	GTGCACACTGCCTCTCCGTG	GTGTGTGCACACTGCCTCTCCGTGTGGTCT	TGG	4	235	1014	23.2		0	0	0	0	4	69	29	62	14	119	58	96	8	107	38	91	Azimuth_2.0	0.6741	9	49	1	1
CYSLTR1.g6	10800	30	9606	10800	CYSLTR1	NM_001282187.2		CRISPRko	CDS	NC_000023.11	-	SpyoCas9	5	1	1	5.20.100	+	antisense	78273395	AATGCACCGGAAAAAGCTCA	TTGCAATGCACCGGAAAAAGCTCATGGCTG	TGG	4	352	1014	34.7		0	0	0	0	6	48	12	39	4	60	20	63	9	66	28	94	Azimuth_2.0	0.6376	14	55	1	1
DDC.g1	1644	30	9606	1644	DDC	NM_001082971.2		CRISPRko	CDS	NC_000007.14	-	SpyoCas9	5	1	1	5.20.100	-	sense	50539947	GCTTGCGGACATGCTGTGCG	CCATGCTTGCGGACATGCTGTGCGGGGCCA	GGG	3	283	1443	19.6	100129427 (DDC-AS1)	0	0	1	0	6	34	8	27	5	38	10	25	5	36	20	19	Azimuth_2.0	0.6449	28	191	1	1
DDC.g2	1644	30	9606	1644	DDC	NM_001082971.2		CRISPRko	CDS	NC_000007.14	-	SpyoCas9	5	1	1	5.20.100	+	antisense	50503994	GGAATCGGATACTTACAGAT	AAATGGAATCGGATACTTACAGATAGGACC	AGG	7	780	1443	54.1		0	0	0	0	0	38	17	29	1	23	8	25	4	41	8	39	Azimuth_2.0	0.5994	59	8	1	1
DDC.g3	1644	30	9606	1644	DDC	NM_001082971.2		CRISPRko	CDS	NC_000007.14	-	SpyoCas9	5	1	1	5.20.100	+	antisense	50529300	ATGGATCACTTTGGTCCGAG	GCCGATGGATCACTTTGGTCCGAGCGGCCA	CGG	5	478	1443	33.1		0	0	0	0	2	74	23	68	1	185	44	120	2	38	8	34	Azimuth_2.0	0.6722	15	53	1	1
DDC.g4	1644	30	9606	1644	DDC	NM_001082971.2		CRISPRko	CDS	NC_000007.14	-	SpyoCas9	5	1	1	5.20.100	-	sense	50543992	ACGCCAGGTCTACCCTGACG	AGGGACGCCAGGTCTACCCTGACGTGGAGC	TGG	2	94	1443	6.5		0	0	0	0	3	28	7	24	4	53	16	46	9	45	9	31	Azimuth_2.0	0.6624	20	65	1	1
DDC.g5	1644	30	9606	1644	DDC	NM_001082971.2		CRISPRko	CDS	NC_000007.14	-	SpyoCas9	5	1	1	5.20.100	+	antisense	50543991	GGTACCCGGGCTCCACGTCA	CGCAGGTACCCGGGCTCCACGTCAGGGTAG	GGG	2	95	1443	6.6		0	0	0	0	1	20	4	7	9	26	13	19	2	31	10	19	Azimuth_2.0	0.5826	69	19	1	1
DDC.g6	1644	30	9606	1644	DDC	NM_001082971.2		CRISPRko	CDS	NC_000007.14	-	SpyoCas9	5	1	1	5.20.100	-	sense	50528249	GAAAGAGCTGGGTTAATTGG	AGTGGAAAGAGCTGGGTTAATTGGTGGAGT	TGG	6	602	1443	41.7		0	0	0	0	1	54	20	53	1	74	28	67	6	153	56	143	Azimuth_2.0	0.5963	62	27	1	1
DDR2.g1	4921	30	9606	4921	DDR2	NM_001354983.2		CRISPRko	CDS	NC_000001.11	+	SpyoCas9	5	1	1	5.20.100	-	antisense	162761345	CCGTGACAAACCGAGCACTG	GGCACCGTGACAAACCGAGCACTGGGGTTG	GGG	9	989	2568	38.5		0	0	0	0	0	67	50	62	3	79	25	47	8	42	15	31	Azimuth_2.0	0.7884	1	28	1	1
DDR2.g2	4921	30	9606	4921	DDR2	NM_001354983.2		CRISPRko	CDS	NC_000001.11	+	SpyoCas9	5	1	1	5.20.100	-	antisense	162755257	TCATACACACATTCATGGAG	ACTCTCATACACACATTCATGGAGTGGTCG	TGG	6	518	2568	20.2		0	0	0	0	0	115	48	83	2	133	65	104	2	147	62	132	Azimuth_2.0	0.6287	59	32	1	1
DDR2.g3	4921	30	9606	4921	DDR2	NM_001354983.2		CRISPRko	CDS	NC_000001.11	+	SpyoCas9	5	1	1	5.20.100	+	sense	162772118	AACCTCCAAGGAGTGACAGG	AGTGAACCTCCAAGGAGTGACAGGAGGCAA	AGG	13	1598	2568	62.2		0	0	0	0	1	98	29	67	6	93	38	86	12	201	83	164	Azimuth_2.0	0.6914	16	80	1	1
DDR2.g4	4921	30	9606	4921	DDR2	NM_001354983.2		CRISPRko	CDS	NC_000001.11	+	SpyoCas9	5	1	1	5.20.100	-	antisense	162770351	CATGCTAGAATCACTTGGCA	TGAACATGCTAGAATCACTTGGCAGGGAAA	GGG	12	1342	2568	52.3		0	0	0	0	0	40	17	50	4	70	47	85	2	83	31	63	Azimuth_2.0	0.6009	83	21	1	1
DDR2.g5	4921	30	9606	4921	DDR2	NM_001354983.2		CRISPRko	CDS	NC_000001.11	+	SpyoCas9	5	1	1	5.20.100	-	antisense	162766064	TTAGGAATCACATATACCAT	GTAATTAGGAATCACATATACCATAGGTTG	AGG	10	1162	2568	45.2		0	0	0	0	1	29	12	28	0	42	21	64	7	108	49	152	Azimuth_2.0	0.6353	53	54	1	1
DDR2.g6	4921	30	9606	4921	DDR2	NM_001354983.2		CRISPRko	CDS	NC_000001.11	+	SpyoCas9	5	1	1	5.20.100	-	antisense	162759844	GGGTCTGGGTGAAATCGTCC	TCATGGGTCTGGGTGAAATCGTCCAGGCCA	AGG	8	719	2568	28		0	0	0	0	0	21	8	16	5	41	10	31	5	34	25	50	Azimuth_2.0	0.5817	106	9	1	1
DHFR.g1	1719	30	9606	1719	DHFR	NM_000791.4		CRISPRko	CDS	NC_000005.10	-	SpyoCas9	5	1	1	5.20.100	+	antisense	80654414	CAGATACCTGAGCGGTGGCC	CCGGCAGATACCTGAGCGGTGGCCAGGGCA	AGG	1	76	564	13.5		0	0	0	0	2	42	11	12	2	48	14	44	6	41	13	36	Azimuth_2.0	0.3539	47	2	1	1
DHFR.g2	1719	30	9606	1719	DHFR	NM_000791.4		CRISPRko	CDS	NC_000005.10	-	SpyoCas9	5	1	1	5.20.100	+	antisense	80654415	AGATACCTGAGCGGTGGCCA	CGGCAGATACCTGAGCGGTGGCCAGGGCAG	GGG	1	75	564	13.3		0	0	0	0	2	47	15	38	7	64	33	60	8	47	9	43	Azimuth_2.0	0.5983	12	4	1	1
DHFR.g3	1719	30	9606	1719	DHFR	NM_000791.4		CRISPRko	CDS	NC_000005.10	-	SpyoCas9	5	1	1	5.20.100	+	antisense	80654409	CCCGGCAGATACCTGAGCGG	CCGGCCCGGCAGATACCTGAGCGGTGGCCA	TGG	1	81	564	14.4		0	0	0	0	2	46	14	34	8	85	27	66	12	70	21	58	Azimuth_2.0	0.581	15	3	1	1
DHFR.g4	1719	30	9606	1719	DHFR	NM_000791.4		CRISPRko	CDS	NC_000005.10	-	SpyoCas9	5	1	1	5.20.100	+	antisense	80654406	CGGCCCGGCAGATACCTGAG	GCCCCGGCCCGGCAGATACCTGAGCGGTGG	CGG	1	84	564	14.9		0	0	0	0	17	53	29	31	7	49	8	31	8	34	14	35	Azimuth_2.0	0.7648	2	8	1	1
DHFR.g5	1719	30	9606	1719	DHFR	NM_000791.4		CRISPRko	CDS	NC_000005.10	-	SpyoCas9	5	1	1	5.20.100	+	antisense	80638010	CTCCTTGTGGAGGTTCCCTA	TGAGCTCCTTGTGGAGGTTCCCTAAGGTTA	AGG	4	242	564	42.9		0	0	1	0	1	40	19	55	4	89	40	71	5	76	30	50	Azimuth_2.0	0.5159	21	9	1	1
DHFR.g6	1719	30	9606	1719	DHFR	NM_000791.4		CRISPRko	CDS	NC_000005.10	-	SpyoCas9	5	1	1	5.20.100	-	sense	80638001	AACCTTAGGGAACCTCCACA	TTTTAACCTTAGGGAACCTCCACAAGGAGC	AGG	4	251	564	44.5		0	0	0	0	4	54	27	44	4	81	37	101	4	141	77	206	Azimuth_2.0	0.618	8	5	1	1
DHODH.g1	1723	30	9606	1723	DHODH	NM_001361.5		CRISPRko	CDS	NC_000016.10	+	SpyoCas9	5	1	1	5.20.100	+	sense	72021192	CCGCGGAGGACTACGCAGAA	GACGCCGCGGAGGACTACGCAGAAGGGGTG	GGG	5	585	1188	49.2		0	0	0	0	1	13	4	10	1	20	8	17	2	25	12	16	Azimuth_2.0	0.6192	40	23	1	1
DHODH.g2	1723	30	9606	1723	DHODH	NM_001361.5		CRISPRko	CDS	NC_000016.10	+	SpyoCas9	5	1	1	5.20.100	+	sense	72014537	TGCAGGATTTGACAAGCATG	TTGCTGCAGGATTTGACAAGCATGGGGAAG	GGG	3	298	1188	25.1		0	0	0	0	2	67	38	68	3	121	38	95	4	145	65	138	Azimuth_2.0	0.6648	15	61	1	1
DHODH.g3	1723	30	9606	1723	DHODH	NM_001361.5		CRISPRko	CDS	NC_000016.10	+	SpyoCas9	5	1	1	5.20.100	-	antisense	72012123	ATAGAAACGCTCATCTCCCG	CAGCATAGAAACGCTCATCTCCCGTGGCCA	TGG	2	94	1188	7.9		0	0	0	0	2	69	30	100	2	30	11	25	1	29	8	20	Azimuth_2.0	0.666	14	62	1	1
DHODH.g4	1723	30	9606	1723	DHODH	NM_001361.5		CRISPRko	CDS	NC_000016.10	+	SpyoCas9	5	1	1	5.20.100	-	antisense	72021181	CCCTTCTGCGTAGTCCTCCG	GCACCCCTTCTGCGTAGTCCTCCGCGGCGT	CGG	5	574	1188	48.3		0	0	0	0	2	19	7	16	0	21	10	22	3	24	4	21	Azimuth_2.0	0.6251	36	50	1	1
DHODH.g5	1723	30	9606	1723	DHODH	NM_001361.5		CRISPRko	CDS	NC_000016.10	+	SpyoCas9	5	1	1	5.20.100	+	sense	72017050	TAACAGTCACGGGCTTTCAG	GATTTAACAGTCACGGGCTTTCAGTGGTGG	TGG	4	460	1188	38.7		0	0	0	0	1	53	24	40	3	50	23	33	0	58	25	49	Azimuth_2.0	0.6163	44	42	1	1
DHODH.g6	1723	30	9606	1723	DHODH	NM_001361.5		CRISPRko	CDS	NC_000016.10	+	SpyoCas9	5	1	1	5.20.100	-	antisense	72014552	CATCTTATAAAGTCCGTCCA	AGCCCATCTTATAAAGTCCGTCCACGGCTT	CGG	3	313	1188	26.3		0	0	0	0	0	8	3	10	0	20	2	8	2	49	18	49	Azimuth_2.0	0.6393	27	1	1	1
DIO1.g1	1733	30	9606	1733	DIO1	NM_000792.7		CRISPRko	CDS	NC_000001.11	+	SpyoCas9	5	1	1	5.20.100	+	sense	53894339	AAGCGGAACATCCTGGCCAT	AGTCAAGCGGAACATCCTGGCCATGGGCGA	GGG	1	128	750	17.1		0	0	0	0	1	26	7	38	11	40	16	39	13	39	16	22	Azimuth_2.0	0.5536	37	15	1	1
DIO1.g2	1733	30	9606	1733	DIO1	NM_000792.7		CRISPRko	CDS	NC_000001.11	+	SpyoCas9	5	1	1	5.20.100	+	sense	53894543	AACATTTGGGAGTTTATGCA	GTGCAACATTTGGGAGTTTATGCAAGGTCA	AGG	1	332	750	44.3		0	0	0	0	1	55	17	53	1	95	40	93	5	176	85	236	Azimuth_2.0	0.5762	30	24	1	1
DIO1.g3	1733	30	9606	1733	DIO1	NM_000792.7		CRISPRko	CDS	NC_000001.11	+	SpyoCas9	5	1	1	5.20.100	+	sense	53904675	TGTTTCAGGTAATAGGCCAC	TTGCTGTTTCAGGTAATAGGCCACTGGTGC	TGG	2	346	750	46.1		0	0	0	0	1	30	10	32	4	54	22	42	4	71	30	41	Azimuth_2.0	0.5471	41	18	1	1
DIO1.g4	1733	30	9606	1733	DIO1	NM_000792.7		CRISPRko	CDS	NC_000001.11	+	SpyoCas9	5	1	1	5.20.100	-	antisense	53894344	CATACCCGTCTTCTCGCCCA	TGGTCATACCCGTCTTCTCGCCCATGGCCA	TGG	1	133	750	17.7		0	0	0	0	1	19	6	6	5	13	9	11	5	79	37	60	Azimuth_2.0	0.5201	50	13	1	1
DIO1.g5	1733	30	9606	1733	DIO1	NM_000792.7		CRISPRko	CDS	NC_000001.11	+	SpyoCas9	5	1	1	5.20.100	+	sense	53894473	AGAGGACACGACTGAGCTAG	GACTAGAGGACACGACTGAGCTAGGGGGTC	GGG	1	262	750	34.9		0	0	0	0	0	25	10	22	5	40	12	27	4	41	25	37	Azimuth_2.0	0.6474	13	4	1	1
DIO1.g6	1733	30	9606	1733	DIO1	NM_000792.7		CRISPRko	CDS	NC_000001.11	+	SpyoCas9	5	1	1	5.20.100	-	antisense	53894376	CAGTTGTCGTGGCTGAAATG	TATCCAGTTGTCGTGGCTGAAATGGGGGTT	GGG	1	165	750	22		0	0	0	0	1	66	40	95	2	99	25	83	2	83	34	82	Azimuth_2.0	0.5462	42	25	1	1
DNMT1.g1	1786	30	9606	1786	DNMT1	NM_001379.4		CRISPRko	CDS	NC_000019.10	-	SpyoCas9	5	1	1	5.20.100	-	sense	10143960	CCAGTCCCGTGAAACGCCCA	CTGTCCAGTCCCGTGAAACGCCCACGGAAG	CGG	28	2874	4851	59.2		0	0	0	0	1	20	4	4	1	29	15	61	3	38	22	31	Azimuth_2.0	0.6389	87	99	1	1
DNMT1.g2	1786	30	9606	1786	DNMT1	NM_001379.4		CRISPRko	CDS	NC_000019.10	-	SpyoCas9	5	1	1	5.20.100	-	sense	10154931	CAATTCCGACTCGACCTATG	AGAGCAATTCCGACTCGACCTATGAGGACC	AGG	19	1570	4851	32.4		0	0	0	0	0	4	5	9	0	14	6	15	1	8	4	8	Azimuth_2.0	0.5902	181	6	1	1
DNMT1.g3	1786	30	9606	1786	DNMT1	NM_001379.4		CRISPRko	CDS	NC_000019.10	-	SpyoCas9	5	1	1	5.20.100	-	sense	10162739	CCTGCAGAGCTGCCAAACGG	TCACCCTGCAGAGCTGCCAAACGGAGGCCC	AGG	12	888	4851	18.3		0	0	0	0	1	25	5	32	5	55	47	59	19	110	36	87	Azimuth_2.0	0.643	81	109	1	1
DNMT1.g4	1786	30	9606	1786	DNMT1	NM_001379.4		CRISPRko	CDS	NC_000019.10	-	SpyoCas9	5	1	1	5.20.100	-	sense	10156498	TCTAGTGTGTACTGTAAGCA	CCTGTCTAGTGTGTACTGTAAGCACGGTCA	CGG	17	1244	4851	25.6		0	0	0	0	1	60	16	65	2	87	36	77	3	172	77	200	Azimuth_2.0	0.6696	44	147	1	1
DNMT1.g5	1786	30	9606	1786	DNMT1	NM_001379.4		CRISPRko	CDS	NC_000019.10	-	SpyoCas9	5	1	1	5.20.100	-	sense	10151830	TGTGTCAGCAGCCTGAGTGT	TAGGTGTGTCAGCAGCCTGAGTGTGGGAAA	GGG	22	1989	4851	41		0	0	0	0	1	91	19	57	13	134	35	93	12	204	61	133	Azimuth_2.0	0.6812	32	161	1	1
DNMT1.g6	1786	30	9606	1786	DNMT1	NM_001379.4		CRISPRko	CDS	NC_000019.10	-	SpyoCas9	5	1	1	5.20.100	+	antisense	10154937	CAGGTCCTCATAGGTCGAGT	TGATCAGGTCCTCATAGGTCGAGTCGGAAT	CGG	19	1564	4851	32.2		0	0	0	0	1	24	7	17	1	48	16	44	3	19	7	26	Azimuth_2.0	0.6342	95	106	1	1
DNMT3A.g1	1788	30	9606	1788	DNMT3A	NM_022552.5		CRISPRko	CDS	NC_000002.12	-	SpyoCas9	5	1	1	5.20.100	-	sense	25244618	GCGTACCAGTACGACGACGA	GTGTGCGTACCAGTACGACGACGACGGCTA	CGG	14	1589	2739	58		0	0	0	0	0	1	2	0	3	1	1	3	7	14	6	3	Azimuth_2.0	0.734	8	1	1	1
DNMT3A.g2	1788	30	9606	1788	DNMT3A	NM_022552.5		CRISPRko	CDS	NC_000002.12	-	SpyoCas9	5	1	1	5.20.100	+	antisense	25246760	CCGGGAACAGCTTCCCCGCG	CACACCGGGAACAGCTTCCCCGCGCGGCTG	CGG	10	1139	2739	41.6		0	0	0	0	1	18	2	11	9	53	12	31	8	29	12	36	Azimuth_2.0	0.6486	49	47	1	1
DNMT3A.g3	1788	30	9606	1788	DNMT3A	NM_022552.5		CRISPRko	CDS	NC_000002.12	-	SpyoCas9	5	1	1	5.20.100	-	sense	25246274	AGAAGTGTACACGGACATGT	ACAAAGAAGTGTACACGGACATGTGGGTGG	GGG	11	1315	2739	48		0	0	0	0	2	17	9	31	2	43	19	31	2	34	11	34	Azimuth_2.0	0.6586	40	90	1	1
DNMT3A.g4	1788	30	9606	1788	DNMT3A	NM_022552.5		CRISPRko	CDS	NC_000002.12	-	SpyoCas9	5	1	1	5.20.100	+	antisense	25245315	GGTAACATTGAGGCTCCCAC	CCAGGGTAACATTGAGGCTCCCACAGGAGA	AGG	13	1492	2739	54.5		0	0	0	0	1	48	14	38	5	71	23	53	5	98	33	85	Azimuth_2.0	0.6123	88	68	1	1
DNMT3A.g5	1788	30	9606	1788	DNMT3A	NM_022552.5		CRISPRko	CDS	NC_000002.12	-	SpyoCas9	5	1	1	5.20.100	-	sense	25282684	TGACACGCCAAAGGACCCTG	GCGGTGACACGCCAAAGGACCCTGCGGTGA	CGG	4	205	2739	7.5		0	0	0	0	3	56	16	39	5	68	28	51	5	34	19	25	Azimuth_2.0	0.7748	3	155	1	1
DNMT3A.g6	1788	30	9606	1788	DNMT3A	NM_022552.5		CRISPRko	CDS	NC_000002.12	-	SpyoCas9	5	1	1	5.20.100	-	sense	25275505	CATCGAATCCATGAAAATGG	CCAACATCGAATCCATGAAAATGGAGGCAA	AGG	5	487	2739	17.8		0	0	0	0	2	77	26	61	2	43	16	49	5	146	56	142	Azimuth_2.0	0.6573	42	123	1	1
DOT1L.g1	84444	30	9606	84444	DOT1L	NM_032482.3		CRISPRko	CDS	NC_000019.10	+	SpyoCas9	5	1	1	5.20.100	+	sense	2199935	GGGAGCGAATCGCCAACACG	TGGAGGGAGCGAATCGCCAACACGAGGTAT	AGG	8	702	4614	15.2		0	0	0	0	0	6	3	5	0	7	3	3	1	7	1	5	Azimuth_2.0	0.6967	16	5	1	1
DOT1L.g2	84444	30	9606	84444	DOT1L	NM_032482.3		CRISPRko	CDS	NC_000019.10	+	SpyoCas9	5	1	1	5.20.100	-	antisense	2222155	GAGGCAGGAAGCGAGTTCCG	GGGAGAGGCAGGAAGCGAGTTCCGGGGCTG	GGG	24	2985	4614	64.7		0	0	0	0	2	33	11	22	2	45	12	58	6	43	18	21	Azimuth_2.0	0.6984	14	131	1	1
DOT1L.g3	84444	30	9606	84444	DOT1L	NM_032482.3		CRISPRko	CDS	NC_000019.10	+	SpyoCas9	5	1	1	5.20.100	-	antisense	2216608	CCGACGTGGCTAGGGGTACA	CCGGCCGACGTGGCTAGGGGTACAGGGCAC	GGG	20	2250	4614	48.8		0	0	0	0	0	37	15	24	0	40	6	20	2	55	14	42	Azimuth_2.0	0.6062	123	32	1	1
DOT1L.g4	84444	30	9606	84444	DOT1L	NM_032482.3		CRISPRko	CDS	NC_000019.10	+	SpyoCas9	5	1	1	5.20.100	+	sense	2213892	CGACCTGATTCAAGCGCAGA	ACAACGACCTGATTCAAGCGCAGAAGGAGA	AGG	18	1702	4614	36.9		0	0	0	0	0	9	4	10	1	15	14	17	4	89	45	100	Azimuth_2.0	0.5944	142	13	1	1
DOT1L.g5	84444	30	9606	84444	DOT1L	NM_032482.3		CRISPRko	CDS	NC_000019.10	+	SpyoCas9	5	1	1	5.20.100	-	antisense	2216548	GGCGTGTTCTGCTTCGACGA	CTGGGGCGTGTTCTGCTTCGACGAAGGCCG	AGG	20	2190	4614	47.5		0	0	0	0	0	7	2	9	0	7	1	7	9	35	24	40	Azimuth_2.0	0.5906	152	8	1	1
DOT1L.g6	84444	30	9606	84444	DOT1L	NM_032482.3		CRISPRko	CDS	NC_000019.10	+	SpyoCas9	5	1	1	5.20.100	+	sense	2202771	GGAGCGGTTTGCAAACATGA	TGAAGGAGCGGTTTGCAAACATGAAGGAAG	AGG	9	778	4614	16.9		0	0	0	0	2	40	15	41	2	36	13	39	3	47	8	36	Azimuth_2.0	0.6628	39	143	1	1
DPEP1.g1	1800	30	9606	1800	DPEP1	NM_004413.4		CRISPRko	CDS	NC_000016.10	+	SpyoCas9	5	1	1	5.20.100	+	sense	89636309	CCCAGAACAAAGACGCCGTG	GACACCCAGAACAAAGACGCCGTGCGGAGG	CGG	4	282	1236	22.8		0	0	0	0	0	15	10	13	4	49	9	52	5	71	29	38	Azimuth_2.0	0.6337	27	5	1	1
DPEP1.g2	1800	30	9606	1800	DPEP1	NM_004413.4		CRISPRko	CDS	NC_000016.10	+	SpyoCas9	5	1	1	5.20.100	+	sense	89636312	AGAACAAAGACGCCGTGCGG	ACCCAGAACAAAGACGCCGTGCGGAGGACG	AGG	4	285	1236	23.1		0	0	0	0	0	4	0	6	3	15	5	12	5	24	6	7	Azimuth_2.0	0.5856	64	1	1	1
DPEP1.g3	1800	30	9606	1800	DPEP1	NM_004413.4		CRISPRko	CDS	NC_000016.10	+	SpyoCas9	5	1	1	5.20.100	-	antisense	89637242	ACACGTGAGCCAAGTCGATG	ACAGACACGTGAGCCAAGTCGATGAGGACC	AGG	7	629	1236	50.9		0	0	0	0	3	8	5	7	1	26	9	13	3	23	7	13	Azimuth_2.0	0.6545	16	60	1	1
DPEP1.g4	1800	30	9606	1800	DPEP1	NM_004413.4		CRISPRko	CDS	NC_000016.10	+	SpyoCas9	5	1	1	5.20.100	-	antisense	89635985	GGTGTGTGTGCCGGCCAAGG	TGTTGGTGTGTGTGCCGGCCAAGGTGGTCA	TGG	3	181	1236	14.6		0	0	0	0	2	62	21	36	15	97	28	95	10	159	43	121	Azimuth_2.0	0.6228	36	52	1	1
DPEP1.g5	1800	30	9606	1800	DPEP1	NM_004413.4		CRISPRko	CDS	NC_000016.10	+	SpyoCas9	5	1	1	5.20.100	-	antisense	89630507	AGCACTCACCCATCAATGAC	GGTGAGCACTCACCCATCAATGACAGGGGA	AGG	2	96	1236	7.8		0	0	0	0	0	14	15	34	2	57	27	45	10	88	35	75	Azimuth_2.0	0.5567	89	4	1	1
DPEP1.g6	1800	30	9606	1800	DPEP1	NM_004413.4		CRISPRko	CDS	NC_000016.10	+	SpyoCas9	5	1	1	5.20.100	-	antisense	89636277	GGTGTCGCAGGGCGTGTACA	TCTGGGTGTCGCAGGGCGTGTACACGGACC	CGG	4	250	1236	20.2		0	0	0	0	2	13	7	15	5	17	9	17	13	23	26	86	Azimuth_2.0	0.5954	59	38	1	1
DPP4.g1	1803	30	9606	1803	DPP4	NM_001935.4		CRISPRko	CDS	NC_000002.12	-	SpyoCas9	5	1	1	5.20.100	-	sense	162038984	GATTCCAAACAACACACAGT	AGAGGATTCCAAACAACACACAGTGGGTCA	GGG	7	457	2301	19.9		0	0	0	0	1	66	18	57	3	154	72	178	5	190	97	233	Azimuth_2.0	0.7263	2	66	1	1
DPP4.g2	1803	30	9606	1803	DPP4	NM_001935.4		CRISPRko	CDS	NC_000002.12	-	SpyoCas9	5	1	1	5.20.100	+	antisense	162018812	CCGGATTCAGCTCACAACTG	CTTTCCGGATTCAGCTCACAACTGAGGCAT	AGG	16	1337	2301	58.1		0	0	0	0	1	20	8	30	2	53	25	81	5	106	37	96	Azimuth_2.0	0.6319	32	45	1	1
DPP4.g3	1803	30	9606	1803	DPP4	NM_001935.4		CRISPRko	CDS	NC_000002.12	-	SpyoCas9	5	1	1	5.20.100	-	sense	162035184	GCAGTACCCAAAGACTGTAC	CACTGCAGTACCCAAAGACTGTACGGGTTC	GGG	9	754	2301	32.8		0	0	0	0	1	19	12	22	4	43	13	47	3	66	23	58	Azimuth_2.0	0.6291	34	44	1	1
DPP4.g4	1803	30	9606	1803	DPP4	NM_001935.4		CRISPRko	CDS	NC_000002.12	-	SpyoCas9	5	1	1	5.20.100	+	antisense	162017137	CGCTGCTGTGTAGAGTATAG	TTCACGCTGCTGTGTAGAGTATAGAGGGGC	AGG	17	1439	2301	62.5		0	0	0	0	0	66	35	76	1	121	30	79	1	105	38	115	Azimuth_2.0	0.5697	64	28	1	1
DPP4.g5	1803	30	9606	1803	DPP4	NM_001935.4		CRISPRko	CDS	NC_000002.12	-	SpyoCas9	5	1	1	5.20.100	-	sense	162038354	GTTACAGAATCACATGGACG	CCAAGTTACAGAATCACATGGACGGGGAAA	GGG	8	561	2301	24.4		0	0	0	0	1	103	36	80	3	108	46	132	5	101	66	106	Azimuth_2.0	0.6391	24	77	1	1
DPP4.g6	1803	30	9606	1803	DPP4	NM_001935.4		CRISPRko	CDS	NC_000002.12	-	SpyoCas9	5	1	1	5.20.100	+	antisense	162024938	ATCACACAAGTAGTGATCCC	TCACATCACACAAGTAGTGATCCCTGGAAG	TGG	11	889	2301	38.6		0	0	0	0	1	13	10	26	5	47	28	52	5	57	29	60	Azimuth_2.0	0.5724	63	40	1	1
DRD1.g1	1812	30	9606	1812	DRD1	NM_000794.5		CRISPRko	CDS	NC_000005.10	-	SpyoCas9	5	1	1	5.20.100	+	antisense	175442347	TCCGGTTGAGAACATTCGAC	ACTTTCCGGTTGAGAACATTCGACAGGCTT	AGG	2	753	1341	56.2		0	0	0	0	1	15	6	10	6	20	14	18	0	36	25	39	Azimuth_2.0	0.5645	61	16	1	1
DRD1.g2	1812	30	9606	1812	DRD1	NM_000794.5		CRISPRko	CDS	NC_000005.10	-	SpyoCas9	5	1	1	5.20.100	-	sense	175442458	TCATGATTGTCACCTACACC	GCCATCATGATTGTCACCTACACCAGGATC	AGG	2	642	1341	47.9		0	0	0	0	2	16	9	14	5	45	29	56	6	97	51	110	Azimuth_2.0	0.6149	38	39	1	1
DRD1.g3	1812	30	9606	1812	DRD1	NM_000794.5		CRISPRko	CDS	NC_000005.10	-	SpyoCas9	5	1	1	5.20.100	+	antisense	175442942	TCACCTTGGACCGCAGGTGT	TTGGTCACCTTGGACCGCAGGTGTCGGAAC	CGG	2	158	1341	11.8		0	0	0	0	2	75	18	29	7	79	28	53	11	87	29	73	Azimuth_2.0	0.6025	41	51	1	1
DRD1.g4	1812	30	9606	1812	DRD1	NM_000794.5		CRISPRko	CDS	NC_000005.10	-	SpyoCas9	5	1	1	5.20.100	+	antisense	175442823	GATGTTACAGAAGGACCCAA	CCCAGATGTTACAGAAGGACCCAAAGGGCC	AGG	2	277	1341	20.7		0	0	0	0	3	56	23	62	6	92	43	93	8	89	38	77	Azimuth_2.0	0.6744	20	73	1	1
DRD1.g5	1812	30	9606	1812	DRD1	NM_000794.5		CRISPRko	CDS	NC_000005.10	-	SpyoCas9	5	1	1	5.20.100	-	sense	175442418	GAAACAAATACGGCGCATTG	CTCAGAAACAAATACGGCGCATTGCGGCCT	CGG	2	682	1341	50.9		0	0	0	0	1	8	2	1	0	15	7	14	2	27	5	26	Azimuth_2.0	0.664	23	15	1	1
DRD1.g6	1812	30	9606	1812	DRD1	NM_000794.5		CRISPRko	CDS	NC_000005.10	-	SpyoCas9	5	1	1	5.20.100	+	antisense	175442928	GACAAAGAAGTTGGTCACCT	AGATGACAAAGAAGTTGGTCACCTTGGACC	TGG	2	172	1341	12.8		0	0	0	0	2	62	26	48	12	120	47	103	19	160	60	136	Azimuth_2.0	0.5926	51	48	1	1
DRD2.g1	1813	30	9606	1813	DRD2	NM_000795.4		CRISPRko	CDS	NC_000011.10	-	SpyoCas9	5	1	1	5.20.100	-	sense	113416868	CTCTTCGGACTCAATAACGC	ACTCCTCTTCGGACTCAATAACGCAGGTAC	AGG	4	527	1332	39.6		0	0	0	0	0	7	9	6	0	7	3	14	0	9	6	7	Azimuth_2.0	0.6643	20	2	1	1
DRD2.g2	1813	30	9606	1813	DRD2	NM_000795.4		CRISPRko	CDS	NC_000011.10	-	SpyoCas9	5	1	1	5.20.100	+	antisense	113416974	GTAGCGCGTATTGTACAGCA	AGCTGTAGCGCGTATTGTACAGCATGGGCA	TGG	4	421	1332	31.6		0	0	0	0	0	16	6	8	0	9	3	9	1	4	0	5	Azimuth_2.0	0.6061	50	6	1	1
DRD2.g3	1813	30	9606	1813	DRD2	NM_000795.4		CRISPRko	CDS	NC_000011.10	-	SpyoCas9	5	1	1	5.20.100	+	antisense	113414462	GGGTGAGTACAGTTGCCCTG	CTCGGGGTGAGTACAGTTGCCCTGTGGAGT	TGG	6	723	1332	54.3		0	0	0	0	2	88	20	70	5	92	41	133	8	109	66	110	Azimuth_2.0	0.7376	3	61	1	1
DRD2.g4	1813	30	9606	1813	DRD2	NM_000795.4		CRISPRko	CDS	NC_000011.10	-	SpyoCas9	5	1	1	5.20.100	+	antisense	113424381	TACCTCCAGGTAGACAACCC	CACCTACCTCCAGGTAGACAACCCAGGGCA	AGG	2	271	1332	20.3		0	0	0	0	2	26	7	17	6	64	30	56	13	133	54	121	Azimuth_2.0	0.654	27	41	1	1
DRD2.g5	1813	30	9606	1813	DRD2	NM_000795.4		CRISPRko	CDS	NC_000011.10	-	SpyoCas9	5	1	1	5.20.100	+	antisense	113416885	TTATTGAGTCCGAAGAGGAG	TGCGTTATTGAGTCCGAAGAGGAGTGGGCA	TGG	4	510	1332	38.3		0	0	0	0	2	56	26	48	8	96	20	61	3	44	14	47	Azimuth_2.0	0.6569	23	51	1	1
DRD2.g6	1813	30	9606	1813	DRD2	NM_000795.4		CRISPRko	CDS	NC_000011.10	-	SpyoCas9	5	1	1	5.20.100	+	antisense	113415491	TGACTCGCTTGCGGCGTCTG	GTGTTGACTCGCTTGCGGCGTCTGCGGAGG	CGG	5	653	1332	49		0	0	0	0	2	10	5	5	1	7	3	3	4	26	9	10	Azimuth_2.0	0.6248	43	35	1	1
DRD3.g1	1814	30	9606	1814	DRD3	NM_000796.6		CRISPRko	CDS	NC_000003.12	-	SpyoCas9	5	1	1	5.20.100	+	antisense	114139549	ACTGACTGTTCTGTCGAGTG	TTGCACTGACTGTTCTGTCGAGTGAGGATC	AGG	5	674	1203	56		0	0	0	0	0	11	3	16	0	25	7	13	2	104	32	75	Azimuth_2.0	0.6869	8	1	1	1
DRD3.g2	1814	30	9606	1814	DRD3	NM_000796.6		CRISPRko	CDS	NC_000003.12	-	SpyoCas9	5	1	1	5.20.100	-	sense	114147519	GTTCACTACCAGCATGGCAC	GCCCGTTCACTACCAGCATGGCACGGGACA	GGG	4	422	1203	35.1		0	0	0	0	1	74	35	82	8	90	36	76	19	115	43	108	Azimuth_2.0	0.5871	55	23	1	1
DRD3.g3	1814	30	9606	1814	DRD3	NM_000796.6		CRISPRko	CDS	NC_000003.12	-	SpyoCas9	5	1	1	5.20.100	+	antisense	114171737	CACCTCCAGGTATACCACCC	TACTCACCTCCAGGTATACCACCCAGGGCA	AGG	2	256	1203	21.3		0	0	0	0	3	25	9	25	5	56	19	53	11	96	41	97	Azimuth_2.0	0.6525	20	58	1	1
DRD3.g4	1814	30	9606	1814	DRD3	NM_000796.6		CRISPRko	CDS	NC_000003.12	-	SpyoCas9	5	1	1	5.20.100	-	sense	114139589	TGTCTATGCCAGAATCTATG	TCCTTGTCTATGCCAGAATCTATGTGGTGC	TGG	5	634	1203	52.7		0	0	0	0	2	52	30	59	1	84	30	89	1	97	41	98	Azimuth_2.0	0.6134	43	45	1	1
DRD3.g5	1814	30	9606	1814	DRD3	NM_000796.6		CRISPRko	CDS	NC_000003.12	-	SpyoCas9	5	1	1	5.20.100	+	antisense	114139620	ACAAGGACAGTCACTCCAAA	ATAGACAAGGACAGTCACTCCAAAGGGCAG	GGG	5	603	1203	50.1		0	0	0	0	0	87	36	104	6	133	44	105	5	140	56	123	Azimuth_2.0	0.5566	81	8	1	1
DRD3.g6	1814	30	9606	1814	DRD3	NM_000796.6		CRISPRko	CDS	NC_000003.12	-	SpyoCas9	5	1	1	5.20.100	+	antisense	114159810	TGTACACATCATGACATCCA	TGGCTGTACACATCATGACATCCAGGGTGA	GGG	3	328	1203	27.3		0	0	0	0	1	29	13	39	7	84	38	99	5	118	62	134	Azimuth_2.0	0.6709	15	12	1	1
DRD4.g1	1815	30	9606	1815	DRD4	NM_000797.4		CRISPRko	CDS	NC_000011.10	+	SpyoCas9	5	1	1	5.20.100	+	sense	637585	GCCGCTCTTCGTCTACTCCG	TGCTGCCGCTCTTCGTCTACTCCGAGGTGA	AGG	1	280	1260	22.2		0	0	0	0	5	16	5	12	7	24	6	11	8	10	6	10	Azimuth_2.0	0.6512	11	71	1	1
DRD4.g2	1815	30	9606	1815	DRD4	NM_000797.4		CRISPRko	CDS	NC_000011.10	+	SpyoCas9	5	1	1	5.20.100	+	sense	639897	CTCTACTGGGCCACGTTCCG	GCTGCTCTACTGGGCCACGTTCCGCGGCCT	CGG	3	647	1260	51.3		0	0	0	0	1	20	8	26	7	36	14	31	5	56	25	43	Azimuth_2.0	0.534	76	13	1	1
DRD4.g3	1815	30	9606	1815	DRD4	NM_000797.4		CRISPRko	CDS	NC_000011.10	+	SpyoCas9	5	1	1	5.20.100	+	sense	637386	CATCTGCGGGGGCATCTGCG	GGGGCATCTGCGGGGGCATCTGCGGGGCTG	GGG	1	81	1260	6.4		0	0	0	0	14	54	25	22	23	74	22	48	39	97	24	47	Azimuth_2.0	0.3961	184	165	1	1
DRD4.g4	1815	30	9606	1815	DRD4	NM_000797.4		CRISPRko	CDS	NC_000011.10	+	SpyoCas9	5	1	1	5.20.100	+	sense	637452	TCATCGGCGCGGTGCTCGCG	CTGCTCATCGGCGCGGTGCTCGCGGGGAAC	GGG	1	147	1260	11.7		0	0	0	0	4	15	3	8	4	28	8	12	7	26	7	9	Azimuth_2.0	0.5563	56	54	1	1
DRD4.g5	1815	30	9606	1815	DRD4	NM_000797.4		CRISPRko	CDS	NC_000011.10	+	SpyoCas9	5	1	1	5.20.100	-	antisense	639483	GCATGACGTCCATGGCCATG	CACAGCATGACGTCCATGGCCATGAGGGCG	AGG	2	335	1260	26.6		0	0	0	0	9	29	25	40	21	58	16	58	14	67	22	40	Azimuth_2.0	0.68	4	117	1	1
DRD4.g6	1815	30	9606	1815	DRD4	NM_000797.4		CRISPRko	CDS	NC_000011.10	+	SpyoCas9	5	1	1	5.20.100	-	antisense	639673	CCCTGCCGGTTGTAGCGCAG	CCCACCCTGCCGGTTGTAGCGCAGCGGCAC	CGG	3	423	1260	33.6		0	0	0	0	6	28	8	17	5	64	27	60	3	20	8	18	Azimuth_2.0	0.5944	36	86	1	1
DRD5.g1	1816	30	9606	1816	DRD5	NM_000798.5		CRISPRko	CDS	NC_000004.12	+	SpyoCas9	5	1	1	5.20.100	+	sense	9782895	CCTGCGCGCTTCCATCAAGA	CCAGCCTGCGCGCTTCCATCAAGAAGGAGA	AGG	1	865	1434	60.3		0	1	0	0	2	21	12	7	4	17	7	10	3	12	5	7	Azimuth_2.0	0.5943	63	29	1	1
DRD5.g2	1816	30	9606	1816	DRD5	NM_000798.5		CRISPRko	CDS	NC_000004.12	+	SpyoCas9	5	1	1	5.20.100	-	antisense	9782884	CCTTCTTGATGGAAGCGCGC	GTCTCCTTCTTGATGGAAGCGCGCAGGCTG	AGG	1	854	1434	59.6		0	1	0	0	0	13	11	6	3	15	8	15	3	17	1	11	Azimuth_2.0	0.5287	109	5	1	1
DRD5.g3	1816	30	9606	1816	DRD5	NM_000798.5		CRISPRko	CDS	NC_000004.12	+	SpyoCas9	5	1	1	5.20.100	-	antisense	9782880	CTTGATGGAAGCGCGCAGGC	CCTTCTTGATGGAAGCGCGCAGGCTGGTGT	TGG	1	850	1434	59.3		0	1	0	0	1	40	12	21	16	70	11	50	7	97	29	53	Azimuth_2.0	0.4875	147	23	1	1
DRD5.g4	1816	30	9606	1816	DRD5	NM_000798.5		CRISPRko	CDS	NC_000004.12	+	SpyoCas9	5	1	1	5.20.100	-	antisense	9782147	CAGGCGGTGACCACCTGTGA	CAGGCAGGCGGTGACCACCTGTGAGGGCCC	GGG	1	117	1434	8.2		0	1	0	0	4	35	8	18	10	46	25	43	6	59	41	34	Azimuth_2.0	0.6011	55	64	1	1
DRD5.g5	1816	30	9606	1816	DRD5	NM_000798.5		CRISPRko	CDS	NC_000004.12	+	SpyoCas9	5	1	1	5.20.100	-	antisense	9782138	ACCACCTGTGAGGGCCCCAG	GGTGACCACCTGTGAGGGCCCCAGTGGCGG	TGG	1	108	1434	7.5		0	1	0	0	13	131	40	76	12	206	71	169	20	200	68	149	Azimuth_2.0	0.6385	34	103	1	1
DRD5.g6	1816	30	9606	1816	DRD5	NM_000798.5		CRISPRko	CDS	NC_000004.12	+	SpyoCas9	5	1	1	5.20.100	-	antisense	9782505	TGCCAGGCCGACCATGACCA	TCCATGCCAGGCCGACCATGACCAAGGCCA	AGG	1	475	1434	33.1		0	1	0	0	6	33	16	18	15	59	27	25	19	55	36	52	Azimuth_2.0	0.6441	31	78	1	1
EDNRA.g1	1909	30	9606	1909	EDNRA	NM_001957.4		CRISPRko	CDS	NC_000004.12	+	SpyoCas9	5	1	1	5.20.100	-	antisense	147486055	CACATAGATAAGGTCTCCAA	TGACCACATAGATAAGGTCTCCAAGGGCAA	GGG	2	373	1284	29		0	0	0	0	0	69	28	44	3	71	38	73	4	121	50	115	Azimuth_2.0	0.6777	12	15	1	1
EDNRA.g2	1909	30	9606	1909	EDNRA	NM_001957.4		CRISPRko	CDS	NC_000004.12	+	SpyoCas9	5	1	1	5.20.100	-	antisense	147485848	GCTGGGTAGGACCAAATTAG	CATTGCTGGGTAGGACCAAATTAGTGGGTT	TGG	2	166	1284	12.9		0	0	0	0	0	28	12	39	1	40	18	40	2	37	22	55	Azimuth_2.0	0.5652	53	5	1	1
EDNRA.g3	1909	30	9606	1909	EDNRA	NM_001957.4		CRISPRko	CDS	NC_000004.12	+	SpyoCas9	5	1	1	5.20.100	-	antisense	147486065	GATCAATGACCACATAGATA	GGGAGATCAATGACCACATAGATAAGGTCT	AGG	2	383	1284	29.8		0	0	0	0	0	47	18	39	5	78	35	75	14	139	51	129	Azimuth_2.0	0.5708	49	12	1	1
EDNRA.g4	1909	30	9606	1909	EDNRA	NM_001957.4		CRISPRko	CDS	NC_000004.12	+	SpyoCas9	5	1	1	5.20.100	-	antisense	147535934	AAGATCGCAGTGCACACCAA	GTAGAAGATCGCAGTGCACACCAAGGGCAT	GGG	5	804	1284	62.6		0	0	0	0	2	24	7	18	2	46	11	32	4	39	16	42	Azimuth_2.0	0.6828	9	57	1	1
EDNRA.g5	1909	30	9606	1909	EDNRA	NM_001957.4		CRISPRko	CDS	NC_000004.12	+	SpyoCas9	5	1	1	5.20.100	-	antisense	147532526	TCCCTGAACACGACTCCAGG	CAATTCCCTGAACACGACTCCAGGAGGCAA	AGG	4	568	1284	44.2		0	0	0	0	2	32	18	31	5	53	24	39	3	50	17	51	Azimuth_2.0	0.6847	8	59	1	1
EDNRA.g6	1909	30	9606	1909	EDNRA	NM_001957.4		CRISPRko	CDS	NC_000004.12	+	SpyoCas9	5	1	1	5.20.100	-	antisense	147519961	TGTCAACACTAAGAGCGCAG	TACCTGTCAACACTAAGAGCGCAGAGGTTG	AGG	3	530	1284	41.3		0	0	0	0	1	27	7	23	6	39	19	31	0	44	17	29	Azimuth_2.0	0.7514	1	27	1	1
EDNRB.g1	1910	30	9606	1910	EDNRB	NM_001122659.3		CRISPRko	CDS	NC_000013.11	-	SpyoCas9	5	1	1	5.20.100	+	antisense	77918424	TTGGGCCATAAGGTCTTAGT	ACCCTTGGGCCATAAGGTCTTAGTGGGTGG	GGG	1	150	1329	11.3		0	0	0	0	0	13	4	25	1	39	17	29	0	78	31	61	Azimuth_2.0	0.5191	67	3	1	1
EDNRB.g2	1910	30	9606	1910	EDNRB	NM_001122659.3		CRISPRko	CDS	NC_000013.11	-	SpyoCas9	5	1	1	5.20.100	+	antisense	77918427	GGCCATAAGGTCTTAGTGGG	CTTGGGCCATAAGGTCTTAGTGGGTGGCGT	TGG	1	147	1329	11.1		0	0	0	0	2	31	6	30	3	45	15	27	2	61	17	65	Azimuth_2.0	0.5775	34	36	1	1
EDNRB.g3	1910	30	9606	1910	EDNRB	NM_001122659.3		CRISPRko	CDS	NC_000013.11	-	SpyoCas9	5	1	1	5.20.100	+	antisense	77918292	AAAGTCTCCTTGATCTCGAT	TTTGAAAGTCTCCTTGATCTCGATGGGTCC	GGG	1	282	1329	21.2		0	0	0	0	0	17	4	12	3	19	2	24	8	44	21	27	Azimuth_2.0	0.516	70	4	1	1
EDNRB.g4	1910	30	9606	1910	EDNRB	NM_001122659.3		CRISPRko	CDS	NC_000013.11	-	SpyoCas9	5	1	1	5.20.100	+	antisense	77918246	CCCCAGCACGAACACAAGGC	TGATCCCCAGCACGAACACAAGGCAGGACA	AGG	1	328	1329	24.7		0	0	0	0	0	30	9	25	6	75	27	50	13	102	37	71	Azimuth_2.0	0.6135	22	8	1	1
EDNRB.g5	1910	30	9606	1910	EDNRB	NM_001122659.3		CRISPRko	CDS	NC_000013.11	-	SpyoCas9	5	1	1	5.20.100	-	sense	77918150	CAATATCTTGATCGCCAGCT	GTCCCAATATCTTGATCGCCAGCTTGGCTC	TGG	1	424	1329	31.9		0	0	0	0	0	8	4	9	2	28	12	20	1	30	7	29	Azimuth_2.0	0.4866	83	2	1	1
EDNRB.g6	1910	30	9606	1910	EDNRB	NM_001122659.3		CRISPRko	CDS	NC_000013.11	-	SpyoCas9	5	1	1	5.20.100	-	sense	77918369	GCGGTCGTTGGCACCTGCGG	TGGCGCGGTCGTTGGCACCTGCGGAGGTGC	AGG	1	205	1329	15.4		0	0	0	0	7	35	10	17	5	18	5	10	11	14	6	8	Azimuth_2.0	0.6143	21	65	1	1
EGFR.g1	1956	30	9606	1956	EGFR	NM_005228.5		CRISPRko	CDS	NC_000007.14	+	SpyoCas9	5	1	1	5.20.100	-	antisense	55155830	TGTCACCACATAATTACCTG	GATCTGTCACCACATAATTACCTGGGGAAG	GGG	8	889	3633	24.5		0	0	0	0	0	44	24	42	4	74	23	73	5	102	57	94	Azimuth_2.0	0.7371	6	29	1	1
EGFR.g2	1956	30	9606	1956	EGFR	NM_005228.5		CRISPRko	CDS	NC_000007.14	+	SpyoCas9	5	1	1	5.20.100	-	antisense	55165377	GTCTGCGTACTTCCAGACCA	CGGCGTCTGCGTACTTCCAGACCAGGGTGT	GGG	15	1819	3633	50.1		0	0	0	0	1	33	16	29	3	30	15	34	6	36	12	21	Azimuth_2.0	0.6724	34	69	1	1
EGFR.g3	1956	30	9606	1956	EGFR	NM_005228.5		CRISPRko	CDS	NC_000007.14	+	SpyoCas9	5	1	1	5.20.100	-	antisense	55173082	GCGTGCGCTTCCGAACGATG	CGCAGCGTGCGCTTCCGAACGATGTGGCGC	TGG	17	2018	3633	55.5		0	0	0	0	1	7	2	6	2	3	1	4	4	3	3	2	Azimuth_2.0	0.6257	94	39	1	1
EGFR.g4	1956	30	9606	1956	EGFR	NM_005228.5		CRISPRko	CDS	NC_000007.14	+	SpyoCas9	5	1	1	5.20.100	+	sense	55154106	CAGATGGATGTGAACCCCGA	GTACCAGATGGATGTGAACCCCGAGGGCAA	GGG	7	842	3633	23.2		0	0	0	0	1	31	10	27	0	49	14	40	4	64	29	43	Azimuth_2.0	0.6405	74	68	1	1
EGFR.g5	1956	30	9606	1956	EGFR	NM_005228.5		CRISPRko	CDS	NC_000007.14	+	SpyoCas9	5	1	1	5.20.100	-	antisense	55143423	ATAGTTAGATAAGACTGCTA	CATCATAGTTAGATAAGACTGCTAAGGCAT	AGG	3	358	3633	9.9		0	0	0	0	0	40	7	27	2	74	23	51	3	53	27	48	Azimuth_2.0	0.6107	115	28	1	1
EGFR.g6	1956	30	9606	1956	EGFR	NM_005228.5		CRISPRko	CDS	NC_000007.14	+	SpyoCas9	5	1	1	5.20.100	+	sense	55165393	GTCTGGAAGTACGCAGACGC	CCTGGTCTGGAAGTACGCAGACGCCGGCCA	CGG	15	1835	3633	50.5		0	0	0	0	0	14	4	7	2	28	11	18	3	25	5	22	Azimuth_2.0	0.5888	144	9	1	1
EP300.g1	2033	30	9606	2033	EP300	NM_001429.4		CRISPRko	CDS	NC_000022.11	+	SpyoCas9	5	1	1	5.20.100	-	antisense	41149882	GGTACGACTAGGTACAGGCG	TGGGGGTACGACTAGGTACAGGCGAGGGTG	AGG	14	2500	7245	34.5		0	0	0	0	0	6	5	11	2	15	2	7	1	10	5	6	Azimuth_2.0	0.6631	57	3	1	1
EP300.g2	2033	30	9606	2033	EP300	NM_001429.4		CRISPRko	CDS	NC_000022.11	+	SpyoCas9	5	1	1	5.20.100	+	sense	41146767	CCTGACCCAAGTATGATCCG	TCTACCTGACCCAAGTATGATCCGTGGCAG	TGG	11	2081	7245	28.7		0	0	0	0	1	16	10	10	2	20	4	14	2	19	5	15	Azimuth_2.0	0.7081	13	119	1	1
EP300.g3	2033	30	9606	2033	EP300	NM_001429.4		CRISPRko	CDS	NC_000022.11	+	SpyoCas9	5	1	1	5.20.100	+	sense	41117472	GGTCAAAAGCCCAATGACAC	GCATGGTCAAAAGCCCAATGACACAGGCAG	AGG	2	379	7245	5.2		0	0	0	0	0	40	17	45	5	107	31	81	7	165	78	161	Azimuth_2.0	0.6326	105	63	1	1
EP300.g4	2033	30	9606	2033	EP300	NM_001429.4		CRISPRko	CDS	NC_000022.11	+	SpyoCas9	5	1	1	5.20.100	+	sense	41140213	AAAACCTAGTTGCATATGCT	ATGGAAAACCTAGTTGCATATGCTCGGAAA	CGG	9	1833	7245	25.3		0	0	0	0	0	27	13	25	0	40	10	33	3	74	18	75	Azimuth_2.0	0.6031	170	32	1	1
EP300.g5	2033	30	9606	2033	EP300	NM_001429.4		CRISPRko	CDS	NC_000022.11	+	SpyoCas9	5	1	1	5.20.100	+	sense	41149076	ATGCAACAGCCTTCCAACCA	TCGTATGCAACAGCCTTCCAACCAGGGCCA	GGG	13	2279	7245	31.5		0	0	0	0	0	45	17	60	5	94	25	114	9	184	84	195	Azimuth_2.0	0.6993	19	72	1	1
EP300.g6	2033	30	9606	2033	EP300	NM_001429.4		CRISPRko	CDS	NC_000022.11	+	SpyoCas9	5	1	1	5.20.100	-	antisense	41155079	AGGGTCCACAGGTTGACGAA	GCTGAGGGTCCACAGGTTGACGAAAGGGAA	AGG	17	3226	7245	44.5		0	0	0	0	1	17	7	24	3	33	12	15	8	42	25	52	Azimuth_2.0	0.6436	81	125	1	1
EPHA1.g1	2041	30	9606	2041	EPHA1	NM_005232.5		CRISPRko	CDS	NC_000007.14	-	SpyoCas9	5	1	1	5.20.100	+	antisense	143397313	CGACTCACCTCGATCCACAT	CACCCGACTCACCTCGATCCACATCGGTGG	CGG	10	1762	2931	60.1		0	0	0	0	0	10	3	16	2	28	19	25	7	45	21	60	Azimuth_2.0	0.7019	14	8	1	1
EPHA1.g2	2041	30	9606	2041	EPHA1	NM_005232.5		CRISPRko	CDS	NC_000007.14	-	SpyoCas9	5	1	1	5.20.100	+	antisense	143399821	CCACTTCCACCAACCCAGCG	CCCGCCACTTCCACCAACCCAGCGGGGCCA	GGG	4	665	2931	22.7		0	0	0	0	1	50	10	44	9	85	28	72	5	93	44	89	Azimuth_2.0	0.706	12	65	1	1
EPHA1.g3	2041	30	9606	2041	EPHA1	NM_005232.5		CRISPRko	CDS	NC_000007.14	-	SpyoCas9	5	1	1	5.20.100	-	sense	143401496	CGCTCCAATTGGATCTACCG	GCTTCGCTCCAATTGGATCTACCGCGGGGA	CGG	3	260	2931	8.9		0	0	0	0	0	7	2	10	1	17	17	13	1	13	8	16	Azimuth_2.0	0.6224	96	5	1	1
EPHA1.g4	2041	30	9606	2041	EPHA1	NM_005232.5		CRISPRko	CDS	NC_000007.14	-	SpyoCas9	5	1	1	5.20.100	-	sense	143398055	GGATGAAGAACGGTACCAGA	CACAGGATGAAGAACGGTACCAGATGGTTC	TGG	8	1480	2931	50.5		0	0	0	0	1	24	5	20	5	49	15	42	5	45	25	42	Azimuth_2.0	0.6358	75	45	1	1
EPHA1.g5	2041	30	9606	2041	EPHA1	NM_005232.5		CRISPRko	CDS	NC_000007.14	-	SpyoCas9	5	1	1	5.20.100	-	sense	143401470	GGAGGCTTCCCGCGTCCACG	GGGAGGAGGCTTCCCGCGTCCACGTGGAGC	TGG	3	286	2931	9.8		0	0	0	0	1	8	2	9	5	27	13	28	11	45	11	24	Azimuth_2.0	0.6301	85	35	1	1
EPHA1.g6	2041	30	9606	2041	EPHA1	NM_005232.5		CRISPRko	CDS	NC_000007.14	-	SpyoCas9	5	1	1	5.20.100	-	sense	143401491	CAATTGGATCTACCGCGGGG	GCTCCAATTGGATCTACCGCGGGGAGGAGG	AGG	3	265	2931	9		0	0	0	0	2	6	3	7	4	16	3	5	2	7	0	5	Azimuth_2.0	0.6806	29	91	1	1
EPHA10.g1	284656	30	9606	284656	EPHA10	NM_001099439.2		CRISPRko	CDS	NC_000001.11	-	SpyoCas9	5	1	1	5.20.100	+	antisense	37754360	GACACCTTGTAAAACCCTGG	CGGGGACACCTTGTAAAACCCTGGGGGACA	GGG	4	861	3027	28.4		0	0	0	0	1	59	22	69	1	68	26	51	3	80	25	77	Azimuth_2.0	0.7538	3	78	1	1
EPHA10.g2	284656	30	9606	284656	EPHA10	NM_001099439.2		CRISPRko	CDS	NC_000001.11	-	SpyoCas9	5	1	1	5.20.100	+	antisense	37727178	CACTACGGTGACGACAATGG	TGGTCACTACGGTGACGACAATGGCGGGGC	CGG	8	1696	3027	56		0	0	0	0	1	22	9	11	2	19	4	14	1	18	3	11	Azimuth_2.0	0.6711	31	57	1	1
EPHA10.g3	284656	30	9606	284656	EPHA10	NM_001099439.2		CRISPRko	CDS	NC_000001.11	-	SpyoCas9	5	1	1	5.20.100	+	antisense	37735267	CACTCACCTTCTCGTAGTAT	CACGCACTCACCTTCTCGTAGTATCGGATC	CGG	6	1481	3027	48.9		0	0	0	0	1	20	4	11	3	23	8	32	14	31	14	36	Azimuth_2.0	0.6295	64	55	1	1
EPHA10.g4	284656	30	9606	284656	EPHA10	NM_001099439.2		CRISPRko	CDS	NC_000001.11	-	SpyoCas9	5	1	1	5.20.100	-	sense	37723065	GGATGCGAAAAGCGTCACGC	AACTGGATGCGAAAAGCGTCACGCTGGAGA	TGG	10	1936	3027	64		0	0	0	0	1	3	3	5	1	9	5	8	0	9	3	9	Azimuth_2.0	0.6055	91	34	1	1
EPHA10.g5	284656	30	9606	284656	EPHA10	NM_001099439.2		CRISPRko	CDS	NC_000001.11	-	SpyoCas9	5	1	1	5.20.100	+	antisense	37754359	GGACACCTTGTAAAACCCTG	GCGGGGACACCTTGTAAAACCCTGGGGGAC	GGG	4	862	3027	28.5		0	0	0	0	2	74	20	72	2	104	34	105	0	77	36	92	Azimuth_2.0	0.7243	9	136	1	1
EPHA10.g6	284656	30	9606	284656	EPHA10	NM_001099439.2		CRISPRko	CDS	NC_000001.11	-	SpyoCas9	5	1	1	5.20.100	-	sense	37761770	GCGGACGAGAGCTTCACGCA	CGCGGCGGACGAGAGCTTCACGCAGGGCGA	GGG	3	485	3027	16		0	0	0	0	0	11	5	8	1	13	0	7	7	36	15	28	Azimuth_2.0	0.6916	21	19	1	1
EPHA2.g1	1969	30	9606	1969	EPHA2	NM_004431.5		CRISPRko	CDS	NC_000001.11	-	SpyoCas9	5	1	1	5.20.100	+	antisense	16134562	CAAGTTGCCAGATCCCTCCG	CCGCCAAGTTGCCAGATCCCTCCGGGGCTG	GGG	8	1588	2931	54.2		0	0	0	0	0	33	8	14	0	38	13	41	3	47	21	35	Azimuth_2.0	0.7112	10	18	1	1
EPHA2.g2	1969	30	9606	1969	EPHA2	NM_004431.5		CRISPRko	CDS	NC_000001.11	-	SpyoCas9	5	1	1	5.20.100	-	sense	16150901	CACACACCCGTATGGCAAAG	GGCTCACACACCCGTATGGCAAAGGGGTAT	GGG	2	148	2931	5		0	0	0	0	0	29	12	23	4	28	12	28	2	29	13	13	Azimuth_2.0	0.647	65	16	1	1
EPHA2.g3	1969	30	9606	1969	EPHA2	NM_004431.5		CRISPRko	CDS	NC_000001.11	-	SpyoCas9	5	1	1	5.20.100	+	antisense	16135158	TCACGGAGAAACCCTCGGTG	AGGGTCACGGAGAAACCCTCGGTGCGGCGC	CGG	7	1460	2931	49.8		0	0	0	0	2	11	4	9	9	43	17	37	5	31	13	23	Azimuth_2.0	0.6763	26	73	1	1
EPHA2.g4	1969	30	9606	1969	EPHA2	NM_004431.5		CRISPRko	CDS	NC_000001.11	-	SpyoCas9	5	1	1	5.20.100	-	sense	16148941	CGCACCAACTGGGTGTACCG	GCTCCGCACCAACTGGGTGTACCGAGGAGA	AGG	3	260	2931	8.9		0	0	0	0	2	13	4	7	0	19	7	21	0	28	9	24	Azimuth_2.0	0.6742	29	75	1	1
EPHA2.g5	1969	30	9606	1969	EPHA2	NM_004431.5		CRISPRko	CDS	NC_000001.11	-	SpyoCas9	5	1	1	5.20.100	+	antisense	16135190	TAGCTGTTGGAGTCTCCCTG	ATTGTAGCTGTTGGAGTCTCCCTGTGGGTG	TGG	7	1428	2931	48.7		0	0	0	0	1	96	41	96	7	147	62	154	7	170	106	208	Azimuth_2.0	0.6622	44	65	1	1
EPHA2.g6	1969	30	9606	1969	EPHA2	NM_004431.5		CRISPRko	CDS	NC_000001.11	-	SpyoCas9	5	1	1	5.20.100	-	sense	16135159	CTACAATGTGCGCCGCACCG	ACAGCTACAATGTGCGCCGCACCGAGGGTT	AGG	7	1459	2931	49.8		0	0	0	0	2	1	1	2	4	16	7	11	2	15	10	17	Azimuth_2.0	0.6621	45	67	1	1
EPHA3.g1	2042	30	9606	2042	EPHA3	NM_005233.6		CRISPRko	CDS	NC_000003.12	+	SpyoCas9	5	1	1	5.20.100	-	antisense	89341806	ACTCCAGTCCAGGATAACTG	GCCAACTCCAGTCCAGGATAACTGAGGTCT	AGG	5	1021	2952	34.6		0	0	0	0	0	43	13	30	1	65	20	57	5	122	45	101	Azimuth_2.0	0.7209	8	20	1	1
EPHA3.g2	2042	30	9606	2042	EPHA3	NM_005233.6		CRISPRko	CDS	NC_000003.12	+	SpyoCas9	5	1	1	5.20.100	+	sense	89342086	AGCATCACAACTAATCAGGC	GGTCAGCATCACAACTAATCAGGCTGGTGA	TGG	5	1301	2952	44.1		0	0	0	0	0	73	14	48	5	89	24	75	3	106	42	95	Azimuth_2.0	0.584	90	31	1	1
EPHA3.g3	2042	30	9606	2042	EPHA3	NM_005233.6		CRISPRko	CDS	NC_000003.12	+	SpyoCas9	5	1	1	5.20.100	-	antisense	89341936	TGAGTCCAAACTGTCGAGGG	TTGGTGAGTCCAAACTGTCGAGGGAGGAAG	AGG	5	1151	2952	39		0	0	0	0	2	7	2	5	2	7	5	11	1	46	27	51	Azimuth_2.0	0.6949	20	104	1	1
EPHA3.g4	2042	30	9606	2042	EPHA3	NM_005233.6		CRISPRko	CDS	NC_000003.12	+	SpyoCas9	5	1	1	5.20.100	-	antisense	89342054	CTGACCGCAGCAAACTGTCT	GATGCTGACCGCAGCAAACTGTCTTGGTGG	TGG	5	1269	2952	43		0	0	0	0	0	19	7	18	2	43	14	43	1	31	14	40	Azimuth_2.0	0.5562	128	8	1	1
EPHA3.g5	2042	30	9606	2042	EPHA3	NM_005233.6		CRISPRko	CDS	NC_000003.12	+	SpyoCas9	5	1	1	5.20.100	-	antisense	89399376	GTCAGGCTTGAGGCTACTGA	TAGTGTCAGGCTTGAGGCTACTGATGGTAA	TGG	7	1489	2952	50.4		0	0	0	0	1	43	18	40	8	79	26	58	7	114	88	129	Azimuth_2.0	0.6112	69	72	1	1
EPHA3.g6	2042	30	9606	2042	EPHA3	NM_005233.6		CRISPRko	CDS	NC_000003.12	+	SpyoCas9	5	1	1	5.20.100	+	sense	89210356	GTTTCCAGACACGGTACCCA	CTATGTTTCCAGACACGGTACCCATGGACT	TGG	3	649	2952	22		0	0	0	0	1	25	6	15	1	50	12	30	3	67	18	49	Azimuth_2.0	0.5856	88	53	1	1
EPHA4.g1	2043	30	9606	2043	EPHA4	NM_001304536.2		CRISPRko	CDS	NC_000002.12	-	SpyoCas9	5	1	1	5.20.100	+	antisense	221501021	GCATACAACTTACGGGTGCA	ACAAGCATACAACTTACGGGTGCAGGGCAT	GGG	5	975	2961	32.9		0	0	0	0	1	9	2	13	1	21	4	11	0	25	8	25	Azimuth_2.0	0.635	46	56	1	1
EPHA4.g2	2043	30	9606	2043	EPHA4	NM_001304536.2		CRISPRko	CDS	NC_000002.12	-	SpyoCas9	5	1	1	5.20.100	-	sense	221442995	AATTTGGTGAGGTATGCAGT	GGTGAATTTGGTGAGGTATGCAGTGGGCGT	GGG	12	1908	2961	64.4		0	0	0	0	1	63	27	42	3	83	21	71	12	139	48	114	Azimuth_2.0	0.717	13	98	1	1
EPHA4.g3	2043	30	9606	2043	EPHA4	NM_001304536.2		CRISPRko	CDS	NC_000002.12	-	SpyoCas9	5	1	1	5.20.100	-	sense	221564281	CTGATTGGATCACCCGAGAA	CGAACTGATTGGATCACCCGAGAAGGGGCT	GGG	4	273	2961	9.2		0	0	0	0	0	13	0	9	2	19	8	20	3	63	36	72	Azimuth_2.0	0.5756	119	11	1	1
EPHA4.g4	2043	30	9606	2043	EPHA4	NM_001304536.2		CRISPRko	CDS	NC_000002.12	-	SpyoCas9	5	1	1	5.20.100	-	sense	221564282	ACTGATTGGATCACCCGAGA	ACGAACTGATTGGATCACCCGAGAAGGGGC	AGG	4	272	2961	9.2		0	0	0	0	0	26	6	10	2	33	12	26	2	28	13	31	Azimuth_2.0	0.5793	111	26	1	1
EPHA4.g5	2043	30	9606	2043	EPHA4	NM_001304536.2		CRISPRko	CDS	NC_000002.12	-	SpyoCas9	5	1	1	5.20.100	-	sense	221568728	TGGATAGCAAGCCCTCTGGA	TGGGTGGATAGCAAGCCCTCTGGAAGGAGG	AGG	3	149	2961	5		0	0	0	1	5	78	27	79	4	77	26	68	3	79	27	71	Azimuth_2.0	0.6248	57	364	1	1
EPHA4.g6	2043	30	9606	2043	EPHA4	NM_001304536.2		CRISPRko	CDS	NC_000002.12	-	SpyoCas9	5	1	1	5.20.100	+	antisense	221455651	CCATCTCCAATGATCCGGGA	AGCCCCATCTCCAATGATCCGGGAAGGCAC	AGG	9	1611	2961	54.4		0	0	0	0	1	33	16	32	2	30	9	25	4	68	35	88	Azimuth_2.0	0.6068	78	81	1	1
EPHA5.g1	2044	30	9606	2044	EPHA5	NM_004439.8		CRISPRko	CDS	NC_000004.12	-	SpyoCas9	5	1	1	5.20.100	-	sense	65490382	AATGTAACCACAAATCAAGC	TGTAAATGTAACCACAAATCAAGCAGGTAA	AGG	5	1397	3114	44.9		0	0	0	0	0	25	15	29	6	55	25	53	3	103	48	81	Azimuth_2.0	0.587	91	9	1	1
EPHA5.g2	2044	30	9606	2044	EPHA5	NM_004439.8		CRISPRko	CDS	NC_000004.12	-	SpyoCas9	5	1	1	5.20.100	-	sense	65414392	AGAGACAACTATTACTGCAG	CTAAAGAGACAACTATTACTGCAGAGGGCT	AGG	7	1579	3114	50.7		0	0	0	0	1	37	9	58	2	67	22	51	1	63	34	65	Azimuth_2.0	0.6444	36	70	1	1
EPHA5.g3	2044	30	9606	2044	EPHA5	NM_004439.8		CRISPRko	CDS	NC_000004.12	-	SpyoCas9	5	1	1	5.20.100	-	sense	65365983	AGCTGTCCACGAATTTGCTA	ATCAAGCTGTCCACGAATTTGCTAAGGAGA	AGG	11	1999	3114	64.2		0	0	0	0	1	23	12	30	3	27	13	26	1	37	14	31	Azimuth_2.0	0.6099	64	58	1	1
EPHA5.g4	2044	30	9606	2044	EPHA5	NM_004439.8		CRISPRko	CDS	NC_000004.12	-	SpyoCas9	5	1	1	5.20.100	+	antisense	65490693	ACATTTGAGATGGCATTCCG	ATTAACATTTGAGATGGCATTCCGAGGAGC	AGG	5	1086	3114	34.9		0	0	0	0	0	35	10	29	0	44	16	53	4	71	23	71	Azimuth_2.0	0.6539	28	15	1	1
EPHA5.g5	2044	30	9606	2044	EPHA5	NM_004439.8		CRISPRko	CDS	NC_000004.12	-	SpyoCas9	5	1	1	5.20.100	+	antisense	65377011	TAACCATATTAGGCTTGGAT	ACACTAACCATATTAGGCTTGGATGGGCAA	GGG	9	1843	3114	59.2		0	0	0	0	0	18	12	24	3	39	24	43	3	32	19	51	Azimuth_2.0	0.5479	137	3	1	1
EPHA5.g6	2044	30	9606	2044	EPHA5	NM_004439.8		CRISPRko	CDS	NC_000004.12	-	SpyoCas9	5	1	1	5.20.100	+	antisense	65495465	AAGAGGTTGAAGCTTCCTCA	ACACAAGAGGTTGAAGCTTCCTCATGGGTA	TGG	4	989	3114	31.8		0	0	0	0	0	47	27	53	7	116	45	97	5	98	29	116	Azimuth_2.0	0.5634	121	20	1	1
EPHA6.g1	285220	30	9606	285220	EPHA6	NM_001080448.3		CRISPRko	CDS	NC_000003.12	+	SpyoCas9	5	1	1	5.20.100	-	antisense	97475406	GAGAGTGAATCCGCCAACAG	CGAGGAGAGTGAATCCGCCAACAGCGGCGG	CGG	8	1948	3393	57.4		0	0	0	0	0	10	8	8	1	21	8	26	2	50	13	45	Azimuth_2.0	0.6642	41	1	1	1
EPHA6.g2	285220	30	9606	285220	EPHA6	NM_001080448.3		CRISPRko	CDS	NC_000003.12	+	SpyoCas9	5	1	1	5.20.100	-	antisense	97244279	GAACTTACCATCTTGATCCG	AGTGGAACTTACCATCTTGATCCGTGGTCA	TGG	5	1597	3393	47.1		0	0	0	0	0	16	7	16	1	22	9	14	4	26	13	25	Azimuth_2.0	0.6659	39	5	1	1
EPHA6.g3	285220	30	9606	285220	EPHA6	NM_001080448.3		CRISPRko	CDS	NC_000003.12	+	SpyoCas9	5	1	1	5.20.100	+	sense	97244283	ACAGTGACCACGGATCAAGA	TATTACAGTGACCACGGATCAAGATGGTAA	TGG	5	1601	3393	47.2		0	0	0	0	0	27	8	22	1	35	15	30	1	42	14	36	Azimuth_2.0	0.65	53	11	1	1
EPHA6.g4	285220	30	9606	285220	EPHA6	NM_001080448.3		CRISPRko	CDS	NC_000003.12	+	SpyoCas9	5	1	1	5.20.100	-	antisense	96987847	ACCCCGTACTTCAACCAAAG	AAGAACCCCGTACTTCAACCAAAGAGGAGG	AGG	3	967	3393	28.5		0	0	0	0	1	28	8	24	1	39	13	32	1	24	6	23	Azimuth_2.0	0.6651	40	48	1	1
EPHA6.g5	285220	30	9606	285220	EPHA6	NM_001080448.3		CRISPRko	CDS	NC_000003.12	+	SpyoCas9	5	1	1	5.20.100	-	antisense	97226329	TCCATGTATGTTAAACTGTG	TGCTTCCATGTATGTTAAACTGTGTGGAGG	TGG	4	1179	3393	34.7		0	0	0	0	0	121	38	134	2	143	36	181	3	173	71	163	Azimuth_2.0	0.6386	59	30	1	1
EPHA6.g6	285220	30	9606	285220	EPHA6	NM_001080448.3		CRISPRko	CDS	NC_000003.12	+	SpyoCas9	5	1	1	5.20.100	+	sense	97244273	CACAGCTATTACAGTGACCA	CATTCACAGCTATTACAGTGACCACGGATC	CGG	5	1591	3393	46.9		0	0	0	0	1	60	21	55	5	91	34	81	0	112	35	106	Azimuth_2.0	0.6983	20	73	1	1
EPHA7.g1	2045	30	9606	2045	EPHA7	NM_004440.4		CRISPRko	CDS	NC_000006.12	-	SpyoCas9	5	1	1	5.20.100	-	sense	93356760	CTGACTTAAGCCGATCCCAG	GTTTCTGACTTAAGCCGATCCCAGAGGCTC	AGG	5	1281	2997	42.7		0	0	0	0	0	10	9	19	1	26	8	25	1	25	4	37	Azimuth_2.0	0.7047	6	10	1	1
EPHA7.g2	2045	30	9606	2045	EPHA7	NM_004440.4		CRISPRko	CDS	NC_000006.12	-	SpyoCas9	5	1	1	5.20.100	+	antisense	93272415	ATTACTCCACTCACTTGCGA	CTTCATTACTCCACTCACTTGCGAGGGAGC	GGG	6	1332	2997	44.4		0	0	0	0	1	17	6	12	5	27	17	21	5	32	13	39	Azimuth_2.0	0.651	34	44	1	1
EPHA7.g3	2045	30	9606	2045	EPHA7	NM_004440.4		CRISPRko	CDS	NC_000006.12	-	SpyoCas9	5	1	1	5.20.100	-	sense	93269593	TCCATTAATAATCTGAAACC	AGCCTCCATTAATAATCTGAAACCAGGAAC	AGG	7	1517	2997	50.6		0	0	0	0	0	61	21	64	4	164	54	135	4	237	78	203	Azimuth_2.0	0.5798	82	28	1	1
EPHA7.g4	2045	30	9606	2045	EPHA7	NM_004440.4		CRISPRko	CDS	NC_000006.12	-	SpyoCas9	5	1	1	5.20.100	-	sense	93263889	TATAGCAAAGCTGACCAAGA	TGGTTATAGCAAAGCTGACCAAGAAGGCGA	AGG	9	1769	2997	59		0	0	0	0	1	87	22	81	14	163	58	147	14	217	92	198	Azimuth_2.0	0.6555	29	86	1	1
EPHA7.g5	2045	30	9606	2045	EPHA7	NM_004440.4		CRISPRko	CDS	NC_000006.12	-	SpyoCas9	5	1	1	5.20.100	-	sense	93410643	CCTCTTTAGTCGAGGTTCGA	TTTTCCTCTTTAGTCGAGGTTCGAGGGACA	GGG	3	690	2997	23		0	0	0	0	0	5	3	5	0	10	11	10	0	5	3	14	Azimuth_2.0	0.5549	112	3	1	1
EPHA7.g6	2045	30	9606	2045	EPHA7	NM_004440.4		CRISPRko	CDS	NC_000006.12	-	SpyoCas9	5	1	1	5.20.100	+	antisense	93358272	CTTGTGCACGCAACGTATGG	CTCACTTGTGCACGCAACGTATGGTGGGTC	TGG	4	972	2997	32.4		0	0	0	0	0	7	2	2	2	5	2	3	1	13	1	12	Azimuth_2.0	0.549	115	6	1	1
EPHA8.g1	2046	30	9606	2046	EPHA8	NM_020526.5		CRISPRko	CDS	NC_000001.11	+	SpyoCas9	5	1	1	5.20.100	+	sense	22576538	CAGGTGCCGACCTTGGTGTG	TTCACAGGTGCCGACCTTGGTGTGCGGCGT	CGG	3	480	3018	15.9		0	0	0	0	0	26	14	33	5	41	21	28	8	51	16	41	Azimuth_2.0	0.6175	90	23	1	1
EPHA8.g2	2046	30	9606	2046	EPHA8	NM_020526.5		CRISPRko	CDS	NC_000001.11	+	SpyoCas9	5	1	1	5.20.100	-	antisense	22597421	CGATCTCCCGAGTGAAACTG	GCCTCGATCTCCCGAGTGAAACTGCGGCCC	CGG	10	1874	3018	62.1		0	0	0	0	2	47	23	41	6	56	30	45	7	66	18	55	Azimuth_2.0	0.7173	9	110	1	1
EPHA8.g3	2046	30	9606	2046	EPHA8	NM_020526.5		CRISPRko	CDS	NC_000001.11	+	SpyoCas9	5	1	1	5.20.100	-	antisense	22576586	TAGAAGCCGCGCTTGCTGAG	CAGGTAGAAGCCGCGCTTGCTGAGGGGACC	GGG	3	528	3018	17.5		0	0	0	0	2	21	8	15	5	24	6	23	6	24	5	23	Azimuth_2.0	0.6644	33	88	1	1
EPHA8.g4	2046	30	9606	2046	EPHA8	NM_020526.5		CRISPRko	CDS	NC_000001.11	+	SpyoCas9	5	1	1	5.20.100	+	sense	22593355	TGGTGGTGATCCGTCAAGAG	CAGGTGGTGGTGATCCGTCAAGAGCGGGCG	CGG	6	1344	3018	44.5		0	0	0	0	0	12	5	6	3	19	14	29	4	37	12	38	Azimuth_2.0	0.6059	115	9	1	1
EPHA8.g5	2046	30	9606	2046	EPHA8	NM_020526.5		CRISPRko	CDS	NC_000001.11	+	SpyoCas9	5	1	1	5.20.100	+	sense	22576500	CCTCAAAATCGACACCATTG	AGTTCCTCAAAATCGACACCATTGCGGCCG	CGG	3	442	3018	14.6		0	0	0	0	1	15	10	14	10	41	14	36	12	58	14	44	Azimuth_2.0	0.6793	19	43	1	1
EPHA8.g6	2046	30	9606	2046	EPHA8	NM_020526.5		CRISPRko	CDS	NC_000001.11	+	SpyoCas9	5	1	1	5.20.100	-	antisense	22595257	CGTCAGGCAGATCCAGACAA	TGAGCGTCAGGCAGATCCAGACAATGGTCC	TGG	8	1630	3018	54		0	0	0	0	2	75	31	65	9	150	57	148	6	215	96	200	Azimuth_2.0	0.6804	17	119	1	1
EPHB1.g1	2047	30	9606	2047	EPHB1	NM_004441.5		CRISPRko	CDS	NC_000003.12	+	SpyoCas9	5	1	1	5.20.100	+	sense	135106568	TCGGACCGGTTATTACCGAG	CCTGTCGGACCGGTTATTACCGAGCGGACT	CGG	4	925	2955	31.3		0	0	0	0	0	1	0	2	1	5	1	4	0	4	2	1	Azimuth_2.0	0.7771	2	1	1	1
EPHB1.g2	2047	30	9606	2047	EPHB1	NM_004441.5		CRISPRko	CDS	NC_000003.12	+	SpyoCas9	5	1	1	5.20.100	+	sense	135166996	AAGCTCCAGCATTACAGCAC	CGATAAGCTCCAGCATTACAGCACAGGCCG	AGG	9	1748	2955	59.2		0	0	0	0	3	43	15	25	9	78	29	72	15	120	34	110	Azimuth_2.0	0.5552	168	173	1	1
EPHB1.g3	2047	30	9606	2047	EPHB1	NM_004441.5		CRISPRko	CDS	NC_000003.12	+	SpyoCas9	5	1	1	5.20.100	-	antisense	134951498	CATCTCTGTGTAGATGCGAT	AGCGCATCTCTGTGTAGATGCGATGGGCCC	GGG	3	250	2955	8.5		0	0	0	0	0	20	6	18	2	31	12	30	4	59	20	61	Azimuth_2.0	0.5966	101	14	1	1
EPHB1.g4	2047	30	9606	2047	EPHB1	NM_004441.5		CRISPRko	CDS	NC_000003.12	+	SpyoCas9	5	1	1	5.20.100	+	sense	135154211	TGAGGAGCATCACCTTGTCA	ACTATGAGGAGCATCACCTTGTCATGGCCA	TGG	6	1356	2955	45.9		0	0	0	0	1	28	11	29	4	78	26	72	8	78	49	94	Azimuth_2.0	0.6289	60	59	1	1
EPHB1.g5	2047	30	9606	2047	EPHB1	NM_004441.5		CRISPRko	CDS	NC_000003.12	+	SpyoCas9	5	1	1	5.20.100	+	sense	135162066	GGAGTCAGACCAACACAGCA	GCCAGGAGTCAGACCAACACAGCAAGGATT	AGG	7	1470	2955	49.7		0	0	0	0	1	69	14	31	0	113	38	96	3	130	44	131	Azimuth_2.0	0.6505	44	78	1	1
EPHB1.g6	2047	30	9606	2047	EPHB1	NM_004441.5		CRISPRko	CDS	NC_000003.12	+	SpyoCas9	5	1	1	5.20.100	-	antisense	135106572	CTGGAGGGTCAAAGTCCGCT	ACTTCTGGAGGGTCAAAGTCCGCTCGGTAA	CGG	4	929	2955	31.4		0	0	0	0	1	14	3	18	2	40	15	43	4	41	16	26	Azimuth_2.0	0.6062	83	42	1	1
EPHB2.g1	2048	30	9606	2048	EPHB2	NM_004442.7		CRISPRko	CDS	NC_000001.11	+	SpyoCas9	5	1	1	5.20.100	-	antisense	22784829	AGAAGACACGCACGGCGATG	CGGTAGAAGACACGCACGGCGATGAGGGAC	AGG	3	563	2964	19		0	0	0	0	0	11	0	3	5	23	5	17	4	26	7	14	Azimuth_2.0	0.6159	94	6	1	1
EPHB2.g2	2048	30	9606	2048	EPHB2	NM_004442.7		CRISPRko	CDS	NC_000001.11	+	SpyoCas9	5	1	1	5.20.100	-	antisense	22882367	TGCATGATGGACACTGCCGA	CTGATGCATGATGGACACTGCCGATGGAGC	TGG	6	1311	2964	44.2		0	0	0	0	2	23	10	28	3	38	9	27	5	54	23	55	Azimuth_2.0	0.6696	26	79	1	1
EPHB2.g3	2048	30	9606	2048	EPHB2	NM_004442.7		CRISPRko	CDS	NC_000001.11	+	SpyoCas9	5	1	1	5.20.100	-	antisense	22895548	CGATGACAACCACAGCAATG	ATGGCGATGACAACCACAGCAATGAGGAAG	AGG	8	1667	2964	56.2		0	0	0	0	2	85	37	114	9	132	63	136	10	153	58	129	Azimuth_2.0	0.7642	2	112	1	1
EPHB2.g4	2048	30	9606	2048	EPHB2	NM_004442.7		CRISPRko	CDS	NC_000001.11	+	SpyoCas9	5	1	1	5.20.100	-	antisense	22865081	ACTGATGTAAATGCGTGGCT	GGTCACTGATGTAAATGCGTGGCTCGGTCA	CGG	5	1171	2964	39.5		0	0	0	0	1	29	14	25	0	42	21	37	1	76	33	103	Azimuth_2.0	0.6301	74	50	1	1
EPHB2.g5	2048	30	9606	2048	EPHB2	NM_004442.7		CRISPRko	CDS	NC_000001.11	+	SpyoCas9	5	1	1	5.20.100	+	sense	22784778	TTCGGACCTGTGTCCCGCAG	GAGCTTCGGACCTGTGTCCCGCAGCGGCTT	CGG	3	512	2964	17.3		0	0	0	0	1	50	17	43	8	93	20	67	10	103	29	68	Azimuth_2.0	0.6353	69	58	1	1
EPHB2.g6	2048	30	9606	2048	EPHB2	NM_004442.7		CRISPRko	CDS	NC_000001.11	+	SpyoCas9	5	1	1	5.20.100	+	sense	22892940	ACCAACACGGTCACCGTGCA	CCCCACCAACACGGTCACCGTGCAGGGCCT	GGG	7	1484	2964	50.1		0	0	0	0	0	9	1	4	2	19	6	12	9	33	13	27	Azimuth_2.0	0.5911	133	5	1	1
EPHB3.g1	2049	30	9606	2049	EPHB3	NM_004443.4		CRISPRko	CDS	NC_000003.12	+	SpyoCas9	5	1	1	5.20.100	-	antisense	184577147	TTCACGGCCGCATAACGAGG	GATATTCACGGCCGCATAACGAGGCGGCAG	CGG	5	1317	2997	43.9		0	0	0	0	0	5	1	2	0	6	3	4	0	3	2	3	Azimuth_2.0	0.6855	20	4	1	1
EPHB3.g2	2049	30	9606	2049	EPHB3	NM_004443.4		CRISPRko	CDS	NC_000003.12	+	SpyoCas9	5	1	1	5.20.100	-	antisense	184577938	CTGTAGCGGAGCCCACGATG	CCAGCTGTAGCGGAGCCCACGATGAGGGGA	AGG	8	1679	2997	56		0	0	0	0	0	12	6	8	9	26	8	24	1	27	3	11	Azimuth_2.0	0.6419	55	16	1	1
EPHB3.g3	2049	30	9606	2049	EPHB3	NM_004443.4		CRISPRko	CDS	NC_000003.12	+	SpyoCas9	5	1	1	5.20.100	+	sense	184576971	CATCTGCAAGAAGTGCCATG	ATGTCATCTGCAAGAAGTGCCATGGGGCTG	GGG	5	1141	2997	38.1		0	0	0	0	1	89	38	70	4	125	45	115	9	135	62	122	Azimuth_2.0	0.8269	1	96	1	1
EPHB3.g4	2049	30	9606	2049	EPHB3	NM_004443.4		CRISPRko	CDS	NC_000003.12	+	SpyoCas9	5	1	1	5.20.100	+	sense	184575858	GGGAGCTACAAGGCGAAGCA	CCCTGGGAGCTACAAGGCGAAGCAGGGAGA	GGG	4	884	2997	29.5		0	0	0	0	0	24	11	33	3	45	27	43	7	88	40	54	Azimuth_2.0	0.6143	86	25	1	1
EPHB3.g5	2049	30	9606	2049	EPHB3	NM_004443.4		CRISPRko	CDS	NC_000003.12	+	SpyoCas9	5	1	1	5.20.100	-	antisense	184579573	CACCTCCTCGATCTTGACGC	CGATCACCTCCTCGATCTTGACGCAGGACA	AGG	10	1897	2997	63.3		0	0	0	0	2	12	7	6	9	9	4	9	9	18	5	15	Azimuth_2.0	0.6636	36	102	1	1
EPHB3.g6	2049	30	9606	2049	EPHB3	NM_004443.4		CRISPRko	CDS	NC_000003.12	+	SpyoCas9	5	1	1	5.20.100	-	antisense	184577349	TAGTGTGGGCACTTCAGACG	GGCGTAGTGTGGGCACTTCAGACGGGGCTG	GGG	6	1360	2997	45.4		0	0	0	0	2	20	10	22	5	49	10	29	11	83	28	61	Azimuth_2.0	0.6616	37	108	1	1
EPHB4.g1	2050	30	9606	2050	EPHB4	NM_004444.5		CRISPRko	CDS	NC_000007.14	-	SpyoCas9	5	1	1	5.20.100	+	antisense	100820188	GTGCCCGGAAGTACCCGACG	GTGCGTGCCCGGAAGTACCCGACGCGGCAC	CGG	5	917	2964	30.9		0	0	0	0	1	6	2	5	4	9	2	7	4	22	2	3	Azimuth_2.0	0.7175	8	18	1	1
EPHB4.g2	2050	30	9606	2050	EPHB4	NM_004444.5		CRISPRko	CDS	NC_000007.14	-	SpyoCas9	5	1	1	5.20.100	-	sense	100818616	TGTCTGACATCCGGGTGACG	GCAGTGTCTGACATCCGGGTGACGCGGTCC	CGG	7	1326	2964	44.7		0	0	0	0	1	23	9	19	4	40	10	32	3	21	6	16	Azimuth_2.0	0.6488	46	47	1	1
EPHB4.g3	2050	30	9606	2050	EPHB4	NM_004444.5		CRISPRko	CDS	NC_000007.14	-	SpyoCas9	5	1	1	5.20.100	-	sense	100813678	GCAGAATATTCGGACAAACA	AGAAGCAGAATATTCGGACAAACACGGACA	CGG	10	1730	2964	58.4		0	0	0	0	1	10	7	16	1	42	23	38	3	60	25	59	Azimuth_2.0	0.6324	68	26	1	1
EPHB4.g4	2050	30	9606	2050	EPHB4	NM_004444.5		CRISPRko	CDS	NC_000007.14	-	SpyoCas9	5	1	1	5.20.100	-	sense	100819562	AATGTCACCACTGACCGAGA	TGTCAATGTCACCACTGACCGAGAGGGTGA	GGG	6	1292	2964	43.6		0	0	0	0	2	25	5	19	7	42	18	33	5	48	13	39	Azimuth_2.0	0.7262	7	92	1	1
EPHB4.g5	2050	30	9606	2050	EPHB4	NM_004444.5		CRISPRko	CDS	NC_000007.14	-	SpyoCas9	5	1	1	5.20.100	-	sense	100812957	GGGGGCGGCTCAAGGCCCCA	TGCCGGGGGCGGCTCAAGGCCCCAGGGAAG	GGG	12	1908	2964	64.4		0	0	0	0	6	63	17	42	15	107	21	57	10	59	14	77	Azimuth_2.0	0.5997	108	302	1	1
EPHB4.g6	2050	30	9606	2050	EPHB4	NM_004444.5		CRISPRko	CDS	NC_000007.14	-	SpyoCas9	5	1	1	5.20.100	-	sense	100819626	TGAGGTCACTGCATTGAACG	CCTTTGAGGTCACTGCATTGAACGGGGTAT	GGG	6	1228	2964	41.4		0	0	0	0	2	13	4	16	2	25	20	20	5	40	19	51	Azimuth_2.0	0.6789	20	80	1	1
EPHB6.g1	2051	30	9606	2051	EPHB6	NM_004445.6		CRISPRko	CDS	NC_000007.14	+	SpyoCas9	5	1	1	5.20.100	+	sense	142866168	CACTTCGACCCTCGCCAGAG	GGTCCACTTCGACCCTCGCCAGAGAGGCCT	AGG	9	1313	3069	42.8		0	0	0	0	1	14	7	20	2	27	8	22	0	26	10	14	Azimuth_2.0	0.6198	76	32	1	1
EPHB6.g2	2051	30	9606	2051	EPHB6	NM_004445.6		CRISPRko	CDS	NC_000007.14	+	SpyoCas9	5	1	1	5.20.100	-	antisense	142865485	AAGCCTTATAGAGCCCCCGT	GCAGAAGCCTTATAGAGCCCCCGTGGGCAG	GGG	8	959	3069	31.2		0	0	0	0	2	22	5	12	2	14	9	13	2	15	8	25	Azimuth_2.0	0.6947	14	95	1	1
EPHB6.g3	2051	30	9606	2051	EPHB6	NM_004445.6		CRISPRko	CDS	NC_000007.14	+	SpyoCas9	5	1	1	5.20.100	+	sense	142864395	TGCAACTGAACGTCAAAGAG	GGACTGCAACTGAACGTCAAAGAGCGGAGC	CGG	7	594	3069	19.4		0	0	0	0	1	44	16	51	1	124	36	83	3	135	44	144	Azimuth_2.0	0.6399	49	66	1	1
EPHB6.g4	2051	30	9606	2051	EPHB6	NM_004445.6		CRISPRko	CDS	NC_000007.14	+	SpyoCas9	5	1	1	5.20.100	+	sense	142866601	TCAGCTCCGCTACTATGACC	ACTATCAGCTCCGCTACTATGACCAGGTGC	AGG	10	1582	3069	51.5		0	0	0	0	1	12	6	6	4	25	10	14	6	8	14	8	Azimuth_2.0	0.6008	103	30	1	1
EPHB6.g5	2051	30	9606	2051	EPHB6	NM_004445.6		CRISPRko	CDS	NC_000007.14	+	SpyoCas9	5	1	1	5.20.100	+	sense	142866197	TGAGAGCCGAGTGTTAGTGG	TGACTGAGAGCCGAGTGTTAGTGGGGGGAC	GGG	9	1342	3069	43.7		0	0	0	0	0	20	8	31	1	31	14	15	6	64	23	43	Azimuth_2.0	0.6888	15	7	1	1
EPHB6.g6	2051	30	9606	2051	EPHB6	NM_004445.6		CRISPRko	CDS	NC_000007.14	+	SpyoCas9	5	1	1	5.20.100	-	antisense	142866596	TGCGCACCTGGTCATAGTAG	CTCCTGCGCACCTGGTCATAGTAGCGGAGC	CGG	10	1577	3069	51.4		0	0	0	0	1	27	10	18	5	39	16	28	12	59	27	53	Azimuth_2.0	0.6108	94	48	1	1
ERBB2.g1	2064	30	9606	2064	ERBB2	NM_004448.4		CRISPRko	CDS	NC_000017.11	+	SpyoCas9	5	1	1	5.20.100	+	sense	39711947	AACTACCTTTCTACGGACGT	AGACAACTACCTTTCTACGGACGTGGGATC	GGG	8	920	3768	24.4		0	0	0	0	0	2	2	3	1	11	5	6	0	9	3	13	Azimuth_2.0	0.7025	19	2	1	1
ERBB2.g2	2064	30	9606	2064	ERBB2	NM_004448.4		CRISPRko	CDS	NC_000017.11	+	SpyoCas9	5	1	1	5.20.100	+	sense	39724736	TCCCCAGGAAGCATACGTGA	CTTGTCCCCAGGAAGCATACGTGATGGCTG	TGG	20	2317	3768	61.5		0	0	0	0	1	36	23	35	4	64	40	72	6	82	35	116	Azimuth_2.0	0.6528	62	71	1	1
ERBB2.g3	2064	30	9606	2064	ERBB2	NM_004448.4		CRISPRko	CDS	NC_000017.11	+	SpyoCas9	5	1	1	5.20.100	+	sense	39712352	GGGCATGGAGCACTTGCGAG	GTCTGGGCATGGAGCACTTGCGAGAGGTGA	AGG	9	1051	3768	27.9		0	0	0	0	1	23	5	15	6	36	6	37	14	74	38	55	Azimuth_2.0	0.6445	72	62	1	1
ERBB2.g4	2064	30	9606	2064	ERBB2	NM_004448.4		CRISPRko	CDS	NC_000017.11	+	SpyoCas9	5	1	1	5.20.100	+	sense	39715935	AACCGGCCAGAGGACGAGTG	TGCCAACCGGCCAGAGGACGAGTGTGGTAA	TGG	12	1508	3768	40		0	0	0	0	1	16	4	14	1	40	13	28	10	88	31	50	Azimuth_2.0	0.6406	82	53	1	1
ERBB2.g5	2064	30	9606	2064	ERBB2	NM_004448.4		CRISPRko	CDS	NC_000017.11	+	SpyoCas9	5	1	1	5.20.100	+	sense	39715463	GTTACCTATACATCTCAGCA	GCAGGTTACCTATACATCTCAGCATGGCCG	TGG	11	1239	3768	32.9		0	0	0	0	1	49	19	60	2	74	31	89	3	92	39	103	Azimuth_2.0	0.654	59	82	1	1
ERBB2.g6	2064	30	9606	2064	ERBB2	NM_004448.4		CRISPRko	CDS	NC_000017.11	+	SpyoCas9	5	1	1	5.20.100	+	sense	39724857	GACCATGTCCGGGAAAACCG	CTTAGACCATGTCCGGGAAAACCGCGGACG	CGG	20	2438	3768	64.7		0	0	0	0	2	23	19	24	0	20	6	13	6	20	10	18	Azimuth_2.0	0.6979	21	121	1	1
ERBB3.g1	2065	30	9606	2065	ERBB3	NM_001982.4		CRISPRko	CDS	NC_000012.12	+	SpyoCas9	5	1	1	5.20.100	+	sense	56093858	TGTCGAAATTATAGCCGAGG	GTCCTGTCGAAATTATAGCCGAGGAGGTGT	AGG	13	1574	4029	39.1		0	0	0	0	0	13	5	15	0	20	10	10	1	13	2	14	Azimuth_2.0	0.6523	82	7	1	1
ERBB3.g2	2065	30	9606	2065	ERBB3	NM_001982.4		CRISPRko	CDS	NC_000012.12	+	SpyoCas9	5	1	1	5.20.100	+	sense	56092816	CGGACAGTACGGGAGATCAC	CTTCCGGACAGTACGGGAGATCACAGGTGA	AGG	10	1178	4029	29.2		0	0	0	0	2	16	8	9	1	36	16	23	3	32	19	18	Azimuth_2.0	0.5901	196	178	1	1
ERBB3.g3	2065	30	9606	2065	ERBB3	NM_001982.4		CRISPRko	CDS	NC_000012.12	+	SpyoCas9	5	1	1	5.20.100	-	antisense	56087585	TTGCAAACCTCATGACAGGG	CCCCTTGCAAACCTCATGACAGGGGGGACC	GGG	5	555	4029	13.8		0	0	0	0	0	66	20	43	3	92	17	96	1	71	33	96	Azimuth_2.0	0.7073	23	71	1	1
ERBB3.g4	2065	30	9606	2065	ERBB3	NM_001982.4		CRISPRko	CDS	NC_000012.12	+	SpyoCas9	5	1	1	5.20.100	-	antisense	56094179	GTATACCGAGCCATTGCATG	ACTAGTATACCGAGCCATTGCATGTGGCAG	TGG	14	1693	4029	42		0	0	0	0	0	18	7	17	1	24	5	24	1	31	9	27	Azimuth_2.0	0.6325	110	16	1	1
ERBB3.g5	2065	30	9606	2065	ERBB3	NM_001982.4		CRISPRko	CDS	NC_000012.12	+	SpyoCas9	5	1	1	5.20.100	+	sense	56085068	ACCATTGCCCAACCTCCGCG	CTCTACCATTGCCCAACCTCCGCGTGGTGC	TGG	3	307	4029	7.6		0	0	0	0	0	9	4	7	0	20	4	14	1	14	7	10	Azimuth_2.0	0.6219	127	4	1	1
ERBB3.g6	2065	30	9606	2065	ERBB3	NM_001982.4		CRISPRko	CDS	NC_000012.12	+	SpyoCas9	5	1	1	5.20.100	+	sense	56095797	ATGAGGCGATACTTGGAACG	GGCTATGAGGCGATACTTGGAACGGGGTGA	GGG	17	2045	4029	50.8		0	0	0	0	1	15	6	9	3	19	8	13	1	13	1	11	Azimuth_2.0	0.6848	43	91	1	1
ERBB4.g1	2066	30	9606	2066	ERBB4	NM_005235.3		CRISPRko	CDS	NC_000002.12	-	SpyoCas9	5	1	1	5.20.100	+	antisense	211657762	AGATGTTACCTAGCATGTTG	TGGTAGATGTTACCTAGCATGTTGTGGTAA	TGG	16	1938	3927	49.4		0	0	0	0	1	43	15	36	2	86	35	65	6	87	73	62	Azimuth_2.0	0.6436	36	100	1	1
ERBB4.g2	2066	30	9606	2066	ERBB4	NM_005235.3		CRISPRko	CDS	NC_000002.12	-	SpyoCas9	5	1	1	5.20.100	+	antisense	211725142	TGGCAGCAGTCACTGACGTA	TCGATGGCAGCAGTCACTGACGTAAGGTCC	AGG	6	675	3927	17.2		0	0	0	0	1	14	15	15	3	34	19	39	6	84	36	58	Azimuth_2.0	0.6134	78	65	1	1
ERBB4.g3	2066	30	9606	2066	ERBB4	NM_005235.3		CRISPRko	CDS	NC_000002.12	-	SpyoCas9	5	1	1	5.20.100	+	antisense	211702056	TAATGGTATGATAATAACAC	CAGTTAATGGTATGATAATAACACAGGTTG	AGG	12	1400	3927	35.7		0	0	0	0	1	58	22	80	0	107	34	101	1	159	61	157	Azimuth_2.0	0.6492	32	116	1	1
ERBB4.g4	2066	30	9606	2066	ERBB4	NM_005235.3		CRISPRko	CDS	NC_000002.12	-	SpyoCas9	5	1	1	5.20.100	-	sense	211947536	AGAATTTACGCATTATTCGT	CTGGAGAATTTACGCATTATTCGTGGGACA	GGG	3	315	3927	8		0	0	0	0	1	21	14	32	0	20	8	37	0	22	16	24	Azimuth_2.0	0.6123	79	74	1	1
ERBB4.g5	2066	30	9606	2066	ERBB4	NM_005235.3		CRISPRko	CDS	NC_000002.12	-	SpyoCas9	5	1	1	5.20.100	-	sense	211561949	CACGAGCACAAGGATAACAT	TGTCCACGAGCACAAGGATAACATTGGATC	TGG	20	2441	3927	62.2		0	0	0	0	0	38	17	42	1	64	20	101	6	115	41	116	Azimuth_2.0	0.5741	132	29	1	1
ERBB4.g6	2066	30	9606	2066	ERBB4	NM_005235.3		CRISPRko	CDS	NC_000002.12	-	SpyoCas9	5	1	1	5.20.100	+	antisense	211704123	ATAGAGTACTCTTCCACCAA	ACCTATAGAGTACTCTTCCACCAATGGTCA	TGG	11	1270	3927	32.3		0	0	0	0	1	28	19	27	3	44	22	88	6	74	31	64	Azimuth_2.0	0.6048	90	85	1	1
ESR1.g1	2099	30	9606	2099	ESR1	NM_001122740.2		CRISPRko	CDS	NC_000006.12	+	SpyoCas9	5	1	1	5.20.100	+	sense	151808077	GCCGTGTACAACTACCCCGA	GCCCGCCGTGTACAACTACCCCGAGGGCGC	GGG	2	164	1788	9.2		0	0	0	0	0	14	4	6	2	12	5	16	11	14	6	10	Azimuth_2.0	0.7025	10	8	1	1
ESR1.g2	2099	30	9606	2099	ESR1	NM_001122740.2		CRISPRko	CDS	NC_000006.12	+	SpyoCas9	5	1	1	5.20.100	+	sense	151944488	GCTGGTTCACATGATCAACT	GGGAGCTGGTTCACATGATCAACTGGGCGA	GGG	5	1075	1788	60.1		0	0	0	0	1	26	11	17	1	59	19	70	2	72	31	86	Azimuth_2.0	0.6538	22	47	1	1
ESR1.g3	2099	30	9606	2099	ESR1	NM_001122740.2		CRISPRko	CDS	NC_000006.12	+	SpyoCas9	5	1	1	5.20.100	-	antisense	151808091	CGCGGCGTTGAACTCGTAGG	CGGCCGCGGCGTTGAACTCGTAGGCGGCGC	CGG	2	178	1788	10		0	0	0	0	1	7	0	8	1	3	2	5	4	19	8	9	Azimuth_2.0	0.6082	57	30	1	1
ESR1.g4	2099	30	9606	2099	ESR1	NM_001122740.2		CRISPRko	CDS	NC_000006.12	+	SpyoCas9	5	1	1	5.20.100	-	antisense	151808064	CTCGGGGTAGTTGTACACGG	CGCCCTCGGGGTAGTTGTACACGGCGGGCT	CGG	2	151	1788	8.4		0	0	0	0	2	17	16	11	3	23	7	18	1	15	9	15	Azimuth_2.0	0.6804	17	78	1	1
ESR1.g5	2099	30	9606	2099	ESR1	NM_001122740.2		CRISPRko	CDS	NC_000006.12	+	SpyoCas9	5	1	1	5.20.100	+	sense	151880751	GCTCCGTAAATGCTACGAAG	GCCGGCTCCGTAAATGCTACGAAGTGGGAA	TGG	4	739	1788	41.3		0	0	0	0	2	11	2	7	1	12	5	16	0	15	8	9	Azimuth_2.0	0.6346	27	74	1	1
ESR1.g6	2099	30	9606	2099	ESR1	NM_001122740.2		CRISPRko	CDS	NC_000006.12	+	SpyoCas9	5	1	1	5.20.100	-	antisense	151944388	TACTCGGAATAGAGTATCGG	ATCATACTCGGAATAGAGTATCGGGGGCTC	GGG	5	975	1788	54.5		0	0	0	0	0	7	2	14	0	7	3	7	0	6	1	11	Azimuth_2.0	0.6549	20	2	1	1
ESR2.g1	2100	30	9606	2100	ESR2	NM_001437.3		CRISPRko	CDS	NC_000014.9	-	SpyoCas9	5	1	1	5.20.100	-	sense	64260488	CAAGTTGGCCGACAAGGAGT	TGACCAAGTTGGCCGACAAGGAGTTGGTAC	TGG	5	913	1593	57.3		0	0	0	0	1	23	8	23	6	22	9	35	6	22	11	12	Azimuth_2.0	0.6201	45	33	1	1
ESR2.g2	2100	30	9606	2100	ESR2	NM_001437.3		CRISPRko	CDS	NC_000014.9	-	SpyoCas9	5	1	1	5.20.100	-	sense	64260450	GGGCCAAGAAGATTCCCGGT	AGCTGGGCCAAGAAGATTCCCGGTAGGGCT	AGG	5	951	1593	59.7		0	0	0	0	0	22	10	28	4	37	9	39	3	28	19	33	Azimuth_2.0	0.5888	71	10	1	1
ESR2.g3	2100	30	9606	2100	ESR2	NM_001437.3		CRISPRko	CDS	NC_000014.9	-	SpyoCas9	5	1	1	5.20.100	-	sense	64280050	TGTCTGCAGCGATTACGCAT	GCGCTGTCTGCAGCGATTACGCATCGGGAT	CGG	3	466	1593	29.3		0	0	0	0	0	5	3	7	1	10	3	10	5	13	5	9	Azimuth_2.0	0.5671	86	2	1	1
ESR2.g4	2100	30	9606	2100	ESR2	NM_001437.3		CRISPRko	CDS	NC_000014.9	-	SpyoCas9	5	1	1	5.20.100	+	antisense	64282864	TCATGGCTGGATATTCATGG	AATGTCATGGCTGGATATTCATGGTGGCTG	TGG	2	122	1593	7.7		0	0	0	0	0	39	13	44	2	67	33	69	9	132	45	121	Azimuth_2.0	0.7685	1	17	1	1
ESR2.g5	2100	30	9606	2100	ESR2	NM_001437.3		CRISPRko	CDS	NC_000014.9	-	SpyoCas9	5	1	1	5.20.100	+	antisense	64282880	ATGGTGGCTGTCTACATAGG	ATTCATGGTGGCTGTCTACATAGGAGGAAG	AGG	2	106	1593	6.7		0	0	0	0	1	50	12	64	3	41	24	58	4	89	35	60	Azimuth_2.0	0.6272	41	48	1	1
ESR2.g6	2100	30	9606	2100	ESR2	NM_001437.3		CRISPRko	CDS	NC_000014.9	-	SpyoCas9	5	1	1	5.20.100	-	sense	64260470	GTTGGTACACATGATCAGCT	AGGAGTTGGTACACATGATCAGCTGGGCCA	GGG	5	931	1593	58.4		0	0	0	0	2	34	13	21	1	44	26	47	8	54	19	49	Azimuth_2.0	0.6614	20	72	1	1
EZH2.g1	2146	30	9606	2146	EZH2	NM_004456.5		CRISPRko	CDS	NC_000007.14	-	SpyoCas9	5	1	1	5.20.100	-	sense	148818111	CATTTCGTAGGAGGGAGCAA	TTTTCATTTCGTAGGAGGGAGCAAAGGAGT	AGG	10	1006	2256	44.6		0	0	0	0	0	89	27	64	2	75	28	57	3	43	17	32	Azimuth_2.0	0.6257	41	30	1	1
EZH2.g2	2146	30	9606	2146	EZH2	NM_004456.5		CRISPRko	CDS	NC_000007.14	-	SpyoCas9	5	1	1	5.20.100	+	antisense	148828742	AATAATCAGGCATACCATCT	TCCTAATAATCAGGCATACCATCTCGGTGA	CGG	6	623	2256	27.6		0	0	0	0	0	22	12	20	2	70	26	47	2	77	40	109	Azimuth_2.0	0.569	70	8	1	1
EZH2.g3	2146	30	9606	2146	EZH2	NM_004456.5		CRISPRko	CDS	NC_000007.14	-	SpyoCas9	5	1	1	5.20.100	+	antisense	148826471	AATAATTGCACTTACGATGT	GTACAATAATTGCACTTACGATGTAGGAAG	AGG	8	890	2256	39.5		0	0	0	0	0	13	7	8	0	23	5	20	3	52	39	61	Azimuth_2.0	0.5641	75	4	1	1
EZH2.g4	2146	30	9606	2146	EZH2	NM_004456.5		CRISPRko	CDS	NC_000007.14	-	SpyoCas9	5	1	1	5.20.100	-	sense	148818053	ACCCCACCAAAACGTCCAGG	AAAGACCCCACCAAAACGTCCAGGAGGCCG	AGG	10	1064	2256	47.2		0	0	0	0	2	30	10	26	7	42	20	32	9	40	18	40	Azimuth_2.0	0.6914	11	77	1	1
EZH2.g5	2146	30	9606	2146	EZH2	NM_004456.5		CRISPRko	CDS	NC_000007.14	-	SpyoCas9	5	1	1	5.20.100	-	sense	148818056	AAGACCCCACCAAAACGTCC	GATAAAGACCCCACCAAAACGTCCAGGAGG	AGG	10	1061	2256	47		0	0	0	0	1	20	7	17	5	37	11	36	3	58	23	47	Azimuth_2.0	0.5863	60	39	1	1
EZH2.g6	2146	30	9606	2146	EZH2	NM_004456.5		CRISPRko	CDS	NC_000007.14	-	SpyoCas9	5	1	1	5.20.100	+	antisense	148828830	ATCATCATTATATTGACCAA	CGTCATCATCATTATATTGACCAAGGGCAT	GGG	6	535	2256	23.7		0	0	0	0	2	55	34	69	4	80	38	98	4	175	94	220	Azimuth_2.0	0.6788	12	87	1	1
F10.g1	2159	30	9606	2159	F10	NM_000504.4		CRISPRko	CDS	NC_000013.11	+	SpyoCas9	5	1	1	5.20.100	+	sense	113147401	GCTCATCAATGAGGAAAACG	CCCTGCTCATCAATGAGGAAAACGAGGGTT	AGG	7	769	1467	52.4		0	0	0	0	2	128	40	89	6	140	56	131	13	118	72	92	Azimuth_2.0	0.6814	17	56	1	1
F10.g2	2159	30	9606	2159	F10	NM_000504.4		CRISPRko	CDS	NC_000013.11	+	SpyoCas9	5	1	1	5.20.100	+	sense	113129497	CATCCTGGCGAGGGTCACGA	ACAACATCCTGGCGAGGGTCACGAGGGCCA	GGG	2	115	1467	7.8		0	0	1	0	5	33	5	18	7	53	26	22	10	67	17	34	Azimuth_2.0	0.6744	20	242	1	1
F10.g3	2159	30	9606	2159	F10	NM_000504.4		CRISPRko	CDS	NC_000013.11	+	SpyoCas9	5	1	1	5.20.100	+	sense	113129575	AGAGACCTGCTCATACGAAG	TGGAAGAGACCTGCTCATACGAAGAGGCCC	AGG	2	193	1467	13.2		0	0	1	0	0	6	5	10	4	18	1	19	3	27	13	36	Azimuth_2.0	0.6421	35	228	1	1
F10.g4	2159	30	9606	2159	F10	NM_000504.4		CRISPRko	CDS	NC_000013.11	+	SpyoCas9	5	1	1	5.20.100	-	antisense	113139418	AGGTGCAGGTGTATTCCCCG	AAACAGGTGCAGGTGTATTCCCCGAGGCCG	AGG	4	317	1467	21.6		0	0	0	0	3	45	14	37	6	55	29	44	10	47	20	46	Azimuth_2.0	0.7269	6	70	1	1
F10.g5	2159	30	9606	2159	F10	NM_000504.4		CRISPRko	CDS	NC_000013.11	+	SpyoCas9	5	1	1	5.20.100	+	sense	113144053	AACAACCTCACCAGGATCGT	CGACAACAACCTCACCAGGATCGTGGGAGG	GGG	6	704	1467	48		0	0	0	0	1	18	6	18	5	19	5	32	6	55	14	47	Azimuth_2.0	0.6099	61	22	1	1
F10.g6	2159	30	9606	2159	F10	NM_000504.4		CRISPRko	CDS	NC_000013.11	+	SpyoCas9	5	1	1	5.20.100	-	antisense	113147461	CTTGGCTTGGTAGAGACAGT	ATCTCTTGGCTTGGTAGAGACAGTGGGCTG	GGG	7	829	1467	56.5		0	0	0	0	1	58	22	63	5	88	31	86	7	155	58	112	Azimuth_2.0	0.6129	58	30	1	1
F2.g1	2147	30	9606	2147	F2	NM_000506.5		CRISPRko	CDS	NC_000011.10	+	SpyoCas9	5	1	1	5.20.100	+	sense	46723211	GGTCTGGGTACGAACTACCG	TGAGGGTCTGGGTACGAACTACCGAGGGCA	AGG	5	347	1869	18.6		0	0	0	0	0	5	0	4	2	9	3	12	2	6	2	4	Azimuth_2.0	0.724	1	2	1	1
F2.g2	2147	30	9606	2147	F2	NM_000506.5		CRISPRko	CDS	NC_000011.10	+	SpyoCas9	5	1	1	5.20.100	+	sense	46725948	AGCAGTGTGTCCCTGATCGG	TTGGAGCAGTGTGTCCCTGATCGGGGGCAG	GGG	7	648	1869	34.7		0	0	0	0	2	11	3	17	3	26	21	40	3	465	283	831	Azimuth_2.0	0.6515	33	66	1	1
F2.g3	2147	30	9606	2147	F2	NM_000506.5		CRISPRko	CDS	NC_000011.10	+	SpyoCas9	5	1	1	5.20.100	+	sense	46725896	GCGATGACTCCACGCTCCGA	TGTAGCGATGACTCCACGCTCCGAAGGCTC	AGG	7	596	1869	31.9		0	0	0	0	1	5	1	8	5	12	2	10	1	11	6	21	Azimuth_2.0	0.5848	85	28	1	1
F2.g4	2147	30	9606	2147	F2	NM_000506.5		CRISPRko	CDS	NC_000011.10	+	SpyoCas9	5	1	1	5.20.100	+	sense	46726798	CTACATCGACGGGCGCATTG	AATCCTACATCGACGGGCGCATTGTGGAGG	TGG	9	1090	1869	58.3		0	0	0	0	2	0	0	5	1	4	0	2	5	7	2	7	Azimuth_2.0	0.6249	55	63	1	1
F2.g5	2147	30	9606	2147	F2	NM_000506.5		CRISPRko	CDS	NC_000011.10	+	SpyoCas9	5	1	1	5.20.100	+	sense	46726599	ACCAGACTTTCTTCAATCCG	GAGTACCAGACTTTCTTCAATCCGAGGACC	AGG	8	975	1869	52.2		0	0	0	0	2	21	15	36	2	41	22	36	2	89	31	78	Azimuth_2.0	0.635	46	72	1	1
F2.g6	2147	30	9606	2147	F2	NM_000506.5		CRISPRko	CDS	NC_000011.10	+	SpyoCas9	5	1	1	5.20.100	+	sense	46725987	GCCTGGCGGTGACCACACAT	GGGCGCCTGGCGGTGACCACACATGGGCTC	GGG	7	687	1869	36.8		0	0	0	0	1	29	5	18	2	45	24	33	8	70	19	42	Azimuth_2.0	0.5996	76	48	1	1
F2R.g1	2149	30	9606	2149	F2R	NM_001992.5		CRISPRko	CDS	NC_000005.10	+	SpyoCas9	5	1	1	5.20.100	-	antisense	76732338	AAATGACCGGGGATCTAAGG	GAAGAAATGACCGGGGATCTAAGGTGGCAT	TGG	2	112	1278	8.8		0	0	0	0	1	16	3	11	1	16	5	21	4	32	9	22	Azimuth_2.0	0.5955	41	18	1	1
F2R.g2	2149	30	9606	2149	F2R	NM_001992.5		CRISPRko	CDS	NC_000005.10	+	SpyoCas9	5	1	1	5.20.100	-	antisense	76732794	GACTGTCATGAGCAAGATAG	TTATGACTGTCATGAGCAAGATAGAGGCGT	AGG	2	568	1278	44.4		0	0	0	0	0	58	26	64	4	97	46	98	7	110	44	102	Azimuth_2.0	0.5787	49	12	1	1
F2R.g3	2149	30	9606	2149	F2R	NM_001992.5		CRISPRko	CDS	NC_000005.10	+	SpyoCas9	5	1	1	5.20.100	-	antisense	76732349	TTCCTGAGAAGAAATGACCG	GGGGTTCCTGAGAAGAAATGACCGGGGATC	GGG	2	123	1278	9.6		0	0	0	0	3	62	49	138	1	108	46	104	6	124	49	120	Azimuth_2.0	0.7743	1	63	1	1
F2R.g4	2149	30	9606	2149	F2R	NM_001992.5		CRISPRko	CDS	NC_000005.10	+	SpyoCas9	5	1	1	5.20.100	-	antisense	76732861	TTCCCAGAGTACGCCAGGAG	GCCCTTCCCAGAGTACGCCAGGAGAGGGAC	AGG	2	635	1278	49.7		0	0	0	0	1	58	21	36	2	87	33	65	5	63	26	40	Azimuth_2.0	0.6016	35	31	1	1
F2R.g5	2149	30	9606	2149	F2R	NM_001992.5		CRISPRko	CDS	NC_000005.10	+	SpyoCas9	5	1	1	5.20.100	-	antisense	76732599	TTTCAGGATGAACACAACGA	TCATTTTCAGGATGAACACAACGATGGCCA	TGG	2	373	1278	29.2		0	0	0	0	3	39	12	25	5	71	29	61	18	81	41	105	Azimuth_2.0	0.6796	12	59	1	1
F2R.g6	2149	30	9606	2149	F2R	NM_001992.5		CRISPRko	CDS	NC_000005.10	+	SpyoCas9	5	1	1	5.20.100	-	antisense	76732546	ACACTCCGGTGTACACAGAT	ACAAACACTCCGGTGTACACAGATGGGACA	GGG	2	320	1278	25		0	0	0	0	1	33	8	26	1	39	13	38	3	30	14	63	Azimuth_2.0	0.5725	54	24	1	1
FAAH.g1	2166	30	9606	2166	FAAH	NM_001441.3		CRISPRko	CDS	NC_000001.11	+	SpyoCas9	5	1	1	5.20.100	-	antisense	46405474	GGAACATTGGTGTGCACGAA	CTGTGGAACATTGGTGTGCACGAAGGGCAC	GGG	4	546	1740	31.4		0	0	0	0	0	6	2	12	0	25	7	23	2	45	14	49	Azimuth_2.0	0.6722	20	1	1	1
FAAH.g2	2166	30	9606	2166	FAAH	NM_001441.3		CRISPRko	CDS	NC_000001.11	+	SpyoCas9	5	1	1	5.20.100	-	antisense	46405121	AGCACTCCTTGAGGCTCACA	GTGAAGCACTCCTTGAGGCTCACAGGGACG	GGG	3	416	1740	23.9		0	0	0	0	2	67	28	58	5	55	32	68	11	129	44	106	Azimuth_2.0	0.6492	33	66	1	1
FAAH.g3	2166	30	9606	2166	FAAH	NM_001441.3		CRISPRko	CDS	NC_000001.11	+	SpyoCas9	5	1	1	5.20.100	-	antisense	46405683	GGAGCCTCCAGACCCGATGA	GGGGGGAGCCTCCAGACCCGATGAGGGCCC	GGG	5	673	1740	38.7		0	0	0	0	0	10	7	11	3	28	11	28	12	97	48	109	Azimuth_2.0	0.5615	118	2	1	1
FAAH.g4	2166	30	9606	2166	FAAH	NM_001441.3		CRISPRko	CDS	NC_000001.11	+	SpyoCas9	5	1	1	5.20.100	+	sense	46405433	GGCGGAGTGCGACAGCGTAG	TGCCGGCGGAGTGCGACAGCGTAGTGGTGC	TGG	4	505	1740	29		0	0	0	0	3	21	5	14	3	26	8	16	2	29	8	17	Azimuth_2.0	0.6377	41	79	1	1
FAAH.g5	2166	30	9606	2166	FAAH	NM_001441.3		CRISPRko	CDS	NC_000001.11	+	SpyoCas9	5	1	1	5.20.100	-	antisense	46409122	AGAGCATGGGGTATGTTGCT	CTCCAGAGCATGGGGTATGTTGCTTGGCAA	TGG	9	1098	1740	63.1		0	0	0	0	0	47	12	53	2	72	28	83	4	84	48	114	Azimuth_2.0	0.5679	108	14	1	1
FAAH.g6	2166	30	9606	2166	FAAH	NM_001441.3		CRISPRko	CDS	NC_000001.11	+	SpyoCas9	5	1	1	5.20.100	+	sense	46408523	CAACTATACCATGCCCTCCC	CTGACAACTATACCATGCCCTCCCCGGCCA	CGG	8	1015	1740	58.3		0	0	0	0	1	63	24	43	1	77	32	61	7	73	33	80	Azimuth_2.0	0.6017	78	46	1	1
FASN.g1	2194	30	9606	2194	FASN	NM_004104.5		CRISPRko	CDS	NC_000017.11	-	SpyoCas9	5	1	1	5.20.100	-	sense	82093672	CGAGACCCCGAGACACTCGT	GAGCCGAGACCCCGAGACACTCGTGGGCTA	GGG	4	380	7536	5		0	0	0	0	0	15	4	9	2	23	10	16	5	20	4	10	Azimuth_2.0	0.7138	19	30	1	1
FASN.g2	2194	30	9606	2194	FASN	NM_004104.5		CRISPRko	CDS	NC_000017.11	-	SpyoCas9	5	1	1	5.20.100	+	antisense	82090375	CCCTCCGGGAGACCTACCCA	GGGCCCCTCCGGGAGACCTACCCACGGCTG	CGG	11	1870	7536	24.8		0	0	0	0	1	21	12	24	3	33	9	24	3	51	20	33	Azimuth_2.0	0.6766	62	122	1	1
FASN.g3	2194	30	9606	2194	FASN	NM_004104.5		CRISPRko	CDS	NC_000017.11	-	SpyoCas9	5	1	1	5.20.100	+	antisense	82091313	AGCACAGCGTAGCCACGGAA	ACCCAGCACAGCGTAGCCACGGAAGGGCAT	GGG	9	1401	7536	18.6		0	0	0	0	0	24	13	17	1	36	11	33	4	27	6	14	Azimuth_2.0	0.6352	152	42	1	1
FASN.g4	2194	30	9606	2194	FASN	NM_004104.5		CRISPRko	CDS	NC_000017.11	-	SpyoCas9	5	1	1	5.20.100	-	sense	82084841	GATGAACGTCTACCGCGACG	TGGTGATGAACGTCTACCGCGACGGGGCCT	GGG	26	4522	7536	60		0	0	0	0	2	0	0	1	5	1	2	0	1	0	0	1	Azimuth_2.0	0.7127	23	176	1	1
FASN.g5	2194	30	9606	2194	FASN	NM_004104.5		CRISPRko	CDS	NC_000017.11	-	SpyoCas9	5	1	1	5.20.100	-	sense	82093347	GCCTACCAGGCCATCCACAG	GAACGCCTACCAGGCCATCCACAGCGGGCA	CGG	5	527	7536	7		0	0	0	0	1	34	25	36	13	81	41	79	19	507	178	471	Azimuth_2.0	0.6661	80	141	1	1
FASN.g6	2194	30	9606	2194	FASN	NM_004104.5		CRISPRko	CDS	NC_000017.11	-	SpyoCas9	5	1	1	5.20.100	+	antisense	82089315	GGAGTGGAAGGCCATACCGC	AGTAGGAGTGGAAGGCCATACCGCCGGTCC	CGG	13	2035	7536	27		0	0	0	0	0	16	4	8	4	18	10	23	4	43	14	51	Azimuth_2.0	0.6219	197	31	1	1
FDPS.g1	2224	30	9606	2224	FDPS	NM_001135821.2		CRISPRko	CDS	NC_000001.11	+	SpyoCas9	5	1	1	5.20.100	+	sense	155309953	CTGGTGCCAAGCGTGGACAG	GCTGCTGGTGCCAAGCGTGGACAGAGGAAC	AGG	2	163	1260	12.9		0	0	0	0	3	45	17	32	5	64	19	51	6	80	23	62	Azimuth_2.0	0.6761	12	30	1	1
FDPS.g2	2224	30	9606	2224	FDPS	NM_001135821.2		CRISPRko	CDS	NC_000001.11	+	SpyoCas9	5	1	1	5.20.100	-	antisense	155309896	GACTGGGTACCCGTGCACCA	CCAGGACTGGGTACCCGTGCACCAGGGAGG	GGG	2	106	1260	8.4		0	0	0	0	4	28	11	30	5	46	11	29	4	48	18	35	Azimuth_2.0	0.6988	5	38	1	1
FDPS.g3	2224	30	9606	2224	FDPS	NM_001135821.2		CRISPRko	CDS	NC_000001.11	+	SpyoCas9	5	1	1	5.20.100	-	antisense	155309892	GGGTACCCGTGCACCAGGGA	GACTGGGTACCCGTGCACCAGGGAGGGCCG	GGG	2	102	1260	8.1		0	0	0	0	3	35	15	30	13	33	13	37	9	57	15	25	Azimuth_2.0	0.5786	52	28	1	1
FDPS.g4	2224	30	9606	2224	FDPS	NM_001135821.2		CRISPRko	CDS	NC_000001.11	+	SpyoCas9	5	1	1	5.20.100	-	antisense	155309881	CACCAGGGAGGGCCGCCGTA	CGTGCACCAGGGAGGGCCGCCGTAGGGAAC	GGG	2	91	1260	7.2		0	0	0	0	1	21	8	21	6	52	19	37	8	66	14	52	Azimuth_2.0	0.547	84	5	1	1
FDPS.g5	2224	30	9606	2224	FDPS	NM_001135821.2		CRISPRko	CDS	NC_000001.11	+	SpyoCas9	5	1	1	5.20.100	-	antisense	155309893	TGGGTACCCGTGCACCAGGG	GGACTGGGTACCCGTGCACCAGGGAGGGCC	AGG	2	103	1260	8.2		0	0	0	0	3	46	10	28	9	34	13	16	9	38	5	22	Azimuth_2.0	0.5705	62	31	1	1
FDPS.g6	2224	30	9606	2224	FDPS	NM_001135821.2		CRISPRko	CDS	NC_000001.11	+	SpyoCas9	5	1	1	5.20.100	-	antisense	155309948	GAGGTTCCTCTGTCCACGCT	CACCGAGGTTCCTCTGTCCACGCTTGGCAC	TGG	2	158	1260	12.5		0	0	0	0	2	30	12	38	3	56	30	31	4	119	35	80	Azimuth_2.0	0.5169	104	18	1	1
FFAR1.g1	2864	30	9606	2864	FFAR1	NM_005303.2		CRISPRko	CDS	NC_000019.10	+	SpyoCas9	5	1	1	5.20.100	-	antisense	35351968	CCAACCCAAAGACCAGACCC	GCCTCCAACCCAAAGACCAGACCCAGGTGA	AGG	1	416	903	46.1		0	0	0	0	3	45	25	38	4	141	48	102	15	166	69	175	Azimuth_2.0	0.6954	8	62	1	1
FFAR1.g2	2864	30	9606	2864	FFAR1	NM_005303.2		CRISPRko	CDS	NC_000019.10	+	SpyoCas9	5	1	1	5.20.100	-	antisense	35352027	GACCGGTGTGTTGATGCCCA	CGTTGACCGGTGTGTTGATGCCCAGGGAGG	GGG	1	475	903	52.6		0	0	0	0	2	40	12	43	4	37	16	22	10	44	25	33	Azimuth_2.0	0.6141	26	48	1	1
FFAR1.g3	2864	30	9606	2864	FFAR1	NM_005303.2		CRISPRko	CDS	NC_000019.10	+	SpyoCas9	5	1	1	5.20.100	+	sense	35351922	GAGGCCGTGCTATTCCTGGG	TCCGGAGGCCGTGCTATTCCTGGGGGGTGT	GGG	1	370	903	41		0	0	0	0	4	33	13	39	8	33	28	28	8	52	24	50	Azimuth_2.0	0.7071	5	72	1	1
FFAR1.g4	2864	30	9606	2864	FFAR1	NM_005303.2		CRISPRko	CDS	NC_000019.10	+	SpyoCas9	5	1	1	5.20.100	+	sense	35351632	CTCAACGTCCTGGCCATCCG	CCCGCTCAACGTCCTGGCCATCCGAGGCGC	AGG	1	80	903	8.9		0	0	0	0	4	14	8	15	5	22	4	13	11	35	20	27	Azimuth_2.0	0.6158	23	71	1	1
FFAR1.g5	2864	30	9606	2864	FFAR1	NM_005303.2		CRISPRko	CDS	NC_000019.10	+	SpyoCas9	5	1	1	5.20.100	-	antisense	35351673	CAGGGCGTAGACCAGGCTAG	GGTTCAGGGCGTAGACCAGGCTAGGGGTGA	GGG	1	121	903	13.4		0	0	0	0	5	44	16	25	4	32	10	23	2	32	5	21	Azimuth_2.0	0.6766	11	88	1	1
FFAR1.g6	2864	30	9606	2864	FFAR1	NM_005303.2		CRISPRko	CDS	NC_000019.10	+	SpyoCas9	5	1	1	5.20.100	-	antisense	35351674	TCAGGGCGTAGACCAGGCTA	AGGTTCAGGGCGTAGACCAGGCTAGGGGTG	GGG	1	122	903	13.5		0	0	0	0	1	30	14	11	7	46	8	33	3	25	7	14	Azimuth_2.0	0.5419	72	30	1	1
FGFR1.g1	2260	30	9606	2260	FGFR1	NM_023110.3		CRISPRko	CDS	NC_000008.11	-	SpyoCas9	5	1	1	5.20.100	-	sense	38417894	ACCCAACCGTGTGACCAAAG	ACAAACCCAACCGTGTGACCAAAGTGGCTG	TGG	11	1528	2469	61.9		0	0	0	0	0	19	8	20	4	46	22	31	1	43	18	77	Azimuth_2.0	0.7016	13	9	1	1
FGFR1.g2	2260	30	9606	2260	FGFR1	NM_023110.3		CRISPRko	CDS	NC_000008.11	-	SpyoCas9	5	1	1	5.20.100	-	sense	38421802	GCATGGTTGACCGTTCTGGA	CTCTGCATGGTTGACCGTTCTGGAAGGTAC	AGG	8	1076	2469	43.6		0	0	0	0	1	29	13	23	1	29	14	27	5	46	19	57	Azimuth_2.0	0.6241	67	40	1	1
FGFR1.g3	2260	30	9606	2260	FGFR1	NM_023110.3		CRISPRko	CDS	NC_000008.11	-	SpyoCas9	5	1	1	5.20.100	-	sense	38417974	CTGGTCTTAGGCAAACCCCT	AAGACTGGTCTTAGGCAAACCCCTGGGAGA	GGG	11	1448	2469	58.6		0	0	0	0	2	40	15	37	4	64	25	62	4	67	19	87	Azimuth_2.0	0.6577	34	79	1	1
FGFR1.g4	2260	30	9606	2260	FGFR1	NM_023110.3		CRISPRko	CDS	NC_000008.11	-	SpyoCas9	5	1	1	5.20.100	-	sense	38417986	TCCCCCGAAAGACTGGTCTT	TGTTTCCCCCGAAAGACTGGTCTTAGGCAA	AGG	11	1436	2469	58.2		0	0	0	0	0	32	9	29	1	33	7	35	1	40	12	44	Azimuth_2.0	0.5927	99	15	1	1
FGFR1.g5	2260	30	9606	2260	FGFR1	NM_023110.3		CRISPRko	CDS	NC_000008.11	-	SpyoCas9	5	1	1	5.20.100	-	sense	38428003	AAGTTCAAATGCCCTTCCAG	AGTGAAGTTCAAATGCCCTTCCAGTGGGAC	TGG	5	539	2469	21.8		0	0	0	0	2	102	32	95	10	140	63	120	5	154	49	98	Azimuth_2.0	0.6593	32	90	1	1
FGFR1.g6	2260	30	9606	2260	FGFR1	NM_023110.3		CRISPRko	CDS	NC_000008.11	-	SpyoCas9	5	1	1	5.20.100	-	sense	38424649	GTTGCCCGCCAACAAAACAG	CAGGGTTGCCCGCCAACAAAACAGTGGCCC	TGG	7	796	2469	32.2		0	0	0	0	0	28	11	19	0	30	15	27	5	45	11	29	Azimuth_2.0	0.6998	14	13	1	1
FGFR2.g1	2263	30	9606	2263	FGFR2	XM_006717708.3		CRISPRko	CDS	NC_000010.11	-	SpyoCas9	5	1	1	5.20.100	+	antisense	121565609	CTTAGTCCAACTGATCACGG	CATCCTTAGTCCAACTGATCACGGCGGCAT	CGG	3	262	2520	10.4		0	0	0	0	0	18	11	20	2	75	52	175	4	28	7	22	Azimuth_2.0	0.7903	1	14	1	1
FGFR2.g2	2263	30	9606	2263	FGFR2	XM_006717708.3		CRISPRko	CDS	NC_000010.11	-	SpyoCas9	5	1	1	5.20.100	-	sense	121520010	GGCAGTAAATACGGGCCCGA	GAACGGCAGTAAATACGGGCCCGACGGGCT	CGG	7	965	2520	38.3		0	0	0	0	0	10	1	9	0	11	3	9	0	6	3	4	Azimuth_2.0	0.6072	78	8	1	1
FGFR2.g3	2263	30	9606	2263	FGFR2	XM_006717708.3		CRISPRko	CDS	NC_000010.11	-	SpyoCas9	5	1	1	5.20.100	-	sense	121565666	CTCTCAACCAGAAGTGTACG	AAATCTCTCAACCAGAAGTGTACGTGGCTG	TGG	3	205	2520	8.1		0	0	0	0	0	24	12	34	2	68	23	84	4	31	10	34	Azimuth_2.0	0.5913	99	18	1	1
FGFR2.g4	2263	30	9606	2263	FGFR2	XM_006717708.3		CRISPRko	CDS	NC_000010.11	-	SpyoCas9	5	1	1	5.20.100	-	sense	121518827	TGTGTCTGTTCTAGCACTCG	CTCCTGTGTCTGTTCTAGCACTCGGGGATA	GGG	8	999	2520	39.6		0	0	0	0	1	10	5	19	1	57	17	38	3	58	15	58	Azimuth_2.0	0.6124	73	45	1	1
FGFR2.g5	2263	30	9606	2263	FGFR2	XM_006717708.3		CRISPRko	CDS	NC_000010.11	-	SpyoCas9	5	1	1	5.20.100	-	sense	121500942	TACACATTTAGGCTGACACT	TATTTACACATTTAGGCTGACACTGGGCAA	GGG	11	1499	2520	59.5		0	0	0	0	1	50	20	50	0	59	37	85	4	135	55	137	Azimuth_2.0	0.6228	60	81	1	1
FGFR2.g6	2263	30	9606	2263	FGFR2	XM_006717708.3		CRISPRko	CDS	NC_000010.11	-	SpyoCas9	5	1	1	5.20.100	+	antisense	121503897	CGTGTTGTTATCCTCACCAG	GAGGCGTGTTGTTATCCTCACCAGCGGGGT	CGG	10	1386	2520	55		0	0	0	0	2	43	19	51	1	46	20	31	3	80	38	71	Azimuth_2.0	0.6857	21	131	1	1
FGFR3.g1	2261	30	9606	2261	FGFR3	NM_000142.5		CRISPRko	CDS	NC_000004.12	+	SpyoCas9	5	1	1	5.20.100	+	sense	1801506	AAGAACGGCAGGGAGTTCCG	GCTGAAGAACGGCAGGGAGTTCCGCGGCGA	CGG	5	584	2421	24.1		0	0	0	0	1	31	9	35	3	35	19	29	3	16	4	14	Azimuth_2.0	0.7311	2	24	1	1
FGFR3.g2	2261	30	9606	2261	FGFR3	NM_000142.5		CRISPRko	CDS	NC_000004.12	+	SpyoCas9	5	1	1	5.20.100	+	sense	1799302	GCAGTTGGTCTTCGGCAGCG	AGGAGCAGTTGGTCTTCGGCAGCGGGGATG	GGG	3	157	2421	6.5		0	0	0	0	11	9	8	10	4	18	16	27	3	11	6	13	Azimuth_2.0	0.6823	17	315	1	1
FGFR3.g3	2261	30	9606	2261	FGFR3	NM_000142.5		CRISPRko	CDS	NC_000004.12	+	SpyoCas9	5	1	1	5.20.100	+	sense	1801690	CGGCAACTACACCTGCGTCG	ACCGCGGCAACTACACCTGCGTCGTGGAGA	TGG	6	685	2421	28.3		0	0	0	0	4	6	3	8	6	21	7	9	12	6	7	3	Azimuth_2.0	0.6831	16	108	1	1
FGFR3.g4	2261	30	9606	2261	FGFR3	NM_000142.5		CRISPRko	CDS	NC_000004.12	+	SpyoCas9	5	1	1	5.20.100	-	antisense	1803741	CTCAAAGGTGACGTTGTGCA	CGTCCTCAAAGGTGACGTTGTGCAAGGAGA	AGG	8	979	2421	40.4		0	0	0	0	1	27	16	33	7	53	22	48	9	76	37	63	Azimuth_2.0	0.5922	107	23	1	1
FGFR3.g5	2261	30	9606	2261	FGFR3	NM_000142.5		CRISPRko	CDS	NC_000004.12	+	SpyoCas9	5	1	1	5.20.100	-	antisense	1799398	CCCCACCAGGACACGCTCCG	GGGGCCCCACCAGGACACGCTCCGAGGGCA	AGG	3	253	2421	10.5		0	0	0	0	3	13	2	13	18	44	22	29	16	69	27	63	Azimuth_2.0	0.6294	61	69	1	1
FGFR3.g6	2261	30	9606	2261	FGFR3	NM_000142.5		CRISPRko	CDS	NC_000004.12	+	SpyoCas9	5	1	1	5.20.100	-	antisense	1802012	CACCTTGAGCACGGTAACGT	GGCCCACCTTGAGCACGGTAACGTAGGGTG	AGG	7	916	2421	37.8		0	0	0	0	1	5	2	4	2	12	5	13	3	16	7	20	Azimuth_2.0	0.5833	121	16	1	1
FGFR4.g1	2264	30	9606	2264	FGFR4	NM_213647.3		CRISPRko	CDS	NC_000005.10	+	SpyoCas9	5	1	1	5.20.100	-	antisense	177093504	GAGGTAGATCTAGACTCACG	TCGAGAGGTAGATCTAGACTCACGAGGCCG	AGG	10	1349	2409	56		0	0	0	0	0	11	5	7	1	19	4	9	1	16	6	17	Azimuth_2.0	0.7288	7	7	1	1
FGFR4.g2	2264	30	9606	2264	FGFR4	NM_213647.3		CRISPRko	CDS	NC_000005.10	+	SpyoCas9	5	1	1	5.20.100	-	antisense	177093500	TAGATCTAGACTCACGAGGC	GAGGTAGATCTAGACTCACGAGGCCGGCGA	CGG	10	1345	2409	55.8		0	0	0	0	1	17	4	8	0	17	5	13	3	55	24	54	Azimuth_2.0	0.6194	63	34	1	1
FGFR4.g3	2264	30	9606	2264	FGFR4	NM_213647.3		CRISPRko	CDS	NC_000005.10	+	SpyoCas9	5	1	1	5.20.100	-	antisense	177092498	TACCTTTAGGACTTGCACAT	CTTTTACCTTTAGGACTTGCACATAGGGGA	AGG	7	904	2409	37.5		0	0	0	0	0	30	12	39	1	74	18	51	5	111	43	83	Azimuth_2.0	0.6002	85	14	1	1
FGFR4.g4	2264	30	9606	2264	FGFR4	NM_213647.3		CRISPRko	CDS	NC_000005.10	+	SpyoCas9	5	1	1	5.20.100	-	antisense	177090800	GGTAACTGTGCCTATTCGAG	TGGGGGTAACTGTGCCTATTCGAGGGGTCC	GGG	4	410	2409	17		0	0	0	0	1	33	13	32	1	30	13	29	1	28	8	16	Azimuth_2.0	0.6202	61	44	1	1
FGFR4.g5	2264	30	9606	2264	FGFR4	NM_213647.3		CRISPRko	CDS	NC_000005.10	+	SpyoCas9	5	1	1	5.20.100	-	antisense	177092486	TTGCACATAGGGGAAACCGT	GGACTTGCACATAGGGGAAACCGTCGGCTC	CGG	7	892	2409	37		0	0	0	0	0	28	8	26	1	23	12	38	1	35	19	36	Azimuth_2.0	0.7428	3	12	1	1
FGFR4.g6	2264	30	9606	2264	FGFR4	NM_213647.3		CRISPRko	CDS	NC_000005.10	+	SpyoCas9	5	1	1	5.20.100	+	sense	177090991	AACTGCATGCAGTACCTGCG	AAGAAACTGCATGCAGTACCTGCGGGGAAC	GGG	5	489	2409	20.3		0	0	0	0	3	24	15	18	6	30	20	41	10	47	18	30	Azimuth_2.0	0.6945	13	119	1	1
FGR.g1	2268	30	9606	2268	FGR	NM_001042747.2		CRISPRko	CDS	NC_000001.11	-	SpyoCas9	5	1	1	5.20.100	-	sense	27623835	AGGGGACTTCAGAAGCTACG	TGGAAGGGGACTTCAGAAGCTACGGGGCAG	GGG	3	82	1590	5.2		0	0	0	0	0	43	15	30	6	49	23	40	6	38	28	45	Azimuth_2.0	0.7555	2	11	1	1
FGR.g2	2268	30	9606	2268	FGR	NM_001042747.2		CRISPRko	CDS	NC_000001.11	-	SpyoCas9	5	1	1	5.20.100	+	antisense	27621580	CAGCTTGGATTGAGTCAACA	TCTTCAGCTTGGATTGAGTCAACAGGGGCC	GGG	5	407	1590	25.6		0	0	0	0	0	40	16	41	2	66	34	68	1	90	41	89	Azimuth_2.0	0.5996	63	9	1	1
FGR.g3	2268	30	9606	2268	FGR	NM_001042747.2		CRISPRko	CDS	NC_000001.11	-	SpyoCas9	5	1	1	5.20.100	-	sense	27616905	CGGCTACTACATCACCACAC	TGGGCGGCTACTACATCACCACACGGGTTC	GGG	7	634	1590	39.9		0	0	0	0	3	32	15	31	5	39	11	35	4	72	26	64	Azimuth_2.0	0.7232	6	74	1	1
FGR.g4	2268	30	9606	2268	FGR	NM_001042747.2		CRISPRko	CDS	NC_000001.11	-	SpyoCas9	5	1	1	5.20.100	-	sense	27616970	CGGGACTGGGATCAGACCAG	CATCCGGGACTGGGATCAGACCAGAGGCGA	AGG	7	569	1590	35.8		0	0	0	0	3	60	19	39	4	90	33	72	3	161	48	118	Azimuth_2.0	0.6766	22	87	1	1
FGR.g5	2268	30	9606	2268	FGR	NM_001042747.2		CRISPRko	CDS	NC_000001.11	-	SpyoCas9	5	1	1	5.20.100	-	sense	27616884	GGTTCAGTTCAACTCGGTGC	CACGGGTTCAGTTCAACTCGGTGCAGGAGC	AGG	7	655	1590	41.2		0	0	0	0	1	11	5	5	2	18	6	18	2	54	35	78	Azimuth_2.0	0.5511	95	15	1	1
FGR.g6	2268	30	9606	2268	FGR	NM_001042747.2		CRISPRko	CDS	NC_000001.11	-	SpyoCas9	5	1	1	5.20.100	-	sense	27621648	CCTACAGTGAAGGTGACTGG	TGTGCCTACAGTGAAGGTGACTGGTGGGAG	TGG	5	339	1590	21.3		0	0	0	0	3	100	30	101	9	128	61	122	22	249	113	203	Azimuth_2.0	0.6794	21	94	1	1
FKBP1A.g1	2280	30	9606	2280	FKBP1A	NM_000801.5		CRISPRko	CDS	NC_000020.11	-	SpyoCas9	5	1	1	5.20.100	+	antisense	1392882	CTTGGGGAAGGTGCGCCCTG	CGCGCTTGGGGAAGGTGCGCCCTGAGGAGA	AGG	2	37	327	11.3	100528031 (FKBP1A-SDCBP2)	0	0	1	0	5	71	31	31	11	174	41	103	23	288	73	142	Azimuth_2.0	0.6299	13	4	1	1
FKBP1A.g2	2280	30	9606	2280	FKBP1A	NM_000801.5		CRISPRko	CDS	NC_000020.11	-	SpyoCas9	5	1	1	5.20.100	-	sense	1392866	GGGCGCACCTTCCCCAAGCG	CTCAGGGCGCACCTTCCCCAAGCGCGGCCA	CGG	2	53	327	16.2	100528031 (FKBP1A-SDCBP2)	0	0	1	0	3	24	13	15	3	62	21	38	9	62	20	39	Azimuth_2.0	0.6004	18	3	1	1
FKBP1A.g3	2280	30	9606	2280	FKBP1A	NM_000801.5		CRISPRko	CDS	NC_000020.11	-	SpyoCas9	5	1	1	5.20.100	-	sense	1392852	CAAGCGCGGCCAGACCTGCG	TCCCCAAGCGCGGCCAGACCTGCGTGGTGC	TGG	2	67	327	20.5	100528031 (FKBP1A-SDCBP2)	0	0	2	0	12	36	29	43	14	56	15	24	24	60	21	30	Azimuth_2.0	0.6339	12	17	1	1
FKBP1A.g4	2280	30	9606	2280	FKBP1A	NM_000801.5		CRISPRko	CDS	NC_000020.11	-	SpyoCas9	5	1	1	5.20.100	+	antisense	1392864	CACGCAGGTCTGGCCGCGCT	GCACCACGCAGGTCTGGCCGCGCTTGGGGA	TGG	2	55	327	16.8	100528031 (FKBP1A-SDCBP2)	0	0	1	0	14	27	10	16	9	30	12	19	22	154	50	98	Azimuth_2.0	0.3039	58	6	1	1
FKBP1A.g5	2280	30	9606	2280	FKBP1A	NM_000801.5		CRISPRko	CDS	NC_000020.11	-	SpyoCas9	5	1	1	5.20.100	+	antisense	1392870	GGTCTGGCCGCGCTTGGGGA	CGCAGGTCTGGCCGCGCTTGGGGAAGGTGC	AGG	2	49	327	15	100528031 (FKBP1A-SDCBP2)	0	0	1	0	11	52	24	36	6	92	28	68	15	135	64	165	Azimuth_2.0	0.4571	40	5	1	1
FKBP1A.g6	2280	30	9606	2280	FKBP1A	NM_000801.5		CRISPRko	CDS	NC_000020.11	-	SpyoCas9	5	1	1	5.20.100	-	sense	1375594	TTCACAGGGATGCTTGAAGA	CTTTTTCACAGGGATGCTTGAAGATGGAAA	TGG	3	95	327	29.1		0	0	2	0	4	73	32	66	4	129	54	139	14	204	93	201	Azimuth_2.0	0.4856	34	13	1	1
FLT1.g1	2321	30	9606	2321	FLT1	NM_002019.4		CRISPRko	CDS	NC_000013.11	-	SpyoCas9	5	1	1	5.20.100	+	antisense	28334056	ACAGCCACAGTCCGGCACGT	TTTCACAGCCACAGTCCGGCACGTAGGTGA	AGG	18	2562	4017	63.8		0	0	0	0	0	7	2	17	5	26	5	22	5	35	14	23	Azimuth_2.0	0.6834	20	4	1	1
FLT1.g2	2321	30	9606	2321	FLT1	NM_002019.4		CRISPRko	CDS	NC_000013.11	-	SpyoCas9	5	1	1	5.20.100	+	antisense	28434212	TCAGGGATCAAAGTGTCAAG	TCCATCAGGGATCAAAGTGTCAAGTGGAAA	TGG	5	522	4017	13		0	0	0	0	4	79	44	76	1	88	44	90	8	103	44	83	Azimuth_2.0	0.6432	44	257	1	1
FLT1.g3	2321	30	9606	2321	FLT1	NM_002019.4		CRISPRko	CDS	NC_000013.11	-	SpyoCas9	5	1	1	5.20.100	-	sense	28390062	TTGGAAAAAATGCCGACGGA	TAACTTGGAAAAAATGCCGACGGAAGGAGA	AGG	13	1703	4017	42.4		0	0	0	0	0	14	7	15	2	28	12	19	2	45	20	43	Azimuth_2.0	0.6037	83	15	1	1
FLT1.g4	2321	30	9606	2321	FLT1	NM_002019.4		CRISPRko	CDS	NC_000013.11	-	SpyoCas9	5	1	1	5.20.100	+	antisense	28430064	TACCATACAACTTCCGGCGA	GTCCTACCATACAACTTCCGGCGAGGGAAA	GGG	8	1092	4017	27.2		0	0	0	0	0	7	2	8	1	10	0	9	4	19	8	10	Azimuth_2.0	0.5877	103	3	1	1
FLT1.g5	2321	30	9606	2321	FLT1	NM_002019.4		CRISPRko	CDS	NC_000013.11	-	SpyoCas9	5	1	1	5.20.100	+	antisense	28345543	CTCCAGATTAGACTTGTCCG	TCAGCTCCAGATTAGACTTGTCCGAGGTTC	AGG	16	2257	4017	56.2		0	0	0	0	1	24	6	13	3	17	16	41	0	36	16	32	Azimuth_2.0	0.6601	31	82	1	1
FLT1.g6	2321	30	9606	2321	FLT1	NM_002019.4		CRISPRko	CDS	NC_000013.11	-	SpyoCas9	5	1	1	5.20.100	-	sense	28334056	TTAAGAAATCACCTACGTGC	GGCATTAAGAAATCACCTACGTGCCGGACT	CGG	18	2562	4017	63.8		0	0	0	0	0	20	11	17	8	63	17	55	3	59	30	69	Azimuth_2.0	0.5881	102	25	1	1
FLT3.g1	2322	30	9606	2322	FLT3	NM_004119.3		CRISPRko	CDS	NC_000013.11	-	SpyoCas9	5	1	1	5.20.100	+	antisense	28034324	GTACTTGTGACAAATTAGCA	TTTTGTACTTGTGACAAATTAGCAGGGTTA	GGG	13	1681	2982	56.4		0	0	0	0	1	67	36	57	3	88	34	84	2	111	43	125	Azimuth_2.0	0.6703	20	72	1	1
FLT3.g2	2322	30	9606	2322	FLT3	NM_004119.3		CRISPRko	CDS	NC_000013.11	-	SpyoCas9	5	1	1	5.20.100	-	sense	28036020	TCAAGTGCTCGCAGAAGCAT	AACCTCAAGTGCTCGCAGAAGCATCGGCAA	CGG	11	1333	2982	44.7		0	0	0	0	0	29	10	26	3	51	24	45	5	70	31	96	Azimuth_2.0	0.5735	98	12	1	1
FLT3.g3	2322	30	9606	2322	FLT3	NM_004119.3		CRISPRko	CDS	NC_000013.11	-	SpyoCas9	5	1	1	5.20.100	-	sense	28035572	AACATGAGTGAAGCCATAAA	TCTAAACATGAGTGAAGCCATAAAAGGGTT	AGG	12	1520	2982	51		0	0	0	0	0	65	34	46	6	117	60	118	8	227	96	207	Azimuth_2.0	0.2844	294	30	1	1
FLT3.g4	2322	30	9606	2322	FLT3	NM_004119.3		CRISPRko	CDS	NC_000013.11	-	SpyoCas9	5	1	1	5.20.100	-	sense	28052556	GGGTGCTTTGCGATTCACAG	GAATGGGTGCTTTGCGATTCACAGGGGGAA	GGG	5	603	2982	20.2		0	0	0	0	2	29	18	26	7	60	22	55	3	86	40	81	Azimuth_2.0	0.6894	14	102	1	1
FLT3.g5	2322	30	9606	2322	FLT3	NM_004119.3		CRISPRko	CDS	NC_000013.11	-	SpyoCas9	5	1	1	5.20.100	-	sense	28035536	TGCTGTGCATACAATTCCCT	CAAGTGCTGTGCATACAATTCCCTTGGCAC	TGG	12	1556	2982	52.2		0	0	0	0	0	74	27	80	1	119	50	128	1	142	76	146	Azimuth_2.0	0.5704	99	33	1	1
FLT3.g6	2322	30	9606	2322	FLT3	NM_004119.3		CRISPRko	CDS	NC_000013.11	-	SpyoCas9	5	1	1	5.20.100	+	antisense	28052612	GCTCTCAGATATGCAGACCA	GAACGCTCTCAGATATGCAGACCAGGGCGT	GGG	5	547	2982	18.3		0	0	0	0	2	67	24	47	8	110	39	100	9	155	48	139	Azimuth_2.0	0.7244	7	128	1	1
FLT4.g1	2324	30	9606	2324	FLT4	NM_182925.5		CRISPRko	CDS	NC_000005.10	-	SpyoCas9	5	1	1	5.20.100	-	sense	180620189	AGTGGGAATTCCCCCGAGAG	AGCCAGTGGGAATTCCCCCGAGAGCGGCTG	CGG	17	2526	4092	61.7		0	0	0	0	1	21	3	14	10	25	24	24	8	64	24	59	Azimuth_2.0	0.661	66	57	1	1
FLT4.g2	2324	30	9606	2324	FLT4	NM_182925.5		CRISPRko	CDS	NC_000005.10	-	SpyoCas9	5	1	1	5.20.100	+	antisense	180626165	GCCAGCAGCGGAGTTCCACA	TCAGGCCAGCAGCGGAGTTCCACAGGGCGA	GGG	9	1204	4092	29.4		0	0	0	0	5	31	15	28	4	44	27	38	6	44	18	26	Azimuth_2.0	0.6546	77	317	1	1
FLT4.g3	2324	30	9606	2324	FLT4	NM_182925.5		CRISPRko	CDS	NC_000005.10	-	SpyoCas9	5	1	1	5.20.100	-	sense	180630641	GAGGTACATGCCAACGACAC	GCACGAGGTACATGCCAACGACACAGGCAG	AGG	3	314	4092	7.7		0	0	0	0	0	5	1	6	4	18	3	17	8	44	26	47	Azimuth_2.0	0.6282	126	8	1	1
FLT4.g4	2324	30	9606	2324	FLT4	NM_182925.5		CRISPRko	CDS	NC_000005.10	-	SpyoCas9	5	1	1	5.20.100	+	antisense	180625992	TGTGACGCGAGTAGATGCTG	CGGCTGTGACGCGAGTAGATGCTGGGGGAG	GGG	10	1298	4092	31.7		0	0	0	0	0	27	11	22	3	31	6	23	1	7	7	15	Azimuth_2.0	0.6292	121	25	1	1
FLT4.g5	2324	30	9606	2324	FLT4	NM_182925.5		CRISPRko	CDS	NC_000005.10	-	SpyoCas9	5	1	1	5.20.100	-	sense	180629736	GTGTGGGCTGAGTTTAACTC	CACCGTGTGGGCTGAGTTTAACTCAGGTGT	AGG	6	776	4092	19		0	0	0	0	0	25	7	17	2	52	24	55	4	119	39	115	Azimuth_2.0	0.6169	144	23	1	1
FLT4.g6	2324	30	9606	2324	FLT4	NM_182925.5		CRISPRko	CDS	NC_000005.10	-	SpyoCas9	5	1	1	5.20.100	-	sense	180621547	AAGAAGTACCTGTCGGTGCA	CCACAAGAAGTACCTGTCGGTGCAGGGTGA	GGG	13	2015	4092	49.2		0	0	0	0	1	19	8	8	3	29	9	24	6	43	21	45	Azimuth_2.0	0.6292	122	54	1	1
FRK.g1	2444	30	9606	2444	FRK	NM_002031.3		CRISPRko	CDS	NC_000006.12	-	SpyoCas9	5	1	1	5.20.100	-	sense	115967683	TGATTTGTCGTATAAAACCG	CATTTGATTTGTCGTATAAAACCGTGGACC	TGG	4	667	1518	43.9		0	0	0	0	0	24	16	27	1	11	6	21	0	9	5	13	Azimuth_2.0	0.6753	7	6	1	1
FRK.g2	2444	30	9606	2444	FRK	NM_002031.3		CRISPRko	CDS	NC_000006.12	-	SpyoCas9	5	1	1	5.20.100	-	sense	116060002	CTATATTCCTTCTAACTACG	AAGGCTATATTCCTTCTAACTACGTGGCTG	TGG	1	310	1518	20.4		0	0	0	0	0	31	11	16	2	57	24	64	0	64	32	59	Azimuth_2.0	0.6694	11	7	1	1
FRK.g3	2444	30	9606	2444	FRK	NM_002031.3		CRISPRko	CDS	NC_000006.12	-	SpyoCas9	5	1	1	5.20.100	-	sense	116060220	TCAACCGTGATTGAAAATCC	CAAGTCAACCGTGATTGAAAATCCAGGGGC	AGG	1	92	1518	6.1		0	0	0	0	1	25	15	23	2	45	24	35	2	38	21	29	Azimuth_2.0	0.547	69	25	1	1
FRK.g4	2444	30	9606	2444	FRK	NM_002031.3		CRISPRko	CDS	NC_000006.12	-	SpyoCas9	5	1	1	5.20.100	-	sense	116059996	TCCTTCTAACTACGTGGCTG	ATATTCCTTCTAACTACGTGGCTGAGGACA	AGG	1	316	1518	20.8		0	0	0	0	1	44	13	28	2	41	24	49	2	65	25	42	Azimuth_2.0	0.5489	67	30	1	1
FRK.g5	2444	30	9606	2444	FRK	NM_002031.3		CRISPRko	CDS	NC_000006.12	-	SpyoCas9	5	1	1	5.20.100	-	sense	115967674	GTATAAAACCGTGGACCAAT	TGTCGTATAAAACCGTGGACCAATGGGAGA	GGG	4	676	1518	44.5		0	0	0	0	1	18	7	18	1	31	7	29	0	22	5	27	Azimuth_2.0	0.517	80	22	1	1
FRK.g6	2444	30	9606	2444	FRK	NM_002031.3		CRISPRko	CDS	NC_000006.12	-	SpyoCas9	5	1	1	5.20.100	-	sense	115967675	CGTATAAAACCGTGGACCAA	TTGTCGTATAAAACCGTGGACCAATGGGAG	TGG	4	675	1518	44.5		0	0	0	0	0	37	14	45	3	42	21	41	0	61	24	39	Azimuth_2.0	0.501	93	11	1	1
FYN.g1	2534	30	9606	2534	FYN	NM_002037.5		CRISPRko	CDS	NC_000006.12	-	SpyoCas9	5	1	1	5.20.100	-	sense	111702934	GTGGATACTACATTACCACC	AATGGTGGATACTACATTACCACCCGGGCC	CGG	8	648	1614	40.1		0	0	0	0	1	21	11	26	3	34	14	43	3	57	27	54	Azimuth_2.0	0.6224	40	24	1	1
FYN.g2	2534	30	9606	2534	FYN	NM_002037.5		CRISPRko	CDS	NC_000006.12	-	SpyoCas9	5	1	1	5.20.100	+	antisense	111700210	ACAGACAGATCGGTAAGCCT	TTTGACAGACAGATCGGTAAGCCTTGGCAT	TGG	9	756	1614	46.8		0	0	0	0	0	14	4	12	2	25	22	19	5	32	12	17	Azimuth_2.0	0.5695	73	4	1	1
FYN.g3	2534	30	9606	2534	FYN	NM_002037.5		CRISPRko	CDS	NC_000006.12	-	SpyoCas9	5	1	1	5.20.100	-	sense	111700226	CTAGTAGTTCCCTGTCACAA	CCGCCTAGTAGTTCCCTGTCACAAAGGGAT	AGG	9	740	1614	45.8		0	0	0	0	1	38	25	53	0	57	27	54	2	61	23	46	Azimuth_2.0	0.6203	41	37	1	1
FYN.g4	2534	30	9606	2534	FYN	NM_002037.5		CRISPRko	CDS	NC_000006.12	-	SpyoCas9	5	1	1	5.20.100	+	antisense	111719930	TGGAGGTCACACCGAAGCTG	GGGATGGAGGTCACACCGAAGCTGGGGTAG	GGG	4	122	1614	7.6		0	0	0	0	1	30	14	27	3	90	29	81	7	109	29	56	Azimuth_2.0	0.5975	51	29	1	1
FYN.g5	2534	30	9606	2534	FYN	NM_002037.5		CRISPRko	CDS	NC_000006.12	-	SpyoCas9	5	1	1	5.20.100	+	antisense	111704016	CTTTGGTGGTTTCACTCTCG	TTACCTTTGGTGGTTTCACTCTCGCGGATA	CGG	7	530	1614	32.8		0	0	0	0	1	29	15	43	4	50	13	60	4	59	30	61	Azimuth_2.0	0.5846	63	27	1	1
FYN.g6	2534	30	9606	2534	FYN	NM_002037.5		CRISPRko	CDS	NC_000006.12	-	SpyoCas9	5	1	1	5.20.100	+	antisense	111700241	TGTGACAGGGAACTACTAGG	CCTTTGTGACAGGGAACTACTAGGCGGCAG	CGG	9	725	1614	44.9		0	0	0	0	4	52	27	47	4	80	50	113	5	102	60	164	Azimuth_2.0	0.8034	1	95	1	1
GAA.g1	2548	30	9606	2548	GAA	NM_000152.5		CRISPRko	CDS	NC_000017.11	+	SpyoCas9	5	1	1	5.20.100	-	antisense	80107628	GAGGCCTGTGATATACTGCG	CGGCGAGGCCTGTGATATACTGCGAGGGCA	AGG	4	763	2859	26.7		0	0	0	0	0	16	7	15	1	33	13	19	2	22	12	20	Azimuth_2.0	0.6946	22	17	1	1
GAA.g2	2548	30	9606	2548	GAA	NM_000152.5		CRISPRko	CDS	NC_000017.11	+	SpyoCas9	5	1	1	5.20.100	-	antisense	80105020	GGCCGTGTAGCCCATTTCAG	GGGTGGCCGTGTAGCCCATTTCAGAGGAGC	AGG	2	433	2859	15.1		0	0	0	0	0	30	12	38	2	20	8	32	3	37	9	30	Azimuth_2.0	0.6263	75	24	1	1
GAA.g3	2548	30	9606	2548	GAA	NM_000152.5		CRISPRko	CDS	NC_000017.11	+	SpyoCas9	5	1	1	5.20.100	-	antisense	80110826	ACAATCCACATGCCGTCGAA	ACTTACAATCCACATGCCGTCGAAGGGCAC	GGG	10	1536	2859	53.7		0	0	0	0	2	6	5	5	2	16	9	16	2	18	8	20	Azimuth_2.0	0.6613	39	71	1	1
GAA.g4	2548	30	9606	2548	GAA	NM_000152.5		CRISPRko	CDS	NC_000017.11	+	SpyoCas9	5	1	1	5.20.100	-	antisense	80107627	AGGCCTGTGATATACTGCGA	GGCGAGGCCTGTGATATACTGCGAGGGCAG	GGG	4	762	2859	26.7		0	0	0	0	2	20	8	27	2	43	24	28	3	23	7	33	Azimuth_2.0	0.6757	34	85	1	1
GAA.g5	2548	30	9606	2548	GAA	NM_000152.5		CRISPRko	CDS	NC_000017.11	+	SpyoCas9	5	1	1	5.20.100	-	antisense	80107806	GACCCGTAGAGGTTCGCACC	GTGAGACCCGTAGAGGTTCGCACCGGGCTG	GGG	5	864	2859	30.2		0	0	0	0	1	2	0	1	4	4	5	4	3	23	3	12	Azimuth_2.0	0.6096	94	30	1	1
GAA.g6	2548	30	9606	2548	GAA	NM_000152.5		CRISPRko	CDS	NC_000017.11	+	SpyoCas9	5	1	1	5.20.100	-	antisense	80107619	GATATACTGCGAGGGCAGCG	CTGTGATATACTGCGAGGGCAGCGAGGTGG	AGG	4	754	2859	26.4		0	0	0	0	2	34	13	35	6	44	10	36	2	25	6	14	Azimuth_2.0	0.6782	31	98	1	1
GABBR1.g1	2550	30	9606	2550	GABBR1	NM_001470.4		CRISPRko	CDS	NC_000006.12	-	SpyoCas9	5	1	1	5.20.100	-	sense	29627629	ACGGCGCGCAGTGTACATCG	CAGAACGGCGCGCAGTGTACATCGGGGCAC	GGG	6	514	2886	17.8		0	0	0	0	0	3	1	5	1	7	0	8	3	9	0	6	Azimuth_2.0	0.7859	3	2	1	1
GABBR1.g2	2550	30	9606	2550	GABBR1	NM_001470.4		CRISPRko	CDS	NC_000006.12	-	SpyoCas9	5	1	1	5.20.100	+	antisense	29613287	CATTGCCCGGTAGATTTGGT	AGTTCATTGCCCGGTAGATTTGGTCGGTAA	CGG	12	1522	2886	52.7		0	0	0	0	0	25	5	20	4	40	16	28	2	20	3	13	Azimuth_2.0	0.6313	70	20	1	1
GABBR1.g3	2550	30	9606	2550	GABBR1	NM_001470.4		CRISPRko	CDS	NC_000006.12	-	SpyoCas9	5	1	1	5.20.100	+	antisense	29630644	CTTGGAGCAGATTCGGACTG	AAGACTTGGAGCAGATTCGGACTGTGGAGA	TGG	4	289	2886	10		0	0	0	0	1	31	11	21	4	55	16	22	7	78	27	63	Azimuth_2.0	0.6595	47	56	1	1
GABBR1.g4	2550	30	9606	2550	GABBR1	NM_001470.4		CRISPRko	CDS	NC_000006.12	-	SpyoCas9	5	1	1	5.20.100	-	sense	29631484	AGATTGAGTATGTGTGCCGG	TATGAGATTGAGTATGTGTGCCGGGGGGAG	GGG	3	201	2886	7		0	0	0	0	1	47	13	48	44	66	25	46	2	100	35	90	Azimuth_2.0	0.6807	35	71	1	1
GABBR1.g5	2550	30	9606	2550	GABBR1	NM_001470.4		CRISPRko	CDS	NC_000006.12	-	SpyoCas9	5	1	1	5.20.100	+	antisense	29623421	TGGGTGCGTTCGGAAGAAAG	CTGATGGGTGCGTTCGGAAGAAAGTGGGGA	TGG	8	847	2886	29.3		0	0	0	0	1	37	9	22	1	45	12	36	3	24	9	19	Azimuth_2.0	0.641	58	61	1	1
GABBR1.g6	2550	30	9606	2550	GABBR1	NM_001470.4		CRISPRko	CDS	NC_000006.12	-	SpyoCas9	5	1	1	5.20.100	-	sense	29622109	TGTGCCCGTCAAAAACCTGA	CAGCTGTGCCCGTCAAAAACCTGAAGGTCA	AGG	9	1060	2886	36.7		0	0	0	0	1	30	5	30	2	32	17	24	0	15	12	25	Azimuth_2.0	0.6319	69	52	1	1
GABRA1.g1	2554	30	9606	2554	GABRA1	NM_000806.5		CRISPRko	CDS	NC_000005.10	+	SpyoCas9	5	1	1	5.20.100	-	antisense	161873186	TTTAACCGGAGGACTGTCAT	GTTATTTAACCGGAGGACTGTCATAGGTCC	AGG	6	324	1371	23.6		0	0	0	0	2	21	9	25	8	26	6	12	2	37	11	18	Azimuth_2.0	0.5958	33	42	1	1
GABRA1.g2	2554	30	9606	2554	GABRA1	NM_000806.5		CRISPRko	CDS	NC_000005.10	+	SpyoCas9	5	1	1	5.20.100	-	antisense	161882608	GCTACAACCACTGAGCGTGC	TTCTGCTACAACCACTGAGCGTGCTGGCTC	TGG	8	609	1371	44.4		0	0	0	0	1	15	5	15	0	43	12	33	1	45	10	39	Azimuth_2.0	0.551	66	19	1	1
GABRA1.g3	2554	30	9606	2554	GABRA1	NM_000806.5		CRISPRko	CDS	NC_000005.10	+	SpyoCas9	5	1	1	5.20.100	+	sense	161873307	CAAACTCCTGCGGATCACAG	CCAACAAACTCCTGCGGATCACAGAGGATG	AGG	6	445	1371	32.5		0	0	0	0	1	31	11	32	5	47	22	53	7	71	23	37	Azimuth_2.0	0.7281	2	27	1	1
GABRA1.g4	2554	30	9606	2554	GABRA1	NM_000806.5		CRISPRko	CDS	NC_000005.10	+	SpyoCas9	5	1	1	5.20.100	+	sense	161875604	GCATTTGGAGGACTTCCCTA	CGATGCATTTGGAGGACTTCCCTATGGATG	TGG	7	520	1371	37.9		0	0	0	0	1	57	16	63	7	93	29	85	3	89	40	99	Azimuth_2.0	0.5669	54	34	1	1
GABRA1.g5	2554	30	9606	2554	GABRA1	NM_000806.5		CRISPRko	CDS	NC_000005.10	+	SpyoCas9	5	1	1	5.20.100	-	antisense	161873197	CCATTAGGTTATTTAACCGG	CTTGCCATTAGGTTATTTAACCGGAGGACT	AGG	6	335	1371	24.4		0	0	0	0	0	29	7	24	0	30	9	14	2	42	13	16	Azimuth_2.0	0.6143	26	6	1	1
GABRA1.g6	2554	30	9606	2554	GABRA1	NM_000806.5		CRISPRko	CDS	NC_000005.10	+	SpyoCas9	5	1	1	5.20.100	-	antisense	161865774	ACCATATCATGGTCTGAAAC	ACTTACCATATCATGGTCTGAAACGGGTCC	GGG	5	240	1371	17.5		0	0	0	0	0	36	24	61	4	72	34	73	0	133	47	127	Azimuth_2.0	0.5005	94	10	1	1
GABRA2.g1	2555	30	9606	2555	GABRA2	NM_001114175.3		CRISPRko	CDS	NC_000004.12	-	SpyoCas9	5	1	1	5.20.100	-	sense	46312522	TGCTTCGAATTCAGGATGAT	AAGTTGCTTCGAATTCAGGATGATGGGACT	GGG	4	450	1356	33.2		0	0	0	0	1	46	22	35	1	46	9	44	3	73	30	62	Azimuth_2.0	0.531	33	25	1	1
GABRA2.g2	2555	30	9606	2555	GABRA2	NM_001114175.3		CRISPRko	CDS	NC_000004.12	-	SpyoCas9	5	1	1	5.20.100	+	antisense	46312637	CCATTAAATTGTTTAGTCGA	CTAGCCATTAAATTGTTTAGTCGAAGGATA	AGG	4	335	1356	24.7		0	0	0	0	0	46	16	40	0	54	17	53	3	112	41	120	Azimuth_2.0	0.4905	49	9	1	1
GABRA2.g3	2555	30	9606	2555	GABRA2	NM_001114175.3		CRISPRko	CDS	NC_000004.12	-	SpyoCas9	5	1	1	5.20.100	-	sense	46305573	GAGACAATTAAATCCAGTAC	AAAGGAGACAATTAAATCCAGTACAGGTTA	AGG	6	698	1356	51.5		0	0	0	0	1	44	7	27	4	83	26	88	2	136	60	141	Azimuth_2.0	0.5199	39	22	1	1
GABRA2.g4	2555	30	9606	2555	GABRA2	NM_001114175.3		CRISPRko	CDS	NC_000004.12	-	SpyoCas9	5	1	1	5.20.100	-	sense	46386083	TAATCGGCTTAGACCAGGAC	ACGATAATCGGCTTAGACCAGGACTGGGAG	TGG	2	178	1356	13.1		0	0	0	0	1	20	8	18	5	32	8	24	3	31	17	23	Azimuth_2.0	0.4837	53	19	1	1
GABRA2.g5	2555	30	9606	2555	GABRA2	NM_001114175.3		CRISPRko	CDS	NC_000004.12	-	SpyoCas9	5	1	1	5.20.100	+	antisense	46310229	GGAAATCCTCCAAGTGCATT	ATTGGGAAATCCTCCAAGTGCATTGGGCAT	GGG	5	503	1356	37.1		0	0	0	0	2	27	10	46	2	63	31	74	2	132	47	119	Azimuth_2.0	0.471	56	35	1	1
GABRA2.g6	2555	30	9606	2555	GABRA2	NM_001114175.3		CRISPRko	CDS	NC_000004.12	-	SpyoCas9	5	1	1	5.20.100	-	sense	46386082	AATCGGCTTAGACCAGGACT	CGATAATCGGCTTAGACCAGGACTGGGAGG	GGG	2	179	1356	13.2		0	0	0	0	4	26	13	26	3	63	14	30	3	48	17	29	Azimuth_2.0	0.571	26	65	1	1
GABRA3.g1	2556	30	9606	2556	GABRA3	NM_000808.4		CRISPRko	CDS	NC_000023.11	-	SpyoCas9	5	1	1	5.20.100	+	antisense	152197714	AGTCATGATACATGGCAAGT	TGACAGTCATGATACATGGCAAGTAGGTCT	AGG	8	850	1479	57.5		0	0	0	0	1	52	29	57	2	94	38	102	2	103	43	126	Azimuth_2.0	0.6321	32	40	1	1
GABRA3.g2	2556	30	9606	2556	GABRA3	NM_000808.4		CRISPRko	CDS	NC_000023.11	-	SpyoCas9	5	1	1	5.20.100	+	antisense	152345680	GCTGTCATCAGGAATATCTG	CAGTGCTGTCATCAGGAATATCTGGGGCAT	GGG	3	163	1479	11		0	0	0	0	2	78	24	69	3	77	38	78	15	175	93	270	Azimuth_2.0	0.7364	4	76	1	1
GABRA3.g3	2556	30	9606	2556	GABRA3	NM_000808.4		CRISPRko	CDS	NC_000023.11	-	SpyoCas9	5	1	1	5.20.100	-	sense	152345619	ATCTTGGATCGTCTTCTGGA	CAGAATCTTGGATCGTCTTCTGGACGGCTA	CGG	3	224	1479	15.1		0	0	0	0	2	43	16	40	6	45	17	35	9	33	10	33	Azimuth_2.0	0.6574	22	61	1	1
GABRA3.g4	2556	30	9606	2556	GABRA3	NM_000808.4		CRISPRko	CDS	NC_000023.11	-	SpyoCas9	5	1	1	5.20.100	+	antisense	152255929	GTTCAGTGGAAGGATCTTCA	GATTGTTCAGTGGAAGGATCTTCATGGGGC	TGG	5	400	1479	27		0	0	0	0	10	62	30	56	13	162	40	125	4	144	64	168	Azimuth_2.0	0.5646	72	165	1	1
GABRA3.g5	2556	30	9606	2556	GABRA3	NM_000808.4		CRISPRko	CDS	NC_000023.11	-	SpyoCas9	5	1	1	5.20.100	+	antisense	152208033	TTATCTCTGTCCCAACAACA	CGGATTATCTCTGTCCCAACAACATGGCCC	TGG	7	746	1479	50.4		0	0	0	0	2	52	20	50	5	124	68	150	11	189	94	200	Azimuth_2.0	0.6416	26	66	1	1
GABRA3.g6	2556	30	9606	2556	GABRA3	NM_000808.4		CRISPRko	CDS	NC_000023.11	-	SpyoCas9	5	1	1	5.20.100	+	antisense	152189912	TCTGGCACTGATACTCAAGG	AATTTCTGGCACTGATACTCAAGGTGGTCA	TGG	9	961	1479	65		0	0	0	0	4	58	29	46	2	87	29	54	7	75	22	54	Azimuth_2.0	0.7966	1	109	1	1
GABRA4.g1	2557	30	9606	2557	GABRA4	NM_000809.4		CRISPRko	CDS	NC_000004.12	-	SpyoCas9	5	1	1	5.20.100	+	antisense	46977563	TCAATCTCAAAATTTCAATG	TTGTTCAATCTCAAAATTTCAATGGGGCCG	GGG	4	341	1665	20.5		0	0	0	0	0	104	37	120	2	220	76	185	4	298	143	317	Azimuth_2.0	0.7071	7	30	1	1
GABRA4.g2	2557	30	9606	2557	GABRA4	NM_000809.4		CRISPRko	CDS	NC_000004.12	-	SpyoCas9	5	1	1	5.20.100	+	antisense	46971095	ATTACCAAATACAGTCCTAG	TGCAATTACCAAATACAGTCCTAGCGGGAA	CGG	7	862	1665	51.8		0	0	0	0	1	55	25	77	2	151	50	138	3	99	22	86	Azimuth_2.0	0.7221	4	51	1	1
GABRA4.g3	2557	30	9606	2557	GABRA4	NM_000809.4		CRISPRko	CDS	NC_000004.12	-	SpyoCas9	5	1	1	5.20.100	-	sense	46992935	TGCAGTTTAAACGAATCCCC	CGCTTGCAGTTTAAACGAATCCCCAGGACA	AGG	2	98	1665	5.9		0	0	0	0	0	33	13	26	1	59	22	69	1	41	8	40	Azimuth_2.0	0.5778	49	16	1	1
GABRA4.g4	2557	30	9606	2557	GABRA4	NM_000809.4		CRISPRko	CDS	NC_000004.12	-	SpyoCas9	5	1	1	5.20.100	+	antisense	46971202	AACCCATCTTCCGTCTGAGG	AAATAACCCATCTTCCGTCTGAGGTGGAAG	TGG	7	755	1665	45.3		0	0	0	0	0	32	16	45	6	57	18	42	9	53	37	68	Azimuth_2.0	0.5749	54	15	1	1
GABRA4.g5	2557	30	9606	2557	GABRA4	NM_000809.4		CRISPRko	CDS	NC_000004.12	-	SpyoCas9	5	1	1	5.20.100	+	antisense	46965101	GACAGCAGCAAACTCGATAA	AGTTGACAGCAGCAAACTCGATAAGGGCCG	GGG	8	1003	1665	60.2		0	0	0	0	0	12	2	17	0	25	12	35	4	99	44	126	Azimuth_2.0	0.5577	65	5	1	1
GABRA4.g6	2557	30	9606	2557	GABRA4	NM_000809.4		CRISPRko	CDS	NC_000004.12	-	SpyoCas9	5	1	1	5.20.100	-	sense	46977133	TCATAGACTCACCATAAGTG	TTCATCATAGACTCACCATAAGTGCGGAGT	CGG	5	505	1665	30.3		0	0	0	0	2	29	9	20	1	33	10	44	5	63	22	63	Azimuth_2.0	0.7002	9	71	1	1
GABRA5.g1	2558	30	9606	2558	GABRA5	NM_001165037.2		CRISPRko	CDS	NC_000015.10	+	SpyoCas9	5	1	1	5.20.100	+	sense	26883233	GTGTCCGACACGGAAATGGT	CCCGGTGTCCGACACGGAAATGGTAGGTCC	AGG	5	275	1389	19.8		0	0	0	0	0	28	30	21	3	13	10	14	0	9	5	6	Azimuth_2.0	0.6315	27	10	1	1
GABRA5.g2	2558	30	9606	2558	GABRA5	NM_001165037.2		CRISPRko	CDS	NC_000015.10	+	SpyoCas9	5	1	1	5.20.100	+	sense	26940024	AATGACCGTGATCTTATCAC	GCATAATGACCGTGATCTTATCACAGGTGT	AGG	9	823	1389	59.3		0	0	0	0	1	18	6	16	1	21	5	8	3	43	5	38	Azimuth_2.0	0.579	53	21	1	1
GABRA5.g3	2558	30	9606	2558	GABRA5	NM_001165037.2		CRISPRko	CDS	NC_000015.10	+	SpyoCas9	5	1	1	5.20.100	+	sense	26880949	ATGGCTACGACAACAGACTT	TTGGATGGCTACGACAACAGACTTCGGCCC	CGG	4	189	1389	13.6		0	0	0	0	2	20	7	13	2	37	17	40	1	43	14	32	Azimuth_2.0	0.6425	24	51	1	1
GABRA5.g4	2558	30	9606	2558	GABRA5	NM_001165037.2		CRISPRko	CDS	NC_000015.10	+	SpyoCas9	5	1	1	5.20.100	+	sense	26937285	CTGAACCAGTACCACCTGAT	CAGACTGAACCAGTACCACCTGATGGGGCA	GGG	8	680	1389	49		0	0	0	0	0	31	3	13	4	67	19	37	6	68	29	73	Azimuth_2.0	0.5436	72	11	1	1
GABRA5.g5	2558	30	9606	2558	GABRA5	NM_001165037.2		CRISPRko	CDS	NC_000015.10	+	SpyoCas9	5	1	1	5.20.100	-	antisense	26940005	AAGATCACGGTCATTATGCA	TGATAAGATCACGGTCATTATGCAGGGAAG	GGG	9	804	1389	57.9		0	0	0	0	3	18	5	22	2	25	9	31	7	62	18	42	Azimuth_2.0	0.6591	16	70	1	1
GABRA5.g6	2558	30	9606	2558	GABRA5	NM_001165037.2		CRISPRko	CDS	NC_000015.10	+	SpyoCas9	5	1	1	5.20.100	+	sense	26883175	TCTTTCAGAGCGCATCACTC	TCTGTCTTTCAGAGCGCATCACTCAGGTGA	AGG	5	217	1389	15.6		0	0	0	0	0	39	13	48	1	44	18	38	3	66	27	46	Azimuth_2.0	0.5351	78	12	1	1
GABRA6.g1	2559	30	9606	2559	GABRA6	NM_000811.3		CRISPRko	CDS	NC_000005.10	+	SpyoCas9	5	1	1	5.20.100	-	antisense	161689324	TTACAGCTCCCAAACTTGAG	TAACTTACAGCTCCCAAACTTGAGTGGACA	TGG	5	516	1362	37.9		0	0	0	0	1	76	36	60	4	93	44	71	10	137	39	130	Azimuth_2.0	0.6252	25	32	1	1
GABRA6.g2	2559	30	9606	2559	GABRA6	NM_000811.3		CRISPRko	CDS	NC_000005.10	+	SpyoCas9	5	1	1	5.20.100	-	antisense	161689018	TTCAGACTCAGAATCTCAGT	ATTATTCAGACTCAGAATCTCAGTTGGCCC	TGG	4	294	1362	21.6		0	0	0	0	1	98	51	88	1	128	36	87	11	265	105	273	Azimuth_2.0	0.5928	35	34	1	1
GABRA6.g3	2559	30	9606	2559	GABRA6	NM_000811.3		CRISPRko	CDS	NC_000005.10	+	SpyoCas9	5	1	1	5.20.100	-	antisense	161688986	CTTCAACCTCTCATCAGTCC	CAAACTTCAACCTCTCATCAGTCCAGGTCT	AGG	4	262	1362	19.2		0	0	0	0	0	42	18	23	9	78	22	50	6	103	52	104	Azimuth_2.0	0.5255	63	12	1	1
GABRA6.g4	2559	30	9606	2559	GABRA6	NM_000811.3		CRISPRko	CDS	NC_000005.10	+	SpyoCas9	5	1	1	5.20.100	+	sense	161686295	AGAAAACGTCAGTCGGATCC	ACTCAGAAAACGTCAGTCGGATCCTGGACA	TGG	2	103	1362	7.6		0	0	0	0	0	5	5	4	6	12	6	6	2	19	10	19	Azimuth_2.0	0.4849	73	2	1	1
GABRA6.g5	2559	30	9606	2559	GABRA6	NM_000811.3		CRISPRko	CDS	NC_000005.10	+	SpyoCas9	5	1	1	5.20.100	+	sense	161686324	TGCTTGAAGGCTATGACAAT	AACTTGCTTGAAGGCTATGACAATCGGCTG	CGG	2	132	1362	9.7		0	0	0	0	0	23	12	44	3	78	34	66	6	119	53	142	Azimuth_2.0	0.4877	72	6	1	1
GABRA6.g6	2559	30	9606	2559	GABRA6	NM_000811.3		CRISPRko	CDS	NC_000005.10	+	SpyoCas9	5	1	1	5.20.100	+	sense	161689303	TGGTTAACTTTCCTATGGAT	AGGCTGGTTAACTTTCCTATGGATGGGCAT	GGG	5	495	1362	36.3		0	0	0	0	1	61	25	81	0	98	51	117	5	112	46	196	Azimuth_2.0	0.5036	68	29	1	1
GABRB1.g1	2560	30	9606	2560	GABRB1	NM_000812.4		CRISPRko	CDS	NC_000004.12	+	SpyoCas9	5	1	1	5.20.100	-	antisense	47032477	GCCACTCACCATATTCACTT	GGAGGCCACTCACCATATTCACTTCGGAGA	CGG	3	232	1425	16.3		0	0	0	0	1	51	18	46	3	85	32	76	11	130	55	127	Azimuth_2.0	0.6291	26	39	1	1
GABRB1.g2	2560	30	9606	2560	GABRB1	NM_000812.4		CRISPRko	CDS	NC_000004.12	+	SpyoCas9	5	1	1	5.20.100	-	antisense	47032429	GATCCGCATCCCAACGTCGA	CATCGATCCGCATCCCAACGTCGACGGGGG	CGG	3	184	1425	12.9		0	0	0	0	1	6	1	2	1	7	2	5	0	13	6	16	Azimuth_2.0	0.5812	45	28	1	1
GABRB1.g3	2560	30	9606	2560	GABRB1	NM_000812.4		CRISPRko	CDS	NC_000004.12	+	SpyoCas9	5	1	1	5.20.100	-	antisense	47032426	CCGCATCCCAACGTCGACGG	CGATCCGCATCCCAACGTCGACGGGGGGCC	GGG	3	181	1425	12.7		0	0	0	0	1	1	0	4	1	3	1	5	1	12	5	12	Azimuth_2.0	0.5775	49	27	1	1
GABRB1.g4	2560	30	9606	2560	GABRB1	NM_000812.4		CRISPRko	CDS	NC_000004.12	+	SpyoCas9	5	1	1	5.20.100	+	sense	47161465	GAACAGTTCTCTATGGACTC	GATGGAACAGTTCTCTATGGACTCCGGTAA	CGG	4	456	1425	32		0	0	0	0	1	42	15	70	6	81	32	88	6	153	68	133	Azimuth_2.0	0.5978	40	38	1	1
GABRB1.g5	2560	30	9606	2560	GABRB1	NM_000812.4		CRISPRko	CDS	NC_000004.12	+	SpyoCas9	5	1	1	5.20.100	-	antisense	47403703	TGTATTACCTAGTGCGACTC	AGAATGTATTACCTAGTGCGACTCTGGCTG	TGG	7	826	1425	58		0	0	0	0	0	1	2	4	0	9	5	5	0	35	9	33	Azimuth_2.0	0.515	80	3	1	1
GABRB1.g6	2560	30	9606	2560	GABRB1	NM_000812.4		CRISPRko	CDS	NC_000004.12	+	SpyoCas9	5	1	1	5.20.100	+	sense	47161355	TAGGGTAGCTGACCAACTCT	ACAATAGGGTAGCTGACCAACTCTGGGTAC	GGG	4	346	1425	24.3		0	0	0	0	0	11	8	15	3	47	16	29	12	63	33	60	Azimuth_2.0	0.5304	75	12	1	1
GABRB2.g1	2561	30	9606	2561	GABRB2	NM_000813.3		CRISPRko	CDS	NC_000005.10	-	SpyoCas9	5	1	1	5.20.100	-	sense	161336715	GGCGATGATAATGCAGTAAC	GCGTGGCGATGATAATGCAGTAACAGGAGT	AGG	7	596	1425	41.8		0	0	0	0	2	65	13	63	5	113	29	96	6	119	43	100	Azimuth_2.0	0.4252	141	61	1	1
GABRB2.g2	2561	30	9606	2561	GABRB2	NM_000813.3		CRISPRko	CDS	NC_000005.10	-	SpyoCas9	5	1	1	5.20.100	-	sense	161410993	GGATGAACAAAACTGCACCT	CACTGGATGAACAAAACTGCACCTTGGAAA	TGG	6	523	1425	36.7		0	0	0	0	1	49	33	72	3	107	40	119	8	164	46	154	Azimuth_2.0	0.6217	31	37	1	1
GABRB2.g3	2561	30	9606	2561	GABRB2	NM_000813.3		CRISPRko	CDS	NC_000005.10	-	SpyoCas9	5	1	1	5.20.100	-	sense	161546360	ACGGTGGATAGACTCCTGAA	AGAGACGGTGGATAGACTCCTGAAAGGCTA	AGG	3	131	1425	9.2		0	0	0	0	4	38	20	37	1	56	19	41	5	58	21	64	Azimuth_2.0	0.7116	2	101	1	1
GABRB2.g4	2561	30	9606	2561	GABRB2	NM_000813.3		CRISPRko	CDS	NC_000005.10	-	SpyoCas9	5	1	1	5.20.100	+	antisense	161334891	TTAAAGCTGAGGGATAACCT	AAGCTTAAAGCTGAGGGATAACCTGGGATA	GGG	8	693	1425	48.6		0	0	0	0	1	31	21	34	4	81	45	77	8	119	64	136	Azimuth_2.0	0.6929	8	30	1	1
GABRB2.g5	2561	30	9606	2561	GABRB2	NM_000813.3		CRISPRko	CDS	NC_000005.10	-	SpyoCas9	5	1	1	5.20.100	-	sense	161546379	TATGTCGCTGGTTAAAGAGA	GTAATATGTCGCTGGTTAAAGAGACGGTGG	CGG	3	112	1425	7.9		0	0	0	0	1	49	19	35	6	57	18	49	0	46	13	20	Azimuth_2.0	0.5616	71	36	1	1
GABRB2.g6	2561	30	9606	2561	GABRB2	NM_000813.3		CRISPRko	CDS	NC_000005.10	-	SpyoCas9	5	1	1	5.20.100	+	antisense	161334791	AGCATCGTAATTAATCCAGA	CTGAAGCATCGTAATTAATCCAGAAGGAGA	AGG	8	793	1425	55.6		0	0	0	0	3	51	16	43	0	44	14	42	4	30	17	47	Azimuth_2.0	0.6126	37	83	1	1
GABRB3.g1	2562	30	9606	2562	GABRB3	NM_000814.6		CRISPRko	CDS	NC_000015.10	-	SpyoCas9	5	1	1	5.20.100	-	sense	26772687	TCGCCTAAGACCCGACTTCG	ACATTCGCCTAAGACCCGACTTCGGGGGTA	GGG	2	166	1422	11.7		0	0	0	0	0	9	3	8	2	25	7	15	1	6	0	7	Azimuth_2.0	0.6568	21	5	1	1
GABRB3.g2	2562	30	9606	2562	GABRB3	NM_000814.6		CRISPRko	CDS	NC_000015.10	-	SpyoCas9	5	1	1	5.20.100	+	antisense	26621455	CCACTCGATTGTCAAGCGTG	TCAGCCACTCGATTGTCAAGCGTGAGGTTG	AGG	4	320	1422	22.5		0	0	0	0	2	9	1	10	1	10	2	9	2	9	4	15	Azimuth_2.0	0.7024	7	55	1	1
GABRB3.g3	2562	30	9606	2562	GABRB3	NM_000814.6		CRISPRko	CDS	NC_000015.10	-	SpyoCas9	5	1	1	5.20.100	-	sense	26772689	ATTCGCCTAAGACCCGACTT	CGACATTCGCCTAAGACCCGACTTCGGGGG	CGG	2	164	1422	11.5		0	0	0	0	0	1	0	2	0	4	1	4	2	12	5	13	Azimuth_2.0	0.5808	67	1	1	1
GABRB3.g4	2562	30	9606	2562	GABRB3	NM_000814.6		CRISPRko	CDS	NC_000015.10	-	SpyoCas9	5	1	1	5.20.100	+	antisense	26772462	TTCATCCCCACGCAGACCGG	GATGTTCATCCCCACGCAGACCGGGGGACC	GGG	3	180	1422	12.7		0	0	0	0	1	29	7	14	2	24	11	14	6	41	11	26	Azimuth_2.0	0.6351	31	42	1	1
GABRB3.g5	2562	30	9606	2562	GABRB3	NM_000814.6		CRISPRko	CDS	NC_000015.10	-	SpyoCas9	5	1	1	5.20.100	-	sense	26580397	GGACAAGGCTGTTACCGGAG	GCGGGGACAAGGCTGTTACCGGAGTGGAAA	TGG	6	604	1422	42.5		0	0	0	0	2	26	9	17	4	34	16	40	3	46	14	33	Azimuth_2.0	0.6396	30	66	1	1
GABRB3.g6	2562	30	9606	2562	GABRB3	NM_000814.6		CRISPRko	CDS	NC_000015.10	-	SpyoCas9	5	1	1	5.20.100	+	antisense	26621356	CAGGGTGAAGACGGATCATG	CCATCAGGGTGAAGACGGATCATGCGGTTT	CGG	4	419	1422	29.5		0	0	0	0	0	93	24	80	7	68	17	60	5	43	12	34	Azimuth_2.0	0.7012	8	24	1	1
GABRG1.g1	2565	30	9606	2565	GABRG1	NM_173536.4		CRISPRko	CDS	NC_000004.12	-	SpyoCas9	5	1	1	5.20.100	-	sense	46097300	TTTAACGGTGAACAAAACCT	AGGATTTAACGGTGAACAAAACCTGGGTCT	GGG	2	154	1398	11		0	0	0	0	0	55	16	46	1	59	27	58	3	66	37	69	Azimuth_2.0	0.6947	2	16	1	1
GABRG1.g2	2565	30	9606	2565	GABRG1	NM_173536.4		CRISPRko	CDS	NC_000004.12	-	SpyoCas9	5	1	1	5.20.100	-	sense	46064459	GGATGAACATTCCTGTCCAC	CCATGGATGAACATTCCTGTCCACTGGAAT	TGG	5	607	1398	43.4		0	0	0	0	0	60	22	71	8	90	50	88	6	149	71	271	Azimuth_2.0	0.55	37	17	1	1
GABRG1.g3	2565	30	9606	2565	GABRG1	NM_173536.4		CRISPRko	CDS	NC_000004.12	-	SpyoCas9	5	1	1	5.20.100	+	antisense	46058575	AGGATCAGCCACTTCTACGG	ATTTAGGATCAGCCACTTCTACGGAGGGCT	AGG	6	673	1398	48.1		0	0	0	0	2	17	9	24	2	36	11	29	2	48	17	33	Azimuth_2.0	0.6006	20	38	1	1
GABRG1.g4	2565	30	9606	2565	GABRG1	NM_173536.4		CRISPRko	CDS	NC_000004.12	-	SpyoCas9	5	1	1	5.20.100	+	antisense	46065411	CAAATTCGAAGCAGACGATT	ATTCCAAATTCGAAGCAGACGATTAGGAGT	AGG	4	495	1398	35.4		0	0	0	0	0	10	7	16	1	23	6	17	0	15	5	15	Azimuth_2.0	0.4307	78	2	1	1
GABRG1.g5	2565	30	9606	2565	GABRG1	NM_173536.4		CRISPRko	CDS	NC_000004.12	-	SpyoCas9	5	1	1	5.20.100	+	antisense	46064459	GCTTGAAAATTCCAGTGGAC	TACAGCTTGAAAATTCCAGTGGACAGGAAT	AGG	5	607	1398	43.4		0	0	0	0	2	64	24	60	9	148	51	119	6	120	73	124	Azimuth_2.0	0.5626	33	51	1	1
GABRG1.g6	2565	30	9606	2565	GABRG1	NM_173536.4		CRISPRko	CDS	NC_000004.12	-	SpyoCas9	5	1	1	5.20.100	+	antisense	46065554	ACGACTGTCAAACCAGGTTT	TTAAACGACTGTCAAACCAGGTTTGGGCAA	GGG	4	352	1398	25.2		0	0	0	0	1	46	9	48	3	74	31	58	8	106	37	86	Azimuth_2.0	0.4496	74	29	1	1
GABRG2.g1	2566	30	9606	2566	GABRG2	NM_198904.4		CRISPRko	CDS	NC_000005.10	+	SpyoCas9	5	1	1	5.20.100	-	antisense	162095506	ATGTCTGTGTGAATTAACGT	ATACATGTCTGTGTGAATTAACGTTGGCTT	TGG	3	270	1428	18.9		0	0	0	0	0	45	15	55	1	49	22	48	7	141	55	180	Azimuth_2.0	0.7297	3	13	1	1
GABRG2.g2	2566	30	9606	2566	GABRG2	NM_198904.4		CRISPRko	CDS	NC_000005.10	+	SpyoCas9	5	1	1	5.20.100	-	antisense	162142264	TCCAGAAAGACACCCAGGAT	TTGATCCAGAAAGACACCCAGGATAGGACG	AGG	7	869	1428	60.9		0	0	0	0	0	54	15	61	5	188	55	151	18	285	134	303	Azimuth_2.0	0.5978	40	15	1	1
GABRG2.g3	2566	30	9606	2566	GABRG2	NM_198904.4		CRISPRko	CDS	NC_000005.10	+	SpyoCas9	5	1	1	5.20.100	+	sense	162093906	TTGACTCCAAAAGTTCCTGA	GGTCTTGACTCCAAAAGTTCCTGAGGGTGA	GGG	2	185	1428	13		0	0	0	0	1	58	24	59	7	112	54	130	7	105	50	126	Azimuth_2.0	0.6495	15	44	1	1
GABRG2.g4	2566	30	9606	2566	GABRG2	NM_198904.4		CRISPRko	CDS	NC_000005.10	+	SpyoCas9	5	1	1	5.20.100	+	sense	162097729	CCTCCGATTGAACAGCAACA	AAGTCCTCCGATTGAACAGCAACATGGTGG	TGG	4	418	1428	29.3		0	0	0	0	2	24	15	29	6	21	13	32	3	29	7	21	Azimuth_2.0	0.6687	9	54	1	1
GABRG2.g5	2566	30	9606	2566	GABRG2	NM_198904.4		CRISPRko	CDS	NC_000005.10	+	SpyoCas9	5	1	1	5.20.100	-	antisense	162068107	AAAAGGGCACATCTTACCCA	GCCAAAAAGGGCACATCTTACCCAGGGTAG	GGG	1	107	1428	7.5		0	0	0	0	2	35	16	40	2	50	16	38	4	128	61	143	Azimuth_2.0	0.6698	8	59	1	1
GABRG2.g6	2566	30	9606	2566	GABRG2	NM_198904.4		CRISPRko	CDS	NC_000005.10	+	SpyoCas9	5	1	1	5.20.100	-	antisense	162142243	GGACGACAATGAGTGTGCAG	GATAGGACGACAATGAGTGTGCAGGGGATA	GGG	7	848	1428	59.4		0	0	0	0	2	61	28	46	4	57	21	41	5	32	19	33	Azimuth_2.0	0.6996	5	65	1	1
GABRG3.g1	2567	30	9606	2567	GABRG3	NM_033223.5		CRISPRko	CDS	NC_000015.10	+	SpyoCas9	5	1	1	5.20.100	-	antisense	27026765	ATGTCAACGTCAATTACGGT	ATAAATGTCAACGTCAATTACGGTCGGTTT	CGG	3	213	1404	15.2		0	0	0	0	1	1	2	3	2	10	5	10	2	11	8	13	Azimuth_2.0	0.6291	31	22	1	1
GABRG3.g2	2567	30	9606	2567	GABRG3	NM_033223.5		CRISPRko	CDS	NC_000015.10	+	SpyoCas9	5	1	1	5.20.100	-	antisense	27520052	AAAACCACAGTCAGTATACA	GGATAAAACCACAGTCAGTATACAGGGAAT	GGG	7	792	1404	56.4		0	0	0	0	1	41	15	29	4	77	64	88	3	138	52	108	Azimuth_2.0	0.6467	23	38	1	1
GABRG3.g3	2567	30	9606	2567	GABRG3	NM_033223.5		CRISPRko	CDS	NC_000015.10	+	SpyoCas9	5	1	1	5.20.100	-	antisense	27326994	TCCCGTCATTCCAAATCCGG	ATTTTCCCGTCATTCCAAATCCGGAGGAGC	AGG	4	455	1404	32.4		0	0	0	0	1	15	9	10	2	11	4	13	1	5	5	8	Azimuth_2.0	0.5705	58	28	1	1
GABRG3.g4	2567	30	9606	2567	GABRG3	NM_033223.5		CRISPRko	CDS	NC_000015.10	+	SpyoCas9	5	1	1	5.20.100	-	antisense	26977088	GTTGAGAATAAGAGTCACGT	ACTTGTTGAGAATAAGAGTCACGTCGGTGT	CGG	2	139	1404	9.9		0	0	0	0	0	50	9	31	3	70	22	62	2	75	29	70	Azimuth_2.0	0.7085	8	13	1	1
GABRG3.g5	2567	30	9606	2567	GABRG3	NM_033223.5		CRISPRko	CDS	NC_000015.10	+	SpyoCas9	5	1	1	5.20.100	-	antisense	27326862	TCATTGTGCTGTTGAATCGA	ATTTTCATTGTGCTGTTGAATCGAAGGCGA	AGG	4	323	1404	23		0	0	0	0	0	35	26	46	4	37	18	40	5	90	35	131	Azimuth_2.0	0.5376	76	10	1	1
GABRG3.g6	2567	30	9606	2567	GABRG3	NM_033223.5		CRISPRko	CDS	NC_000015.10	+	SpyoCas9	5	1	1	5.20.100	-	antisense	27326846	TCGAAGGCGACTATCTGTCC	TGAATCGAAGGCGACTATCTGTCCAGGTCT	AGG	4	307	1404	21.9		0	0	0	0	1	16	10	23	0	34	10	27	3	27	13	39	Azimuth_2.0	0.5508	67	29	1	1
GART.g1	2618	30	9606	2618	GART	NM_001136005.1		CRISPRko	CDS	NC_000021.9	-	SpyoCas9	5	1	1	5.20.100	+	antisense	33532442	TGGCCTTCACAACCAAAGCA	CCACTGGCCTTCACAACCAAAGCAGGGAAG	GGG	5	431	3033	14.2		0	0	0	0	0	54	19	38	5	125	40	82	7	151	66	147	Azimuth_2.0	0.6914	20	22	1	1
GART.g2	2618	30	9606	2618	GART	NM_001136005.1		CRISPRko	CDS	NC_000021.9	-	SpyoCas9	5	1	1	5.20.100	-	sense	33530795	GAGATGGTGGCCCTAACACA	GAGGGAGATGGTGGCCCTAACACAGGGGGA	GGG	7	687	3033	22.7		0	0	0	0	0	23	8	20	0	41	24	43	2	101	36	83	Azimuth_2.0	0.5902	91	9	1	1
GART.g3	2618	30	9606	2618	GART	NM_001136005.1		CRISPRko	CDS	NC_000021.9	-	SpyoCas9	5	1	1	5.20.100	+	antisense	33530761	GTCTTCGGGAAGTACCTGAG	CAGAGTCTTCGGGAAGTACCTGAGGGGCTG	GGG	7	721	3033	23.8		0	0	0	0	2	34	8	25	6	47	16	22	6	43	10	36	Azimuth_2.0	0.7135	9	106	1	1
GART.g4	2618	30	9606	2618	GART	NM_001136005.1		CRISPRko	CDS	NC_000021.9	-	SpyoCas9	5	1	1	5.20.100	-	sense	33528187	TATCCTGGAGACTACACCAA	AGGTTATCCTGGAGACTACACCAAGGGTGT	GGG	10	1046	3033	34.5		0	0	0	0	2	56	22	42	4	65	27	60	19	96	52	92	Azimuth_2.0	0.716	8	120	1	1
GART.g5	2618	30	9606	2618	GART	NM_001136005.1		CRISPRko	CDS	NC_000021.9	-	SpyoCas9	5	1	1	5.20.100	-	sense	33530818	GGACCATAAGCGATTACTGG	CACAGGACCATAAGCGATTACTGGAGGGAG	AGG	7	664	3033	21.9		0	0	0	0	2	15	9	16	1	22	7	19	1	21	12	13	Azimuth_2.0	0.6643	35	97	1	1
GART.g6	2618	30	9606	2618	GART	NM_001136005.1		CRISPRko	CDS	NC_000021.9	-	SpyoCas9	5	1	1	5.20.100	-	sense	33530821	ACAGGACCATAAGCGATTAC	CAGCACAGGACCATAAGCGATTACTGGAGG	TGG	7	661	3033	21.8		0	0	0	0	0	10	0	7	2	12	7	8	0	19	7	24	Azimuth_2.0	0.5535	133	1	1	1
GCGR.g1	2642	30	9606	2642	GCGR	NM_000160.5		CRISPRko	CDS	NC_000017.11	+	SpyoCas9	5	1	1	5.20.100	-	antisense	81811679	GCCATATTGCATGAACACCG	CGATGCCATATTGCATGAACACCGCGGCCA	CGG	8	685	1434	47.8		0	0	0	0	1	34	15	26	0	39	27	34	1	38	8	28	Azimuth_2.0	0.7511	2	27	1	1
GCGR.g2	2642	30	9606	2642	GCGR	NM_000160.5		CRISPRko	CDS	NC_000017.11	+	SpyoCas9	5	1	1	5.20.100	-	antisense	81810849	CCAGCAGGAATACTTGTCGA	CCGGCCAGCAGGAATACTTGTCGAAGGTTC	AGG	4	187	1434	13		0	0	0	0	2	19	5	12	2	23	7	22	0	40	12	28	Azimuth_2.0	0.6317	37	37	1	1
GCGR.g3	2642	30	9606	2642	GCGR	NM_000160.5		CRISPRko	CDS	NC_000017.11	+	SpyoCas9	5	1	1	5.20.100	-	antisense	81811010	CACGAAGCGGTGTTGCACTG	TGAACACGAAGCGGTGTTGCACTGGGGGTG	GGG	5	271	1434	18.9		0	0	0	0	3	60	22	57	3	79	23	57	0	87	26	63	Azimuth_2.0	0.703	12	65	1	1
GCGR.g4	2642	30	9606	2642	GCGR	NM_000160.5		CRISPRko	CDS	NC_000017.11	+	SpyoCas9	5	1	1	5.20.100	-	antisense	81811437	AGGACGCAAACAGATTCGCG	ACGAAGGACGCAAACAGATTCGCGTGGATG	TGG	7	533	1434	37.2		0	0	0	0	1	6	1	6	1	8	2	5	0	6	2	2	Azimuth_2.0	0.685	16	13	1	1
GCGR.g5	2642	30	9606	2642	GCGR	NM_000160.5		CRISPRko	CDS	NC_000017.11	+	SpyoCas9	5	1	1	5.20.100	-	antisense	81811329	CGCTGGCGGAATCCTACCTG	CGGGCGCTGGCGGAATCCTACCTGAGGCCC	AGG	6	500	1434	34.9		0	0	0	0	2	21	12	28	6	29	20	52	12	50	15	33	Azimuth_2.0	0.6135	49	39	1	1
GCGR.g6	2642	30	9606	2642	GCGR	NM_000160.5		CRISPRko	CDS	NC_000017.11	+	SpyoCas9	5	1	1	5.20.100	-	antisense	81811895	GGGGACGACGAACAGCATGG	CCCAGGGGACGACGAACAGCATGGGGGCAC	GGG	9	826	1434	57.6		0	0	0	0	5	27	16	24	9	32	12	26	3	13	11	9	Azimuth_2.0	0.7181	8	94	1	1
GGCX.g1	2677	30	9606	2677	GGCX	NM_000821.7		CRISPRko	CDS	NC_000002.12	-	SpyoCas9	5	1	1	5.20.100	-	sense	85560857	GACCCTGCTGAATCGACCAA	TGGTGACCCTGCTGAATCGACCAACGGACC	CGG	2	172	2277	7.6		0	0	0	0	0	14	4	29	2	16	9	31	3	53	30	76	Azimuth_2.0	0.6575	27	9	1	1
GGCX.g2	2677	30	9606	2677	GGCX	NM_000821.7		CRISPRko	CDS	NC_000002.12	-	SpyoCas9	5	1	1	5.20.100	-	sense	85553344	TGTGTGTATAAGAGGAGCCG	TTCCTGTGTGTATAAGAGGAGCCGGGGCAA	GGG	8	1043	2277	45.8		0	0	0	0	1	35	9	32	5	43	19	43	2	43	18	25	Azimuth_2.0	0.6623	24	62	1	1
GGCX.g3	2677	30	9606	2677	GGCX	NM_000821.7		CRISPRko	CDS	NC_000002.12	-	SpyoCas9	5	1	1	5.20.100	+	antisense	85558954	ACAAGATACATCCAGTCAAG	GTAGACAAGATACATCCAGTCAAGTGGCAG	TGG	3	336	2277	14.8		0	0	0	0	1	48	14	53	4	85	33	74	1	55	38	52	Azimuth_2.0	0.6537	30	71	1	1
GGCX.g4	2677	30	9606	2677	GGCX	NM_000821.7		CRISPRko	CDS	NC_000002.12	-	SpyoCas9	5	1	1	5.20.100	-	sense	85556192	TGGAACTATGCAGTGCTCCG	CCTTTGGAACTATGCAGTGCTCCGTGGCCA	TGG	5	608	2277	26.7		0	0	0	0	1	22	7	21	3	40	16	30	1	25	8	18	Azimuth_2.0	0.622	54	48	1	1
GGCX.g5	2677	30	9606	2677	GGCX	NM_000821.7		CRISPRko	CDS	NC_000002.12	-	SpyoCas9	5	1	1	5.20.100	+	antisense	85553497	TGACGTAGGAGAACATACCT	AGCATGACGTAGGAGAACATACCTAGGAAA	AGG	8	890	2277	39.1		0	0	0	0	1	20	9	17	3	35	6	30	4	26	8	34	Azimuth_2.0	0.613	60	46	1	1
GGCX.g6	2677	30	9606	2677	GGCX	NM_000821.7		CRISPRko	CDS	NC_000002.12	-	SpyoCas9	5	1	1	5.20.100	-	sense	85556233	GTCTGCTGAATGCCCATAGG	GACGGTCTGCTGAATGCCCATAGGAGGAAT	AGG	5	567	2277	24.9		0	0	0	0	0	33	9	33	11	47	20	54	8	82	41	97	Azimuth_2.0	0.5953	87	24	1	1
GLRA1.g1	2741	30	9606	2741	GLRA1	NM_000171.4		CRISPRko	CDS	NC_000005.10	-	SpyoCas9	5	1	1	5.20.100	+	antisense	151892344	GATCCTGGCATCATATCCGG	GCCTGATCCTGGCATCATATCCGGAGGTTC	AGG	2	151	1350	11.2	112267935 (LOC112267935)	0	0	1	0	0	15	4	18	1	24	6	28	2	21	11	20	Azimuth_2.0	0.6716	18	99	1	1
GLRA1.g2	2741	30	9606	2741	GLRA1	NM_000171.4		CRISPRko	CDS	NC_000005.10	-	SpyoCas9	5	1	1	5.20.100	-	sense	151851570	AGGCCCGGTTCCACCTGGAG	ATTGAGGCCCGGTTCCACCTGGAGCGGCAG	CGG	7	732	1350	54.2		0	0	0	0	13	78	32	43	7	66	30	45	14	60	12	37	Azimuth_2.0	0.6291	34	85	1	1
GLRA1.g3	2741	30	9606	2741	GLRA1	NM_000171.4		CRISPRko	CDS	NC_000005.10	-	SpyoCas9	5	1	1	5.20.100	+	antisense	151851571	AACCCATCTGCCGCTCCAGG	TAGTAACCCATCTGCCGCTCCAGGTGGAAC	TGG	7	731	1350	54.1		0	0	0	0	18	73	36	68	49	109	38	80	49	89	33	63	Azimuth_2.0	0.6376	31	90	1	1
GLRA1.g4	2741	30	9606	2741	GLRA1	NM_000171.4		CRISPRko	CDS	NC_000005.10	-	SpyoCas9	5	1	1	5.20.100	+	antisense	151856336	TACATGTCTGGACATCCATG	ATGATACATGTCTGGACATCCATGGGGAAA	GGG	5	524	1350	38.8		0	0	1	0	1	64	36	53	6	77	43	94	7	118	57	133	Azimuth_2.0	0.7424	3	119	1	1
GLRA1.g5	2741	30	9606	2741	GLRA1	NM_000171.4		CRISPRko	CDS	NC_000005.10	-	SpyoCas9	5	1	1	5.20.100	+	antisense	151886780	GTTGCAGCTCACGTTCACTG	AAATGTTGCAGCTCACGTTCACTGGGGGAC	GGG	3	193	1350	14.3		0	0	1	0	1	37	21	27	8	67	17	47	22	92	46	76	Azimuth_2.0	0.718	7	115	1	1
GLRA1.g6	2741	30	9606	2741	GLRA1	NM_000171.4		CRISPRko	CDS	NC_000005.10	-	SpyoCas9	5	1	1	5.20.100	+	antisense	151851590	GTGGAACCGGGCCTCAATGC	CCAGGTGGAACCGGGCCTCAATGCAGGTGA	AGG	7	712	1350	52.7		0	0	0	0	1	20	7	16	8	107	31	82	7	72	17	55	Azimuth_2.0	0.47	138	9	1	1
GNRHR.g1	2798	30	9606	2798	GNRHR	NM_000406.3		CRISPRko	CDS	NC_000004.12	-	SpyoCas9	5	1	1	5.20.100	-	sense	67753907	ACCGCTCCCTGGCTATCACG	CTGGACCGCTCCCTGGCTATCACGAGGCCC	AGG	1	429	987	43.5		0	0	0	0	2	34	7	26	4	51	11	34	8	71	15	47	Azimuth_2.0	0.6374	21	28	1	1
GNRHR.g2	2798	30	9606	2798	GNRHR	NM_000406.3		CRISPRko	CDS	NC_000004.12	-	SpyoCas9	5	1	1	5.20.100	+	antisense	67754016	GTAACTCTCCAGCATACCAT	CAGAGTAACTCTCCAGCATACCATTGGACT	TGG	1	320	987	32.4		0	0	0	0	1	28	15	27	3	54	20	30	9	110	52	101	Azimuth_2.0	0.5682	41	13	1	1
GNRHR.g3	2798	30	9606	2798	GNRHR	NM_000406.3		CRISPRko	CDS	NC_000004.12	-	SpyoCas9	5	1	1	5.20.100	+	antisense	67754268	GGAGGTTGCCCTGCATCAGT	GTGGGGAGGTTGCCCTGCATCAGTGGGATG	GGG	1	68	987	6.9		0	0	0	0	1	30	17	38	8	53	24	39	12	74	19	47	Azimuth_2.0	0.5331	52	14	1	1
GNRHR.g4	2798	30	9606	2798	GNRHR	NM_000406.3		CRISPRko	CDS	NC_000004.12	-	SpyoCas9	5	1	1	5.20.100	+	antisense	67754220	GGAAGAAAGTAACCGTCACT	AAAAGGAAGAAAGTAACCGTCACTCGGATC	CGG	1	116	987	11.8		0	0	0	0	0	27	18	25	1	54	27	31	2	87	33	61	Azimuth_2.0	0.6628	11	1	1	1
GNRHR.g5	2798	30	9606	2798	GNRHR	NM_000406.3		CRISPRko	CDS	NC_000004.12	-	SpyoCas9	5	1	1	5.20.100	-	sense	67754074	TCTGACCTTAGCCAACCTGT	AACATCTGACCTTAGCCAACCTGTTGGAGA	TGG	1	262	987	26.5		0	0	0	0	3	37	21	34	3	56	29	37	9	51	32	47	Azimuth_2.0	0.6299	24	45	1	1
GNRHR.g6	2798	30	9606	2798	GNRHR	NM_000406.3		CRISPRko	CDS	NC_000004.12	-	SpyoCas9	5	1	1	5.20.100	-	sense	67753860	AAAGTCGGACAGTCCATGGT	CAGCAAAGTCGGACAGTCCATGGTTGGCCT	TGG	1	476	987	48.2		0	0	0	0	3	23	3	10	3	19	4	16	3	22	5	16	Azimuth_2.0	0.6161	30	42	1	1
GPD2.g1	2820	30	9606	2820	GPD2	NM_001083112.3		CRISPRko	CDS	NC_000002.12	+	SpyoCas9	5	1	1	5.20.100	-	antisense	156550655	TTGCGCACAGAGTCCGTGAA	CATTTTGCGCACAGAGTCCGTGAAAGGTCC	AGG	8	879	2184	40.2		0	0	0	0	2	11	7	9	3	20	5	33	6	50	25	35	Azimuth_2.0	0.5895	45	64	1	1
GPD2.g2	2820	30	9606	2820	GPD2	NM_001083112.3		CRISPRko	CDS	NC_000002.12	+	SpyoCas9	5	1	1	5.20.100	+	sense	156549622	CAGGACAACATAACGATGCA	GCTGCAGGACAACATAACGATGCACGGATG	CGG	7	675	2184	30.9		0	0	0	0	0	22	14	15	1	51	15	46	0	43	19	61	Azimuth_2.0	0.6422	18	4	1	1
GPD2.g3	2820	30	9606	2820	GPD2	NM_001083112.3		CRISPRko	CDS	NC_000002.12	+	SpyoCas9	5	1	1	5.20.100	-	antisense	156550647	AGAGTCCGTGAAAGGTCCCG	GCACAGAGTCCGTGAAAGGTCCCGTGGCAT	TGG	8	871	2184	39.9		0	0	0	0	1	18	7	14	2	14	11	15	0	13	3	7	Azimuth_2.0	0.6746	8	27	1	1
GPD2.g4	2820	30	9606	2820	GPD2	NM_001083112.3		CRISPRko	CDS	NC_000002.12	+	SpyoCas9	5	1	1	5.20.100	+	sense	156557425	CTTGACCCAGCGACCAGTGA	ACTTCTTGACCCAGCGACCAGTGATGGGCG	TGG	9	1007	2184	46.1		0	0	0	0	1	24	8	17	3	51	29	56	4	119	39	48	Azimuth_2.0	0.5229	116	30	1	1
GPD2.g5	2820	30	9606	2820	GPD2	NM_001083112.3		CRISPRko	CDS	NC_000002.12	+	SpyoCas9	5	1	1	5.20.100	-	antisense	156549771	AGATACCTGGCATACCTGTG	TCCCAGATACCTGGCATACCTGTGAGGACA	AGG	7	824	2184	37.7		0	0	0	0	1	44	11	24	12	81	27	60	11	87	34	79	Azimuth_2.0	0.7151	4	41	1	1
GPD2.g6	2820	30	9606	2820	GPD2	NM_001083112.3		CRISPRko	CDS	NC_000002.12	+	SpyoCas9	5	1	1	5.20.100	+	sense	156549686	TGCCACAGCCAATTACATGG	GGGCTGCCACAGCCAATTACATGGAGGTAG	AGG	7	739	2184	33.8		0	0	0	0	1	49	21	48	3	69	29	95	12	109	41	106	Azimuth_2.0	0.7435	1	46	1	1
GRIA1.g1	2890	30	9606	2890	GRIA1	NM_000827.4		CRISPRko	CDS	NC_000005.10	+	SpyoCas9	5	1	1	5.20.100	+	sense	153647163	TACATTTATGATGCCGACCG	TGTCTACATTTATGATGCCGACCGGGGTAA	GGG	3	455	2721	16.7		0	0	0	0	0	4	1	2	1	4	5	4	0	24	5	24	Azimuth_2.0	0.7	13	2	1	1
GRIA1.g2	2890	30	9606	2890	GRIA1	NM_000827.4		CRISPRko	CDS	NC_000005.10	+	SpyoCas9	5	1	1	5.20.100	+	sense	153699033	AGCCCGAGACCCTGACACGA	ACGGAGCCCGAGACCCTGACACGAAGGCCT	AGG	10	1411	2721	51.9		0	0	0	0	1	23	5	21	1	42	15	26	3	35	7	17	Azimuth_2.0	0.64	54	60	1	1
GRIA1.g3	2890	30	9606	2890	GRIA1	NM_000827.4		CRISPRko	CDS	NC_000005.10	+	SpyoCas9	5	1	1	5.20.100	+	sense	153698925	TGAGGGCAATGACCGTTACG	AGTTTGAGGGCAATGACCGTTACGAGGGCT	AGG	10	1303	2721	47.9		0	0	0	0	2	5	0	3	14	8	9	8	0	14	1	6	Azimuth_2.0	0.668	32	92	1	1
GRIA1.g4	2890	30	9606	2890	GRIA1	NM_000827.4		CRISPRko	CDS	NC_000005.10	+	SpyoCas9	5	1	1	5.20.100	+	sense	153677081	GAATTGATATATCTCGCCGG	CAGAGAATTGATATATCTCGCCGGGGGAAT	GGG	7	948	2721	34.8		0	0	0	0	0	3	1	6	0	5	0	2	0	7	5	18	Azimuth_2.0	0.6897	18	1	1	1
GRIA1.g5	2890	30	9606	2890	GRIA1	NM_000827.4		CRISPRko	CDS	NC_000005.10	+	SpyoCas9	5	1	1	5.20.100	+	sense	153677016	CTCTGCGCTCACCTACGATG	ACACCTCTGCGCTCACCTACGATGGGGTGA	GGG	7	883	2721	32.5		0	0	0	0	2	6	6	5	3	22	3	9	5	3	3	12	Azimuth_2.0	0.6457	47	93	1	1
GRIA1.g6	2890	30	9606	2890	GRIA1	NM_000827.4		CRISPRko	CDS	NC_000005.10	+	SpyoCas9	5	1	1	5.20.100	-	antisense	153647025	TCGGCGTAATGAAGCAGACG	AAGCTCGGCGTAATGAAGCAGACGTGGAGG	TGG	3	317	2721	11.7		0	0	0	0	2	19	4	17	1	17	3	19	3	18	5	22	Azimuth_2.0	0.654	41	99	1	1
GRIA2.g1	2891	30	9606	2891	GRIA2	NM_000826.6		CRISPRko	CDS	NC_000004.12	+	SpyoCas9	5	1	1	5.20.100	+	sense	157332906	GAATTGAAATCTCCCGAAGG	CAAAGAATTGAAATCTCCCGAAGGGGGAAT	GGG	7	969	2652	36.5		0	0	0	0	0	18	6	10	3	26	8	27	4	77	18	70	Azimuth_2.0	0.6968	7	7	1	1
GRIA2.g2	2891	30	9606	2891	GRIA2	NM_000826.6		CRISPRko	CDS	NC_000004.12	+	SpyoCas9	5	1	1	5.20.100	+	sense	157317666	GCTTATTAGGTTATTACCAT	TTGTGCTTATTAGGTTATTACCATTGGAAA	TGG	5	674	2652	25.4		0	0	0	0	1	45	22	44	3	78	35	88	1	145	54	153	Azimuth_2.0	0.4472	212	60	1	1
GRIA2.g3	2891	30	9606	2891	GRIA2	NM_000826.6		CRISPRko	CDS	NC_000004.12	+	SpyoCas9	5	1	1	5.20.100	+	sense	157332903	AAAGAATTGAAATCTCCCGA	AAGCAAAGAATTGAAATCTCCCGAAGGGGG	AGG	7	966	2652	36.4		0	0	0	0	0	27	16	41	1	30	18	58	0	38	12	36	Azimuth_2.0	0.6117	60	14	1	1
GRIA2.g4	2891	30	9606	2891	GRIA2	NM_000826.6		CRISPRko	CDS	NC_000004.12	+	SpyoCas9	5	1	1	5.20.100	+	sense	157312745	GCAAGTGACTGCTATCAATG	AATGGCAAGTGACTGCTATCAATGTGGGAA	TGG	4	535	2652	20.2		0	0	0	0	1	46	13	28	7	73	37	64	3	111	43	73	Azimuth_2.0	0.6742	15	61	1	1
GRIA2.g5	2891	30	9606	2891	GRIA2	NM_000826.6		CRISPRko	CDS	NC_000004.12	+	SpyoCas9	5	1	1	5.20.100	-	antisense	157312680	CTTGCAGTGTTGATAAGCCT	ACAGCTTGCAGTGTTGATAAGCCTAGGAAG	AGG	4	470	2652	17.7		0	0	0	0	0	27	10	33	3	60	21	48	7	98	26	66	Azimuth_2.0	0.5886	86	13	1	1
GRIA2.g6	2891	30	9606	2891	GRIA2	NM_000826.6		CRISPRko	CDS	NC_000004.12	+	SpyoCas9	5	1	1	5.20.100	+	sense	157321520	AGTGGACTATGATGATTCGT	AGATAGTGGACTATGATGATTCGTTGGTAT	TGG	6	802	2652	30.2		0	0	0	0	0	7	2	13	2	21	12	20	2	23	11	30	Azimuth_2.0	0.573	99	2	1	1
GRIA3.g1	2892	30	9606	2892	GRIA3	NM_007325.5		CRISPRko	CDS	NC_000023.11	+	SpyoCas9	5	1	1	5.20.100	+	sense	123404836	AAATACAAATTGTCCATCGT	GATCAAATACAAATTGTCCATCGTTGGTGA	TGG	10	1421	2685	52.9		0	0	0	0	0	20	10	28	0	41	15	47	2	62	33	81	Azimuth_2.0	0.5876	70	12	1	1
GRIA3.g2	2892	30	9606	2892	GRIA3	NM_007325.5		CRISPRko	CDS	NC_000023.11	+	SpyoCas9	5	1	1	5.20.100	+	sense	123326187	TGATTGACTGCGAAGTCGAA	TACTTGATTGACTGCGAAGTCGAAAGGATT	AGG	4	669	2685	24.9		0	0	0	0	0	9	4	5	1	27	9	17	3	20	5	13	Azimuth_2.0	0.5733	89	3	1	1
GRIA3.g3	2892	30	9606	2892	GRIA3	NM_007325.5		CRISPRko	CDS	NC_000023.11	+	SpyoCas9	5	1	1	5.20.100	-	antisense	123253408	GGGGAAGCTAGGCGTAACAA	CAGTGGGGAAGCTAGGCGTAACAAAGGATG	AGG	3	373	2685	13.9		0	0	0	0	1	14	4	19	0	19	11	21	0	27	10	25	Azimuth_2.0	0.5938	64	39	1	1
GRIA3.g4	2892	30	9606	2892	GRIA3	NM_007325.5		CRISPRko	CDS	NC_000023.11	+	SpyoCas9	5	1	1	5.20.100	-	antisense	123253427	ACTGCACATCTGCGTCAGTG	ACAAACTGCACATCTGCGTCAGTGGGGAAG	GGG	3	392	2685	14.6		0	0	0	0	2	26	8	17	10	47	20	37	11	86	33	48	Azimuth_2.0	0.6886	8	110	1	1
GRIA3.g5	2892	30	9606	2892	GRIA3	NM_007325.5		CRISPRko	CDS	NC_000023.11	+	SpyoCas9	5	1	1	5.20.100	-	antisense	123395055	TGTATGAACTGCTGAACCAT	GCGCTGTATGAACTGCTGAACCATAGGGTT	AGG	6	837	2685	31.2		0	0	0	0	0	34	18	33	6	66	28	63	13	103	49	92	Azimuth_2.0	0.5655	99	20	1	1
GRIA3.g6	2892	30	9606	2892	GRIA3	NM_007325.5		CRISPRko	CDS	NC_000023.11	+	SpyoCas9	5	1	1	5.20.100	-	antisense	123417557	ACATCCAGATTTCATAAGCC	ATGCACATCCAGATTTCATAAGCCAGGGGA	AGG	11	1655	2685	61.6		0	0	0	0	0	31	10	31	1	84	29	56	6	146	53	111	Azimuth_2.0	0.5582	108	18	1	1
GRIA4.g1	2893	30	9606	2893	GRIA4	NM_001077243.3		CRISPRko	CDS	NC_000011.10	+	SpyoCas9	5	1	1	5.20.100	+	sense	105862090	GCATGTCAGCGCTATATGTG	GTTGGCATGTCAGCGCTATATGTGTGGAAA	TGG	5	553	2655	20.8		0	0	0	0	1	34	13	8	1	27	10	24	3	26	12	29	Azimuth_2.0	0.6614	23	59	1	1
GRIA4.g2	2893	30	9606	2893	GRIA4	NM_001077243.3		CRISPRko	CDS	NC_000011.10	+	SpyoCas9	5	1	1	5.20.100	+	sense	105753147	CAACTAAGACCTTCGTTACG	GCTGCAACTAAGACCTTCGTTACGAGGAGC	AGG	4	413	2655	15.6		0	0	0	0	0	5	0	8	0	9	9	11	1	14	7	17	Azimuth_2.0	0.5844	81	1	1	1
GRIA4.g3	2893	30	9606	2893	GRIA4	NM_001077243.3		CRISPRko	CDS	NC_000011.10	+	SpyoCas9	5	1	1	5.20.100	+	sense	105612357	TAACACCAGCCCCAATGCGT	TTCATAACACCAGCCCCAATGCGTCGGAAG	CGG	3	169	2655	6.4		0	0	0	0	1	20	9	16	6	55	26	47	10	51	13	31	Azimuth_2.0	0.6402	34	51	1	1
GRIA4.g4	2893	30	9606	2893	GRIA4	NM_001077243.3		CRISPRko	CDS	NC_000011.10	+	SpyoCas9	5	1	1	5.20.100	+	sense	105924442	GACAATCACTTTGGTACGAG	CTCTGACAATCACTTTGGTACGAGAGGAGG	AGG	12	1519	2655	57.2		0	0	0	0	0	13	3	17	2	23	11	25	1	38	18	48	Azimuth_2.0	0.5845	80	8	1	1
GRIA4.g5	2893	30	9606	2893	GRIA4	NM_001077243.3		CRISPRko	CDS	NC_000011.10	+	SpyoCas9	5	1	1	5.20.100	+	sense	105753035	TGGACTCTATGATAAGAGGT	TTTTTGGACTCTATGATAAGAGGTCGGTAC	CGG	4	301	2655	11.3		0	0	0	0	0	49	28	51	2	57	19	59	1	65	20	64	Azimuth_2.0	0.613	63	25	1	1
GRIA4.g6	2893	30	9606	2893	GRIA4	NM_001077243.3		CRISPRko	CDS	NC_000011.10	+	SpyoCas9	5	1	1	5.20.100	+	sense	105924445	AATCACTTTGGTACGAGAGG	TGACAATCACTTTGGTACGAGAGGAGGTCA	AGG	12	1522	2655	57.3		0	0	0	0	0	26	9	22	3	41	11	22	6	284	79	201	Azimuth_2.0	0.6756	17	16	1	1
GRIK1.g1	2897	30	9606	2897	GRIK1	NM_175611.3		CRISPRko	CDS	NC_000021.9	-	SpyoCas9	5	1	1	5.20.100	+	antisense	29689856	AATCTTTGTTGTCCACCGAG	AACAAATCTTTGTTGTCCACCGAGGGGTGT	GGG	3	416	2718	15.3		0	0	0	0	0	18	5	14	5	43	14	30	2	30	12	26	Azimuth_2.0	0.7131	6	4	1	1
GRIK1.g2	2897	30	9606	2897	GRIK1	NM_175611.3		CRISPRko	CDS	NC_000021.9	-	SpyoCas9	5	1	1	5.20.100	-	sense	29651241	ACAGTGGCGTAAACATGACC	AGGTACAGTGGCGTAAACATGACCGGGTTT	GGG	6	831	2718	30.6		0	0	0	0	0	19	12	20	3	34	22	29	2	32	6	28	Azimuth_2.0	0.6135	75	5	1	1
GRIK1.g3	2897	30	9606	2897	GRIK1	NM_175611.3		CRISPRko	CDS	NC_000021.9	-	SpyoCas9	5	1	1	5.20.100	+	antisense	29651205	TCAATGATGGATGACACGTG	CTTCTCAATGATGGATGACACGTGAGGGTT	AGG	6	867	2718	31.9		0	0	0	0	1	18	7	24	4	45	15	38	7	88	45	87	Azimuth_2.0	0.6395	50	36	1	1
GRIK1.g4	2897	30	9606	2897	GRIK1	NM_175611.3		CRISPRko	CDS	NC_000021.9	-	SpyoCas9	5	1	1	5.20.100	+	antisense	29651206	CAATGATGGATGACACGTGA	TTCTCAATGATGGATGACACGTGAGGGTTG	GGG	6	866	2718	31.9		0	0	0	0	2	24	8	25	2	54	22	50	3	77	19	59	Azimuth_2.0	0.6824	23	79	1	1
GRIK1.g5	2897	30	9606	2897	GRIK1	NM_175611.3		CRISPRko	CDS	NC_000021.9	-	SpyoCas9	5	1	1	5.20.100	+	antisense	29693902	AAAATAGTTACCTCTCCGCG	TGGGAAAATAGTTACCTCTCCGCGAGGCTT	AGG	2	280	2718	10.3		0	0	0	0	1	9	11	4	1	14	8	14	0	13	8	8	Azimuth_2.0	0.7426	2	31	1	1
GRIK1.g6	2897	30	9606	2897	GRIK1	NM_175611.3		CRISPRko	CDS	NC_000021.9	-	SpyoCas9	5	1	1	5.20.100	-	sense	29588909	GATGTTAAACTAGTTCCCGA	TTATGATGTTAAACTAGTTCCCGATGGCAA	TGG	10	1454	2718	53.5		0	0	0	0	1	25	4	22	1	32	8	30	0	19	9	16	Azimuth_2.0	0.6135	74	43	1	1
GRIK2.g1	2898	30	9606	2898	GRIK2	NM_021956.5		CRISPRko	CDS	NC_000006.12	+	SpyoCas9	5	1	1	5.20.100	+	sense	101686215	GTTGAGCCCTACCGATACAG	TGATGTTGAGCCCTACCGATACAGTGGTGT	TGG	7	812	2727	29.8		0	0	0	0	0	12	3	6	3	21	1	18	3	15	9	18	Azimuth_2.0	0.6473	32	2	1	1
GRIK2.g2	2898	30	9606	2898	GRIK2	NM_021956.5		CRISPRko	CDS	NC_000006.12	+	SpyoCas9	5	1	1	5.20.100	-	antisense	101924601	ACTCATAAGGACTAAACCTG	TACCACTCATAAGGACTAAACCTGTGGTAA	TGG	13	1748	2727	64.1		0	0	0	0	1	48	18	35	2	63	30	55	2	65	19	64	Azimuth_2.0	0.6986	10	69	1	1
GRIK2.g3	2898	30	9606	2898	GRIK2	NM_021956.5		CRISPRko	CDS	NC_000006.12	+	SpyoCas9	5	1	1	5.20.100	-	antisense	101686211	GTTAACACCACTGTATCGGT	TCATGTTAACACCACTGTATCGGTAGGGCT	AGG	7	808	2727	29.6		0	0	0	0	0	9	2	16	1	34	9	19	2	31	13	29	Azimuth_2.0	0.5973	82	1	1	1
GRIK2.g4	2898	30	9606	2898	GRIK2	NM_021956.5		CRISPRko	CDS	NC_000006.12	+	SpyoCas9	5	1	1	5.20.100	-	antisense	101626573	GCACCAGGTCTAAAATGGCA	AACTGCACCAGGTCTAAAATGGCACGGCTG	CGG	4	476	2727	17.5		0	0	0	0	1	99	20	72	5	109	43	102	5	100	39	79	Azimuth_2.0	0.7258	5	83	1	1
GRIK2.g5	2898	30	9606	2898	GRIK2	NM_021956.5		CRISPRko	CDS	NC_000006.12	+	SpyoCas9	5	1	1	5.20.100	+	sense	101621980	TATGTGGAATCTGGCCCAAT	TGAATATGTGGAATCTGGCCCAATGGGAGC	GGG	3	146	2727	5.4		0	0	0	0	0	16	6	16	3	54	19	43	2	72	32	81	Azimuth_2.0	0.5705	108	4	1	1
GRIK2.g6	2898	30	9606	2898	GRIK2	NM_021956.5		CRISPRko	CDS	NC_000006.12	+	SpyoCas9	5	1	1	5.20.100	+	sense	101676658	AGCTCATCAAAGCTCCATCA	CAAGAGCTCATCAAAGCTCCATCAAGGTAT	AGG	5	576	2727	21.1		0	0	0	0	2	25	17	45	5	80	33	72	6	118	68	123	Azimuth_2.0	0.6271	43	97	1	1
GRIK3.g1	2899	30	9606	2899	GRIK3	NM_000831.4		CRISPRko	CDS	NC_000001.11	-	SpyoCas9	5	1	1	5.20.100	-	sense	36841889	GGACGCTATACGGGAATGAC	GACAGGACGCTATACGGGAATGACCGGTTC	CGG	10	1377	2760	49.9		0	0	0	0	0	5	0	3	1	3	1	7	0	7	1	5	Azimuth_2.0	0.6119	95	5	1	1
GRIK3.g2	2899	30	9606	2899	GRIK3	NM_000831.4		CRISPRko	CDS	NC_000001.11	-	SpyoCas9	5	1	1	5.20.100	+	antisense	36880655	ACTGTCGTCATAGACCACGG	CTGTACTGTCGTCATAGACCACGGTGGCTG	TGG	3	529	2760	19.2		0	0	0	0	2	12	7	12	5	14	4	8	2	3	2	6	Azimuth_2.0	0.8332	1	100	1	1
GRIK3.g3	2899	30	9606	2899	GRIK3	NM_000831.4		CRISPRko	CDS	NC_000001.11	-	SpyoCas9	5	1	1	5.20.100	-	sense	36890963	CCTTGACCTATGACATACAG	ACAACCTTGACCTATGACATACAGAGGATT	AGG	2	249	2760	9		0	0	0	0	0	49	19	63	3	61	27	62	6	91	32	68	Azimuth_2.0	0.6191	83	35	1	1
GRIK3.g4	2899	30	9606	2899	GRIK3	NM_000831.4		CRISPRko	CDS	NC_000001.11	-	SpyoCas9	5	1	1	5.20.100	+	antisense	36841928	GATTTCCGAAACATGACGAA	GTCTGATTTCCGAAACATGACGAAGGGCTC	GGG	10	1338	2760	48.5		0	0	0	0	1	33	12	20	0	21	7	22	2	24	14	22	Azimuth_2.0	0.6564	49	75	1	1
GRIK3.g5	2899	30	9606	2899	GRIK3	NM_000831.4		CRISPRko	CDS	NC_000001.11	-	SpyoCas9	5	1	1	5.20.100	-	sense	36880635	TCTATGACGACAGTACAGGT	GTGGTCTATGACGACAGTACAGGTGGGTGG	GGG	3	549	2760	19.9		0	0	0	0	0	28	9	22	10	33	17	23	4	40	9	49	Azimuth_2.0	0.7296	6	26	1	1
GRIK3.g6	2899	30	9606	2899	GRIK3	NM_000831.4		CRISPRko	CDS	NC_000001.11	-	SpyoCas9	5	1	1	5.20.100	-	sense	36859930	TGTGGACAACCCACACGTCT	TCAATGTGGACAACCCACACGTCTCGGCCA	CGG	6	874	2760	31.7		0	0	0	0	0	18	5	9	2	34	18	57	5	50	22	39	Azimuth_2.0	0.5926	127	20	1	1
GRIK4.g1	2900	30	9606	2900	GRIK4	NM_001282470.3		CRISPRko	CDS	NC_000011.10	+	SpyoCas9	5	1	1	5.20.100	-	antisense	120940454	AGTCTCTTACCATATGAACG	AATAAGTCTCTTACCATATGAACGCGGTAA	CGG	13	1583	2871	55.1		0	0	0	0	0	32	9	20	2	35	7	31	4	101	48	137	Azimuth_2.0	0.7848	2	17	1	1
GRIK4.g2	2900	30	9606	2900	GRIK4	NM_001282470.3		CRISPRko	CDS	NC_000011.10	+	SpyoCas9	5	1	1	5.20.100	+	sense	120905444	TGGCGTGTACGGCGTTCCCG	GGGATGGCGTGTACGGCGTTCCCGAGGCCA	AGG	12	1426	2871	49.7		0	0	0	0	0	4	1	3	1	8	2	3	1	4	5	3	Azimuth_2.0	0.5933	119	1	1	1
GRIK4.g3	2900	30	9606	2900	GRIK4	NM_001282470.3		CRISPRko	CDS	NC_000011.10	+	SpyoCas9	5	1	1	5.20.100	-	antisense	120898532	ACGTGCCACTGGCCGATCTG	TGCCACGTGCCACTGGCCGATCTGAGGAGA	AGG	11	1164	2871	40.5		0	0	0	0	0	17	12	11	7	32	18	34	10	84	22	54	Azimuth_2.0	0.5961	113	12	1	1
GRIK4.g4	2900	30	9606	2900	GRIK4	NM_001282470.3		CRISPRko	CDS	NC_000011.10	+	SpyoCas9	5	1	1	5.20.100	+	sense	120802779	GCATCAACCGCGCTCCTGAG	AACCGCATCAACCGCGCTCCTGAGAGGCTG	AGG	3	168	2871	5.9		0	0	0	0	1	19	5	10	6	28	12	26	3	10	7	14	Azimuth_2.0	0.6129	87	42	1	1
GRIK4.g5	2900	30	9606	2900	GRIK4	NM_001282470.3		CRISPRko	CDS	NC_000011.10	+	SpyoCas9	5	1	1	5.20.100	+	sense	120905489	GGTCGGGGAGCTGATCGCTA	GAATGGTCGGGGAGCTGATCGCTAGGGTAA	GGG	12	1471	2871	51.2		0	0	0	0	3	11	3	8	3	16	8	12	7	23	8	12	Azimuth_2.0	0.6663	34	109	1	1
GRIK4.g6	2900	30	9606	2900	GRIK4	NM_001282470.3		CRISPRko	CDS	NC_000011.10	+	SpyoCas9	5	1	1	5.20.100	-	antisense	120956873	ACCCCCCGACCGGAAACCAG	ATGAACCCCCCGACCGGAAACCAGAGGCTG	AGG	15	1793	2871	62.5		0	0	1	0	1	27	13	26	7	31	10	33	4	45	6	35	Azimuth_2.0	0.6254	67	385	1	1
GRIK5.g1	2901	30	9606	2901	GRIK5	NM_002088.5		CRISPRko	CDS	NC_000019.10	-	SpyoCas9	5	1	1	5.20.100	-	sense	42056793	GCATCTGGACGGTATTGTGG	TCCTGCATCTGGACGGTATTGTGGAGGACT	AGG	8	772	2943	26.2		0	0	0	0	1	18	11	31	4	49	22	28	2	15	13	23	Azimuth_2.0	0.6494	45	49	1	1
GRIK5.g2	2901	30	9606	2901	GRIK5	NM_002088.5		CRISPRko	CDS	NC_000019.10	-	SpyoCas9	5	1	1	5.20.100	+	antisense	42042713	GAAGCGTTCGTTCCCCGACA	CCTCGAAGCGTTCGTTCCCCGACAGGGCCT	GGG	12	1312	2943	44.6		0	0	0	0	1	8	3	7	0	9	0	3	0	4	1	4	Azimuth_2.0	0.6434	52	43	1	1
GRIK5.g3	2901	30	9606	2901	GRIK5	NM_002088.5		CRISPRko	CDS	NC_000019.10	-	SpyoCas9	5	1	1	5.20.100	-	sense	42054442	GATGTTTGACGCCGTGCACG	CCCTGATGTTTGACGCCGTGCACGTGGTGG	TGG	9	934	2943	31.7		0	0	0	0	1	7	0	1	1	4	8	3	2	11	5	5	Azimuth_2.0	0.6342	66	40	1	1
GRIK5.g4	2901	30	9606	2901	GRIK5	NM_002088.5		CRISPRko	CDS	NC_000019.10	-	SpyoCas9	5	1	1	5.20.100	+	antisense	42054460	CACGGCGTCAAACATCAGGG	CGTGCACGGCGTCAAACATCAGGGCGGCTG	CGG	9	916	2943	31.1		0	0	0	0	2	28	10	30	1	45	11	31	1	20	10	33	Azimuth_2.0	0.7547	4	106	1	1
GRIK5.g5	2901	30	9606	2901	GRIK5	NM_002088.5		CRISPRko	CDS	NC_000019.10	-	SpyoCas9	5	1	1	5.20.100	+	antisense	42062574	AGCTGACGTCCTCGTTACTG	GCCAAGCTGACGTCCTCGTTACTGGGGTAC	GGG	5	422	2943	14.3		0	0	0	0	0	30	14	18	6	33	12	25	4	31	14	21	Azimuth_2.0	0.6218	85	27	1	1
GRIK5.g6	2901	30	9606	2901	GRIK5	NM_002088.5		CRISPRko	CDS	NC_000019.10	-	SpyoCas9	5	1	1	5.20.100	+	antisense	42056954	GATGTACTTGTAAAACGCTG	TGAGGATGTACTTGTAAAACGCTGAGGTCA	AGG	7	712	2943	24.2		0	0	0	0	1	24	4	15	2	45	15	37	1	43	15	34	Azimuth_2.0	0.6397	60	53	1	1
GRIN1.g1	2902	30	9606	2902	GRIN1	NM_001185090.2		CRISPRko	CDS	NC_000009.12	+	SpyoCas9	5	1	1	5.20.100	-	antisense	137161309	CAAAAGCCGTAGCAACACTG	GATGCAAAAGCCGTAGCAACACTGAGGCAC	AGG	11	1422	2832	50.2		0	0	0	0	0	27	13	30	2	45	10	47	7	50	18	37	Azimuth_2.0	0.7447	3	23	1	1
GRIN1.g2	2902	30	9606	2902	GRIN1	NM_001185090.2		CRISPRko	CDS	NC_000009.12	+	SpyoCas9	5	1	1	5.20.100	+	sense	137142143	CATGTCCATCTACTCGGACA	CCCGCATGTCCATCTACTCGGACAAGGTAA	AGG	2	388	2832	13.7		0	0	0	0	0	6	3	6	7	6	10	17	13	79	12	37	Azimuth_2.0	0.6253	87	10	1	1
GRIN1.g3	2902	30	9606	2902	GRIN1	NM_001185090.2		CRISPRko	CDS	NC_000009.12	+	SpyoCas9	5	1	1	5.20.100	+	sense	137162223	AGCCGTTCCAGAGCACACTG	ATGCAGCCGTTCCAGAGCACACTGTGGCTG	TGG	13	1746	2832	61.7		0	0	0	0	1	61	33	104	11	75	27	92	6	83	31	73	Azimuth_2.0	0.787	1	102	1	1
GRIN1.g4	2902	30	9606	2902	GRIN1	NM_001185090.2		CRISPRko	CDS	NC_000009.12	+	SpyoCas9	5	1	1	5.20.100	+	sense	137161120	GAGTGATGGGACATGCAAGG	CGCTGAGTGATGGGACATGCAAGGAGGAGT	AGG	10	1324	2832	46.8		0	0	0	0	1	67	18	43	4	96	31	103	4	183	53	132	Azimuth_2.0	0.7411	4	104	1	1
GRIN1.g5	2902	30	9606	2902	GRIN1	NM_001185090.2		CRISPRko	CDS	NC_000009.12	+	SpyoCas9	5	1	1	5.20.100	+	sense	137158499	AACCGCAAGCTGGTGCAAGT	GCAGAACCGCAAGCTGGTGCAAGTGGGCAT	GGG	8	1151	2832	40.6		0	0	0	0	0	14	4	25	2	20	8	21	6	38	12	32	Azimuth_2.0	0.6225	92	18	1	1
GRIN1.g6	2902	30	9606	2902	GRIN1	NM_001185090.2		CRISPRko	CDS	NC_000009.12	+	SpyoCas9	5	1	1	5.20.100	-	antisense	137161299	AGCAACACTGAGGCACCGTG	CCGTAGCAACACTGAGGCACCGTGTGGCGG	TGG	11	1412	2832	49.9		0	0	0	0	1	85	28	50	2	300	91	238	1	147	64	138	Azimuth_2.0	0.7194	12	105	1	1
GRIN2A.g1	2903	30	9606	2903	GRIN2A	NM_001134407.3		CRISPRko	CDS	NC_000016.10	-	SpyoCas9	5	1	1	5.20.100	+	antisense	9938497	CATGATCTTCAGCATGACCG	CCTGCATGATCTTCAGCATGACCGTGGCTT	TGG	3	469	4395	10.7		0	0	0	0	0	26	10	24	7	45	18	28	15	40	32	66	Azimuth_2.0	0.6258	107	38	1	1
GRIN2A.g2	2903	30	9606	2903	GRIN2A	NM_001134407.3		CRISPRko	CDS	NC_000016.10	-	SpyoCas9	5	1	1	5.20.100	+	antisense	9822397	TGTCCCAAATCGAAAAGGTG	GCACTGTCCCAAATCGAAAAGGTGGGGAAT	GGG	10	2035	4395	46.3		0	0	0	0	1	31	19	34	3	66	18	56	3	48	28	36	Azimuth_2.0	0.6569	66	109	1	1
GRIN2A.g3	2903	30	9606	2903	GRIN2A	NM_001134407.3		CRISPRko	CDS	NC_000016.10	-	SpyoCas9	5	1	1	5.20.100	-	sense	9841094	TTACAGCAATTCAACCAATG	TTCTTTACAGCAATTCAACCAATGAGGGGA	AGG	6	1339	4395	30.5		0	0	0	0	0	63	18	53	4	106	50	113	7	158	68	201	Azimuth_2.0	0.6229	116	63	1	1
GRIN2A.g4	2903	30	9606	2903	GRIN2A	NM_001134407.3		CRISPRko	CDS	NC_000016.10	-	SpyoCas9	5	1	1	5.20.100	+	antisense	9849802	GGTGTTCCTCACACACGTCT	GCACGGTGTTCCTCACACACGTCTCGGTCA	CGG	5	1282	4395	29.2		0	0	0	0	0	27	7	18	4	40	24	45	3	64	23	60	Azimuth_2.0	0.6108	145	39	1	1
GRIN2A.g5	2903	30	9606	2903	GRIN2A	NM_001134407.3		CRISPRko	CDS	NC_000016.10	-	SpyoCas9	5	1	1	5.20.100	-	sense	9938266	GCTCTACTGTTCCAAAGACG	TCTTGCTCTACTGTTCCAAAGACGAGGCTG	AGG	3	700	4395	15.9		0	0	0	0	2	36	11	40	6	47	18	35	0	37	16	39	Azimuth_2.0	0.6765	44	186	1	1
GRIN2A.g6	2903	30	9606	2903	GRIN2A	NM_001134407.3		CRISPRko	CDS	NC_000016.10	-	SpyoCas9	5	1	1	5.20.100	-	sense	9841092	ACAGCAATTCAACCAATGAG	CTTTACAGCAATTCAACCAATGAGGGGATG	GGG	6	1341	4395	30.5		0	0	0	0	0	43	24	82	0	130	71	150	4	71	34	88	Azimuth_2.0	0.6772	43	52	1	1
GRIN2B.g1	2904	30	9606	2904	GRIN2B	NM_000834.5		CRISPRko	CDS	NC_000012.12	-	SpyoCas9	5	1	1	5.20.100	+	antisense	13564458	CATAGACGGATGACTCCCGT	ATGTCATAGACGGATGACTCCCGTCGGATG	CGG	14	2780	4455	62.4		0	0	0	0	0	13	2	8	2	7	2	11	1	7	3	5	Azimuth_2.0	0.7224	17	9	1	1
GRIN2B.g2	2904	30	9606	2904	GRIN2B	NM_000834.5		CRISPRko	CDS	NC_000012.12	-	SpyoCas9	5	1	1	5.20.100	+	antisense	13567080	AGACACCCATAAAGCAATGT	GAACAGACACCCATAAAGCAATGTCGGAAC	CGG	13	2543	4455	57.1		0	0	0	0	0	42	14	44	1	53	28	49	3	143	46	100	Azimuth_2.0	0.6242	112	32	1	1
GRIN2B.g3	2904	30	9606	2904	GRIN2B	NM_000834.5		CRISPRko	CDS	NC_000012.12	-	SpyoCas9	5	1	1	5.20.100	-	sense	13615498	CTGGAATGGTATGATTGGAG	GAACCTGGAATGGTATGATTGGAGAGGTGA	AGG	7	1495	4455	33.6		0	0	1	0	1	73	38	162	4	108	37	100	0	67	34	86	Azimuth_2.0	0.7212	18	562	1	1
GRIN2B.g4	2904	30	9606	2904	GRIN2B	NM_000834.5		CRISPRko	CDS	NC_000012.12	-	SpyoCas9	5	1	1	5.20.100	-	sense	13675768	GGTGATAATTCTTCTGAACA	AACTGGTGATAATTCTTCTGAACAAGGAGA	AGG	5	1102	4455	24.7		0	0	0	0	1	51	24	43	7	118	65	134	8	195	102	249	Azimuth_2.0	0.6251	108	102	1	1
GRIN2B.g5	2904	30	9606	2904	GRIN2B	NM_000834.5		CRISPRko	CDS	NC_000012.12	-	SpyoCas9	5	1	1	5.20.100	-	sense	13567207	TTGTCACAATGAGAAGAATG	GCATTTGTCACAATGAGAAGAATGAGGTCA	AGG	13	2416	4455	54.2		0	0	0	0	2	162	72	176	22	260	113	319	10	250	133	355	Azimuth_2.0	0.7068	24	195	1	1
GRIN2B.g6	2904	30	9606	2904	GRIN2B	NM_000834.5		CRISPRko	CDS	NC_000012.12	-	SpyoCas9	5	1	1	5.20.100	-	sense	13569879	CCATCCAAAAAGATTCTGGG	ATTGCCATCCAAAAAGATTCTGGGTGGAAG	TGG	12	2310	4455	51.9		0	0	0	0	2	91	39	84	2	132	75	118	5	139	60	141	Azimuth_2.0	0.6861	38	187	1	1
GRIN2C.g1	2905	30	9606	2905	GRIN2C	XM_017024544.2		CRISPRko	CDS	NC_000017.11	-	SpyoCas9	5	1	1	5.20.100	+	antisense	74854695	GAGTTTGGACATGCACCTTG	ACATGAGTTTGGACATGCACCTTGGGGGTG	GGG	1	623	4014	15.5		0	0	0	0	1	31	14	48	2	81	34	75	3	66	43	98	Azimuth_2.0	0.6548	65	55	1	1
GRIN2C.g2	2905	30	9606	2905	GRIN2C	XM_017024544.2		CRISPRko	CDS	NC_000017.11	-	SpyoCas9	5	1	1	5.20.100	-	sense	74852142	CTGCGCCAGAAGGTGCGCGA	CAGCCTGCGCCAGAAGGTGCGCGACGGCGT	CGG	2	1094	4014	27.3		0	0	0	0	1	14	3	8	6	33	18	17	12	21	4	10	Azimuth_2.0	0.6278	94	36	1	1
GRIN2C.g3	2905	30	9606	2905	GRIN2C	XM_017024544.2		CRISPRko	CDS	NC_000017.11	-	SpyoCas9	5	1	1	5.20.100	-	sense	74847331	GCAATACATCGACACTGTGT	AAGAGCAATACATCGACACTGTGTCGGGCC	CGG	8	2203	4014	54.9		0	0	0	0	1	27	14	38	2	38	32	41	4	37	20	45	Azimuth_2.0	0.6276	95	49	1	1
GRIN2C.g4	2905	30	9606	2905	GRIN2C	XM_017024544.2		CRISPRko	CDS	NC_000017.11	-	SpyoCas9	5	1	1	5.20.100	+	antisense	74854898	GTGTTGACCCCAACTGTGAG	GGTGGTGTTGACCCCAACTGTGAGCGGCTG	CGG	1	420	4014	10.5		0	0	0	0	2	48	16	45	7	53	21	37	7	89	48	107	Azimuth_2.0	0.6819	34	118	1	1
GRIN2C.g5	2905	30	9606	2905	GRIN2C	XM_017024544.2		CRISPRko	CDS	NC_000017.11	-	SpyoCas9	5	1	1	5.20.100	+	antisense	74852439	CCAGCAGCCGCCAACTCACG	ACGTCCAGCAGCCGCCAACTCACGTGGCTG	TGG	2	797	4014	19.9		0	0	0	0	1	32	7	32	13	99	22	60	6	110	37	62	Azimuth_2.0	0.6258	100	56	1	1
GRIN2C.g6	2905	30	9606	2905	GRIN2C	XM_017024544.2		CRISPRko	CDS	NC_000017.11	-	SpyoCas9	5	1	1	5.20.100	-	sense	74849925	GCCCCCAGGTGTACTACAAG	TCCGGCCCCCAGGTGTACTACAAGCGGGCA	CGG	6	1725	4014	43		0	0	0	0	0	20	8	26	4	48	24	49	7	81	39	89	Azimuth_2.0	0.6012	151	14	1	1
GRIN2D.g1	2906	30	9606	2906	GRIN2D	NM_000836.4		CRISPRko	CDS	NC_000019.10	+	SpyoCas9	5	1	1	5.20.100	-	antisense	48421865	GCATGTCGGGATAGTTGCTG	CTGTGCATGTCGGGATAGTTGCTGCGGATG	CGG	11	2171	4011	54.1		0	0	0	0	1	37	15	28	4	46	15	30	7	56	22	24	Azimuth_2.0	0.6952	30	96	1	1
GRIN2D.g2	2906	30	9606	2906	GRIN2D	NM_000836.4		CRISPRko	CDS	NC_000019.10	+	SpyoCas9	5	1	1	5.20.100	-	antisense	48405309	GGTTCTGGGCGCGACAGTCG	GTGCGGTTCTGGGCGCGACAGTCGTGGCCG	TGG	4	1040	4011	25.9		0	0	0	0	0	7	1	4	5	17	7	7	2	9	4	7	Azimuth_2.0	0.6008	126	8	1	1
GRIN2D.g3	2906	30	9606	2906	GRIN2D	NM_000836.4		CRISPRko	CDS	NC_000019.10	+	SpyoCas9	5	1	1	5.20.100	-	antisense	48404879	GTCAGTCAGCACCTCAATGT	TACCGTCAGTCAGCACCTCAATGTAGGACA	AGG	4	610	4011	15.2		0	0	0	0	1	18	13	23	5	49	39	54	10	107	51	112	Azimuth_2.0	0.6345	73	74	1	1
GRIN2D.g4	2906	30	9606	2906	GRIN2D	NM_000836.4		CRISPRko	CDS	NC_000019.10	+	SpyoCas9	5	1	1	5.20.100	+	sense	48414525	GAGCCTGCAGACCCTATCAG	CGTGGAGCCTGCAGACCCTATCAGCGGCAC	CGG	6	1352	4011	33.7		0	0	0	0	0	39	14	33	4	58	16	39	14	144	63	112	Azimuth_2.0	0.7019	25	30	1	1
GRIN2D.g5	2906	30	9606	2906	GRIN2D	NM_000836.4		CRISPRko	CDS	NC_000019.10	+	SpyoCas9	5	1	1	5.20.100	-	antisense	48414418	CGACCATAGCGGGACCACAG	GAAGCGACCATAGCGGGACCACAGCGGGTA	CGG	6	1245	4011	31		0	0	0	0	2	39	11	28	0	33	11	25	2	48	16	34	Azimuth_2.0	0.7461	6	164	1	1
GRIN2D.g6	2906	30	9606	2906	GRIN2D	NM_000836.4		CRISPRko	CDS	NC_000019.10	+	SpyoCas9	5	1	1	5.20.100	-	antisense	48419592	TGGTGAAGGTTGAACCGCCA	CCAATGGTGAAGGTTGAACCGCCAGGGCCT	GGG	10	1868	4011	46.6		0	0	0	0	1	17	4	13	1	19	9	36	2	48	18	34	Azimuth_2.0	0.6164	102	71	1	1
GRIN3A.g1	116443	30	9606	116443	GRIN3A	NM_133445.3		CRISPRko	CDS	NC_000009.12	-	SpyoCas9	5	1	1	5.20.100	+	antisense	101686687	AAGTTCTGGTTGGATCATGG	GAGCAAGTTCTGGTTGGATCATGGTGGCTG	TGG	2	1213	3348	36.2		0	0	0	0	0	56	33	113	3	131	67	235	1	110	38	101	Azimuth_2.0	0.7674	4	34	1	1
GRIN3A.g2	116443	30	9606	116443	GRIN3A	NM_133445.3		CRISPRko	CDS	NC_000009.12	-	SpyoCas9	5	1	1	5.20.100	+	antisense	101686850	AGCACCCAACGAAGTTCAGG	TCCCAGCACCCAACGAAGTTCAGGGGGCAT	GGG	2	1050	3348	31.4		0	0	0	0	0	18	11	22	2	26	13	31	1	30	12	21	Azimuth_2.0	0.6744	33	9	1	1
GRIN3A.g3	116443	30	9606	116443	GRIN3A	NM_133445.3		CRISPRko	CDS	NC_000009.12	-	SpyoCas9	5	1	1	5.20.100	-	sense	101670997	AATCTTCAACATGACCCCAT	CTGGAATCTTCAACATGACCCCATGGGAAA	GGG	3	1415	3348	42.3		0	0	0	0	0	57	36	68	5	82	38	65	10	115	50	105	Azimuth_2.0	0.6699	37	35	1	1
GRIN3A.g4	116443	30	9606	116443	GRIN3A	NM_133445.3		CRISPRko	CDS	NC_000009.12	-	SpyoCas9	5	1	1	5.20.100	+	antisense	101670752	GCTAAAAAGGCTGTCCAATG	GGCTGCTAAAAAGGCTGTCCAATGTGGAAG	TGG	3	1660	3348	49.6		0	0	0	0	0	31	14	34	6	108	42	96	6	252	73	246	Azimuth_2.0	0.6335	68	24	1	1
GRIN3A.g5	116443	30	9606	116443	GRIN3A	NM_133445.3		CRISPRko	CDS	NC_000009.12	-	SpyoCas9	5	1	1	5.20.100	-	sense	101686895	GCGACATGGAAAGTATCCGG	GGCTGCGACATGGAAAGTATCCGGCGGATT	CGG	2	1005	3348	30		0	0	0	0	1	45	24	34	1	35	21	40	1	51	40	69	Azimuth_2.0	0.7735	3	90	1	1
GRIN3A.g6	116443	30	9606	116443	GRIN3A	NM_133445.3		CRISPRko	CDS	NC_000009.12	-	SpyoCas9	5	1	1	5.20.100	+	antisense	101737475	GCTCCATGGCGAACTAGGGG	CACTGCTCCATGGCGAACTAGGGGAGGAGA	AGG	1	505	3348	15.1		0	0	0	0	0	20	4	18	1	28	6	36	5	35	17	25	Azimuth_2.0	0.6154	83	11	1	1
GRIN3B.g1	116444	30	9606	116444	GRIN3B	NM_138690.3		CRISPRko	CDS	NC_000019.10	+	SpyoCas9	5	1	1	5.20.100	-	antisense	1005285	GGGGCTACGCCACTCGTACA	CGTAGGGGCTACGCCACTCGTACACGGTGA	CGG	3	1783	3132	56.9		0	0	0	0	1	3	2	1	1	2	1	4	1	9	4	10	Azimuth_2.0	0.6546	30	19	1	1
GRIN3B.g2	116444	30	9606	116444	GRIN3B	NM_138690.3		CRISPRko	CDS	NC_000019.10	+	SpyoCas9	5	1	1	5.20.100	+	sense	1004997	CGACTTCGAGCTGTACCTCG	CCTTCGACTTCGAGCTGTACCTCGTGGGTG	TGG	3	1495	3132	47.7		0	0	0	0	1	11	5	7	8	26	10	14	15	17	13	9	Azimuth_2.0	0.6154	84	24	1	1
GRIN3B.g3	116444	30	9606	116444	GRIN3B	NM_138690.3		CRISPRko	CDS	NC_000019.10	+	SpyoCas9	5	1	1	5.20.100	-	antisense	1004982	GAGGTACAGCTCGAAGTCGA	CCACGAGGTACAGCTCGAAGTCGAAGGGCG	AGG	3	1480	3132	47.3		0	0	0	0	0	4	3	8	10	31	5	7	6	10	5	13	Azimuth_2.0	0.5991	106	2	1	1
GRIN3B.g4	116444	30	9606	116444	GRIN3B	NM_138690.3		CRISPRko	CDS	NC_000019.10	+	SpyoCas9	5	1	1	5.20.100	+	sense	1003599	CCATGACATTGTGCAACTGG	CCATCCATGACATTGTGCAACTGGTGGCCC	TGG	2	895	3132	28.6		0	0	0	0	2	34	18	43	5	73	20	63	11	113	35	108	Azimuth_2.0	0.6679	21	87	1	1
GRIN3B.g5	116444	30	9606	116444	GRIN3B	NM_138690.3		CRISPRko	CDS	NC_000019.10	+	SpyoCas9	5	1	1	5.20.100	+	sense	1004998	GACTTCGAGCTGTACCTCGT	CTTCGACTTCGAGCTGTACCTCGTGGGTGA	GGG	3	1496	3132	47.8		0	0	0	0	1	13	2	10	1	8	4	11	6	9	8	5	Azimuth_2.0	0.6157	83	26	1	1
GRIN3B.g6	116444	30	9606	116444	GRIN3B	NM_138690.3		CRISPRko	CDS	NC_000019.10	+	SpyoCas9	5	1	1	5.20.100	+	sense	1000701	GACCCCGCCTCGCTGACCCG	CCGCGACCCCGCCTCGCTGACCCGCGGCCT	CGG	1	263	3132	8.4		0	0	0	0	1	27	21	21	11	48	10	27	16	84	24	71	Azimuth_2.0	0.6235	73	40	1	1
GRM2.g1	2912	30	9606	2912	GRM2	NM_000839.5		CRISPRko	CDS	NC_000003.12	+	SpyoCas9	5	1	1	5.20.100	+	sense	51712648	CTGGACCTATGTGTCCACTG	TCAACTGGACCTATGTGTCCACTGTGGCGT	TGG	3	625	2619	23.9		0	0	0	0	2	30	17	35	7	64	30	69	10	97	45	108	Azimuth_2.0	0.7788	2	94	1	1
GRM2.g2	2912	30	9606	2912	GRM2	NM_000839.5		CRISPRko	CDS	NC_000003.12	+	SpyoCas9	5	1	1	5.20.100	-	antisense	51709354	ATGGGTCGCATAAGAGCCGT	CACCATGGGTCGCATAAGAGCCGTCGGGGC	CGG	2	370	2619	14.1		0	0	0	0	0	8	1	2	0	12	2	10	1	6	0	8	Azimuth_2.0	0.6161	92	10	1	1
GRM2.g3	2912	30	9606	2912	GRM2	NM_000839.5		CRISPRko	CDS	NC_000003.12	+	SpyoCas9	5	1	1	5.20.100	+	sense	51715365	CCAGCCCTATGAGTACCGAT	CGTGCCAGCCCTATGAGTACCGATTGGACG	TGG	4	1591	2619	60.7		0	0	0	0	0	1	0	6	3	4	2	15	1	17	5	6	Azimuth_2.0	0.6081	101	2	1	1
GRM2.g4	2912	30	9606	2912	GRM2	NM_000839.5		CRISPRko	CDS	NC_000003.12	+	SpyoCas9	5	1	1	5.20.100	-	antisense	51712651	GTCGCCCTCAGACGCCACAG	CATAGTCGCCCTCAGACGCCACAGTGGACA	TGG	3	628	2619	24		0	0	0	0	2	40	24	47	8	105	36	69	22	149	47	92	Azimuth_2.0	0.6949	15	103	1	1
GRM2.g5	2912	30	9606	2912	GRM2	NM_000839.5		CRISPRko	CDS	NC_000003.12	+	SpyoCas9	5	1	1	5.20.100	-	antisense	51709253	TGTCCTTGGAGCAACTGTCG	TGTGTGTCCTTGGAGCAACTGTCGAGGATG	AGG	2	269	2619	10.3		0	0	0	0	2	22	8	13	8	31	15	28	4	48	22	44	Azimuth_2.0	0.6554	39	90	1	1
GRM2.g6	2912	30	9606	2912	GRM2	NM_000839.5		CRISPRko	CDS	NC_000003.12	+	SpyoCas9	5	1	1	5.20.100	+	sense	51713250	CCCGGCTCTGTGACGCGATG	ACCACCCGGCTCTGTGACGCGATGCGGCCA	CGG	3	1227	2619	46.8		0	0	0	0	1	12	27	69	1	23	14	21	5	59	18	49	Azimuth_2.0	0.6104	99	47	1	1
GRM3.g1	2913	30	9606	2913	GRM3	NM_000840.3		CRISPRko	CDS	NC_000007.14	+	SpyoCas9	5	1	1	5.20.100	-	antisense	86839116	GGTATTCGTAGGGTTCACAG	GCCAGGTATTCGTAGGGTTCACAGGGGATG	GGG	4	1601	2640	60.6		0	0	0	0	2	35	13	34	2	26	9	20	0	23	11	28	Azimuth_2.0	0.8238	1	76	1	1
GRM3.g2	2913	30	9606	2913	GRM3	NM_000840.3		CRISPRko	CDS	NC_000007.14	+	SpyoCas9	5	1	1	5.20.100	+	sense	86765334	GGGCGAATCAATGAAGACCG	ATGTGGGCGAATCAATGAAGACCGAGGGAT	AGG	2	188	2640	7.1		0	0	0	0	2	16	5	19	4	19	6	15	1	13	6	16	Azimuth_2.0	0.6788	16	67	1	1
GRM3.g3	2913	30	9606	2913	GRM3	NM_000840.3		CRISPRko	CDS	NC_000007.14	+	SpyoCas9	5	1	1	5.20.100	+	sense	86786633	TCATGCGCAGCGACGACTCG	CTCTTCATGCGCAGCGACGACTCGCGGGAG	CGG	3	840	2640	31.8		0	0	1	0	0	3	1	1	3	6	4	3	4	14	1	7	Azimuth_2.0	0.5678	116	210	1	1
GRM3.g4	2913	30	9606	2913	GRM3	NM_000840.3		CRISPRko	CDS	NC_000007.14	+	SpyoCas9	5	1	1	5.20.100	+	sense	86765403	AAAGATGATTACTTGCTACC	CAACAAAGATGATTACTTGCTACCAGGAGT	AGG	2	257	2640	9.7		0	0	0	0	1	61	23	59	1	125	58	132	3	79	37	73	Azimuth_2.0	0.6213	58	53	1	1
GRM3.g5	2913	30	9606	2913	GRM3	NM_000840.3		CRISPRko	CDS	NC_000007.14	+	SpyoCas9	5	1	1	5.20.100	-	antisense	86839117	AGGTATTCGTAGGGTTCACA	AGCCAGGTATTCGTAGGGTTCACAGGGGAT	GGG	4	1602	2640	60.7		0	0	0	0	2	7	4	23	2	40	10	20	0	20	9	15	Azimuth_2.0	0.6175	60	66	1	1
[truncated: 2,819 more rows]
[truncated: 9 more columns]

## Sheet: Non targeting sgRNA
Extended Data Table 1. SKOOL sgRNA library: non-targeting controls
Name	Gene	Seq.sgRNA
Non-Targeting_Control.g43154	Non-Targeting_Control	AAAAAGCTTCCGCCTGATGGNGG
[truncated: 399 more rows]

## Sheet: Essentiality
Extended Data Table 1. SKOOL sgRNA library: Gene esentialy based on DepMap perturbation score
[truncated: 639 more rows]

[truncated: 1 more sheets: Biomarkers]
