# Supplementary material for: A CRISPR-drug perturbational map for identifying compounds to combine with commonly used chemotherapeutics
Source: Nat Commun. 2023 Nov 13;14:7332. doi: 10.1038/s41467-023-43134-0 (PMC10643606; doi:10.1038/s41467-023-43134-0)
Supplement: Supplementary file 3 — Supplementary Data 2 [file 41467_2023_43134_MOESM3_ESM.xlsx]

## Sheet: Table info
Supplementary Data. Table 2
This table contains detailed cell line information and drug dose in CRISPR screen
Tab title	Contents
Supplementary Data Table 2	List of 18 cell lines screened in our study.
		CELL_LINE	Name of cell line
		DepMap_ID	DepMap ID if availab le
		CaseControl	Type of cancers
		LINEAGE
		Category	ADR or MES	ADR: Adrenergic	MES: Mesenchymal
		ADR_MES ratio	Ratio of ADR and MES gene expression level
		Expression_Cluster
		Dependency_Cluster
	DepMap Copy Number Public 22Q4		Relative copy number extracted from DepMap
	Biomarkers; blue highlighted	MYCN_CN	CN: Copy number
	CN Gain/Amp (> 1.25): pink highlighted	MYC_CN
	CN Loss/ Del (< 0.75): green highlighted	TP53_CN
		ALK_CN
		AURKA_CN
		GSK3B_CN
		PIM1_CN
		PIM2_CN
		PIM3_CN
		PLK1_CN
	DepMap Expression (Log2(TPM+1))		Gene expression level extracted from DepMap
	Relatively high expression	MYCN_exp
		MYC_exp
		TP53_exp
		ALK_exp
		AURKA_exp
		GSK3B_exp
		PIM1_exp
		PIM2_exp
		PIM3_exp
		PLK1_exp
			mut: Mutation
		MYCN_mut
		MYC_mut
	Hotspot mutations: yellow highlighted	TP53_mut	point mutation or amino acid deletion
		P53_Function	LOF: Loss of function
	Hotspot mutations: yellow highlighted	ALK_mut	point mutation, fs: frame shift
		ALK_Function	GOF: Gain of function or LOF
	Drugs in CRISPR screen [µM, (nM)]	Cisplatin
		PM	Phosphoramide mustard
		Doxorubicin
		Etoposide
		Topotecan
		Vincristine
		ATRA	all trans retinoic acid
		JQAD1

## Sheet: Supplementary Data Table 2
Supplementary Data Table 2. Cell line information
	CELL_LINE	BE2C	KELLY	NGP	TGW	MHHNB11	SKNFI	CHP212	SKNSH	SKNAS	GIMEN	SKMEL2	RH30	HCT116	SKES1	HEK293T	AC16	GM12878	BJ-hTERT
	DepMap_ID	ACH-000312	ACH-000259	ACH-001366	ACH-001674	ACH-000078	ACH-000341	ACH-000120	ACH-000149	ACH-000260	ACH-001344	ACH-001190	ACH-000833	ACH-000971	ACH-000087
	CaseControl	Neuroblastoma	Neuroblastoma	Neuroblastoma	Neuroblastoma	Neuroblastoma	Neuroblastoma	Neuroblastoma	Neuroblastoma	Neuroblastoma	Neuroblastoma	Melanoma	Rhabdomyosarcoma	Colerectal carcinoma	Ewing sarcoma
	LINEAGE	Neuroblastoma	Neuroblastoma	Neuroblastoma	Neuroblastoma	Neuroblastoma	Neuroblastoma	Neuroblastoma	Neuroblastoma	Neuroblastoma	Neuroblastoma
	Category	ADR	ADR	ADR	ADR	ADR	ADR	MES	MES	MES	MES					embryonic kidney	cardiomyocyte	lymphoblastoid	foreskin
	ADR_MES ratio	1.628	2.23	1.53	1.574	1.596	1.947	0.316	0.307	0.405	0.094
	Expression_Cluster	NB_CORE	NB_CORE	NB_CORE	NB_CORE	NB_CORE	NB_CORE	Mixed_Lineages	NB_OUTER	NB_OUTER	Mixed_Lineages
	Dependency_Cluster	NB_CORE	NB_CORE	NB_CORE	na	NB_CORE	NB_OUTER	Mixed_Lineages	na	NB_OUTER	Mixed_Lineages
DepMap Copy Number Public 22Q4
Biomarkers	MYCN_CN	1.32076	6.89892	5.42719	6.39113	5.90608	0.987868	5.2073	1.27019	1.02842	1.03054	0.985665	1.14322	0.987485	0.931189
CN Gain/Amp (> 1.25)	MYC_CN	1.03449	0.971439	0.975041	0.949206	1.10318	0.899328	0.998992	1.01402	1.35529	0.96245	0.977407	0.890673	1.29069	1.23297
CN Loss/ Del (< 0.75)	TP53_CN	0.643272	0.959002	0.993235	0.952649	0.944384	0.954681	0.987703	0.985649	0.590272	1.07186	0.56497	0.699272	0.985175	0.975002
	ALK_CN	1.36961	1.28816	1.31879	0.959978	1.15064	0.987868	0.996911	1.27019	1.02842	1.32608	0.985665	1.27104	0.987485	0.931189
	AURKA_CN	1.04668	1.26708	1.06918	1.15189	1.1817	1.0063	0.993796	0.989095	1.04147	1.15248	1.28275	1.46456	0.995043	0.954874
	GSK3B_CN	1.03878	1.28356	0.975602	0.705925	0.934177	0.977274	0.993453	0.996361	1.02028	0.964803	1.21327	1.03039	0.99484	1.06757
	PIM1_CN	1.0382	1.031	0.999656	0.983467	1.02835	0.999331	0.994873	1.04677	0.997036	1.08532	0.977201	1.01232	0.988455	0.943074
	PIM2_CN	0.543946	0.50322	0.530044	0.653901	0.532643	0.555575	0.580803	0.892875	0.695958	0.607729	0.609796	0.458266	0.579814	0.499962
	PIM3_CN	1.05852	1.27893	0.993082	1.33995	0.988134	0.966867	0.995177	1.00782	0.622668	0.877875	0.579064	1.32246	0.99365	0.947849
	PLK1_CN	1.05483	0.958948	0.954933	1.12245	0.958245	0.868772	0.987865	0.986084	1.0272	0.884338	0.972201	0.87852	0.984523	0.938256
DepMap Expression (Log2(TPM+1))
Relatively high expression	MYCN_exp	11.39	10.24	9.73	9.71	9.23	5.73	10.06	0.85	0.41	0.03	0.16	3.34	0.06	2.29	0.31034	0	0	0
	MYC_exp	0.5	0.5	0.24	0.01	0.42	1.47	0.71	4.8	5.34	6.84	4.8	6.4	8.11	7.22	5.88387	5.49697	3.81865	5.0268
	TP53_exp	6.27	5.18	5.13	6.15	5.3	5.96	6.68	6.14	4.41	5.75	4.18	5.58	5.26	7.13
	ALK_exp	4.07	4.68	2.49	3.56	4.67	4.57	0.04	2.89	0.21	0.04	0.46	1.92	0	2.76
	AURKA_exp	6.41718	6.81673	5.77294	6.71548	5.45352	6.63836	6.2538	4.69766	6.55013	3.72028	6.02724	6.78346	4.65306	7.06878
	GSK3B_exp	6.18824	6.21354	4.4957	6.00068	5.23688	6.04789	6.14751	5.76315	5.66874	5.98937	5.73118	6.38991	5.64443	5.46074
	PIM1_exp	5.31868	5.97774	4.72465	5.24184	7.1809	5.75328	2.92029	4.65076	3.85699	4.92505	3.24793	6.0492	4.04264	3.20163
	PIM2_exp	3.4019	3.7126	2.11103	3.75382	4.40259	3.78241	3.5509	3.91169	3.1635	3.83895	3.65878	3.58856	4.22728	3.88069
	PIM3_exp	6.59917	6.56285	4.43763	7.01268	7.44128	5.55305	5.63023	5.36737	4.50144	5.43429	5.28577	7.37417	6.97659	6.10014
	PLK1_exp	6.62	6.67737	5.78346	7.2267	5.78921	6.58856	6.15157	4.95233	6.3466	3.31904	5.49761	5.28651	4.52168	7.39352
	MYCN_mut	nr	nr	nr	nr	nr	nr	nr	nr	nr	nr	p.E86K	nr	nr	nr	nr	nr	nr	nr
	MYC_mut	nr	nr	nr	nr	nr	nr	nr	nr	nr	nr	nr	nr	nr	nr	nr	nr	nr	nr
Hotspot muations	TP53_mut	p.C135F	p.P177T	p.C141W	p.282_283RR>R	nr	p.M246R	nr	nr	nr	nr	p.G245S	p.Y205C, R273C, R280S	nr	p.C176F	nr	nr	nr	nr
	P53_Function	LOF	LOF	LOF	LOF		LOF					LOF	LOF		LOF
Hotspot muations	ALK_mut	p.C928fs	p.F1174L	nr	p.R1275Q	nr	nr	nr	p.F1174L	nr	nr	p.P379S	nr	p.Y739Y	nr	nr	nr	nr	nr
	ALK_Function	LOF	GOF		GOF				GOF			N/C		Silent
Drugs in CRISPR screen [µM, (nM)]
	Cisplatin	1	1.5	5	0.1	3	10	1.5	0.2	2.5	8	10	4	2	0.5	1	0.5	1	2.5
	PM	4	0.15	0.5	0.08	1	2	1	1	15	5	20	10	20	0.02	4.5	7	1	20
	Doxorubiciin	0.15	(5)	0.015	0.05	(8)	1	0.01	0.08	0.1	0.015	0.04	(4)	0.03	(3)	(5)	0.03	(1)	(25)
	Etoposide	6	0.3	0.2	0.25	0.2	13	0.04	0.4	1	1	0.25	0.1	0.6	(3)	0.1	0.1	0.03	2
	Topotecan	0.05	(10)	0.05	(5)	0.01	0.5	0.04	0.02	0.15	0.2	0.3	0.01	0.015	(1.5)	0.02	(5)	(5)	0.3
	Vincristine	0.02	(1.5)	(4)	(5)	0.2	0.05	0.015	0.02	(2)	0.02	(0.2)	(1)	(4)	(1)	(5)	(2)	(1)	(10)
	ATRA	6	0.15	0.1	0.02	(2)	0.3	0.01	(7)	0.1	1	10	3	30	0.2	25	30	2	10
	JQAD1	10	0.04	2	1	0.25	0.3	0.1	4	10	10	10	2.5	10	0.03	0.2	10	0.1	2.5
Full list of known biomarkers in neuroblastoma: https://link.springer.com/article/10.1007/s11864-021-00898-1
8 biomarkers in our study (CRISPR screened)
