# Supplementary material for: A CRISPR-drug perturbational map for identifying compounds to combine with commonly used chemotherapeutics
Source: Nat Commun. 2023 Nov 13;14:7332. doi: 10.1038/s41467-023-43134-0 (PMC10643606; doi:10.1038/s41467-023-43134-0)
Supplement: Supplementary file 5 — Supplementary Data 4 [file 41467_2023_43134_MOESM5_ESM.xlsx]

## Sheet: Table info
Supplementary Data. Table 4
This table contains CRISPR screen results of all 18 cell lines (18 tabs) and 8 drugs analyzed using MAGeCK (MAGeCK (Model-based Analysis of Genome-wide CRISPR/Cas9 Knockout).
Tab title (cell line)		Contents in each tab
MHHNB11		cisplatin
BE2C		PM	phosphoramide mustard
AC16		doxorubicin
BJ-TERT		etoposide
CHP212		topotecan
GIMEN		vincristine
HCT116		RA	retinoic acid
HEK293T		JQAD1
KELLY
GM12878.LCL		LFC	log2 fold change
NGP		-Log(P value|neg)	Negative log P value in negative selection
RH30		-Log(P value|pos)	Negative log P value in positive selection
SKES1		-Log(RRA|neg)	Negative log robust rank aggregation in negative selection CRISPR screen
SKMEL2		-Log(RRA|pos)	Negative log robust rank aggregation in positive selection CRISPR screen
SKNAS
SKNFI
SKNSH
TGW

## Sheet: MHHNB11
	cisplatin					PM					doxorubicin					etoposide					topotecan					vincristine					RA					JQAD1
Gene	LFC	-Log(P value|neg)	-Log(P value|pos)	-Log(RRA|neg)	-Log(RRA|pos)	LFC	-Log(P value|neg)	-Log(P value|pos)	-Log(RRA|neg)	-Log(RRA|pos)	LFC	-Log(P value|neg)	-Log(P value|pos)	-Log(RRA|neg)	-Log(RRA|pos)	LFC	-Log(P value|neg)	-Log(P value|pos)	-Log(RRA|neg)	-Log(RRA|pos)	LFC	-Log(P value|neg)	-Log(P value|pos)	-Log(RRA|neg)	-Log(RRA|pos)	LFC	-Log(P value|neg)	-Log(P value|pos)	-Log(RRA|neg)	-Log(RRA|pos)	LFC	-Log(P value|neg)	-Log(P value|pos)	-Log(RRA|neg)	-Log(RRA|pos)	LFC	-Log(P value|neg)	-Log(P value|pos)	-Log(RRA|neg)	-Log(RRA|pos)
ABAT	-0.061494	0.421006	0.0845632	0.696998	0.104881	-0.066115	0.0337785	0.318487	0.0339146	0.553851	-0.031859	0.623277	0.455659	1.01697	0.75041	-0.17981	1.06224	0.529031	1.56385	0.868253	-0.1231	0.0599669	0.142095	0.059912	0.206196	0.0019262	0.247191	0.127611	0.406515	0.212299	-0.059361	1.21604	0.568041	1.74247	0.904831	-0.041469	0.474489	0.188083	0.764699	0.305097
ABCA1	0.01947	0.168713	0.0648355	0.27675	0.0702236	-0.024036	0.167466	0.239585	0.271492	0.407768	0.062889	0.122513	0.48609	0.204002	0.795826	0.048846	0.135661	0.317232	0.223342	0.552889	-0.18061	1.01559	0.084616	1.48288	0.0888957	0.016514	0.175881	0.298441	0.283871	0.526104	0.031036	0.0184713	0.180134	0.0186662	0.290179	-0.0025613	0.127395	0.0265535	0.192905	0.0266366
ABCC8	-0.1828	0.839291	0.0317927	1.28764	0.0317786	0.075643	0.332678	0.47246	0.57266	0.774329	-0.067824	0.296244	0.433586	0.522445	0.71731	-0.0030235	0.620368	0.430322	1.00378	0.714961	-0.1368	0.98632	0.168668	1.44905	0.268959	-0.10057	0.363793	0.0820693	0.613911	0.102725	0.11029	0.704543	0.620549	1.10467	0.987289	0.097628	0.401746	0.568041	0.66282	0.911758
ABCC9	-0.011605	0.869313	0.706748	1.32485	1.1234	-0.042087	2.49614	0.409649	3.19264	0.680394	0.017243	0.686534	0.345554	1.09756	0.591489	0.071728	0.476085	0.410609	0.774329	0.684681	0.0065145	0.644012	0.0691375	0.987374	0.069897	0.13127	0.112856	1.00695	0.158334	1.50068	0.014355	0.317729	0.159837	0.527434	0.25851	-0.035084	0.973385	0.501634	1.44064	0.809836
ABL1	-0.13688	0.149813	0.589577	0.245851	0.961579	-0.050444	0.494646	0.286879	0.800684	0.509367	0.14913	0.652709	0.252674	1.05734	0.436958	-0.32957	1.36176	0.251804	1.93719	0.441507	-0.028016	0.357496	0.68937	0.574189	1.06651	0.016048	0.481828	0.750215	0.77744	1.17849	0.1876	0.0937997	1.06368	0.106283	1.5568	-0.060332	1.00011	0.02943	1.47422	0.0294114
ACE	-0.040832	0.462723	0.146789	0.759351	0.241429	-0.17769	1.544	0.0250372	2.14723	0.0250878	-0.21489	2.3266	0.154573	3.02516	0.253833	-0.050276	0.763916	0.140411	1.19246	0.232688	-0.10166	0.492454	0.0163016	0.778794	0.0164684	-0.18646	1.4336	0.00741997	2.01935	0.00755695	0.051782	0.133051	0.223168	0.195261	0.361022	-0.011059	0.0414791	0.0439373	0.041699	0.044019
ACHE	-0.090263	1.4151	0.268726	2.00085	0.467959	-0.17377	0.92544	0.219863	1.38719	0.36808	-0.092222	0.7925	0.0413406	1.22794	0.0415747	-0.26037	1.13114	0.0145151	1.65328	0.0147532	-0.14538	0.676975	0.605006	1.0345	0.941916	-0.057504	0.537602	0.382486	0.859995	0.643706	0.0063969	0.461326	0.477778	0.74333	0.770062	0.062883	0.0659664	0.144729	0.0678968	0.236782
ACVRL1	-0.086855	0.0978937	0.00860556	0.137916	0.00872075	-0.077704	0.130399	0.100305	0.215732	0.145051	-0.045902	0.370682	0.0239574	0.625087	0.0240997	0.030704	0.181418	0.707345	0.295318	1.1255	0.0083977	0.387958	0.574841	0.63543	0.896915	-0.031829	0.206615	0.100065	0.333735	0.148332	0.0027264	0.416541	0.427721	0.681352	0.699426	0.034549	0.0208889	0.0937296	0.0209299	0.116736
ADA	0.063616	0.050171	0.920168	0.051064	1.38559	0.20068	0.0807388	1.0703	0.0924113	1.58521	0.031907	0.036453	0.244926	0.0367034	0.420411	-0.096633	0.613341	0.186386	0.9914	0.311207	0.062338	0.0208615	0.271078	0.0209025	0.429154	0.00108	0.0331218	0.190555	0.0331686	0.316926	-0.049839	0.268339	0.193711	0.432386	0.31215	-0.12573	0.899216	0.227202	1.35118	0.371632
ADAMTSL4-AS1	-0.021125	0.271062	0.880777	0.474282	1.33703	-0.15845	1.02889	0.493996	1.51703	0.8076	0.062158	0.0234987	0.79863	0.0236546	1.23755	-0.043426	0.512847	0.324158	0.829768	0.562535	-0.078734	0.573651	0.731539	0.888502	1.13452	-0.044895	0.361641	0.52887	0.6111	0.864327	-0.07838	0.363241	0.136106	0.612183	0.223509	-0.043896	0.242338	0.103501	0.392963	0.138424
ADH1A	0.02221	0.200577	0.715073	0.332323	1.13462	0.13842	0.161107	0.603661	0.261894	0.987374	0.12076	0.0081805	0.439328	0.00826459	0.726328	0.027543	0.726883	1.12946	1.1487	1.67252	0.046112	0.0288216	0.160535	0.0288494	0.257778	0.012681	0.597979	0.0287613	0.955029	0.0287845	0.10011	0.124007	0.922777	0.170388	1.3805	0.11928	0.0326814	0.71079	0.0327282	1.12779
ADH1B	0.058697	0.13974	0.522372	0.230593	0.849612	-0.054522	0.360444	0.324249	0.610161	0.561885	0.066636	0.976459	0.627898	1.4565	1.02665	-0.14959	0.70892	0.0884429	1.12555	0.119609	-0.14282	0.498256	0.468496	0.786403	0.750508	-0.0035926	0.10311	1.07871	0.133996	1.59939	0.063498	0.0960694	0.565623	0.110463	0.90108	0.075747	0.0379671	1.02514	0.0381282	1.5107
ADH1C	0.014014	0.249592	0.615252	0.42814	1.00573	0.020015	0.212766	1.10536	0.347937	1.63054	-0.041196	0.916856	0.109713	1.3805	0.176448	0.061292	0.164506	0.956323	0.267494	1.43532	-0.030574	0.565096	0.475383	0.876214	0.759251	0.03892	0.0105012	0.037787	0.0106303	0.0379623	0.23209	0.556252	2.15617	0.876148	2.8369	0.054271	0.203509	0.104677	0.327265	0.141553
ADORA1	-0.13545	0.750215	0.00975441	1.17775	0.00988768	-0.11597	0.726328	0.0652592	1.1477	0.0713584	-0.00042239	0.0262904	0.0602562	0.0263688	0.0642862	-0.0013776	0.25559	0.0981985	0.431364	0.146235	-0.0033737	0.091113	0.0665684	0.0950844	0.0669837	0.018225	0.48196	0.066695	0.7777	0.0743631	0.0013401	0.275388	0.408679	0.445135	0.672743	0.062313	0.213213	0.0460616	0.342829	0.0461534
ADORA2A	-0.034878	0.56317	0.130557	0.918869	0.216454	-0.015176	0.529369	0.397983	0.852788	0.66364	-0.031566	0.4797	0.0855035	0.783597	0.108797	-0.027228	0.310247	0.256545	0.541861	0.452016	-0.1249	0.537213	0.0458106	0.837884	0.0459071	0.086039	1.1116	0.369592	1.6186	0.625032	-0.034929	0.225454	0.0422587	0.358139	0.0424885	-0.033848	0.0685625	0.102686	0.0713584	0.136469
ADORA2B	-0.072341	0.137916	1.31951	0.227708	1.89248	0.18582	0.389883	1.01484	0.650004	1.50819	0.23629	0.138854	1.6006	0.228913	2.21493	0.057842	0.118855	0.165923	0.189337	0.274472	0.16751	0.0502539	1.91176	0.0502734	2.54743	0.06954	0.26751	1.42827	0.445281	2.01528	0.081349	0.0898293	0.579335	0.0997968	0.923214	0.016035	0.262672	0.290238	0.431059	0.49812
ADORA3	0.29362	0.610072	1.74256	0.998353	2.3789	0.13025	0.246654	0.611934	0.411045	1.00277	0.0163	0.294213	0.334091	0.519476	0.575854	0.16539	0.256624	0.826173	0.433586	1.27221	0.10078	0.404349	1.03874	0.66364	1.51293	0.10652	0.129075	0.123395	0.20968	0.205589	0.13097	0.051064	0.774846	0.0511031	1.20398	0.076292	0.087406	0.446299	0.0994363	0.729228
ADRA1A	-0.036313	0.0958148	0.323819	0.132161	0.561141	-0.083846	0.54734	0.0453427	0.880282	0.0455597	0.022643	0.290188	0.879558	0.513612	1.33666	0.070238	0.0074023	0.456292	0.00753927	0.754315	-0.088091	0.373259	0.297733	0.605303	0.476761	0.072148	0.464453	0.322904	0.753403	0.560462	-0.038616	0.174886	0.168911	0.279543	0.27215	0.070509	0.328901	0.853407	0.567239	1.30104
ADRA1B	0.12657	0.0593291	0.924526	0.0626376	1.39075	0.074646	0.121944	0.317422	0.195724	0.552547	0.17167	0.255723	1.266	0.438005	1.8341	0.1249	0.0877035	0.964851	0.106765	1.44706	-0.010495	0.304974	0.0484779	0.478052	0.0484828	0.085044	0.025903	0.433339	0.0259721	0.717786	-0.035762	0.165204	0.211478	0.26508	0.341149	0.053293	0.673009	0.655647	1.06861	1.05613
ADRA1D	-0.0076319	0.0271818	0.149513	0.0272743	0.24527	-0.13027	0.913178	0.644472	1.37231	1.04692	-0.043136	0.147886	0.230866	0.242733	0.391036	-0.068704	0.384892	0.199063	0.643936	0.333763	-0.19014	0.439293	0.538742	0.709098	0.845272	-0.073972	0.614537	0.303722	0.980261	0.533147	-0.13192	0.558997	0.0205381	0.880183	0.0204926	0.035408	0.0209572	0.136487	0.0210028	0.224331
ADRA2A	-0.15552	0.44218	0.0217053	0.729461	0.0217784	-0.10545	0.587355	0.265176	0.946077	0.462131	0.036095	0.0547678	0.179273	0.0565698	0.295652	-0.19623	1.02917	0.267301	1.51874	0.476761	-0.07781	0.211987	0.43453	0.330153	0.704455	0.031968	0.212688	0.0271726	0.344429	0.0272512	-0.11727	0.539613	0.113447	0.852293	0.156992	-0.094183	0.496046	0.187662	0.795094	0.304238
ADRA2B	-0.061378	0.278264	0.246854	0.491134	0.421109	0.14829	0.0944632	0.498667	0.119369	0.814713	-0.013829	0.221465	0.431775	0.36878	0.71469	0.13391	0.0155087	0.67469	0.0157158	1.08454	0.17108	0.0135866	1.09955	0.013739	1.58872	0.17059	0.12935	0.712938	0.21056	1.13273	0.14942	0.142095	0.86439	0.225177	1.31278	0.10892	0.0120166	0.565862	0.0120702	0.908403
ADRA2C	0.097509	0.107015	0.408079	0.164671	0.677615	0.089917	0.013	0.238035	0.0131611	0.404647	-0.13091	0.692076	0.359529	1.10467	0.611189	-0.076109	0.212752	0.0134925	0.349323	0.0136538	0.021785	0.360225	0.150581	0.579467	0.232777	-0.1393	0.799971	0.0362547	1.23427	0.0364861	-0.0046635	0.191182	0.931517	0.304501	1.39084	-0.039607	0.482751	0.0975076	0.776374	0.124308
ADRB1	-0.063128	0.403766	0.31493	0.671457	0.549043	-0.15209	1.168	0.25862	1.70285	0.447344	0.15668	0.508078	0.890286	0.82728	1.35012	0.024444	0.458458	0.395191	0.749239	0.661743	0.067914	0.579648	0.511774	0.896915	0.808996	0.044644	0.250194	0.426351	0.412199	0.707013	0.16147	0.0630542	0.659695	0.063617	1.05185	0.25683	0.00100003	1.98911	0.000834647	2.65681
ADRB2	-0.0015333	0.200977	0.685374	0.333089	1.09628	-0.10059	0.522228	0.224601	0.841577	0.377061	-0.15241	0.751169	0.149918	1.17824	0.246279	-0.012761	0.193027	0.249206	0.315478	0.435831	-0.093544	0.595064	0.00547169	0.918941	0.00555526	-0.058924	0.461426	0.237839	0.749019	0.407968	0.021885	0.788586	0.237719	1.21995	0.386528	0.057481	0.0225279	0.118707	0.0225919	0.181299
ADRB3	0.19293	0.0909577	0.970211	0.120147	1.44969	0.23576	0.199242	0.670317	0.32501	1.07867	-0.051443	0.197445	0.754413	0.325966	1.18357	0.084975	0.0237968	0.404394	0.0239528	0.675162	0.034686	0.107438	0.336808	0.119124	0.551325	-0.01804	0.149476	0.601071	0.243227	0.987669	0.076771	0.145311	0.038484	0.236714	0.0386881	0.078975	0.12966	0.351455	0.20068	0.597721
AGTR1	-0.085182	0.674402	0.0622214	1.0839	0.0664014	-0.056569	0.115318	0.112062	0.173984	0.182045	-0.15737	0.451451	0.00383871	0.74153	0.00390443	-0.097194	0.453754	0.0107772	0.741938	0.010884	-0.14139	0.404239	0.0191516	0.6635	0.0192787	-0.066428	0.132591	0.199042	0.218683	0.331838	-0.069893	0.440428	0.0687049	0.71469	0.0720551	0.006253	0.194024	0.100387	0.311794	0.130774
AKT1	0.046627	0.264313	0.170716	0.460134	0.279783	0.1909	0.177093	0.409593	0.287679	0.680311	-0.046287	0.50056	0.203912	0.815451	0.339561	0.065706	0.0175705	0.385419	0.0177604	0.648668	0.039962	0.503098	0.484815	0.792473	0.771266	-0.10548	0.556878	0.105009	0.889579	0.1636	-0.24574	1.87034	0.27228	2.50146	0.452422	-0.12426	0.340664	0.483928	0.583027	0.783016
AKT2	0.014402	0.180844	0.474307	0.297742	0.775985	0.12699	0.0586774	0.913569	0.0601614	1.37792	0.15631	0.0768389	1.4707	0.0892156	2.0656	0.14498	0.561094	0.821138	0.905739	1.26621	0.13318	0.210194	0.379406	0.328022	0.632234	0.038941	0.0129597	0.219812	0.0131253	0.370743	0.043389	0.184436	0.35712	0.294085	0.604377	-0.010475	0.868478	0.415036	1.31663	0.683757
AKT3	0.12839	0.507142	0.872733	0.827601	1.32818	0.088287	0.101686	1.15027	0.135916	1.69527	0.17087	0.161661	1.62111	0.264665	2.24086	0.1403	0.0846002	0.793255	0.100864	1.23184	0.24471	1.46679	1.55666	2.04595	2.1604	0.062365	0.292421	0.657637	0.49715	1.06386	0.040007	0.0366372	0.0970838	0.0368641	0.119078	-0.067775	0.354342	0.141499	0.600499	0.231947
ALDH2	-0.16553	0.917071	0.0724141	1.38253	0.0822897	-0.029541	0.565255	0.375543	0.909883	0.632365	-0.13831	0.895752	0.0448561	1.35483	0.0450439	-0.13053	1.15472	0.171946	1.68702	0.285134	-0.12152	0.415217	0.431024	0.677822	0.699405	-0.12487	0.827339	0.134813	1.26724	0.223263	-0.042649	0.27597	0.142758	0.446166	0.233453	0.10269	0.317404	0.621857	0.541861	0.998916
ALDH5A1	-0.12558	0.4364	0.0084594	0.72063	0.00858341	-0.052055	0.45134	0.0576149	0.737264	0.0604159	-0.16874	1.52965	0.0304629	2.13299	0.0305049	-0.16347	1.06908	0.0918529	1.57364	0.128147	-0.14126	0.714533	0.125878	1.08993	0.163265	-0.11963	0.478483	0.0293417	0.772422	0.0293092	-0.059862	0.250751	0.123107	0.401396	0.1854	-0.087952	1.15014	0.174899	1.66298	0.283171
ALK	-0.019039	0.156176	0.213817	0.256177	0.35565	-0.013254	0.514108	0.389233	0.829768	0.651851	0.038581	0.419714	0.309884	0.694348	0.541816	-0.069036	0.338528	0.0939614	0.580887	0.133996	0.1122	0.432985	0.384523	0.700863	0.639236	0.078807	0.173038	0.325387	0.279204	0.563933	0.010012	0.116327	0.206859	0.151331	0.333295	0.12775	0.256639	0.819358	0.419897	1.2583
ALOX5	-0.11168	0.328374	0.0108262	0.56764	0.0109375	-0.013986	0.380667	0.0568519	0.63748	0.0594088	-0.21699	1.10838	0.0084284	1.6314	0.00853469	0.061743	0.00919069	0.725057	0.00928829	1.1487	-0.0969	0.692034	0.0600666	1.05744	0.0600367	0.011953	0.0325456	0.0747292	0.0326159	0.0878152	-0.035286	0.491295	0.380854	0.784257	0.636294	-0.098827	0.43308	0.32424	0.706505	0.560999
AMY2A	0.047233	0.232265	0.187628	0.392159	0.309166	-0.15547	0.599341	0.0268952	0.964971	0.0269415	-0.15773	1.00543	0.0755863	1.4936	0.0886719	-0.018077	0.513244	0.00929273	0.830326	0.00939035	-0.040059	0.134221	0.00843726	0.170098	0.00854797	-0.20611	0.836511	0.110564	1.27872	0.182798	0.14867	0.0261197	0.448745	0.0261889	0.72988	-0.0223	0.215954	0.215782	0.347396	0.351806
ANO1	-0.13807	0.826843	0.380145	1.27066	0.638688	-0.1643	0.695014	0.198267	1.10776	0.328623	-0.073959	0.870149	0.0452704	1.32448	0.0455308	-0.33292	2.42774	0.00113499	3.12947	0.000939091	-0.12953	0.680082	0.0182765	1.03969	0.0184849	-0.057685	0.0575256	0.125721	0.058419	0.209243	-0.21778	1.0577	0.0141067	1.54049	0.0143221	-0.075779	1.3547	0.0487159	1.92996	0.0489006
AR	0.10536	0.330609	1.00334	0.570797	1.49206	-0.035829	0.622584	1.34271	1.00378	1.91804	-0.028379	0.828683	0.899629	1.27198	1.36166	-0.019028	0.318895	0.491996	0.553945	0.809836	0.0065369	0.237742	1.21378	0.36808	1.7303	0.070974	0.221595	0.500629	0.359389	0.820132	-0.13929	1.11321	1.01302	1.61025	1.49197	0.019869	0.0559864	1.36265	0.056367	1.93791
ARAF	0.1538	0.00928829	0.649965	0.00937704	1.05425	0.20805	0.00637422	0.75654	0.00644915	1.18554	0.1324	0.00397894	0.643687	0.00405784	1.04596	0.074852	0.242414	0.406337	0.405265	0.678236	0.1251	0.00547169	0.450457	0.00555526	0.726559	0.0052428	0.134292	0.278445	0.220995	0.49812	0.18485	0.220598	1.88857	0.3505	2.52732	0.15286	0.0348124	1.68008	0.0350619	2.30475
ATM	-0.14857	0.644166	0.409816	1.04646	0.679978	-0.10819	0.728182	0.150077	1.15018	0.246317	-0.023117	0.893877	0.0454006	1.35219	0.0457237	-0.044117	0.298795	0.152119	0.524285	0.251169	-0.16738	0.705446	0.814316	1.07685	1.24961	-0.17096	0.984347	0.106316	1.45805	0.168015	-0.10942	0.916497	0.140477	1.3702	0.230003	-0.086305	1.18273	0.0662496	1.70679	0.069749
ATP1A1	0.09834	0.604045	0.689498	0.987458	1.10157	0.038138	0.037787	0.44301	0.0379623	0.731001	0.0015722	0.619029	0.0747911	1.01017	0.0872308	-0.072171	0.0714813	0.29214	0.078454	0.516612	0.064634	0.148509	0.262164	0.205338	0.414156	0.060594	0.079861	0.167331	0.0887145	0.275765	-0.051336	0.154109	0.113797	0.248937	0.157953	-0.06076	0.279097	0.0188159	0.462849	0.0190018
ATP1A2	0.033328	0.0534495	0.386793	0.0551079	0.648204	0.013739	0.292183	0.0543345	0.504969	0.0562483	0.11501	0.272434	0.66274	0.473596	1.06985	0.01996	0.193488	0.176748	0.316161	0.293487	0.0023924	0.315909	0.0703308	0.49812	0.0713584	-0.084802	0.434235	0.428221	0.709587	0.709587	-0.038366	0.69579	0.705666	1.09025	1.12077	0.094725	0.239208	1.22323	0.387301	1.77204
ATP1A3	-0.041231	0.665566	0.405663	1.073	0.67391	0.13121	0.312676	0.56457	0.545277	0.921906	0.0051807	0.430731	0.354214	0.710589	0.603295	-0.19164	0.637932	0.160377	1.0327	0.265192	0.00064197	0.347609	0.0768648	0.555487	0.0792664	0.036597	0.830678	0.2918	1.27056	0.516142	0.22142	0.11448	2.14764	0.147075	2.82582	0.0040824	0.248044	0.127372	0.404019	0.211111
ATP1A4	-0.099685	0.927125	0.526542	1.39453	0.856704	-0.14609	0.867356	0.734027	1.31832	1.15836	0.011893	0.434825	0.668573	0.717174	1.07695	-0.07076	0.698297	0.248267	1.11194	0.433728	0.0045914	0.030943	0.345592	0.031013	0.569039	-0.12464	1.38688	0.349722	1.96932	0.597721	-0.071575	0.700362	0.264138	1.09756	0.436875	0.032614	0.114588	0.126662	0.156406	0.208801
ATP4A	-0.0036416	0.211853	0.071932	0.35292	0.0814507	-0.11983	0.439579	0.054059	0.720401	0.0560111	-0.047076	1.09949	0.13389	1.61849	0.221733	0.0096923	0.569812	0.475695	0.920638	0.783676	-0.12099	0.173252	0.173536	0.275331	0.276446	-0.031653	0.329504	0.0485313	0.568138	0.0495329	0.05929	0.0531647	0.471765	0.053096	0.76213	0.033443	0.35445	1.59566	0.600672	2.20515
ATR	0.014312	0.0297089	0.0884749	0.0296717	0.113746	0.10201	0.0656531	0.741914	0.0691732	1.16784	-0.029045	0.30037	0.128363	0.528459	0.213391	0.033088	0.125483	0.493333	0.208365	0.811719	0.13903	0.459996	0.797593	0.736766	1.22943	0.020842	0.380176	1.1357	0.635336	1.67733	0.017046	0.156555	0.316773	0.252192	0.545994	0.054199	0.9859	0.403392	1.4571	0.667158
AURKA	-0.26987	1.34271	0.313319	1.91826	0.54662	-0.12932	0.887127	0.76228	1.34061	1.19246	-0.22377	1.68567	0.343298	2.31394	0.58838	-0.072326	0.535674	0.560667	0.864327	0.923287	-0.076967	0.5867	0.381649	0.907385	0.635336	-0.19209	1.69026	1.09417	2.31404	1.6186	-0.027639	0.359628	0.0799445	0.607127	0.0879481	-0.073467	1.09895	0.0308824	1.59939	0.030943
AURKB	-0.22152	1.2913	0.0151263	1.86081	0.0153467	-0.068575	0.363703	0.013085	0.614662	0.0132596	-0.12811	0.415047	0.0786726	0.68759	0.0944578	-0.15399	1.80504	0.00265731	2.43783	0.00267042	-0.076702	0.535466	0.0143086	0.835855	0.0145511	-0.039893	0.308176	0.00455787	0.530075	0.00470272	0.01904	0.245598	0.319429	0.391998	0.552052	-0.134	1.0317	0.0886719	1.51293	0.106116
AURKC	0.13429	0.156811	0.805014	0.257126	1.24435	-0.038629	0.527317	0.0460423	0.849029	0.0463514	-0.036099	0.327782	0.38601	0.566502	0.64803	0.00065128	0.585511	0.237366	0.946269	0.410296	-0.13854	0.563774	0.773349	0.874519	1.20146	-0.017231	0.541967	0.255785	0.86611	0.446129	-0.003601	0.477152	0.238794	0.764446	0.388617	-0.12863	0.680207	0.0266181	1.08092	0.0266966
AVPR1A	-0.1572	0.856954	0.231762	1.30961	0.390086	-0.092331	0.600655	0.212518	0.967341	0.35443	0.22413	0.4903	1.80863	0.799724	2.44945	0.082079	0.213163	0.318045	0.350081	0.553945	0.078086	1.59702	0.487262	2.20515	0.775053	0.083664	1.07359	0.621439	1.57209	1.01808	-0.051853	0.304816	0.173025	0.501676	0.278676	-0.022442	0.596433	0.220223	0.946729	0.359379
AVPR1B	-0.0014304	0.141385	0.217685	0.233171	0.362911	0.0093477	0.347348	0.177257	0.592133	0.291545	-0.00047098	0.100076	0.287216	0.141499	0.509746	-0.015652	0.145117	0.54097	0.237907	0.888502	0.092158	0.365946	0.595269	0.590304	0.92786	-0.11923	0.194248	0.0528016	0.31373	0.0547284	0.17828	0.175809	1.97794	0.280851	2.64248	0.10787	0.438565	0.698449	0.71478	1.112
AVPR2	-0.010273	1.06592	0.239442	1.5781	0.406005	0.00049765	2.12701	0.516584	2.80992	0.84203	-0.016867	0.569602	0.232236	0.927787	0.393941	-0.13495	0.58097	0.125043	0.939113	0.208365	-0.17461	1.00041	0.0792351	1.4653	0.0822477	-0.1232	0.758205	0.148308	1.18503	0.244247	-0.018089	0.550136	0.153539	0.867484	0.248937	-0.07122	0.267679	0.0679933	0.440488	0.0722448
AXL	-0.078579	0.347725	0.088949	0.594107	0.114905	0.043536	0.0562731	0.277498	0.0575058	0.490233	-0.067969	0.457224	0.0704585	0.75041	0.0799602	-0.14448	0.557316	0.103943	0.899526	0.164608	0.054739	0.389851	0.490005	0.639558	0.778794	0.079285	0.0351042	0.54447	0.0353774	0.890759	-0.089646	0.737288	0.53121	1.15951	0.847803	-0.030762	0.0905403	0.291333	0.104622	0.500258
BCL2	0.025339	0.0693718	0.0479538	0.077695	0.0483614	-0.062924	0.509971	0.147898	0.823619	0.243197	0.027845	0.283237	1.03221	0.498557	1.53245	-0.24905	1.46805	0.0889383	2.06113	0.120709	0.036807	0.150065	1.56288	0.20968	2.16926	-0.0099463	0.488117	0.560509	0.786854	0.918761	0.021479	0.0458299	0.203391	0.0459216	0.327985	-0.11519	0.626132	0.93278	0.99285	1.39482
BCL2L1	-0.1207	0.691116	0.00632134	1.10374	0.00640066	-0.079815	0.31323	0.394911	0.546147	0.65914	-0.083404	0.350247	0.0243431	0.597326	0.0244625	-0.15648	1.0112	0.00922174	1.49561	0.00931491	-0.0047296	0.418756	0.27189	0.682271	0.430392	-0.18911	1.48925	0.0232466	2.08586	0.0234024	0.022589	0.224047	1.12871	0.355916	1.63948	0.059121	0.106399	0.328013	0.136749	0.566342
BCR	-0.0030497	0.0633656	0.0223358	0.0683591	0.0224044	-0.0044674	0.274121	0.0311203	0.466622	0.031153	0.038072	0.238561	0.164753	0.402821	0.270527	-0.032483	0.349605	0.20258	0.595851	0.340426	0.039573	0.211365	0.124701	0.329383	0.160289	-0.29535	0.890928	0.00945249	1.34321	0.00954126	0.012486	0.38581	0.146563	0.64157	0.238997	-0.20455	0.845302	0.0474788	1.28882	0.0475611
BDKRB1	0.0095101	0.41928	0.338396	0.69452	0.581334	0.066866	0.058121	0.228684	0.0595333	0.385177	0.13165	0.517698	0.946883	0.841487	1.41933	0.24565	0.282471	1.77384	0.488598	2.40832	0.09977	0.332753	0.559421	0.52758	0.874519	0.25931	0.303434	1.28596	0.519562	1.85518	0.047463	0.0109553	0.31199	0.0110399	0.534602	0.034836	0.163663	0.4717	0.263954	0.765204
BDKRB2	0.03767	0.989064	0.427802	1.47432	0.706859	0.16658	0.573229	0.703313	0.923287	1.11937	-0.081519	0.170793	0.784283	0.279543	1.21995	-0.0071987	0.292779	0.13837	0.510084	0.229384	0.0043802	0.304597	0.186679	0.477438	0.295481	0.12611	0.0919549	0.950356	0.110513	1.42481	-0.0075266	0.294598	0.104671	0.481881	0.13559	0.088658	1.20001	0.381858	1.7303	0.638442
BHMT	0.036676	0.0516702	0.147331	0.0527134	0.242194	-0.018346	0.239344	0.0450921	0.396617	0.0452656	0.0086879	0.0597675	0.346055	0.0629588	0.592049	0.049343	0.0617455	0.434199	0.0644575	0.720927	0.12171	0.131367	0.700645	0.1636	1.08365	0.033013	0.350276	0.118039	0.595851	0.197938	-0.07507	0.692183	0.124487	1.08476	0.189277	-0.0096556	0.508064	0.169097	0.813241	0.273623
BHMT2	-0.071532	0.331959	0.22707	0.572563	0.380823	-0.075658	0.304825	0.625747	0.533147	1.02395	-0.03575	0.121858	0.334372	0.203141	0.576148	-0.074382	0.622912	0.30381	1.00777	0.533414	0.046979	0.00712408	0.36812	0.00723005	0.616274	-0.015143	0.231665	0.148864	0.377061	0.245155	0.087378	0.0460278	0.429305	0.0461196	0.701977	0.10778	0.00859227	0.946845	0.00871189	1.41187
BLK	0.1373	0.165719	1.68588	0.271695	2.31414	-0.017337	0.573814	1.04646	0.924198	1.55063	0.047522	0.166815	1.23319	0.272752	1.79931	0.019786	0.183222	0.449759	0.298544	0.744486	0.090583	0.159693	0.575167	0.237539	0.897601	0.047441	0.12313	0.668492	0.188948	1.07705	0.080142	0.272101	0.581135	0.438982	0.926208	0.065639	0.774019	0.326086	1.20265	0.563583
BRAF	0.032667	0.250101	0.426258	0.429235	0.704543	-0.038494	0.633092	0.383272	1.02088	0.643802	-0.073245	0.383577	0.169578	0.643553	0.278824	-0.033857	0.518643	0.451733	0.837914	0.747632	-0.087455	1.26237	0.792123	1.77637	1.22334	-0.042861	0.482066	0.516812	0.77783	0.845272	0.19744	0.00102615	1.67946	0.000860756	2.30247	0.18854	0.00136583	1.80176	0.00116983	2.43381
BRD2	-0.14518	1.22902	0.219423	1.79461	0.3664	-0.01031	0.252573	0.305948	0.422635	0.535928	0.038771	0.292455	0.0345114	0.516798	0.0346525	-0.049931	0.874974	0.304764	1.32769	0.534692	-0.04697	0.287409	0.323901	0.447295	0.525521	0.063004	1.52015	0.500368	2.11825	0.819702	-0.05043	0.361042	0.491982	0.609188	0.790941	-0.025248	0.257353	0.846612	0.4212	1.29262
BRD3	0.021265	0.647663	0.410196	1.0512	0.680561	0.026804	0.748581	0.589611	1.17396	0.96377	-0.0015444	1.23319	0.119364	1.79931	0.199764	-0.02676	0.0709542	0.00476419	0.0776535	0.0049135	-0.13892	1.44183	0.0474982	2.00816	0.0475611	-0.21165	1.02728	0.0952358	1.51066	0.134274	0.039322	0.0405627	0.26544	0.0407725	0.438982	0.027937	0.191431	0.219704	0.30747	0.358536
BRD4	0.16825	0.0394769	1.37725	0.039691	1.95849	0.16512	0.0206064	0.763135	0.0206064	1.19372	0.17682	0.0136359	0.928486	0.0137928	1.39693	0.080351	0.261719	0.404846	0.443806	0.675944	0.23743	0.00536615	1.68567	0.00547609	2.3081	0.1678	0.0090266	1.17895	0.00911529	1.74163	0.049454	0.550522	0.687759	0.868157	1.09847	0.070209	0.254075	0.477778	0.415205	0.773735
BTK	0.055624	0.633054	0.416937	1.03279	0.690561	-0.069399	0.98105	0.321937	1.4571	0.558808	-0.030693	0.835469	0.527185	1.28134	0.860341	-0.028842	0.10122	0.0781939	0.137302	0.0960585	0.030068	0.235577	0.660251	0.364959	1.02167	0.036172	1.45499	0.124638	2.04595	0.207419	-0.022375	0.0921052	0.0722602	0.103512	0.076813	-0.016391	0.442072	0.288033	0.719535	0.493292
C5AR1	-0.073635	0.287915	0.028868	0.510801	0.0288727	0.057391	0.0837409	0.423797	0.0978339	0.701365	0.045156	0.160861	0.227063	0.263372	0.383451	0.076762	0.131508	0.567704	0.217291	0.935654	-0.10878	0.408412	0.0270339	0.668795	0.0270662	0.05278	0.111865	0.0310363	0.155771	0.031083	-0.044076	0.623934	0.353263	0.977943	0.599514	-0.097397	0.375553	0.141758	0.628378	0.23228
C9orf47	0.085599	0.0521743	0.335659	0.0533906	0.577525	0.023613	0.242543	0.349459	0.402897	0.596811	0.023092	0.428676	0.169508	0.7077	0.278676	0.025171	0.0194921	0.0931749	0.0196012	0.131708	-0.084627	0.385092	0.0329531	0.629302	0.0330187	-0.034787	0.367735	0.123748	0.618993	0.206084	0.064545	0.111484	0.608324	0.140351	0.968309	0.0050438	0.225768	0.276856	0.363833	0.469352
CA1	-0.055109	0.516356	0.0295648	0.841215	0.0295369	-0.043211	0.32661	0.22	0.564633	0.368353	-0.0086197	0.116753	0.0544773	0.194044	0.0566885	0.049816	0.3096	0.510281	0.541015	0.837615	-0.090094	0.841728	0.0174665	1.28144	0.0176745	-0.094978	0.416405	0.0303744	0.68447	0.0304583	-0.073166	0.492063	0.10167	0.785209	0.128614	-0.015912	0.0839674	0.229192	0.0935464	0.375244
CA12	0.0029986	0.184097	0.75508	0.303574	1.18377	-0.063403	0.170876	0.108011	0.277054	0.168361	0.020905	0.412851	0.565447	0.68424	0.925513	0.09224	0.157703	0.74739	0.256663	1.17548	0.065149	0.0776898	0.323343	0.07886	0.524285	-0.00158	0.0629939	0.180134	0.0648607	0.298139	-0.17106	1.20688	0.984473	1.73086	1.457	-0.051154	0.193711	0.138675	0.311207	0.227642
CA13	0.12703	0.429913	0.921797	0.710389	1.388	0.12829	0.055937	1.03119	0.0570846	1.53019	0.014846	0.208471	0.156618	0.345169	0.257149	0.17484	0.124429	0.975555	0.206629	1.46109	0.061855	0.162569	0.580656	0.24582	0.905739	0.050864	0.222073	1.24784	0.360245	1.81395	-0.047345	0.946192	0.18702	1.4042	0.301212	0.047437	0.371356	0.0631145	0.623259	0.0655369
CA14	-0.094038	0.727207	0.00476858	1.15035	0.00492229	-0.20865	2.53558	0.0115079	3.23537	0.0116105	-0.10434	0.596656	0.0437259	0.971551	0.0439373	-0.1993	1.83779	0.272158	2.47489	0.488598	-0.0097405	0.323462	0.502255	0.51052	0.795175	-0.15558	1.39502	0.0953169	1.9772	0.134547	-0.011158	0.150402	0.85736	0.243653	1.30401	-0.06879	0.651676	0.981882	1.03321	1.4571
CA2	0.12117	0.0316805	0.541468	0.0316712	0.88015	0.1654	0.00127435	1.31656	0.00106968	1.88938	0.12102	0.284782	0.780363	0.501676	1.21527	-0.049919	0.419166	0.159605	0.69118	0.263954	0.19161	0.0145331	1.35939	0.0147712	1.91282	0.03331	0.223982	0.224615	0.363693	0.380458	-0.025452	0.0980189	0.0668115	0.113876	0.0693515	-0.047326	0.0785737	0.0705964	0.0851599	0.0759121
CA3	0.25006	0.247022	2.21333	0.422715	2.92933	0.11311	0.552114	0.74596	0.888502	1.17279	0.060833	0.279056	0.878867	0.489321	1.33576	0.12409	0.0210985	0.749117	0.0211533	1.17761	0.11614	0.6674	0.687823	1.02088	1.06442	0.039462	0.139201	0.538546	0.228295	0.880282	0.10691	0.0247337	0.812	0.0248624	1.24856	0.10431	0.0148251	0.664362	0.0150678	1.07071
CA4	-0.13751	1.23547	0.129304	1.80176	0.214642	-0.083456	0.487729	0.637838	0.790244	1.03874	0.041277	0.268347	0.148546	0.465289	0.244171	0.08304	0.323617	0.293333	0.560494	0.518557	0.032527	0.257338	1.40977	0.399071	1.98405	-0.0091101	0.0471011	0.83357	0.0471543	1.28144	-0.14442	0.887663	0.094906	1.33576	0.11504	-0.0034559	0.244857	0.30176	0.397842	0.522531
CA5A	0.027041	0.447101	1.01791	0.736435	1.5108	0.02986	0.671091	0.507882	1.07919	0.828888	-0.040146	1.06407	0.726837	1.57349	1.15016	0.014014	0.307435	0.267968	0.537812	0.478182	0.020446	0.260048	0.760625	0.403392	1.18255	0.049417	1.50299	0.2229	2.10085	0.376958	-0.026807	0.448696	0.1407	0.726328	0.230372	0.085761	0.324689	0.642465	0.558808	1.0327
CA5B	-0.15173	0.959002	0.183997	1.43474	0.302867	0.071389	0.256161	0.466164	0.429726	0.764699	-0.02775	0.424881	0.142444	0.701846	0.23495	0.034083	0.288496	0.102785	0.501428	0.160289	0.017305	0.0572877	0.0947007	0.0574463	0.103771	0.043062	0.460397	0.0701776	0.747632	0.0800803	-0.035944	0.849366	0.375893	1.29252	0.629154	-0.12878	2.45875	0.728298	3.15839	1.15026
CA6	0.00042317	0.68647	0.0954251	1.09775	0.130035	0.09969	0.156531	0.579978	0.254449	0.947999	-0.056923	1.0053	0.0959177	1.49352	0.134215	-0.10854	0.602616	0.381952	0.973344	0.643802	-0.031529	0.0932503	0.178257	0.0980298	0.283246	-0.13528	0.738523	0.0901018	1.16132	0.121076	-0.048666	0.464377	0.349052	0.747875	0.593852	-0.013391	0.417323	0.304343	0.684681	0.528547
CA7	-0.17259	0.564315	0.128007	0.921036	0.212582	0.09924	0.0393818	0.0652037	0.039572	0.07121	0.060061	0.0332858	0.355739	0.0333656	0.605461	0.12042	0.0258569	0.391645	0.0259122	0.656907	0.039181	0.792366	0.526542	1.21292	0.828742	0.15716	0.0139497	0.635168	0.014156	1.03535	0.12366	0.102895	1.11304	0.122755	1.61849	0.14497	0.102032	0.747462	0.126854	1.17246
CA9	-0.27552	1.13758	0.0144029	1.67471	0.0146409	-0.24642	0.861508	0.002094	1.3112	0.00206781	-0.32192	1.59583	0.153917	2.20853	0.252736	-0.31494	1.46969	0.0102166	2.06336	0.0103411	-0.40384	2.90602	0.13803	3.65702	0.194105	-0.24973	1.19172	0.30465	1.72596	0.534245	0.14745	0.134357	2.45875	0.199365	3.15828	0.22513	0.135388	2.11789	0.220995	2.79602
CACNA1B	-0.093284	1.02328	0.0929812	1.51897	0.123984	-0.21419	0.772988	0.19162	1.20302	0.316926	-0.1711	1.33698	0.107082	1.91133	0.167268	-0.35172	1.68152	0.000634533	2.30758	0.00056495	-0.012547	0.655117	0.328207	1.00378	0.533414	-0.027702	1.19453	0.0476048	1.7303	0.0482789	-0.027809	0.14716	0.251727	0.23951	0.413334	-0.0011183	0.535376	0.0615203	0.852447	0.0635868
CACNA1C	-0.019277	0.311714	1.06209	0.544211	1.57219	0.36282	0.240498	1.40418	0.398918	1.98826	0.013449	0.262951	0.493224	0.453482	0.807433	0.064253	0.195247	0.577607	0.319103	0.952375	0.043677	1.34919	0.380176	1.8819	0.633241	0.07293	0.44866	0.154672	0.730837	0.254597	-0.093479	0.36215	0.20006	0.610692	0.322703	-0.0067314	0.11186	2.01057	0.14985	2.68152
CACNA1D	-0.15491	0.96481	0.221994	1.44259	0.370764	-0.052721	0.416654	0.351669	0.686977	0.5996	-0.074151	0.345044	0.038821	0.590067	0.03903	-0.010671	0.651676	0.446931	1.05613	0.739857	-0.13892	0.840884	0.757732	1.28069	1.17761	-0.054627	0.277062	0.0870821	0.46501	0.113927	-0.0173	0.10184	0.16221	0.120778	0.262187	0.14487	0.0191516	1.04651	0.0192787	1.53855
CACNA1F	-0.01809	0.101609	0.1916	0.148393	0.316278	0.16193	0.0231092	0.637612	0.0232375	1.03839	0.11186	0.0304629	0.47589	0.0305049	0.780442	0.069703	0.0820011	0.568588	0.0956686	0.937192	-0.0021074	0.212518	0.108457	0.330916	0.126982	0.19726	0.0560111	1.64153	0.0567232	2.26483	-0.098881	0.834518	0.0770152	1.27365	0.0837356	-0.040405	0.137481	0.120692	0.22541	0.187775
CACNA1G	-0.06457	0.429469	0.014942	0.709676	0.0151578	-0.072129	0.579747	0.0313256	0.934159	0.031363	0.022931	0.101039	0.048046	0.144112	0.0487645	-0.17122	1.00795	0.101571	1.49175	0.156406	-0.087613	0.565399	0.010982	0.876671	0.0110845	-0.081797	0.367907	0.0940315	0.61921	0.131038	-0.0073081	0.0356272	0.844755	0.0359007	1.2891	0.031178	0.0337785	0.514804	0.0339146	0.828888
CACNA1H	0.13635	0.550676	0.809276	0.897018	1.24971	-0.12575	0.452755	0.741004	0.739142	1.16662	0.083501	0.242058	0.686217	0.409928	1.09756	-0.098899	0.260088	0.536495	0.440488	0.880282	0.0096168	0.610887	0.0442065	0.941916	0.0442545	0.15042	0.181187	0.817471	0.2922	1.26124	-0.081211	0.960665	0.143126	1.42122	0.233952	-0.097076	1.67416	0.353116	2.2943	0.599721
CACNA1I	0.099579	0.538366	0.897601	0.876344	1.3579	-0.17331	0.293632	0.597567	0.507938	0.97683	-0.14693	0.182924	0.186346	0.300284	0.3083	0.11287	0.036316	0.22806	0.0365664	0.390256	0.084818	0.160107	0.659318	0.238553	1.02003	-0.1265	0.219352	0.588145	0.355522	0.965733	0.015889	0.255347	0.134339	0.409526	0.221032	-0.030923	0.152551	0.0202741	0.247092	0.0202195
CACNA1S	-0.23779	1.10073	0.279039	1.62249	0.491134	-0.0022098	0.420994	0.0316338	0.692825	0.0316478	-0.21889	0.726189	0.198055	1.14852	0.329003	0.0090028	0.163727	0.215939	0.266442	0.366087	-0.014824	0.164252	0.180627	0.251711	0.287039	-0.075712	0.311269	0.0486188	0.536764	0.0496351	-0.048186	0.415556	0.119753	0.680082	0.174996	-0.0092146	0.881504	0.278668	1.3307	0.472925
CACNA2D1	0.017724	0.325644	0.329494	0.563821	0.5692	0.14235	0.182236	0.616023	0.295781	1.00903	0.1424	0.0318441	0.33237	0.0318347	0.573554	0.056774	0.522662	1.11685	0.844057	1.65328	0.093419	0.320145	0.909178	0.504969	1.35946	-0.095676	0.470018	0.199249	0.760726	0.332192	0.0074277	0.0741776	0.238147	0.0772901	0.387417	0.25802	0.0159951	2.34618	0.0161663	3.04133
CALCRL	-0.025703	0.620078	0.0615453	1.01519	0.065441	0.053385	0.125327	0.230187	0.208085	0.388245	0.023815	0.104555	0.154115	0.153818	0.253086	-0.066353	0.146357	0.14898	0.239796	0.245927	0.18243	0.0138421	1.31709	0.0140529	1.85365	0.03437	0.123551	0.167549	0.190124	0.276191	0.081874	0.615987	0.626978	0.966415	0.998137	0.031982	1.40212	0.895923	1.98405	1.35038
CASR	0.19152	0.00533098	1.55219	0.0054541	2.1581	0.13239	0.00986991	0.530753	0.00998099	0.864327	0.08835	0.00524306	0.578117	0.00537495	0.946614	-0.0053731	0.23649	0.913178	0.393049	1.38059	0.085986	0.279634	0.66981	0.434707	1.03579	0.104	0.277893	0.363442	0.466622	0.616921	0.02598	0.504359	0.473984	0.803023	0.765381	-0.096218	0.480028	0.094161	0.772165	0.117447
CCKBR	-0.19262	0.586482	0.0245544	0.958094	0.0247061	-0.025254	0.113278	0.0451836	0.16767	0.0453668	-0.06458	0.372184	0.106738	0.626978	0.166241	-0.098997	0.842846	0.00376861	1.28927	0.00385185	-0.14771	0.553416	0.215668	0.860436	0.338841	-0.11206	0.37202	0.0072433	0.624538	0.00735371	0.32637	0.00307699	1.61789	0.0031601	2.2327	0.11283	0.100869	1.54144	0.124563	2.14293
CCR1	-0.01447	0.528063	0.672621	0.860184	1.0815	0.038347	0.692611	0.641437	1.10477	1.04287	0.054583	0.109819	0.32627	0.170388	0.565112	-0.017347	0.223066	0.673992	0.367786	1.0838	0.051306	0.136374	0.308379	0.175061	0.496741	-0.074472	0.417516	0.157141	0.686133	0.258896	-0.07429	0.380646	0.0234529	0.634325	0.0236271	0.0014636	0.145682	0.0958473	0.237539	0.12083
CCR2	-0.14664	0.25851	0.109791	0.446797	0.172263	-0.27777	0.810959	0.0442401	1.24891	0.0443988	-0.32852	1.7615	0.0355754	2.39459	0.0358205	0.031895	0.102208	0.179116	0.139836	0.297811	-0.1258	0.487062	0.0264288	0.77124	0.0265119	-0.14102	0.191843	0.0943228	0.309866	0.131844	0.018238	0.584159	1.28929	0.918689	1.84897	0.083116	0.686407	0.338301	1.09067	0.58016
CCR5	0.20052	0.579698	1.50573	0.946806	2.1062	0.062937	0.674731	0.323224	1.0838	0.560462	0.072016	0.0356272	0.49267	0.0359007	0.806569	-0.07896	0.227686	0.164436	0.376151	0.271914	0.26406	0.0163647	1.9434	0.0165496	2.58611	0.3188	0.036675	1.55418	0.0368925	2.16268	-0.006585	0.278511	0.185546	0.450739	0.298734	0.003415	1.01475	0.0454729	1.49206	0.0455115
CCR9	-0.15526	0.373065	0.0962753	0.6286	0.132161	-0.08437	0.197035	0.0396957	0.32109	0.0399195	-0.089862	0.140754	0.0654006	0.231836	0.0719064	-0.017709	0.623368	0.0528801	1.00842	0.0551326	-0.16487	0.841487	0.0117131	1.28123	0.0117934	-0.19856	1.14179	0.00280153	1.65813	0.00282776	-0.021086	0.137785	0.173478	0.210497	0.279436	0.062082	0.295815	0.409247	0.496741	0.675388
CDC7	-0.13059	0.830384	0.00857898	1.27585	0.00869859	-0.012155	0.0995018	0.0519736	0.13051	0.0531303	-0.022995	0.126924	0.263747	0.210666	0.461275	-0.11984	0.962733	0.00490911	1.43368	0.00504529	-0.15303	1.03906	0.0181271	1.50969	0.0183037	0.0058685	0.212894	0.0529684	0.344727	0.05496	-0.058923	0.220815	0.132091	0.350899	0.215868	0.08961	0.463442	0.508666	0.749873	0.819702
CDK1	-0.061027	0.176917	0.927971	0.290883	1.39492	-0.019943	0.322375	0.158409	0.558808	0.260254	-0.16091	1.54944	0.608342	2.15368	0.998137	-0.10173	0.468521	0.257	0.763286	0.453198	-0.00074427	0.920168	0.334851	1.37145	0.54734	-0.062616	0.377175	0.761728	0.631174	1.19246	-0.073408	0.288741	0.235532	0.470672	0.382675	0.13124	0.00817165	0.569361	0.00825131	0.914032
CDK10	-0.030488	0.777492	0.0166444	1.21074	0.0168927	-0.16856	1.31107	0.0180274	1.8819	0.018195	-0.11511	0.625215	0.0454632	1.02078	0.0458251	-0.077122	0.8753	0.0439661	1.32808	0.0443026	-0.036505	0.519188	0.159806	0.814628	0.256663	-0.066701	0.512932	0.0813145	0.823128	0.101066	0.16355	0.170677	1.12439	0.273077	1.63378	0.024539	0.461803	0.631843	0.747632	1.01509
CDK11B	0.064939	0.297311	0.347338	0.524111	0.593375	0.12856	0.218194	0.711103	0.357259	1.12978	0.045684	0.0970186	0.118735	0.133134	0.198795	-0.04159	0.0509078	0.807377	0.0513572	1.24961	-0.066494	0.0652088	0.0826258	0.0651331	0.0863875	0.024422	0.126383	0.418198	0.19984	0.694541	-0.0092723	0.118159	0.0458299	0.155399	0.0459216	-0.0034305	0.249037	0.122594	0.405895	0.193705
CDK12	0.027472	1.08181	0.536346	1.59958	0.872312	-0.14049	0.832978	0.439388	1.27558	0.72575	-0.24895	1.48008	0.0270108	2.07645	0.0270431	0.057612	1.07568	0.243744	1.58216	0.423705	0.017209	0.733134	1.06154	1.11869	1.54073	-0.13311	0.973263	0.120222	1.44366	0.201163	0.011311	0.0987433	0.66306	0.115273	1.05734	0.067944	0.0706782	0.279882	0.0740591	0.475474
CDK13	-0.14114	0.660588	0.0172133	1.06736	0.0174348	-0.089699	0.28794	0.067156	0.496373	0.0742136	-0.015145	0.473622	0.507407	0.774251	0.829504	-0.14756	1.43255	0.0206155	2.01869	0.0206338	-0.0077327	0.738	0.2346	1.12688	0.36808	-0.14108	0.597498	0.216368	0.954286	0.364396	-0.021604	0.225089	0.151472	0.357595	0.245751	0.076036	0.106272	0.182666	0.136469	0.295781
CDK14	0.011068	0.29972	0.268758	0.527726	0.468049	-0.016755	1.12946	1.04246	1.64844	1.54473	-0.12519	0.795039	1.03036	1.23107	1.53009	-0.031408	0.813722	0.601071	1.25281	0.99285	0.032611	0.332332	0.310727	0.526747	0.500891	0.0213	0.413672	0.906613	0.680311	1.37145	-0.055207	0.332612	0.168213	0.559075	0.270949	-0.11576	0.956834	0.53566	1.41957	0.860436
CDK15	0.025507	0.0816446	0.668937	0.0996875	1.07723	-0.033998	0.23419	0.362921	0.386348	0.615288	-0.019208	0.126482	0.084521	0.209989	0.106716	-0.034405	0.118998	0.0540639	0.189727	0.0568469	0.011864	0.170883	0.141246	0.271914	0.203627	0.044892	0.165141	0.287771	0.266915	0.51059	-0.038557	0.310629	0.242885	0.512763	0.396477	0.049156	0.0446827	0.302439	0.0446875	0.524024
CDK16	-0.044076	0.234421	0.584376	0.396758	0.953427	0.12193	0.0324052	1.16566	0.0324333	1.71688	0.047078	0.184715	0.479988	0.303478	0.786881	0.066853	0.281797	0.109836	0.487262	0.185846	-0.07203	0.277876	0.436424	0.431728	0.707013	0.20381	0.0337785	1.58529	0.0339146	2.1965	0.058038	0.578676	0.232681	0.910483	0.377403	-0.10121	0.753255	0.553587	1.17849	0.888502
CDK17	-0.10566	0.455547	0.104495	0.749263	0.154877	-0.09092	0.606899	0.133364	0.97683	0.220786	-0.16544	1.20029	0.0866419	1.75835	0.11159	-0.081722	0.939415	0.142005	1.40422	0.235286	-0.15461	0.481736	0.0868805	0.764699	0.0920354	0.037052	1.89357	0.355099	2.53346	0.604936	-0.038663	0.67865	0.131091	1.06377	0.211825	-0.081787	1.01315	0.243083	1.48992	0.401899
CDK18	0.2603	0.118941	1.24557	0.199077	1.81214	0.01834	0.0169333	0.491201	0.0171682	0.803437	0.11695	0.0696471	0.50875	0.077451	0.831532	0.084142	0.0235904	0.319284	0.023728	0.555705	0.16332	0.0688575	1.05272	0.0688881	1.53019	0.09665	0.156207	1.43887	0.253	2.02841	0.092092	0.345592	0.709743	0.586315	1.12611	0.14617	0.256412	0.743523	0.419429	1.16784
CDK19	0.065037	0.23507	1.07876	0.398016	1.59481	0.10405	0.0199739	0.696847	0.0199784	1.11103	0.023549	0.0940315	0.482778	0.125524	0.790941	-0.034227	0.502863	1.67516	0.814713	2.30475	0.019113	0.112912	0.0373371	0.12789	0.0375454	0.16591	0.13457	1.36913	0.221465	1.94746	-0.07151	0.372173	0.5044	0.623551	0.809724	-0.020474	0.285754	0.173394	0.475955	0.280743
CDK2	5.048e-05	0.632327	0.200301	1.03203	0.331139	-0.064962	0.428	0.272434	0.703072	0.478052	-0.022187	0.56282	0.235981	0.915459	0.401823	-0.13736	0.547539	0.0113965	0.883226	0.0114901	-0.10495	0.447429	0.28047	0.720401	0.445281	-0.10462	0.354715	0.19009	0.601487	0.316206	0.020019	0.0966061	0.181424	0.111366	0.292004	-0.11478	0.377776	0.041374	0.631453	0.0416081
CDK20	0.24586	0.0117711	1.31977	0.0118381	1.89286	0.33048	0.0378675	1.659	0.0380429	2.28288	0.079135	0.0110577	0.960824	0.011187	1.43866	0.12694	0.0607354	1.93297	0.0631245	2.60578	0.055557	0.0623718	0.432433	0.0623417	0.701365	0.15156	0.363131	1.53155	0.613055	2.13434	-0.010916	0.171566	0.253825	0.274554	0.417221	0.041412	0.0180274	0.298182	0.018195	0.51452
CDK3	0.14978	0.0821113	0.990634	0.100705	1.47588	-0.0036418	0.542027	1.23326	0.872409	1.79942	0.060649	0.310336	0.605443	0.542148	0.993064	0.061701	0.169322	0.543406	0.275233	0.892688	0.092569	0.0208387	0.637065	0.0208524	0.987374	0.03017	0.0632149	0.683107	0.0651331	1.09428	0.088175	0.184562	0.765736	0.294282	1.19338	-0.0058477	0.053042	0.237111	0.0530175	0.39016
CDK4	0.068643	0.17607	0.914388	0.289536	1.37811	0.025706	0.168265	0.0981876	0.272825	0.138986	0.0201	0.329392	0.249646	0.568894	0.430252	0.059274	0.0889543	0.293615	0.1094	0.518945	-0.032232	0.460009	0.348179	0.736814	0.574189	-0.10854	0.401286	0.204906	0.6631	0.342829	0.23157	0.13657	2.38819	0.206566	3.08667	0.15129	0.357921	1.139	0.605303	1.65914
CDK5	-0.17734	0.547171	0.0616955	0.891334	0.0657137	-0.00030076	0.159248	0.0470236	0.258896	0.0474594	-0.035211	0.203558	0.0963404	0.336195	0.135447	-0.080117	0.21097	0.00230788	0.346324	0.00229915	-0.10356	0.581036	0.0749923	0.899216	0.0768545	0.024636	0.339315	0.379708	0.581251	0.639539	-0.0086811	0.183414	0.104544	0.292455	0.135311	-0.26701	1.79852	0.00824689	2.42575	0.00833985
CDK6	-0.058704	0.33831	0.125391	0.581334	0.208527	-0.06924	0.439281	0.00651527	0.720059	0.006577	-0.027909	0.180311	0.0353916	0.295652	0.0356225	-0.17187	0.334475	0.0155672	0.575396	0.0157923	-0.011236	0.430205	0.444023	0.697409	0.717401	-0.19364	0.910696	0.0655015	1.36678	0.0725475	0.20605	0.0605107	1.0904	0.0607604	1.59156	0.050429	0.465631	0.656848	0.753034	1.0582
CDK7	-0.080936	0.313015	0.155014	0.546284	0.253966	-0.0075107	0.741435	0.332996	1.16542	0.574189	0.11336	0.940702	0.660131	1.40945	1.06669	-0.0145	1.33133	0.365946	1.90507	0.620985	0.022186	0.614072	0.517598	0.946269	0.816673	-0.013557	0.910731	0.258872	1.36683	0.453198	0.0053731	0.0511813	1.281	0.0512155	1.83857	0.0052338	0.108859	0.134014	0.14271	0.220786
CDK8	-0.15627	0.754611	0.254402	1.1833	0.437041	-0.062394	0.176109	0.137582	0.28583	0.227209	0.090088	0.208885	0.627162	0.345978	1.02584	0.074828	0.558431	0.517498	0.901183	0.849029	0.0093865	0.870761	0.823417	1.31592	1.25995	0.01464	0.213817	0.433056	0.346324	0.717401	0.065888	0.0703155	0.418972	0.0723576	0.68759	-0.044672	0.233795	0.332538	0.377537	0.572449
CDK9	0.19454	0.0828412	1.24195	0.102148	1.80844	0.3291	0.0491291	2.41082	0.0494258	3.1118	0.14559	0.534528	1.01046	0.868157	1.50333	0.017174	0.0895143	0.362941	0.110738	0.616993	0.15836	0.170336	1.13787	0.27103	1.63416	0.13108	0.0093726	0.71079	0.0094658	1.12985	0.0090845	0.120795	0.120004	0.161875	0.175718	0.09509	0.205658	0.379666	0.330153	0.635336
CFTR	-0.0075796	0.508232	0.269331	0.829064	0.469211	0.19732	0.37004	1.62382	0.623004	2.24525	-0.0037885	0.124083	0.297828	0.206314	0.524954	0.039223	0.244621	0.400477	0.409504	0.669363	0.02556	0.123753	0.473105	0.148332	0.756317	-0.0067364	0.10466	0.944698	0.137725	1.41797	-0.10127	0.385704	0.270989	0.641361	0.449564	-0.13565	0.974612	0.0273622	1.44223	0.0274408
CHEK1	0.12359	0.00735371	0.369938	0.00749508	0.62441	0.045091	0.188767	0.209616	0.307003	0.349003	-0.022625	0.306528	0.111439	0.536615	0.182362	0.12598	0.0973934	1.00499	0.127628	1.50013	-0.0056758	0.17318	0.190689	0.275233	0.301508	-0.029647	0.180706	0.158115	0.291545	0.260665	0.068332	0.210864	0.354932	0.334851	0.601747	0.17056	0.551433	0.891706	0.876214	1.34586
CHEK2	0.18035	0.26042	1.32564	0.450911	1.89891	0.25406	0.152977	0.95597	0.249014	1.43127	0.22209	0.0224593	1.32347	0.0225188	1.89647	0.31263	0.183772	1.64664	0.299469	2.26911	0.45758	0.164608	1.84949	0.252806	2.47783	0.18258	0.282363	0.879821	0.475474	1.33793	0.35206	0.370794	1.70571	0.621911	2.33028	0.52218	0.00320385	2.31937	0.00328699	3.01855
CHRFAM7A	-0.09145	0.558886	0.172935	0.866621	0.271598	-0.21075	1.20036	0.0584041	1.68405	0.058762	-0.0053053	0.716134	0.0467624	1.07181	0.0470139	-0.049539	0.206769	0.0195512	0.320254	0.0194149	-0.066411	0.310372	0.356251	0.454755	0.524387	-0.084859	0.357783	0.268419	0.545155	0.413345	-0.082443	0.655136	0.292592	0.979887	0.440022	-0.06694	0.317268	1.02319	0.475137	1.4873
CHRM1	0.012666	1.17559	0.404162	1.73039	0.671702	0.054281	0.243661	0.3488	0.405265	0.595851	-0.014205	0.219603	0.183633	0.365805	0.303556	-0.009215	0.146606	0.100387	0.240091	0.15294	-0.030134	0.0990542	0.285746	0.106116	0.455027	-0.036664	0.0895303	0.0463418	0.105689	0.0468494	-0.050745	1.97547	0.71021	2.63633	1.12678	-0.05862	1.34347	0.152131	1.91818	0.247414
CHRM2	0.064388	0.058275	0.70351	0.0612152	1.11947	0.252	0.118017	2.0397	0.182421	2.73859	0.25605	0.00762324	1.37674	0.00773817	1.95746	0.04328	0.201494	0.328022	0.329541	0.568122	0.0094239	0.0425987	0.66346	0.0427951	1.02674	0.13624	0.00124822	1.47505	0.00103921	2.07104	0.034221	0.197651	0.689966	0.314688	1.10132	0.062393	0.110614	0.499626	0.146831	0.806458
CHRM3	-0.097941	0.539478	0.0983782	0.877981	0.137916	0.010921	0.184104	0.523052	0.299011	0.852447	-0.064835	0.54283	0.0719628	0.881504	0.0825418	0.016943	0.641323	0.0950411	1.03874	0.137028	-0.025508	0.625893	0.199819	0.962135	0.315191	-0.020844	1.15057	0.118547	1.67081	0.198583	-0.020102	0.242695	0.0261566	0.386824	0.0262489	-0.059916	0.45912	0.158878	0.743571	0.257778
CHRM4	-0.022829	0.424385	0.110951	0.702196	0.175477	-0.1362	0.6635	0.0929059	1.0704	0.125066	-0.07924	0.0600766	0.172211	0.0633506	0.283496	0.11778	0.00906651	0.0530813	0.00916851	0.0554236	-0.082298	0.346845	0.0803781	0.553945	0.083604	-0.031374	0.162892	0.197124	0.26354	0.328623	-0.28126	0.99362	0.198391	1.46284	0.319764	-0.086346	0.515458	0.0883631	0.823619	0.105473
CHRM5	-0.086413	0.540909	0.0253502	0.880381	0.0254008	-0.070629	0.319692	0.0719987	0.554941	0.0820798	-0.16958	0.997488	0.14832	1.48324	0.243881	0.065482	0.0225279	0.407957	0.0225919	0.680394	-0.06366	0.171527	0.133311	0.272825	0.181669	-0.01899	0.782121	0.40521	1.21292	0.675162	0.016773	0.284623	0.423878	0.462811	0.694348	0.18514	0.0174665	1.50601	0.0176745	2.10412
CHRNA1	-0.0023006	0.269355	0.301265	0.470955	0.529604	-0.069166	0.709899	0.0823002	1.12688	0.101275	-0.07955	0.315298	0.0130492	0.549443	0.0132148	-0.043131	0.235002	0.37643	0.39016	0.63543	0.047442	0.13192	1.02546	0.164944	1.49752	-0.050602	0.549997	0.0857838	0.878243	0.110962	0.016177	0.0347465	0.237554	0.0349583	0.386274	0.18146	0.287468	0.886893	0.479359	1.33925
CHRNA3	-0.18374	0.792043	0.150617	1.22846	0.246953	0.1539	0.104307	1.21414	0.14271	1.78026	0.016182	0.0892529	0.165344	0.114808	0.271581	0.19791	0.0216049	0.544713	0.0216597	0.895137	0.16027	0.0349865	0.512763	0.0352173	0.810397	0.00089131	0.162607	0.150335	0.263126	0.247483	-0.31171	1.90861	0.00947468	2.54723	0.00955458	0.13547	0.0946467	0.376875	0.112551	0.631453
CHRNA4	0.17092	0.058583	1.36136	0.0616004	1.93712	0.28505	0.0554729	2.02443	0.0564857	2.71386	0.079508	0.05041	0.403535	0.0511618	0.671824	0.11435	0.0017145	0.633932	0.00161859	1.03384	0.026819	0.0478229	0.457399	0.0478665	0.735513	0.16209	0.0580168	0.816531	0.0589111	1.25995	0.01464	0.0300718	0.1741	0.0300951	0.28042	0.01341	0.202573	0.102813	0.325764	0.136749
CHRNA7	-0.10906	1.19152	0.257738	1.75247	0.443891	0.0094355	0.295832	0.41248	0.512918	0.684891	-0.047441	0.296391	0.26572	0.522633	0.46558	-0.0032205	0.323325	0.241557	0.560099	0.419246	0.032335	0.374976	0.405939	0.609153	0.666069	-0.018635	0.16774	0.0167076	0.270641	0.0169604	-0.061473	0.191985	0.279171	0.305886	0.466533	0.10009	0.658565	0.728995	1.04488	1.15109
CHRNB1	0.17169	0.290823	1.30357	0.514676	1.87371	-0.14263	1.54777	0.146095	2.15051	0.240551	-0.016185	0.235137	0.722093	0.395882	1.14382	0.070198	0.208625	0.446542	0.342027	0.739142	-0.0030783	0.498639	0.892824	0.78704	1.34061	0.08569	0.195377	0.320427	0.315675	0.557003	0.096844	0.108713	0.782753	0.134215	1.21348	-0.12023	0.811606	0.49523	1.24752	0.799806
CHRNB2	0.12162	0.0175433	0.387863	0.0177333	0.649694	0.13304	0.0860379	0.472886	0.102307	0.775001	-0.065552	0.35342	0.105878	0.6014	0.163372	-0.005959	0.125744	0.0330233	0.208801	0.0330936	0.025032	0.729298	0.338841	1.112	0.555487	0.0011102	0.0937673	0.0683184	0.114158	0.0770152	0.013166	0.186586	0.276791	0.297268	0.46159	-0.032338	0.113492	0.0752247	0.153873	0.0829253
CHRNB4	-0.041138	0.157191	0.167153	0.257849	0.273737	-0.036791	0.169514	0.257974	0.274905	0.446129	-0.014047	0.332351	0.609559	0.572839	1.00062	0.14209	0.0614102	0.966415	0.0640546	1.44939	0.19134	0.0877567	1.1761	0.0907275	1.68116	0.095474	0.330125	0.445741	0.569039	0.736364	0.032823	0.111792	0.07245	0.14121	0.0771345	0.0022801	0.281573	0.199874	0.46787	0.32501
CHRND	-0.069002	0.376472	0.138251	0.63354	0.228192	-0.010545	0.301691	0.19861	0.526338	0.329133	-0.16753	0.64693	0.234063	1.04997	0.397701	-0.1036	2.00793	0.147581	2.68152	0.243805	0.054255	0.301099	0.125188	0.471546	0.161604	-0.084156	0.646757	0.603923	1.03321	0.993235	-0.091958	0.433963	0.217642	0.705402	0.351581	-0.091758	0.435026	0.795582	0.709098	1.22967
CHRNE	-0.041347	1.23077	0.0786309	1.7971	0.0932126	0.043038	1.08656	0.441016	1.5947	0.728182	0.26927	0.30479	2.13222	0.534097	2.8369	0.021301	0.381168	0.208155	0.638518	0.351162	0.025798	1.4238	0.486782	1.98405	0.774329	-0.025888	1.05833	0.325304	1.55063	0.563853	-0.068764	0.523473	0.0628333	0.829504	0.0644172	0.00067151	0.211259	0.314491	0.339637	0.547861
CHRNG	-0.13767	1.03156	0.017132	1.5303	0.0173534	0.013007	0.235652	0.0181406	0.38935	0.0183263	-0.13481	0.818299	0.00216819	1.25985	0.0021551	-0.27027	1.27449	0.0476629	1.84357	0.0485896	-0.12306	0.480264	0.0141246	0.762833	0.0143356	-0.20045	1.01653	0.00440429	1.49771	0.00452276	0.070237	1.31195	0.250789	1.86107	0.411426	-0.03228	0.0851176	0.269654	0.095279	0.454396
CLCN2	-0.18546	0.692055	0.0126421	1.10486	0.0127495	-0.063954	0.848048	0.100803	1.29505	0.146235	-0.13054	0.615056	0.0253087	1.00368	0.0253594	-0.11872	0.564028	0.0970132	0.91066	0.142999	0.0078506	0.73182	0.104926	1.11644	0.12083	-0.21249	0.700275	0.0706373	1.11419	0.0809062	0.010277	0.399757	0.159392	0.659041	0.257707	-0.029328	0.0577587	0.325056	0.0582998	0.56217
CNR1	-0.13606	0.70832	0.0541574	1.12568	0.0559321	0.016647	0.680228	0.130422	1.08993	0.216389	-0.03744	0.764724	0.218676	1.19486	0.367087	0.086408	0.301743	0.329012	0.530075	0.569538	-0.039523	0.424258	0.119129	0.689498	0.148638	0.0099968	0.959516	0.23498	1.42481	0.401899	-0.013795	0.066457	0.420502	0.067577	0.689434	0.024684	0.133134	0.214201	0.21278	0.349003
CNR2	0.020046	0.0388685	0.13654	0.0390871	0.225337	-0.041135	0.189331	0.190615	0.307947	0.315191	-0.038509	0.43492	0.938736	0.71731	1.40945	-0.039002	0.452767	0.297225	0.740478	0.524285	-0.032369	0.890421	0.232154	1.33685	0.364396	-0.066921	0.402436	0.124389	0.664723	0.207062	0.048196	0.0259998	0.432844	0.026069	0.707124	-0.03269	0.143386	0.0649918	0.234168	0.068039
COMT	-0.14727	0.759675	0.206692	1.18938	0.342906	0.041676	1.24157	0.0557839	1.79942	0.0581756	-0.061736	0.721521	0.349935	1.14222	0.597618	-0.12148	1.98039	0.0638232	2.64853	0.070622	-0.21255	1.04646	0.0260782	1.51874	0.026152	-0.10165	0.506277	0.0280936	0.813722	0.0281353	-0.011895	0.322183	0.109506	0.535779	0.147374	-0.18682	0.497737	0.373598	0.798002	0.62707
CPS1	0.068321	0.117026	1.46553	0.196447	2.05977	0.012487	0.264417	0.488732	0.445971	0.799286	0.10396	0.0179279	1.40234	0.0180908	1.98611	0.14966	0.00772491	0.833836	0.00785756	1.2825	0.066147	0.272776	0.858895	0.423705	1.30275	0.016059	0.131973	0.543847	0.217764	0.88968	-0.088781	0.825969	0.0198739	1.26365	0.0199148	-0.10301	1.45524	0.295343	2.04595	0.508134
CRBN	-0.1801	2.21898	0.00216819	2.93431	0.00215073	-0.19959	0.982841	0.179923	1.4595	0.296236	-0.17613	1.4534	0.0316245	2.04585	0.0316198	-0.058329	0.302954	0.239155	0.531608	0.414111	-0.24132	1.8697	0.179483	2.49857	0.285134	-0.2176	1.27977	0.0527281	1.84067	0.0546102	0.057815	0.191985	0.749019	0.305886	1.17371	0.10096	0.0951276	1.07573	0.11347	1.57843
CRHR1	0.047378	0.106194	0.232036	0.161831	0.390694	0.01857	0.0890823	0.0181723	0.108072	0.0183716	-0.028926	0.153261	0.0377538	0.250906	0.0379339	-0.085676	0.361201	0.021646	0.61165	0.0217099	-0.0011496	0.241595	0.296528	0.373495	0.474191	0.04742	0.0936703	0.369816	0.113927	0.625307	0.0066725	0.341473	0.100404	0.577607	0.125779	-0.014318	0.525784	0.0761604	0.837914	0.0842942
CSF1R	-0.20348	0.969603	0.0106169	1.44932	0.0107282	-0.10284	0.668552	0.15055	1.07654	0.247092	-0.024286	0.351952	0.0590455	0.599531	0.0625624	-0.13006	0.552237	0.0293417	0.891164	0.0293092	-0.10715	0.276528	0.1093	0.429726	0.12841	0.014263	0.259677	0.10858	0.430252	0.175601	-0.02302	0.312694	0.437886	0.516527	0.71469	-0.10094	0.272524	0.222994	0.449429	0.364567
CSNK2A1	0.029291	0.316539	0.976007	0.551046	1.4572	-0.00066545	0.100908	0.260657	0.133996	0.452016	0.0076398	0.30891	0.585294	0.540005	0.95841	-0.0096047	0.555893	0.286762	0.896915	0.509311	-0.025825	0.185859	0.0443507	0.292847	0.0443988	-0.0084265	0.230349	0.2712	0.374338	0.480658	0.0081117	0.613055	0.327376	0.961976	0.565303	0.072311	0.0661585	0.39691	0.0681761	0.658249
CXCR1	0.033302	0.0597924	0.202566	0.0632953	0.335001	0.0059648	0.12736	0.131632	0.211111	0.218223	0.15585	0.0209846	0.917071	0.0210347	1.38319	0.13576	0.0286267	0.778612	0.0285896	1.21382	0.095871	0.0186662	0.456801	0.0188658	0.734569	0.11296	0.0357922	0.916282	0.0360847	1.38346	-0.036125	0.975802	0.172702	1.44055	0.278206	-0.035162	0.440848	0.195663	0.717786	0.317638
CXCR2	-0.0997	0.430334	0.125089	0.711036	0.207994	-0.15449	0.96461	0.0684709	1.43532	0.0762277	-0.096359	0.626297	0.248059	1.02269	0.426885	-0.12296	0.692311	0.0082823	1.10436	0.00836198	-0.12928	0.534662	0.0604408	0.834845	0.0604159	-0.20466	2.27672	0.00490911	2.98113	0.00504529	0.087686	0.17727	0.483954	0.283054	0.7795	-0.061088	0.459671	0.291758	0.744486	0.500891
CXCR4	-0.098398	1.12801	0.290196	1.66083	0.513782	-0.060079	0.575004	0.341331	0.926502	0.585545	-0.072849	0.205017	0.018426	0.338765	0.0186209	0.025238	0.0341589	0.0540147	0.0342951	0.0567232	-0.11369	0.981549	0.034079	1.44309	0.0342199	-0.04658	0.278486	0.321955	0.46787	0.559217	-0.015782	0.237471	0.498311	0.3779	0.800492	-0.04927	0.690498	0.0971164	1.09765	0.123557
CYP11A1	0.030167	0.553152	0.545247	0.901287	0.886558	-0.069103	0.378294	0.0482303	0.633783	0.0489006	-0.066988	0.200232	0.564267	0.330228	0.923214	-0.03771	0.401735	0.44888	0.666351	0.74297	-0.096554	0.186259	0.179096	0.293487	0.284498	-0.018965	0.0923092	0.495937	0.111186	0.813241	0.07667	0.00634778	0.538727	0.00641829	0.859838	0.018376	0.0141471	0.332781	0.0143715	0.57266
CYP11B1	-0.14121	0.674792	0.0561791	1.08434	0.0584588	-0.032569	0.172573	0.223154	0.279882	0.373886	-0.038478	0.143368	0.106394	0.235958	0.165223	0.089786	0.0237188	0.168194	0.0238702	0.278362	-0.022741	0.432151	0.181312	0.699709	0.288066	-0.075737	0.276692	0.451218	0.464288	0.744776	0.024499	0.262672	0.169245	0.422359	0.272646	-0.00041771	0.0463853	0.200329	0.0464529	0.325764
CYP17A1	-0.040673	0.516984	0.721041	0.842211	1.14184	-0.0033678	0.578626	0.46237	0.932483	0.759251	-0.10365	1.15197	0.135394	1.69248	0.223866	-0.080678	0.530384	0.545323	0.85661	0.895991	-0.0084197	0.893605	0.679044	1.34061	1.0511	-0.092714	0.854928	0.308008	1.30155	0.539313	0.020164	0.0325035	0.254972	0.032555	0.419337	0.14058	0.116401	1.21399	0.160943	1.76023
CYP19A1	0.075495	0.259535	0.430263	0.44888	0.710389	-0.014369	0.668978	0.284649	1.07705	0.505748	-0.092416	0.548168	0.118809	0.890523	0.198946	0.018099	0.203675	0.117396	0.33322	0.19698	-0.099082	0.475773	0.301073	0.757285	0.48328	0.0098202	0.520943	0.41879	0.834696	0.695402	-0.069492	0.706174	0.384766	1.1073	0.64157	-0.0087216	0.438684	0.85608	0.714961	1.30411
CYP3A4	-0.03324	0.144741	0.96405	0.238395	1.44074	-0.033708	0.194676	1.68567	0.316926	2.31404	-0.060239	0.413323	1.23033	0.68508	1.79672	0.078639	0.0354528	0.643496	0.0356885	1.04591	0.13156	0.254402	1.06959	0.394017	1.55063	0.11154	0.00837084	1.01475	0.00847711	1.5107	-0.023375	0.163144	0.432527	0.262227	0.706527	0.0066244	0.203058	0.21534	0.326509	0.351162
CYP3A43	0.04138	0.10921	0.398679	0.172263	0.664061	0.11086	0.0326814	0.807265	0.0327282	1.24752	-0.0081711	0.127215	0.139285	0.211174	0.230003	0.10666	0.189384	0.282255	0.309095	0.50361	0.18494	0.0574414	1.36284	0.0575653	1.91887	0.14898	0.00945249	1.54085	0.00954126	2.14551	-0.087921	0.406337	0.709075	0.667743	1.12532	-0.0057405	0.360563	0.660092	0.609153	1.06386
CYP3A5	0.10228	0.412098	0.479359	0.683925	0.783781	-0.19529	1.14137	0.0158599	1.66545	0.0160311	-0.18874	0.930406	0.055542	1.39693	0.0580168	-0.034609	1.51945	0.0190835	2.11825	0.0192288	-0.06207	0.970535	0.136118	1.42932	0.188948	0.0058474	0.580375	0.122024	0.92786	0.203627	-0.038111	0.0249268	0.0980515	0.0250096	0.121025	0.033156	0.130053	0.414946	0.201937	0.683631
CYP3A7	0.049437	0.939604	0.411706	1.40965	0.682794	0.075495	0.170092	0.529942	0.275839	0.863058	-0.040663	0.143084	0.203787	0.23554	0.339324	-0.0023581	0.161554	0.152464	0.263126	0.251711	0.069606	0.0474013	0.185027	0.0474594	0.293035	0.1013	0.230741	0.433716	0.375244	0.718535	-0.021271	0.365392	0.21775	0.61493	0.351728	0.066696	0.123603	0.393586	0.181669	0.654234
CYP3A7-CYP3A51P	-0.31794	1.2415	0.0253824	1.24367	0.0255159	-0.15501	0.6633	0.105424	0.662481	0.106532	-0.017313	0.331065	0.273501	0.330683	0.273273	-0.14197	0.639785	0.112152	0.63952	0.113137	-0.12314	0.562789	0.137606	0.563678	0.138525	-0.12276	0.59503	0.12647	0.594978	0.127325	-0.25207	1.11691	0.0339334	1.12007	0.0342575	0.044583	0.221422	0.396737	0.222501	0.396964
CYSLTR1	-0.069531	0.611331	0.278404	1.00097	0.490018	-0.072675	0.455547	0.221364	0.743571	0.370743	-0.010019	0.532333	0.652631	0.864231	1.05734	-0.10992	0.672825	0.218956	1.08133	0.371632	-0.090913	0.331707	0.360374	0.525521	0.5996	0.0082543	0.1781	0.177538	0.287679	0.293487	-0.0063481	0.797294	0.315765	1.22957	0.543421	-0.020812	0.135643	0.169309	0.221936	0.274048
DDC	0.18365	0.207945	0.964971	0.34592	1.44187	0.13176	0.0142144	1.47312	0.0144792	2.06868	0.069503	0.0342105	0.745621	0.0343421	1.17253	0.19355	0.0711486	0.435074	0.0779704	0.722162	-0.011086	0.0670749	0.0216916	0.0670547	0.0217601	0.020059	0.043385	0.0535084	0.0435434	0.0556605	-0.011725	0.0668216	0.110838	0.0679983	0.150716	-0.021209	1.08824	0.303888	1.58643	0.52758
DDR2	0.037131	0.121645	0.516356	0.202899	0.840192	0.076309	0.144081	0.544668	0.236026	0.887496	0.066062	0.362941	0.478391	0.61493	0.784257	-0.0065268	0.194594	0.151023	0.318126	0.249445	-0.11806	1.04498	0.0259583	1.51683	0.0260321	0.15331	0.200315	0.705688	0.324084	1.1227	-0.014927	0.357328	0.201391	0.603975	0.324937	-0.044311	0.0893276	0.0602961	0.102725	0.0619508
DHFR	0.17075	0.624282	2.00315	1.02216	2.6851	0.14352	0.0405388	2.06192	0.0407105	2.75743	0.18817	0.593818	0.716767	0.967341	1.13725	0.14209	0.0142144	1.5673	0.0144792	2.17824	-0.17195	0.776426	0.727184	1.18752	1.12688	0.026077	0.642141	0.537677	1.02591	0.878834	0.070829	0.177309	0.552145	0.283171	0.879656	0.21397	0.290204	1.33829	0.485678	1.91204
DHODH	0.097845	0.402283	0.642599	0.669505	1.04442	0.046302	0.263269	0.194907	0.443806	0.323087	0.059051	0.0110711	1.0235	0.0112137	1.52057	-0.17796	0.859838	0.0729326	1.30967	0.0860379	-0.0742	0.0704483	0.0813512	0.070622	0.0848113	-0.048879	0.290671	0.0838936	0.493292	0.106549	-0.03717	0.378336	0.248044	0.63123	0.406382	-0.19874	0.913498	0.168572	1.36861	0.272825
DIO1	-0.060802	0.717083	0.126302	1.13732	0.20987	-0.070958	0.316971	0.0559864	0.55117	0.058419	-0.11039	0.85471	0.00377737	1.30569	0.00385623	-0.058766	0.447234	0.176545	0.732781	0.293035	-0.12783	0.421407	0.0755398	0.686133	0.0776535	-0.1476	1.4262	0.0643366	2.01071	0.070622	-0.065081	0.504483	0.0355754	0.803271	0.0358205	0.015253	0.457112	0.36174	0.740478	0.61165
DNMT1	-0.026972	0.619572	0.249476	1.01438	0.426571	0.043783	0.610002	0.468662	0.982049	0.768225	-0.067187	0.291044	0.311509	0.514861	0.544044	0.097878	0.0861967	0.338651	0.103771	0.583027	0.090562	0.625417	0.333164	0.961499	0.543573	-0.01132	0.516926	0.187314	0.828888	0.311207	-0.069739	0.538637	0.0993707	0.850781	0.123753	-0.015696	0.210624	0.0452607	0.338405	0.0452656
DNMT3A	0.070471	0.0135687	0.145287	0.0137166	0.239148	0.16931	0.100387	1.26041	0.132644	1.82728	0.047142	0.0495816	0.455597	0.0502442	0.750337	0.17842	0.208871	1.37766	0.342609	1.95908	0.15611	0.149893	1.06717	0.209243	1.54728	0.13721	0.0695043	0.754167	0.0734518	1.18367	0.10128	0.47898	1.63462	0.767029	2.25323	0.015584	0.118119	1.51972	0.165961	2.11825
DOT1L	0.058227	0.195295	0.192824	0.323709	0.318451	0.04639	0.0881183	0.102763	0.106116	0.152008	-0.01986	0.231036	0.0888157	0.387417	0.116804	-0.068539	0.339239	0.293871	0.581831	0.519375	-0.024262	0.0782147	0.335603	0.079428	0.548951	-0.021033	1	0.647682	1.47735	1.05146	0.036643	0.241785	0.16822	0.385324	0.270957	-0.052801	0.26576	0.204829	0.437089	0.332603
DPEP1	0.010832	0.29857	0.577427	0.526075	0.94203	0.071094	0.15302	1.02999	0.249052	1.52866	0.053651	0.86774	0.515558	1.32146	0.841758	-0.083412	0.35086	0.212823	0.597549	0.359936	0.11066	0.20845	1.31852	0.325589	1.85518	0.06358	0.0615804	0.28081	0.0631245	0.501731	-0.046551	0.674751	0.00281901	1.05734	0.00284087	-0.020456	0.195472	0.0838462	0.314043	0.0972359
DPP4	-0.075086	0.443348	0.563933	0.731235	0.918869	-0.0022674	0.111411	0.169187	0.161938	0.277662	-0.048509	0.156132	0.0732358	0.25548	0.0845949	-0.080204	0.739523	0.121409	1.16349	0.202795	-0.084587	0.434542	0.172334	0.703072	0.274627	-0.015733	0.190393	0.19361	0.30747	0.322585	-0.11752	0.803575	0.131191	1.23755	0.21227	-0.072707	0.18686	0.112917	0.299937	0.1636
DRD1	-0.0049852	0.079355	0.108741	0.0949385	0.168418	0.052929	0.0758862	0.228787	0.0844683	0.385409	-0.15394	0.566326	0.196249	0.921688	0.326214	0.11535	0.00392635	0.605759	0.00399647	0.999566	0.1192	0.0485508	0.507365	0.0485896	0.802885	0.034353	0.178971	0.23211	0.288961	0.396001	-0.043036	0.937907	0.984096	1.39473	1.4565	0.0053594	0.623989	0.535824	0.989149	0.860719
DRD2	-0.14067	0.762481	0.088246	1.19257	0.113171	-0.13604	0.962135	0.0145556	1.43227	0.0148071	-0.016529	0.471945	0.208351	0.771189	0.347802	-0.021763	0.742249	0.203141	1.16662	0.34155	0.026914	0.348422	0.267228	0.557144	0.422635	0.048799	0.0955766	0.362921	0.117686	0.616167	0.08097	0.735914	0.341512	1.15826	0.584242	-0.11999	0.645738	0.109411	1.02395	0.153873
DRD3	-0.14184	0.896504	0.236992	1.35686	0.40098	-0.10445	0.428839	0.0355989	0.704367	0.0358488	0.083327	0.275904	0.364697	0.481763	0.618109	0.047357	0.37761	0.128147	0.63339	0.213497	-0.11295	0.435511	0.00993655	0.704455	0.010061	0.061976	0.0699225	0.158647	0.0740591	0.261481	0.039571	0.267823	0.449221	0.431282	0.730767	0.065422	0.662042	0.460698	1.0511	0.749946
DRD4	0.13627	0.078558	0.15507	0.0935895	0.254114	-0.087781	0.204203	0.0230588	0.332706	0.0231825	-0.087071	0.165153	0.0910059	0.269775	0.12176	-0.29665	1.32429	0.00727421	1.89678	0.00739347	-0.2202	0.536406	0.0198239	0.836868	0.0198875	-0.037894	0.105579	0.126058	0.139836	0.209764	-0.20517	1.32683	0.280205	1.88147	0.468483	-0.10989	0.429866	0.262299	0.702043	0.439221
DRD5	0.22188	0.000908625	1.30453	0.00075198	1.87488	0.0526	0.0431931	0.915531	0.0433562	1.38059	0.017048	0.357338	1.04555	0.606952	1.55054	0.24686	0.0313443	1.35257	0.0314003	1.92893	-0.018724	0.0361414	0.246946	0.0364058	0.388245	0.1999	0.01902	1.13184	0.0191834	1.67252	0.043086	0.0370816	0.148063	0.0372709	0.241202	0.10139	0.0950033	0.351289	0.113239	0.597549
EDNRA	0.00047681	0.146862	0.390086	0.241709	0.652572	-0.060658	0.0770359	0.238155	0.0862126	0.404912	-0.078154	0.646065	0.540231	1.04893	0.881504	0.041386	0.0351042	0.483319	0.0353774	0.795175	0.057113	0.00982548	0.21664	0.00995433	0.340426	0.15689	0.396888	1.71119	0.657439	2.34392	0.011608	1.40212	0.270527	1.98397	0.448599	-0.045548	0.373085	0.223241	0.625307	0.364959
EDNRB	-0.087549	0.786615	0.785024	1.2221	1.22014	-0.30568	1.84436	0.600569	2.48078	0.982049	-0.14843	0.79277	0.244934	1.22842	0.420411	-0.17059	0.837107	0.014605	1.28144	0.0148476	0.0098886	0.188613	1.30426	0.2967	1.83869	-0.19774	1.13835	0.419862	1.65328	0.696912	0.044669	0.165503	0.12636	0.265496	0.195261	0.036452	0.167312	0.0735135	0.268959	0.0802474
EGFR	-0.024611	0.108987	0.255605	0.171385	0.439304	-0.021129	0.388563	0.189277	0.648281	0.312757	-0.26592	1.41255	0.0431835	1.99896	0.0434186	-0.046149	0.49069	0.248175	0.79588	0.433586	0.015668	0.0316338	0.160553	0.0316478	0.257817	-0.035274	0.257298	0.0516849	0.425772	0.0531303	-0.21905	0.867388	0.0632199	1.31408	0.0648203	-0.048915	0.603801	0.23066	0.957818	0.378118
EP300	-0.022626	0.196502	0.11127	0.325718	0.17693	-0.074249	0.385377	0.111321	0.643936	0.179805	-0.056101	0.248159	0.0100254	0.422359	0.010181	-0.055196	0.686681	0.126959	1.0974	0.211443	-0.13753	0.446858	0.0418807	0.719535	0.0420624	-0.073033	0.201377	0.0400956	0.325764	0.0403148	-0.12184	0.670745	0.60718	1.05121	0.966415	-0.17703	1.15552	0.119289	1.67095	0.183176
EPHA1	-0.071469	0.458658	0.111776	0.753822	0.178762	-0.033925	0.0610152	0.825388	0.0631245	1.26941	0.10184	0.0991033	0.3664	0.138651	0.620495	-0.064359	0.327616	0.147112	0.566022	0.243227	-0.073552	0.337705	0.183858	0.535928	0.291443	-0.053318	0.523328	0.178336	0.837884	0.294821	0.025444	0.218187	0.321573	0.34673	0.557066	-0.0025256	0.399833	0.410777	0.660668	0.677615
EPHA10	-0.0070006	0.208534	0.561331	0.34699	0.914139	0.072672	0.195956	0.137195	0.319103	0.226484	0.0031347	2.00142	0.469186	2.68141	0.769628	-0.02881	0.239781	0.216061	0.39991	0.366319	0.045207	0.233	0.252643	0.361102	0.397842	0.031197	1.09125	0.357832	1.5947	0.609153	-0.014301	1.61188	0.0701215	2.22443	0.0738634	-0.084298	1.6117	0.207027	2.22462	0.336488
EPHA2	0.042544	0.209398	0.312596	0.348596	0.545613	0.0073453	0.109478	0.393103	0.15625	0.656907	0.12	0.00485201	0.715908	0.00501015	1.13613	-0.11849	0.162437	0.261719	0.264369	0.464136	-0.24698	1.01134	0.0304723	1.47846	0.0305282	-0.064748	0.326435	0.237727	0.563933	0.407768	0.027873	0.324084	0.477451	0.540005	0.769628	-0.06342	0.320381	0.0207294	0.548951	0.0207567
EPHA3	0.11155	0.254956	1.04698	0.439269	1.54974	0.067612	0.105906	1.31081	0.146831	1.8819	0.1188	0.22707	0.987965	0.379739	1.47413	0.12886	0.135394	1.52315	0.222907	2.12584	0.13812	0.10935	0.957543	0.122306	1.41573	-0.11422	0.721795	0.519591	1.14141	0.849458	-0.0122	0.512621	0.0253686	0.814458	0.0254146	-0.23724	1.83162	0.272605	2.46173	0.460698
EPHA4	-0.11007	0.568025	0.0267798	0.92786	0.0268444	0.14235	0.0933849	0.815479	0.117208	1.25753	0.073728	0.344314	0.293607	0.589122	0.518729	-0.044287	0.130498	0.147892	0.215904	0.244247	0.038276	1.32921	0.801783	1.85518	1.23459	0.052374	0.124858	0.329893	0.194513	0.570232	-0.00761	0.187903	0.10559	0.299409	0.137809	-0.078969	0.337544	0.197349	0.578742	0.320599
EPHA5	-0.061387	0.843269	0.0582005	1.29272	0.0609602	-0.017691	0.297018	0.208323	0.51533	0.346865	-0.0090008	0.0472996	0.127104	0.047629	0.211344	0.016473	0.829122	0.225907	1.27056	0.385767	-0.079353	0.362931	0.191263	0.584609	0.302274	-0.045736	0.308185	0.0742909	0.530075	0.0870981	-0.065151	0.623186	0.0398576	0.976706	0.0400671	-0.019726	0.458733	0.14419	0.74297	0.236026
EPHA6	-0.019161	0.0659057	0.647663	0.0722858	1.0512	0.0251	0.0835092	0.323242	0.0974369	0.560494	-0.14851	0.885089	0.11563	1.34154	0.194445	-0.10611	0.404107	0.336233	0.669607	0.579467	-0.035674	0.179792	0.225629	0.284498	0.354303	-0.11318	0.698102	0.14895	1.11137	0.245292	-0.032118	0.213249	0.108011	0.338765	0.143821	0.075576	0.489991	0.640639	0.786854	1.02986
EPHA7	0.038775	0.127273	0.0325363	0.211513	0.0326065	-0.013595	0.18876	0.438589	0.306995	0.72455	-0.013175	0.169662	0.0272743	0.277596	0.0273529	-0.0074209	0.0504587	0.252146	0.050815	0.442192	0.11861	0.35806	0.452533	0.575396	0.729228	-0.024816	0.0621412	0.179871	0.0639188	0.297621	-0.11709	0.88316	0.273648	1.33101	0.45551	0.024929	0.314276	0.453605	0.534692	0.739142
EPHA8	0.074646	0.183427	0.348751	0.302396	0.595577	0.18804	0.00245199	1.44637	0.00243452	2.03815	0.028418	0.55785	0.47589	0.907209	0.780442	0.15251	0.0627028	0.770933	0.0656733	1.20432	0.30593	0.166547	2.46371	0.259464	3.15839	0.061272	0.113171	0.568154	0.158985	0.932446	-0.070377	0.75808	0.374214	1.18431	0.626978	-0.09118	1.2857	0.043006	1.83869	0.0431691
EPHB1	0.047271	0.0894877	0.519562	0.11702	0.845333	0.019705	0.232814	0.0794697	0.383987	0.095279	-0.040569	0.371305	0.121427	0.625838	0.202684	-0.028961	0.279072	0.19342	0.480408	0.324267	0.032851	0.0976489	0.24799	0.104196	0.389947	-0.016517	0.181735	0.0493626	0.293035	0.0503807	-0.1165	0.923141	0.328762	1.3776	0.567095	-0.088366	0.460811	0.0215364	0.746299	0.0215547
EPHB2	0.024375	0.0269969	0.366198	0.0270293	0.619409	0.14182	0.00644474	0.750044	0.00650205	1.17761	0.16604	0.496523	1.81985	0.809724	2.45982	0.17399	0.00896452	1.7918	0.00904433	2.4294	0.12276	0.144972	1.48899	0.195724	2.08461	0.17608	0.0885068	0.967341	0.103771	1.44905	-0.029166	0.282288	0.141132	0.458421	0.230985	-0.10347	0.521203	0.0678866	0.831768	0.0720961
EPHB3	0.21523	0.129819	0.851027	0.215547	1.3019	0.075004	0.126708	0.888603	0.210116	1.34768	0.08428	0.0625724	0.561584	0.0667405	0.918293	0.11245	0.0328875	0.87002	0.0329484	1.32808	0.024513	0.0338019	1.37215	0.0339522	1.92996	0.13645	0.0415556	1.38866	0.0417898	1.97249	-0.2321	2.48026	0.241929	3.17597	0.394652	-0.19784	1.52044	0.227722	2.11825	0.372532
EPHB4	0.18493	0.0318955	1.1455	0.0318861	1.68493	0.28152	0.00390443	0.900285	0.00397017	1.36188	0.096808	0.314106	1.12411	0.547707	1.65785	0.13443	0.00704463	0.483835	0.00715057	0.796043	0.068644	0.0534004	0.455982	0.0533562	0.73358	0.059894	0.0715069	0.612575	0.0762277	1.00777	0.026489	0.218561	0.633334	0.34727	1.00825	0.027877	0.0605456	0.17648	0.0613052	0.28583
EPHB6	-0.13787	1.37725	0.0524144	1.95849	0.0536165	-0.028631	0.524416	0.0909149	0.844998	0.120342	0.056924	0.258478	0.114554	0.443722	0.192769	-0.00031799	0.469493	0.273974	0.764598	0.492643	-0.10449	0.632383	0.0592843	0.971144	0.0592843	-0.11309	0.866908	0.0189383	1.31592	0.0190926	-0.038307	0.194221	0.188472	0.309264	0.303478	-0.056898	1.47646	0.0849222	2.07003	0.0992343
ERBB2	0.26809	0.106555	1.22561	0.162993	1.7915	0.24528	0.188284	1.22554	0.306308	1.79132	0.1663	0.0457044	0.851675	0.0459216	1.30377	0.29541	0.0576149	2.20361	0.0592843	2.91973	0.14347	0.24713	0.554193	0.382601	0.867068	0.19223	0.00108274	1.48622	0.000899921	2.08436	-0.052979	0.279717	0.354833	0.453482	0.601487	-0.044978	0.37704	0.17386	0.63032	0.281365
ERBB3	0.11358	0.182937	0.653725	0.301586	1.05897	0.030808	0.0209071	0.302788	0.0209527	0.531608	-0.00062542	0.023783	0.769194	0.0239299	1.20136	0.036435	0.0268213	0.408457	0.0268814	0.681081	0.12758	0.0424119	0.565591	0.042613	0.883226	0.011701	0.0766005	0.986741	0.0837777	1.47422	-0.031863	0.28144	0.58496	0.456714	0.932408	-0.12186	0.844451	0.027612	1.28755	0.0276907
ERBB4	-0.11351	0.492508	0.292387	0.80507	0.516698	-0.14735	0.514747	1.139	0.830767	1.67733	0.0449	0.153076	0.237809	0.250565	0.405751	0.067161	0.0677191	0.5156	0.0728453	0.846124	0.20954	0.223241	1.29408	0.346865	1.82498	-0.25525	2.33396	0.276717	3.03441	0.493996	-0.096645	1.45524	0.0258799	2.04585	0.0259491	0.0067201	0.171888	0.161655	0.276446	0.262299
ESR1	-0.10708	0.715141	0.213561	1.13487	0.355227	0.026796	0.846185	0.287216	1.29262	0.509718	0.01723	0.593324	0.255386	0.966415	0.442577	-0.053154	0.29744	0.0876876	0.521044	0.117686	-0.15521	0.891401	0.177061	1.33793	0.281365	0.061744	0.0633405	0.325736	0.0652643	0.564554	0.085789	0.250418	0.539207	0.400827	0.860341	0.032949	0.564108	1.26783	0.89623	1.83136
ESR2	-0.069116	0.327339	0.0226606	0.566246	0.0227201	-0.019224	0.205972	0.053204	0.3358	0.0548417	0.058866	0.0941825	0.323517	0.125779	0.560936	0.05104	0.372972	0.093035	0.62707	0.131309	-0.01999	0.510731	0.0692801	0.803437	0.0700398	-0.01156	0.513711	0.0165722	0.824575	0.0167933	-0.0047676	0.0185756	0.278544	0.0187569	0.465289	0.091255	0.0292023	0.77627	0.0291791	1.20669
EZH2	-0.061652	0.277498	0.0247061	0.489616	0.024821	0.055619	0.0452607	0.555175	0.0452656	0.905494	0.15678	0.0295276	1.19615	0.0294858	1.75988	0.046193	0.0117131	0.204134	0.0117934	0.343624	0.054983	0.0802213	0.438183	0.0817442	0.709053	0.044188	0.291002	0.477152	0.493996	0.783676	-0.026523	0.0450343	0.320236	0.0450439	0.553789	0.052419	0.101911	0.313748	0.126598	0.546758
F10	-0.18841	0.957464	0.194078	1.43262	0.320645	-0.092969	0.698384	0.0411591	1.112	0.0414266	0.013425	0.0773991	0.0863239	0.0903156	0.110911	-0.11671	0.449173	0.00746415	0.735466	0.00760114	-0.17769	0.590794	0.0237188	0.912893	0.0238702	-0.092342	0.431364	0.00800794	0.705644	0.00809642	-0.042386	0.237501	0.546957	0.377983	0.872118	-0.027428	0.183692	0.474036	0.294864	0.768225
F2	-0.083243	0.235338	0.218453	0.398592	0.364526	0.050871	0.240876	0.345987	0.399681	0.591709	0.17064	0.100508	1.12588	0.142655	1.66029	-0.097884	0.985816	0.508008	1.46395	0.834281	0.027729	0.287923	0.505873	0.448038	0.800684	-0.10635	0.564267	0.445099	0.901183	0.735513	-0.037206	0.802775	0.0981931	1.2364	0.121271	-0.068396	0.30593	0.335151	0.516612	0.575935
F2R	0.07681	0.161157	0.44441	0.264481	0.732125	-0.031029	0.24987	0.0808905	0.4173	0.0982312	-0.0072055	0.238065	0.0883098	0.401823	0.115505	0.033432	0.173083	0.68294	0.281415	1.09428	0.033713	1.02359	0.309025	1.49206	0.49812	-0.13753	0.930998	0.0468639	1.39096	0.0474594	-0.017853	0.36268	0.24459	0.611437	0.399833	-0.20325	1.90861	0.0163647	2.54957	0.0165496
FAAH	0.12721	0.0544723	0.790512	0.0564016	1.22615	-0.043031	0.53996	0.346585	0.869184	0.592439	0.072523	0.474877	0.834044	0.776219	1.28134	-0.0098959	0.372778	0.284297	0.62683	0.506138	0.1022	0.0165993	0.522401	0.016834	0.823128	0.0036262	0.0461775	0.265392	0.04625	0.46787	0.033383	0.103	0.370152	0.123003	0.622093	-0.017689	0.0306587	0.197801	0.0307332	0.3213
FASN	-0.18673	2.45875	0.22552	3.15849	0.377599	0.047869	1.06929	0.347067	1.57209	0.593153	-0.076333	0.830649	0.469993	1.27485	0.770933	-0.081406	0.919518	0.0360375	1.38059	0.0363255	-0.14137	0.595765	0.805541	0.920204	1.23952	-0.10604	1.3546	0.36207	1.92996	0.61502	-0.064314	0.349391	0.0529586	0.593852	0.0529831	-0.0003297	0.0764244	0.108959	0.0820798	0.152625
FDPS	-0.09134	0.347232	0.172721	0.593375	0.283296	0.061118	0.678443	0.431951	1.08777	0.714285	-0.074502	0.668714	0.0321339	1.07695	0.0321199	-0.20183	0.759601	0.0886772	1.18761	0.120096	0.048578	0.641513	0.192194	0.983928	0.303687	-0.08021	0.722024	0.137851	1.14166	0.228126	0.1857	0.033877	1.08919	0.0340414	1.58995	0.096242	0.0970566	0.524518	0.117208	0.843027
FFAR1	-0.041567	0.283988	0.119358	0.503776	0.199647	0.0081962	0.182494	0.373454	0.296236	0.629302	0.047306	0.342887	0.344516	0.587254	0.590033	0.049307	0.186099	0.378938	0.303451	0.639236	-0.087912	0.252231	0.0299229	0.390555	0.0299136	0.10282	0.0987215	0.659496	0.124059	1.06597	-0.036796	0.0929274	0.208323	0.104782	0.335631	-0.037055	0.666271	0.031461	1.05807	0.031503
FGFR1	0.15603	0.0657289	0.905634	0.0719884	1.36761	0.0023289	0.30264	0.245851	0.528547	0.420548	0.16186	0.0243109	1.04761	0.0244349	1.5536	0.19993	0.0168927	1.72329	0.017123	2.35902	0.10855	0.0164323	0.675306	0.0166308	1.04488	0.22243	0.0209071	1.43887	0.0209527	2.02839	-0.012686	0.553199	0.0207567	0.872118	0.0207841	-0.16796	0.77019	0.0405388	1.19842	0.0407105
FGFR2	0.067729	0.162708	0.257463	0.266979	0.44336	0.11324	0.301986	1.01271	0.527039	1.50518	-0.053402	0.354136	0.250125	0.602442	0.431282	0.16972	0.3622	1.53315	0.613055	2.13689	-0.11222	0.967381	0.161787	1.42481	0.259843	0.0044859	0.456777	0.392373	0.741938	0.656907	0.017497	0.314079	0.109054	0.519476	0.14618	0.013005	0.0892422	0.133022	0.102516	0.21938
FGFR3	0.043888	0.368698	0.328429	0.623095	0.56764	0.091247	0.567977	0.722391	0.914317	1.144	-0.086644	0.905669	0.0408202	1.36673	0.0410397	-0.12894	0.723217	0.0748375	1.14375	0.0894396	0.092844	0.389851	0.419691	0.639539	0.684681	-0.000421	0.343231	0.825678	0.586482	1.27056	-0.011854	0.493955	0.269759	0.788239	0.44721	0.10518	0.255246	0.557583	0.4173	0.895137
FGFR4	-0.056199	0.293308	0.185959	0.518171	0.306379	-0.084389	0.462168	0.402843	0.753403	0.670439	-0.12492	0.390865	0.0186662	0.653217	0.0188703	-0.15041	1.18345	0.158872	1.7263	0.262871	-0.091565	0.764068	0.042891	1.16796	0.0430732	0.01584	0.0739819	0.0787194	0.0799184	0.0954738	0.099441	0.0911077	0.699361	0.101845	1.11288	0.011866	0.113758	0.0523507	0.154505	0.0525712
FGR	0.061909	0.0539065	1.00339	0.055695	1.49217	0.13926	0.0275148	0.808717	0.0276305	1.24961	0.10894	0.110855	1.11472	0.173744	1.6438	0.064954	0.357664	0.485917	0.606477	0.799806	0.0096271	0.360464	1.18926	0.579978	1.69951	0.0010772	0.247529	1.07491	0.407146	1.5947	-0.12292	0.90497	0.0639489	1.35616	0.0657743	0.04524	0.140082	0.401002	0.229384	0.663901
FKBP1A	-0.1141	1.28638	0.125246	1.85546	0.20819	0.0031702	0.303041	0.0855881	0.529237	0.108072	-0.026604	0.151762	0.220252	0.248544	0.369918	-0.091229	0.466902	0.369623	0.760976	0.625765	-0.099971	0.640202	0.194017	0.982049	0.306519	-0.059596	0.644185	0.321627	1.02935	0.558808	0.16716	0.00440429	1.37155	0.00451398	1.94931	0.030597	0.530443	0.236078	0.844998	0.388245
FLT1	0.036123	0.164468	0.489844	0.269492	0.799916	0.017664	0.657953	0.357625	1.06386	0.607919	0.093357	0.108173	0.493833	0.164887	0.808521	0.074752	0.525318	0.279808	0.847956	0.500464	0.034114	0.489629	0.422382	0.775053	0.688267	0.0065252	0.598893	0.332818	0.95652	0.574466	0.014048	0.495285	0.36171	0.789949	0.611011	0.034094	0.528166	0.466711	0.841577	0.758205
FLT3	0.010214	0.197096	0.141234	0.326721	0.2328	-0.081491	0.296949	0.0325175	0.515145	0.0325831	-0.074824	0.518959	0.0576	0.84333	0.0606305	-0.044978	0.439054	0.00996766	0.720927	0.010101	-0.12351	0.307047	0.141114	0.481907	0.203204	-0.042243	0.0709491	0.0245452	0.0754468	0.0246877	0.020356	0.432303	0.947114	0.703028	1.40945	0.12681	0.225184	0.97494	0.362831	1.44796
FLT4	0.0098996	0.162184	0.311803	0.266145	0.544257	-0.019422	0.236647	0.619554	0.391153	1.01509	-0.13346	0.983008	0.178749	1.46486	0.294735	0.1155	0.119078	0.877064	0.190124	1.33529	-0.0075904	0.0180274	0.0888157	0.018195	0.0948898	-0.0049036	0.138998	0.0570648	0.227935	0.0601614	-0.062702	0.334945	0.043481	0.563774	0.0436058	-0.05094	0.238749	0.093218	0.386348	0.115556
FRK	-0.0034617	0.771985	0.586281	1.20411	0.956598	0.12806	0.314455	0.58511	0.547861	0.956638	0.26006	0.249206	1.14006	0.424316	1.68079	0.039201	0.0332765	0.232132	0.0333515	0.399071	-0.022671	0.283788	0.546529	0.441507	0.85661	-0.0065577	0.0820851	1.1975	0.0924113	1.76346	-0.097055	0.858738	0.474295	1.30363	0.765711	-0.018477	1.36832	0.405917	1.94466	0.670521
FYN	0.044216	0.0747808	0.0945549	0.0866101	0.127681	-0.1449	1.00564	0.123332	1.48732	0.205338	-0.086289	0.260792	0.0119006	0.399114	0.0115659	-0.037224	0.229038	0.200604	0.378896	0.336846	-0.17171	0.406194	0.171321	0.595868	0.207013	-0.11398	1.13859	0.00364596	1.61407	0.00353211	-0.089985	0.585645	0.00959898	0.894422	0.00929717	-0.098368	0.27202	0.072681	0.40947	0.0725116
GAA	0.035662	0.247736	0.834518	0.423947	1.28088	0.1223	0.114763	0.43174	0.17256	0.713768	0.007282	0.801233	0.808409	1.23942	1.24951	0.13779	0.102796	1.1473	0.141553	1.69951	-0.00098387	0.225147	1.21909	0.349547	1.73743	-0.099199	1.56227	0.783887	2.16926	1.22005	-0.060139	0.640544	0.552501	1.00368	0.880183	-0.098273	1.10269	0.920855	1.60377	1.38059
GABBR1	0.028938	0.179989	0.450176	0.296219	0.740191	0.097193	0.0147263	0.960189	0.0149554	1.43717	0.15535	0.0185982	0.647509	0.0188023	1.05101	0.083888	0.0783968	0.551696	0.0892582	0.907385	0.17673	0.0991688	1.52243	0.106333	2.12059	0.092602	0.0507515	0.487996	0.050815	0.800684	0.0055556	0.199551	0.0637125	0.317512	0.0653652	-0.032154	0.447855	0.0411591	0.728112	0.0414266
GABRA1	0.066759	0.383472	0.852757	0.643898	1.30399	-0.052583	1.27393	0.508933	1.84318	0.830708	0.083187	0.275503	0.556096	0.480579	0.908826	0.1037	0.207237	0.753501	0.339637	1.18321	-0.019014	0.116941	0.367593	0.135092	0.61502	0.12613	0.260752	1.21042	0.432468	1.77637	-0.14329	0.866301	0.0318441	1.31278	0.0318347	-0.097053	0.621729	0.037787	0.985816	0.0379623
GABRA2	-0.0086983	0.128795	0.136172	0.213945	0.224805	0.15995	0.101061	1.34271	0.134274	1.91818	0.0097767	0.0654208	0.201481	0.0709491	0.334851	-0.023466	0.0512204	0.306871	0.0516849	0.537812	0.07045	0.571023	0.442228	0.884356	0.715163	0.0097548	0.153261	0.193379	0.248659	0.322083	-0.082934	0.593307	0.0383511	0.933078	0.0385172	-0.0482	0.295927	0.0110221	0.49715	0.0111424
GABRA3	0.19525	0.471122	1.53301	0.771369	2.13574	0.25069	0.111321	1.55342	0.161604	2.16029	0.03595	0.104229	0.544211	0.152878	0.888401	0.16801	0.0133581	1.59178	0.013497	2.20515	-0.010169	0.240763	0.266377	0.372337	0.4212	0.16791	0.21709	1.29425	0.351806	1.86395	-0.11526	0.691521	0.075142	1.0837	0.0810318	-0.073061	0.598927	0.0144972	0.950743	0.0147352
GABRA4	0.16483	0.111096	0.770805	0.178395	1.2023	0.17945	0.206496	0.926868	0.336846	1.39452	0.064172	0.02943	0.291205	0.0294207	0.51506	0.17711	0.00992322	0.696307	0.0100343	1.11103	0.27728	0.00110016	1.8498	0.000908625	2.47847	0.0068687	0.0156347	0.348363	0.0158329	0.595902	-0.054373	0.823504	0.10434	1.26088	0.134766	0.053533	0.393909	0.692675	0.653178	1.10477
GABRA5	-0.054089	0.303312	0.247982	0.532303	0.42329	0.0064932	0.263309	0.0859849	0.443903	0.108953	0.088734	0.0684709	0.372931	0.0755605	0.628914	-0.010276	0.283046	0.121116	0.489938	0.202359	0.19001	0.00191075	0.956049	0.00185405	1.4138	-0.048559	0.0566242	0.131979	0.0574463	0.219028	-0.017412	0.345111	0.0590753	0.585394	0.0598722	-0.055802	0.599721	0.126906	0.951947	0.20968
GABRA6	0.060318	0.380594	0.118456	0.63971	0.198363	-0.1452	0.833363	0.00558605	1.27621	0.00565205	-0.1184	0.324772	0.0391441	0.562329	0.0393723	-0.056035	0.397538	0.0169604	0.660668	0.0172088	-0.035436	0.181477	0.0276861	0.287165	0.0277555	-0.04333	0.0817652	0.0268213	0.0918475	0.0268814	-0.018704	0.0914292	0.0528556	0.102466	0.0528703	0.098215	0.0490902	0.523139	0.0492166	0.840975
GABRB1	0.097766	0.153626	0.466393	0.251921	0.763992	-0.0019883	0.116532	0.225943	0.177963	0.379874	0.088803	0.0394246	0.465974	0.0396291	0.765381	0.12386	0.0396244	0.510449	0.0398338	0.837884	0.0027074	0.148619	0.19885	0.20577	0.31373	0.019074	0.0657945	0.0826258	0.0684608	0.103771	-0.023304	0.193942	0.151232	0.308777	0.24543	-0.029169	0.570086	0.518543	0.905494	0.834281
GABRB2	0.040933	0.122151	0.380635	0.203689	0.639444	0.11549	0.266819	0.809248	0.450825	1.25013	0.069477	0.393619	0.328392	0.656808	0.567913	0.15927	0.194377	1.00308	0.317647	1.49771	0.15558	0.482066	1.30556	0.765204	1.84019	0.090615	0.1774	0.54286	0.2864	0.887999	-0.016101	0.53186	0.317196	0.840734	0.54685	0.03687	0.291002	0.648068	0.487262	1.04229
GABRB3	-0.079175	0.366057	0.313319	0.619427	0.54662	-0.059985	0.215019	0.265985	0.351806	0.464136	0.081427	0.21305	0.556721	0.35339	0.909777	-0.0064424	0.305772	0.972202	0.535347	1.4571	0.10085	0.0219611	0.0553298	0.0220159	0.0554828	-0.046232	0.0613752	0.519404	0.0628634	0.849029	-0.021103	0.33086	0.604394	0.555112	0.961976	-0.0088165	0.227041	0.656493	0.366087	1.05744
GABRG1	-0.17185	1.16515	0.205219	1.71591	0.340112	-0.083289	1.0356	0.0505758	1.52666	0.0515773	-0.027922	0.653197	0.0107638	1.05802	0.0108707	-0.13873	0.797457	0.0550044	1.23299	0.0580515	-0.038331	0.784389	0.388734	1.2001	0.644721	-0.10703	0.667562	0.257951	1.06861	0.450825	-0.024171	0.329615	0.623733	0.552485	0.992679	-0.074661	0.349799	0.544394	0.594944	0.873836
GABRG2	-0.057302	0.203107	0.00730513	0.336968	0.00744648	0.00012006	0.0831882	0.109948	0.0968394	0.174697	-0.14334	0.837256	0.0853766	1.28341	0.108463	-0.12699	0.875822	0.0467188	1.32873	0.0474594	0.036228	0.0496449	0.211718	0.0497423	0.332706	-0.028173	0.218582	0.0186209	0.35443	0.0188204	-0.099325	0.773374	0.201757	1.20162	0.32546	-0.0012063	0.0440526	0.101434	0.0441103	0.133459
GABRG3	-0.071206	0.343662	0.295232	0.588498	0.521131	-0.076455	0.33501	0.0255205	0.575886	0.0255574	-0.043559	0.211429	0.13418	0.3505	0.222088	-0.1189	0.572076	0.00131355	0.924198	0.00112193	-0.060877	0.548244	0.173847	0.853407	0.27684	0.101	0.152113	0.255222	0.246884	0.444966	0.063233	0.229229	0.232956	0.364486	0.377983	-0.0074647	0.255246	0.387216	0.417312	0.645795
GART	-0.14602	1.52906	0.252845	2.13221	0.433669	0.026915	0.584576	0.0320404	0.941916	0.0320404	-0.022219	0.201812	0.0859691	0.333098	0.110015	-0.05131	0.36515	0.156911	0.616993	0.259464	-0.069762	0.582545	0.353439	0.901183	0.584843	-0.059443	0.621838	0.161648	0.99285	0.266329	0.024289	0.0256081	0.563297	0.0256495	0.897429	0.027318	0.612877	0.538426	0.971632	0.864327
GCGR	0.056467	0.141824	0.077586	0.233907	0.0911452	-0.019069	0.0278296	0.695876	0.0278805	1.10971	0.035835	0.0512008	0.417982	0.0520911	0.693468	-0.016709	0.134618	0.0955008	0.221849	0.138424	-0.031519	0.200088	0.209518	0.313337	0.329541	0.023975	0.115222	0.135507	0.165287	0.224331	-0.011809	0.31546	0.0432555	0.522445	0.0434186	0.052457	0.127657	0.218309	0.193705	0.356074
GGCX	-0.091813	0.546391	0.139225	0.889916	0.229649	-0.086148	0.325663	0.562773	0.563233	0.918761	0.0064212	0.850473	0.962494	1.3007	1.44055	-0.081663	0.789628	0.442661	1.22342	0.73358	0.020968	0.406271	0.254293	0.666069	0.400903	-0.042933	0.320272	0.484882	0.555627	0.795175	0.033025	0.141908	0.259637	0.224703	0.428268	-0.096135	0.785474	0.148803	1.2171	0.24268
GLRA1	-0.40726	1.60095	0.0439613	2.21533	0.0440478	-0.16982	1.82582	0.0609253	2.45992	0.0648607	-0.2559	2.1013	0.182071	2.79067	0.300761	-0.21207	1.82524	0.0188159	2.45992	0.0190018	-0.075038	1.31443	0.201501	1.83869	0.317647	-0.29278	1.33904	0.0811103	1.91282	0.100656	-0.029544	1.44626	0.529884	2.03496	0.84588	-0.16192	1.50122	0.0887571	2.09865	0.106333
GNRHR	-0.083993	0.710389	0.0819697	1.12867	0.0996875	0.0074661	0.104633	0.027612	0.143585	0.0276907	-0.089124	0.572871	0.0274871	0.933078	0.0276074	-0.13293	1.13977	0.0681812	1.66587	0.0778093	-0.13337	1.15768	0.0122265	1.65084	0.0122846	-0.085677	0.461577	0.0387736	0.749239	0.038973	-0.20582	1.26474	0.0307798	1.80022	0.0308498	-0.049074	0.962972	0.218015	1.42736	0.355522
GPD2	0.17393	0.180377	1.20158	0.29682	1.76241	-0.06088	0.156861	0.874779	0.255003	1.33073	0.080311	0.0525173	0.912858	0.0536607	1.37773	0.012379	0.0692292	1.16875	0.0749046	1.7303	-0.054485	0.246325	0.606969	0.381335	0.944507	0.10187	0.386169	0.666815	0.643802	1.07494	-0.023699	0.116645	0.226301	0.151946	0.366521	0.051187	0.311215	0.39111	0.528547	0.651053
GRIA1	-0.18646	0.93011	0.0138152	1.39786	0.0140304	-0.15471	0.659893	0.052532	1.06607	0.0539213	-0.076845	0.240907	0.069591	0.407634	0.0785737	-0.16984	1.22793	0.0292581	1.78455	0.0292441	-0.061013	0.13225	0.00344455	0.165624	0.00349708	-0.14988	1.02884	0.0498884	1.51278	0.0510299	0.1365	0.123165	0.589915	0.167958	0.94002	0.026946	0.234987	0.61302	0.379812	0.983928
GRIA2	0.058761	0.535674	0.505247	0.872312	0.823706	0.094951	0.23896	0.613198	0.395968	1.0046	-0.026731	0.355916	0.208057	0.604726	0.34727	0.1396	0.845728	0.832624	1.29262	1.28123	0.088365	0.052483	0.745694	0.0524585	1.15836	0.089722	0.418255	0.336582	0.687083	0.57945	-0.074582	0.443878	0.121363	0.719285	0.180114	-0.055066	0.254855	0.00420691	0.416677	0.00429901
GRIA3	0.054734	0.217678	0.404548	0.363773	0.672294	0.055734	0.158647	0.0787038	0.257778	0.0939291	0.060113	0.0987597	0.124794	0.137809	0.207643	0.072174	0.0402195	0.538081	0.0404483	0.883226	0.16179	0.0137121	1.69133	0.0139138	2.31323	-0.0021231	0.116202	0.229907	0.168015	0.391121	-0.065346	1.03523	0.0883631	1.51273	0.102466	-0.10942	1.01015	0.00411483	1.48616	0.00422006
GRIA4	0.079775	0.0665684	0.416994	0.0731895	0.690711	0.086648	0.135768	0.37547	0.223342	0.632234	-0.14434	0.507477	0.0231413	0.826493	0.0232695	-0.11838	0.314957	0.119352	0.548797	0.19984	0.016895	0.268242	0.15819	0.416677	0.254449	-0.12615	0.697756	0.146101	1.11103	0.241118	-0.10576	0.896607	0.144923	1.34651	0.236662	-0.12766	2.01633	0.709965	2.68152	1.12688
GRIK1	-0.12741	1.41221	0.309334	1.99844	0.540894	-0.055098	0.37641	0.116804	0.631174	0.196133	-0.022518	0.70932	0.0523066	1.12678	0.0537738	-0.033233	0.358159	0.0208615	0.607215	0.0209025	-0.13635	0.615629	0.0222581	0.948423	0.0223313	-0.19058	1.59078	0.0383037	2.19889	0.038465	0.20478	0.0931749	1.521	0.105213	2.11931	-0.096017	0.781438	0.240355	1.21144	0.396617
GRIK2	0.049804	0.348897	1.23333	0.595936	1.79953	0.19183	0.000682378	1.22866	0.000604089	1.79415	0.27173	0.140094	0.99555	0.230733	1.48399	0.12439	0.0505612	1.27015	0.0509224	1.83893	0.044219	0.128485	0.297337	0.157372	0.475955	0.10371	0.710188	0.585746	1.12688	0.961499	0.18792	0.0734261	1.53847	0.0761863	2.13892	-0.015229	0.0680898	0.246723	0.070622	0.408991
GRIK3	0.092293	0.192113	0.310833	0.317729	0.542921	0.12936	0.0454343	0.428932	0.0454632	0.709098	0.095102	0.218877	0.625508	0.364265	1.02377	-0.17606	0.924198	0.921724	1.38628	1.39102	0.012828	0.198569	0.361531	0.311304	0.602112	0.053014	0.182342	0.568668	0.294162	0.933339	-0.0065689	0.66376	0.514151	1.03967	0.823533	-0.048755	0.862931	0.480224	1.30971	0.77744
GRIK4	0.069027	0.0555371	0.552145	0.057848	0.898665	-0.094481	0.308494	0.526732	0.539373	0.858488	0.042878	0.500794	0.851829	0.815848	1.30401	0.032655	0.127797	0.241876	0.211789	0.419954	0.047728	0.164107	0.454631	0.251169	0.73189	-0.044735	0.15281	0.892214	0.247944	1.35352	-0.29927	2.57089	0.161396	3.28824	0.261085	0.0088619	0.548521	0.207454	0.872215	0.33727
GRIK5	0.03745	0.253817	0.362961	0.437231	0.615109	0.15946	0.0989124	0.923505	0.129192	1.39039	0.06483	0.233833	0.524634	0.392963	0.856517	0.10977	0.0202969	0.357526	0.0202696	0.6094	0.15084	0.0124276	1.02756	0.012508	1.49994	0.17041	0.119049	1.06612	0.176506	1.58294	-0.040768	0.157478	0.0191289	0.253677	0.019256	-0.047073	0.806625	0.0242145	1.24195	0.0243431
GRIN1	0.013992	0.495597	0.127325	0.809921	0.211513	0.066729	0.764143	0.364054	1.19246	0.616993	-0.089017	0.42828	0.104699	0.707124	0.159254	0.033168	0.115556	0.219049	0.17907	0.371764	-0.043437	0.273746	0.104655	0.425436	0.120342	0.054545	0.450776	0.0683947	0.73358	0.077176	0.2059	0.11334	1.11394	0.144699	1.61959	0.14356	0.00508923	1.40385	0.00522547	1.9867
GRIN2A	0.23364	0.328142	0.985186	0.567351	1.46857	0.07705	0.130563	0.0405388	0.215932	0.0407105	0.18068	0.239058	0.867676	0.403821	1.32338	0.1547	0.0874857	0.643019	0.106333	1.04512	0.18813	0.205066	0.817044	0.320572	1.2526	0.10288	0.295275	0.650004	0.5026	1.05446	0.077587	0.142867	0.524285	0.22806	0.837645	-0.073279	0.92376	0.313265	1.38059	0.546147
GRIN2B	-0.082272	0.206734	0.298346	0.343796	0.525609	-0.18794	1.35441	0.0126779	1.92996	0.01283	-0.081917	0.864613	0.232288	1.31812	0.394049	-0.0078877	0.445814	0.451095	0.730837	0.746735	0.11134	0.720607	0.812	1.09865	1.24646	0.052334	2.17826	0.332323	2.86973	0.573765	0.11174	0.913889	0.697518	1.36673	1.11069	0.03863	0.22892	0.184575	0.368922	0.299011
GRIN2C	0.051598	0.57659	0.345179	0.94203	0.590473	-0.092162	0.247184	0.003042	0.412076	0.00312511	0.13067	0.0383511	0.840734	0.0385172	1.29051	-0.062238	0.464111	0.11639	0.757285	0.195527	-0.0071123	0.783043	0.419577	1.19757	0.68447	0.081153	0.288345	0.343375	0.488598	0.588801	0.093159	0.201674	0.618831	0.320963	0.98464	-0.030781	0.416654	0.368211	0.683631	0.620259
GRIN2D	-0.0024723	0.275855	0.202462	0.48601	0.334898	0.092217	0.0897012	0.460309	0.1094	0.756317	0.010093	0.143573	0.11163	0.236288	0.183116	0.066086	0.0484682	0.464061	0.0486916	0.765609	-0.018766	0.275618	0.0339146	0.428408	0.0340649	0.0098313	0.0946089	0.172346	0.115794	0.284498	-0.075087	1.69176	0.604097	2.31394	0.96138	-0.024803	1.30496	0.355404	1.86395	0.602721
GRIN3A	0.077037	0.0807022	0.535242	0.0976816	0.870503	-0.014749	0.390086	0.390406	0.650256	0.653451	0.092593	0.0612002	0.676026	0.0648203	1.0858	0.1457	0.00507605	0.827222	0.00521229	1.27391	0.17614	0.00575326	0.641057	0.00583688	0.994091	0.082909	0.0289748	0.19071	0.0289794	0.317142	-0.023108	0.618993	0.333304	0.970697	0.573196	-0.097945	1.31977	0.735371	1.88599	1.15836
GRIN3B	0.065727	0.194819	0.516984	0.322712	0.841215	0.011294	0.164069	0.260744	0.266329	0.452225	0.023772	0.611934	0.100366	0.998137	0.146776	0.10485	0.262299	0.150231	0.444966	0.248067	0.039519	0.115664	0.0358724	0.132644	0.036165	0.064782	0.240355	0.619644	0.393049	1.01614	0.058421	1.16121	0.510998	1.6707	0.8187	-0.02927	0.443131	0.337261	0.721269	0.578742
GRM2	-0.023783	0.187695	0.0476048	0.309866	0.0480023	-0.045405	0.317611	0.0539164	0.552207	0.055779	-0.28909	1.13675	0.0429197	1.6707	0.0431403	-0.1668	0.816616	0.0935033	1.25629	0.132644	-0.2648	1.16844	0.0169604	1.66418	0.0172088	-0.076947	0.443119	0.206203	0.722712	0.345256	0.056608	0.230305	0.573896	0.366239	0.91421	0.17777	0.301665	0.80721	0.507938	1.24401
GRM3	0.10471	0.342313	0.881636	0.586734	1.33808	0.19126	0.715682	1.46829	1.13452	2.06276	0.076078	0.216325	0.297578	0.35925	0.52459	0.10642	0.00598216	0.222066	0.00607464	0.377973	0.05454	0.0819644	0.149317	0.0837777	0.228611	0.084118	0.186059	0.55134	0.300154	0.902465	-0.052989	0.788639	0.252464	1.22	0.414607	-0.11358	0.744269	0.276544	1.16796	0.468623
GRM5	0.051606	0.352021	0.810706	0.599877	1.25104	0.055244	0.540864	0.541513	0.870729	0.882066	0.02277	0.103028	0.554225	0.149489	0.905424	0.021773	0.260855	0.223408	0.442084	0.38074	0.038194	0.391913	1.59753	0.643802	2.20575	0.04214	0.274538	0.252006	0.459984	0.438088	0.012096	0.601002	0.567464	0.944354	0.903925	-0.018551	0.710389	0.1888	1.12699	0.306308
GSK3A	0.060139	0.103689	0.391795	0.154245	0.654783	-0.045744	0.865409	0.217893	1.31592	0.364567	0.036124	0.151675	0.335029	0.248413	0.577098	0.10057	0.532955	0.41628	0.860436	0.692868	0.12927	0.524823	0.416371	0.821714	0.679895	0.052612	0.833866	0.260538	1.27503	0.45715	0.098172	0.0299648	0.351523	0.0299555	0.597326	0.042975	0.0824525	0.0826153	0.0909149	0.0948898
GSK3B	0.045718	0.22674	0.302396	0.381178	0.531047	-0.10466	0.870375	0.166719	1.32165	0.273419	-0.029325	0.556158	0.102917	0.903925	0.154133	-0.026724	0.504164	0.189371	0.816673	0.316656	-0.11771	0.769756	0.337242	1.17698	0.552207	0.018911	0.162828	0.478561	0.263444	0.785713	-0.070938	0.35931	0.128141	0.606583	0.201453	0.10196	0.0633958	0.890624	0.0647246	1.34454
GSR	-0.013213	0.22889	0.320945	0.385314	0.557238	-0.051989	0.314697	0.668674	0.548106	1.07706	-0.1283	0.904168	0.158716	1.36469	0.261085	0.059449	0.137654	0.0477114	0.226199	0.0486916	-0.11196	0.453248	0.2597	0.728344	0.410017	-0.015435	0.313542	0.0381567	0.542542	0.0382942	0.023603	0.0865464	0.13085	0.0944578	0.210934	-0.036683	0.851027	1.00179	1.29589	1.48146
GUCY1B1	-0.078606	0.793039	0.0153197	1.22977	0.0155402	-0.036043	0.0626075	0.378813	0.0651331	0.637423	0.0066935	0.443818	0.148161	0.730744	0.243653	-0.036846	0.526542	0.191803	0.850258	0.32109	-0.051369	0.0401814	0.202469	0.0404006	0.319112	0.078063	0.13941	0.502683	0.228611	0.823619	0.044529	0.0394246	0.142149	0.0396291	0.232466	0.018678	0.157297	0.0378675	0.254199	0.0380429
HCK	0.033476	0.138448	0.079084	0.228677	0.0939722	-0.044442	0.144426	0.148503	0.236527	0.243996	0.063818	0.0391441	0.448745	0.0393723	0.739738	-0.12656	0.331195	0.0552756	0.570943	0.058419	0.044683	0.10349	0.303897	0.113008	0.488705	0.084632	0.237261	0.256067	0.387301	0.446663	-0.071414	0.580904	0.0452415	0.913783	0.0452366	-0.041721	0.360085	0.251556	0.608412	0.418357
HCN4	0.13542	0.116043	0.562281	0.194982	0.915781	-0.050099	0.33293	0.10156	0.57305	0.148638	0.023849	0.277465	0.642809	0.485838	1.04478	0.025388	0.237779	0.261212	0.395968	0.462849	0.054337	0.153743	0.513796	0.220065	0.811803	-0.041078	0.502186	0.375563	0.8076	0.633241	0.16878	0.0229856	1.98122	0.0231092	2.6451	0.16564	0.0128881	1.68943	0.0130268	2.31404
HCRTR1	0.0065829	0.387248	0.379312	0.649113	0.637649	-0.007777	0.26942	0.560336	0.456801	0.914317	0.069493	0.103402	0.426258	0.150562	0.705843	0.1931	0.298061	1.11032	0.522531	1.64361	-0.086945	0.271947	1.10443	0.422497	1.5947	0.1396	0.188633	0.8288	0.304623	1.27503	0.0066538	0.359777	0.114339	0.607285	0.159254	0.021336	0.601799	0.397593	0.955029	0.65914
HCRTR2	0.12478	0.657795	1.09841	1.06396	1.61869	0.19174	0.581632	1.54385	0.937192	2.14896	0.00018351	0.534186	0.233609	0.867484	0.396866	0.075876	1.0533	0.494267	1.55063	0.813241	-0.042956	0.30353	0.185726	0.475474	0.294162	0.13283	0.618704	0.433786	0.987374	0.718648	0.04205	0.128234	0.716088	0.181609	1.13451	-0.02523	0.164075	0.615127	0.264593	0.987374
HDAC1	0.22238	1.51817	0.854866	2.11835	1.3064	0.18749	1.42391	0.716744	2.00794	1.137	0.13671	0.953427	0.402393	1.42471	0.670277	0.10018	1.06813	0.570781	1.57209	0.941043	0.088208	1.17321	0.303024	1.67081	0.487182	0.22941	0.821253	0.889747	1.25995	1.35038	-0.10351	0.658902	0.0266089	1.03167	0.0266735	-0.14414	0.710924	0.00340078	1.12756	0.00346644
HDAC10	0.1282	0.0137793	1.01944	0.0139632	1.51312	0.032657	0.0746312	0.200708	0.0825838	0.332603	0.052678	0.246892	0.395806	0.419759	0.661046	0.20666	0.218482	0.885823	0.359389	1.34678	0.001267	0.151632	0.412626	0.214129	0.674854	0.11271	0.025143	0.849213	0.0252029	1.30155	0.10588	0.113667	0.776348	0.145287	1.20587	0.060788	0.00986991	0.312989	0.00998099	0.545735
HDAC11	0.12968	0.326288	1.0164	0.564841	1.50882	0.29645	0.398809	0.994948	0.661384	1.48214	0.18788	0.316017	0.74936	0.550306	1.17707	-0.033365	0.1949	0.0797932	0.318623	0.0996383	0.03298	0.221024	0.223553	0.343624	0.351162	0.02173	0.193549	0.487209	0.312623	0.799286	0.03231	0.506919	0.466711	0.806375	0.755426	-0.051975	0.274766	0.079282	0.454322	0.0890769
HDAC2	-0.11639	2.03782	0.287687	2.73643	0.509873	-0.12069	0.926905	0.291324	1.38902	0.515145	0.027082	1.36742	0.0814245	1.94447	0.100201	-0.047551	0.595235	0.148191	0.961499	0.244766	0.0046389	0.0791986	1.12572	0.0805767	1.6186	-0.04931	0.722551	0.298113	1.14231	0.525521	-0.018776	0.11099	0.183944	0.139213	0.296073	0.091461	0.0898667	0.783755	0.103562	1.21621
HDAC3	-0.15668	0.916247	0.167325	1.38117	0.274097	0.013123	0.133099	0.147911	0.219603	0.243227	0.051851	0.295661	0.536525	0.521679	0.875365	-0.024758	0.398483	0.132444	0.661743	0.220086	-0.10226	0.556878	0.104229	0.864963	0.119609	-0.070739	0.220627	0.0949493	0.357723	0.133724	0.01113	0.0251568	0.0429677	0.0252121	0.0431403	0.085149	0.0213631	0.333454	0.0214041	0.573765
HDAC4	0.10873	1.00282	0.541604	1.49217	0.880381	0.087163	0.282846	1.09696	0.485678	1.6186	0.024301	1.11866	0.74756	1.6438	1.17496	0.021337	0.294983	1.51703	0.515145	2.11825	0.037906	0.154449	0.500904	0.221936	0.793282	0.063703	0.0710412	0.981341	0.0756018	1.4676	0.027822	0.0755346	0.722574	0.0790579	1.14222	-0.16578	0.911651	0.0580068	1.36592	0.0592843
HDAC5	0.056264	0.0699684	0.387333	0.0786569	0.6489	0.093206	0.0167076	0.300509	0.0169604	0.528723	0.092714	0.0620861	0.300258	0.0660473	0.528518	0.058797	0.0150723	0.820419	0.0152927	1.26558	0.20208	0.00735371	1.66017	0.00749508	2.2759	0.020817	0.171966	0.455795	0.277489	0.751781	-0.081324	2.04586	0.189317	2.71858	0.304974	-0.074115	1.11049	0.34034	1.61284	0.583043
HDAC6	0.087269	0.0480508	0.55644	0.0486188	0.905878	0.093434	0.0701725	0.244727	0.0757569	0.418357	0.076379	0.571217	0.459996	0.930591	0.756689	-0.0048984	0.311874	0.131755	0.544044	0.219028	0.0031497	0.179149	0.0470043	0.283613	0.0470527	-0.019914	0.10245	0.481249	0.132379	0.790056	0.07322	0.0526251	0.708032	0.0525369	1.12387	0.10452	0.469544	1.24761	0.758155	1.80385
HDAC7	0.13299	0.108095	0.846155	0.168073	1.29616	-0.048633	0.245981	0.38638	0.40966	0.648107	0.19062	0.18718	1.34452	0.307823	1.92053	0.11941	0.956559	0.496604	1.42481	0.816702	-0.026798	0.940929	0.257251	1.39482	0.405928	-0.0057918	0.0778509	0.39572	0.0856833	0.661384	-0.030722	0.321728	0.476228	0.53493	0.768148	0.23922	0.00963894	1.23844	0.00974553	1.79132
HDAC8	-0.047613	0.142583	0.152995	0.235025	0.250735	-0.088981	0.699383	0.557724	1.11322	0.909883	-0.059291	0.102648	0.0145421	0.148583	0.0147936	-0.070061	0.528884	0.0070049	0.853965	0.00707111	-0.04889	0.723423	0.340378	1.10306	0.558808	-0.048542	0.334147	0.332631	0.574466	0.574189	0.084356	0.0817285	0.607479	0.0872308	0.967099	0.11564	0.0412976	0.999002	0.0415173	1.47868
HDAC9	-0.067719	0.952219	1.45364	1.4249	2.04605	-0.10671	0.498735	0.229295	0.806792	0.386348	0.081417	0.602842	0.583876	0.981966	0.956402	-0.064731	0.350315	0.157847	0.596845	0.261156	-0.27914	0.815933	0.462345	1.25078	0.741938	-0.083021	0.326804	0.367938	0.564633	0.623004	0.045163	0.230918	0.444555	0.367118	0.724366	-0.019874	0.0854982	0.184044	0.0958635	0.298139
HMGCR	-0.1129	1.33031	0.307365	1.90466	0.537902	0.068769	0.0546792	0.0591599	0.055542	0.0624721	0.13752	0.0143086	0.427012	0.0145556	0.707124	0.094391	0.207783	0.475305	0.340502	0.783016	-0.0059058	0.103006	0.132156	0.112321	0.17907	0.089946	0.0812831	0.192032	0.0911023	0.31961	-0.013682	0.323608	0.900078	0.539162	1.35341	0.1559	0.0268213	0.50034	0.0268814	0.8076
HPD	-0.11031	0.552857	0.033863	0.900907	0.0340179	0.074579	0.00267042	0.301047	0.0026879	0.529384	-0.026849	0.131838	0.0813302	0.218223	0.099999	0.0092374	0.0211943	0.224157	0.0212536	0.382224	-0.0085517	0.194234	0.139494	0.305097	0.198185	0.011117	0.0582203	0.157422	0.0591599	0.25944	0.13078	0.169662	0.845941	0.271557	1.29051	0.10935	0.0274593	0.434353	0.0275657	0.711393
HRH1	-0.057992	0.327893	0.0551819	0.566935	0.0572431	0.029965	0.0348783	0.142565	0.0351419	0.235017	-0.045857	0.271111	0.072681	0.471405	0.0837356	-0.041315	0.153045	0.0133895	0.249553	0.0135328	0.034516	0.302649	0.333913	0.473751	0.545277	0.025234	0.920132	0.0328266	1.37792	0.0328734	0.13388	0.604394	0.491147	0.949582	0.789949	-0.056999	0.138	0.4173	0.226126	0.687083
HRH2	0.11412	0.0647447	0.425483	0.0703716	0.703291	0.02853	0.379364	0.0322883	0.635336	0.0322929	-0.08319	0.0552953	0.028803	0.0572927	0.0288262	-0.092554	0.345044	0.326242	0.589526	0.565559	-0.024338	0.216289	0.201944	0.336488	0.318379	0.050249	0.0376165	0.0935303	0.0377965	0.129719	0.20634	0.00115676	1.66254	0.000960853	2.28098	0.056464	0.468559	1.52589	0.756863	2.12584
HRH3	-0.13972	0.522156	0.372092	0.850504	0.627162	0.014436	0.311954	0.777336	0.544135	1.21064	-0.074215	0.144547	2.45875	0.237794	3.15828	-0.061022	0.393328	0.652475	0.655058	1.05744	-0.0071878	0.946729	0.536495	1.40102	0.84203	-0.12192	0.59568	1.45327	0.951597	2.04595	0.038315	0.205122	0.341693	0.326435	0.584459	0.14488	0.002142	0.676377	0.00212891	1.08561
HRH4	-0.07139	0.261854	0.0585184	0.45447	0.0613452	-0.087962	0.137207	0.0459361	0.22541	0.04625	0.046836	0.0907971	0.431904	0.118113	0.714938	-0.013118	0.172411	0.293043	0.280321	0.518085	-0.011029	0.145943	0.482435	0.198185	0.768225	0.076183	0.245636	0.354018	0.403392	0.603452	0.085064	0.101456	0.200908	0.120044	0.324194	-0.082495	0.413627	0.0221073	0.679293	0.0221713
HSD3B2	-0.053947	0.249793	0.0390205	0.428547	0.0392582	-0.06747	0.469455	0.0286731	0.763286	0.0286546	-0.043004	0.26532	0.33033	0.458783	0.570619	-0.082481	0.387767	0.0747704	0.647875	0.0892582	-0.0336	0.69394	0.192539	1.06027	0.304238	-0.067666	0.377289	0.0634561	0.631341	0.0691732	0.099598	0.0332858	0.757409	0.0333656	1.18403	0.012831	0.256271	0.488772	0.419246	0.790244
HTR1A	-0.076792	1.33782	0.632327	1.91233	1.03203	-0.080459	0.712176	0.530473	1.13008	0.863882	-0.14192	0.738309	0.0909042	1.16283	0.121513	-0.074257	1.17225	0.528723	1.71182	0.867644	-0.13023	0.584576	0.289282	0.903959	0.461414	0.014676	1.06853	0.536988	1.56529	0.877751	-0.11507	0.611313	0.108797	0.959358	0.145585	0.029034	0.0765228	0.0391964	0.0822477	0.0394008
HTR1B	0.094121	0.594619	0.870375	0.971307	1.32566	0.010809	0.0292023	0.657775	0.0291791	1.06386	-0.065794	0.387831	0.303338	0.649326	0.532421	-0.053784	0.465657	0.881669	0.759251	1.34147	0.15027	0.10048	0.32867	0.108295	0.534245	0.059431	0.169475	0.679604	0.273419	1.08993	0.17738	0.126575	1.61506	0.177172	2.22975	0.13648	0.137362	1.67254	0.225242	2.29447
HTR1D	0.13452	0.0482886	0.957188	0.0489346	1.43201	-0.075852	0.47125	0.497573	0.765888	0.813241	-0.071773	0.201094	0.479936	0.331754	0.786775	0.065794	0.11997	0.227568	0.193305	0.38935	0.028668	0.118986	0.167242	0.138986	0.267277	-0.027301	0.162285	0.536032	0.262712	0.876214	0.021764	0.0580416	0.605496	0.0582601	0.96377	0.097778	0.0107994	0.728275	0.0109108	1.15018
HTR1F	0.052633	0.0634913	0.254878	0.0685014	0.437909	0.014415	0.0157698	0.314769	0.01595	0.548951	0.056818	0.357456	0.435452	0.607127	0.720173	0.058253	0.259511	0.680124	0.439125	1.09067	0.12057	0.0192378	0.402897	0.0193695	0.662281	0.018952	0.7286	0.3935	1.15026	0.658249	0.046666	1.03859	0.735654	1.51664	1.15826	-0.024091	0.482487	0.504026	0.775933	0.813241
HTR2A	0.14755	0.136421	1.47774	0.225308	2.07317	0.35927	0.514705	3.50636	0.830708	4.31324	0.23762	0.289028	2.81573	0.510717	3.58361	0.34159	0.0155492	4.26431	0.0157563	5.20234	0.090793	0.515344	1.49715	0.809836	2.09269	0.16518	0.139093	1.60145	0.228126	2.21763	-0.027332	0.768964	0.998656	1.19657	1.47413	0.070985	0.199455	0.484974	0.320572	0.784495
HTR2B	0.10141	0.042522	0.878966	0.0427328	1.33433	0.054737	0.0195557	0.66326	0.0196511	1.0704	0.090162	0.0638433	0.703313	0.0685625	1.1196	0.065665	0.0527134	1.33707	0.0532432	1.91154	-0.0024143	0.568058	0.35163	0.880282	0.581251	0.093244	0.0627229	0.71451	0.0645885	1.13469	-0.035422	0.360404	1.59618	0.608271	2.20505	0.0052336	0.190205	0.303687	0.30557	0.527039
HTR2C	-0.045266	0.269129	0.337148	0.470467	0.579566	-0.038923	0.494172	0.800409	0.799806	1.23952	-0.0291	0.0476774	0.437113	0.0480411	0.72262	0.072682	0.284682	0.412671	0.493292	0.687801	0.070187	0.0805924	0.507757	0.0822477	0.803437	-0.0032178	0.159938	0.285712	0.25903	0.507938	-0.17263	2.45751	0.000356268	3.15727	0.000304113	-0.025503	0.14671	0.036779	0.239035	0.0369729
HTR3A	0.016898	0.193732	0.151017	0.320645	0.247598	0.10873	0.0219108	0.889276	0.0219656	1.34858	0.070723	0.155156	0.149342	0.253833	0.24543	0.11975	0.0372472	0.810678	0.0374649	1.25383	0.20724	0.0247291	1.88426	0.0248578	2.51972	0.15209	0.0560754	0.859115	0.0568469	1.31443	-0.057364	0.156113	0.20751	0.251696	0.334128	0.06159	0.032747	0.479228	0.0327985	0.775933
HTR3B	0.03754	0.334466	0.978728	0.576017	1.4605	0.0094346	0.332426	0.603766	0.572449	0.987669	0.004008	0.205233	1.35392	0.339324	1.92985	0.077781	0.314402	1.25327	0.547861	1.8197	-0.034048	0.309733	0.495978	0.487262	0.78704	0.025936	0.338055	0.725403	0.579467	1.1487	0.070316	0.0403958	0.399386	0.0405913	0.660449	-0.022437	0.0371006	0.0747601	0.0372993	0.0822477
HTR3C	-0.078687	0.843027	0.331856	1.29234	0.572368	-0.10078	0.635149	0.0749098	1.02422	0.0869176	-0.10852	0.55396	0.0753073	0.900388	0.0881289	-0.070449	0.391249	0.0586725	0.652475	0.0629939	-0.11952	1.62291	0.493522	2.23706	0.783676	-0.18473	1.74163	0.0609253	2.37041	0.0655369	-0.018533	0.343136	0.557505	0.581169	0.888401	-0.058254	0.502227	0.204315	0.80482	0.331838
HTR3D	-0.061211	0.734192	0.113064	1.15845	0.182858	-0.1184	1.59532	0.0303325	2.20515	0.0303884	-0.096174	1.1052	0.26276	1.62582	0.459145	0.04032	1.51817	0.117606	2.11742	0.197302	-0.09482	1.36096	0.0129418	1.89867	0.0131119	-0.071008	2.45875	0.0961994	3.15839	0.137028	0.094972	0.244491	0.76675	0.390075	1.19486	0.012186	0.398886	0.24202	0.65914	0.39991
HTR3E	0.090182	0.153917	0.437921	0.252332	0.722299	-0.020529	0.0676937	0.464326	0.0722448	0.762004	0.063481	0.130557	0.335584	0.216325	0.577804	-0.032848	0.52443	0.262895	0.846643	0.466622	-0.10828	1.08924	0.564379	1.57167	0.881669	0.017043	0.266722	0.130147	0.443806	0.216246	-0.03954	1.00313	0.0289423	1.47413	0.0289562	-0.11011	1.36176	0.102978	1.93685	0.137028
HTR4	-0.17416	1.53966	0.0238931	2.14313	0.0240308	-0.0024696	0.623569	0.765787	1.00527	1.19683	-0.053451	0.167696	0.212561	0.274358	0.355394	0.093296	0.0567578	0.566294	0.0582998	0.933339	-0.12774	0.803078	0.0720961	1.22967	0.0732975	-0.022958	0.0935195	0.710924	0.113695	1.13008	-0.062585	0.51496	0.0271494	0.817443	0.027228	-0.10615	1.31727	0.0491631	1.8819	0.0494258
HTR6	0.11865	0.0734878	0.642294	0.0844208	1.04406	0.068591	0.0354528	0.316143	0.0356885	0.550568	0.17796	0.0290212	1.49005	0.0290212	2.08808	0.023592	0.322302	0.169238	0.558808	0.28013	-0.098268	0.259243	0.291401	0.402151	0.465377	0.051173	0.284874	0.485891	0.480658	0.797022	-0.23819	1.51422	0.277366	2.11295	0.462811	-0.04462	0.498968	0.26532	0.799806	0.445281
HTR7	0.075243	0.0533365	0.332977	0.0549945	0.573977	-0.0178	0.0511569	0.0247934	0.0514648	0.024913	-0.084173	0.320736	0.184382	0.556784	0.304974	-0.050971	0.312908	0.0843575	0.545735	0.109842	-0.030467	0.214499	0.0526545	0.333735	0.0525712	-0.033837	0.716224	0.0354528	1.13469	0.0356885	-0.11904	1.06095	0.121817	1.54439	0.181233	-0.055562	0.242915	0.226682	0.394178	0.370743
IDH1	0.016691	0.458421	0.258329	0.753477	0.445051	-0.10529	0.635899	0.177675	1.0255	0.2922	-0.1761	1.23747	0.262148	1.80393	0.45771	0.039435	0.123638	0.23349	0.205589	0.401899	-0.0055795	0.292805	0.171914	0.45715	0.274023	0.028363	0.19158	0.312221	0.309388	0.545399	0.0035525	0.137231	0.267831	0.208738	0.443758	-0.084138	0.597464	0.00548928	0.948423	0.00557286
IDH2	0.10822	0.00645356	0.71593	0.00651086	1.13569	0.068226	0.439113	0.972243	0.719718	1.45309	0.12129	0.0717578	0.784838	0.0808644	1.22066	0.048799	0.0440526	0.562995	0.0441103	0.92786	0.086474	0.0895464	0.385683	0.0931641	0.640791	0.158	0.00373794	1.5067	0.00380366	2.10791	-0.055081	0.701671	0.0525467	1.09993	0.0525369	-0.084432	1.15589	0.238854	1.6716	0.393576
IGF1R	-0.092506	0.662441	0.103689	1.06947	0.15268	-0.2282	3.31006	1.73721e-05	4.07097	3.47449e-05	-0.14522	0.808074	0.0036372	1.24734	0.00369414	-0.10275	1.45449	0.00443061	2.04595	0.00456226	-0.14018	0.838572	0.00772491	1.27746	0.00785756	-0.23892	1.76226	0.000551905	2.39016	0.000486682	0.034298	0.036014	0.521924	0.0362972	0.834518	0.0045622	0.307876	0.0482643	0.521044	0.0483274
IKBKB	-0.056866	0.494538	0.11673	0.808018	0.195997	0.17856	0.0674298	0.71451	0.0717988	1.13423	0.10462	0.0319095	0.235757	0.0319048	0.401396	0.12931	0.220317	0.420342	0.362831	0.698796	0.061006	0.00792832	0.0490902	0.00803006	0.0492166	0.12393	1.14821	0.287089	1.66774	0.509634	-0.10028	0.302074	0.118513	0.496659	0.171791	-0.19224	1.67496	0.00142247	2.29499	0.0012308
IMPA1	-0.053183	0.861824	0.525027	1.31584	0.85412	-0.013617	0.0922072	0.102323	0.114854	0.150771	-0.053359	0.584042	0.755475	0.951481	1.18485	0.022402	0.0597675	0.49336	0.0618206	0.811803	-0.040644	0.916318	0.357793	1.36683	0.593988	0.02641	0.508428	0.363462	0.816673	0.616993	-0.095946	0.699644	0.00561685	1.09628	0.00567845	-0.026994	0.372235	0.0851229	0.624263	0.0996383
IMPDH1	0.089346	1.07794	1.31416	1.59481	1.88619	0.051097	0.86774	0.217083	1.31864	0.362831	0.17282	0.894728	0.877784	1.35341	1.33399	-0.19242	1.05471	1.08342	1.55289	1.60817	0.13523	0.779997	0.448501	1.19246	0.723929	0.099201	0.780285	1.14984	1.21064	1.69951	0.05633	1.01778	0.545887	1.49197	0.870568	-0.00047155	0.688564	0.493508	1.09464	0.797022
IMPDH2	0.032641	0.0259168	0.335114	0.0259952	0.57682	0.055802	0.0256219	0.25206	0.0256726	0.433728	0.15193	0.000547556	2.24538	0.000477987	2.96019	0.039854	0.0868752	0.192621	0.105047	0.322585	0.05914	0.089824	0.245904	0.0935464	0.386348	0.12137	0.0129015	0.917861	0.0130626	1.38532	0.12304	0.302701	0.983886	0.498037	1.45625	0.03924	0.474748	1.21632	0.765204	1.76346
INSR	-0.041815	1.01886	0.28208	1.51312	0.498202	-0.20438	2.20774	0.578906	2.90932	0.946269	-0.119	1.65277	0.230859	2.27412	0.391025	-0.15853	1.48451	0.38582	2.08068	0.649209	-0.20962	2.29455	0.210603	2.97671	0.331065	-0.16733	1.36572	0.122663	1.94131	0.204433	-0.11443	1.05932	0.189049	1.54263	0.304501	-0.069546	0.360245	0.0503417	0.608659	0.050488
ITGB3	-0.0033818	0.514421	0.419748	0.838123	0.694778	-0.002795	0.549782	0.0571193	0.884356	0.0597824	0.044357	0.130405	0.166241	0.216139	0.273077	-0.008323	0.332556	0.267654	0.57266	0.477438	0.0927	0.00586769	0.711415	0.00595134	1.10018	-0.040758	0.400041	0.0577984	0.661484	0.0611802	0.027182	0.195377	0.357862	0.311127	0.605461	-0.020877	0.385535	0.101511	0.64237	0.133724
ITK	0.078594	0.268443	0.721429	0.468777	1.14241	0.062715	0.0909684	0.301569	0.112096	0.530046	0.085185	0.00813182	0.374081	0.00819378	0.630469	0.16133	0.423152	0.882	0.696912	1.34188	-0.070548	0.544835	0.554489	0.848201	0.867644	0.080317	0.191006	0.68029	0.308423	1.09067	-0.056424	0.586683	0.303495	0.922814	0.515985	0.016686	0.108758	0.241043	0.14242	0.397929
JAK1	-0.050788	0.343461	0.529075	0.588296	0.86053	-0.035006	0.0418807	0.242938	0.0420624	0.414742	0.12222	0.0815607	0.751389	0.0981822	1.17975	-0.044061	0.523342	0.189929	0.845272	0.317638	0.073411	0.0840622	0.160089	0.0862126	0.257008	0.20764	0.0805087	1.07655	0.089808	1.59673	0.013861	0.109171	0.616328	0.135311	0.980095	-0.06557	0.935804	0.183639	1.39482	0.297389
JAK2	0.00067587	0.28541	0.210483	0.506695	0.349673	0.10752	0.0932126	0.753231	0.116969	1.18152	0.20009	0.162721	1.31798	0.266257	1.89049	0.13871	0.0270062	1.02523	0.0270339	1.52773	0.19581	0.124539	1.2829	0.14985	1.8118	0.095535	0.170574	0.502725	0.275233	0.823706	0.073442	0.0474739	0.429819	0.0475272	0.702831	0.049137	0.144875	0.733322	0.2364	1.15582
JAK3	-0.072687	0.39906	0.0457382	0.664943	0.0459843	0.01445	0.127605	0.416314	0.21145	0.690327	0.045726	0.137267	0.248505	0.226199	0.427977	-0.054039	0.275601	0.033314	0.473015	0.033389	0.11377	0.0622364	0.160805	0.0622114	0.258218	0.028519	0.314267	0.288986	0.544135	0.512254	-0.0035705	0.340664	0.244148	0.575854	0.398929	0.014538	0.25314	0.570845	0.413469	0.916282
KAT2A	0.064048	0.329309	0.288404	0.569071	0.511435	0.024972	0.034126	0.265504	0.0342575	0.462899	0.022571	0.342371	0.12575	0.586566	0.209173	-0.019415	0.0936111	0.145348	0.119369	0.240551	-0.018161	0.267912	0.172818	0.416031	0.275331	0.034347	0.21322	0.384229	0.345246	0.645949	-0.011795	0.162266	0.416824	0.261085	0.684575	0.037926	0.276602	0.71575	0.458009	1.13452
KAT6A	-0.045596	0.353185	0.349003	0.601574	0.595936	-0.015412	0.875855	1.13388	1.32808	1.67081	-0.023141	0.252969	0.824894	0.432386	1.26923	0.064815	0.728066	0.157316	1.15026	0.260254	0.036392	0.00570925	0.0239115	0.00578406	0.024063	0.11661	0.312926	0.704367	0.540954	1.12092	0.047124	0.00240831	0.392599	0.00240395	0.651968	-0.036346	0.0405388	0.022688	0.0407105	0.0227521
KAT6B	-0.047749	0.385071	0.0341025	0.646045	0.0342434	0.034748	0.742441	0.149544	1.16662	0.245545	0.00053497	0.23963	0.247445	0.405133	0.425633	0.067062	0.442024	0.175217	0.725403	0.290764	-0.016611	0.346778	0.0374223	0.553851	0.0376307	0.025786	0.627548	0.707655	1.00269	1.1255	0.15201	0.0674654	1.27522	0.0687049	1.8303	-0.068322	0.332725	0.393974	0.572352	0.654685
KCNA1	-0.06768	0.311287	0.0807859	0.543588	0.0972848	-0.056193	0.14966	0.0644625	0.243996	0.0699684	-0.11475	0.852107	0.126302	1.30249	0.209989	-0.049652	0.709832	0.0302161	1.12688	0.0302534	-0.074722	0.439639	0.0612352	0.709587	0.0611802	-0.18617	1.36703	0.0143939	1.94283	0.0146274	-0.0020775	0.470762	0.396098	0.756119	0.656217	-0.021518	0.44619	0.525653	0.72575	0.844998
KCNA10	-0.19047	1.53125	0.0720499	2.13393	0.0816184	-0.087649	0.382549	0.0278944	0.640013	0.0279453	-0.06115	0.396942	0.0867797	0.661245	0.111815	-0.080494	0.199888	0.257919	0.327265	0.455597	-0.067024	0.790941	0.313105	1.21064	0.505108	-0.10769	0.77083	0.158378	1.19992	0.261156	-0.076319	0.513442	0.0100032	0.815451	0.0101543	0.042272	0.283404	0.215739	0.471546	0.351708
KCNA2	0.23016	0.121875	1.0261	0.203266	1.52214	0.093653	0.075328	0.352451	0.083604	0.600499	0.13523	0.263803	0.577788	0.455597	0.946077	0.090204	0.10839	0.511153	0.156406	0.839082	-0.19625	0.547784	0.183858	0.852788	0.291443	0.055339	0.185912	0.461653	0.299937	0.76005	-0.10654	0.351933	0.156045	0.597326	0.252487	0.11821	0.4245	0.864804	0.694434	1.31489
KCNA3	-0.043308	0.424281	0.37366	0.702021	0.629209	0.18085	0.0707344	1.19798	0.0765436	1.76023	-0.10105	0.312043	0.23413	0.544516	0.397853	-0.013944	0.175607	0.768556	0.28583	1.20146	-0.083602	0.107755	0.129994	0.119609	0.173627	-0.072105	0.604936	0.526207	0.965733	0.860436	-0.032101	0.20515	0.588061	0.326472	0.93708	-0.0092159	0.113944	0.083425	0.154821	0.0964488
KCNA4	0.06339	0.268621	0.432832	0.469211	0.71487	-0.040212	0.37612	0.745911	0.630691	1.17271	0.070255	0.317323	0.515643	0.552114	0.841849	0.175	0.460297	1.01783	0.751953	1.51683	0.042353	1.03831	0.225702	1.50904	0.35443	0.036823	0.475552	0.399082	0.768225	0.666351	-0.012889	0.925732	0.299192	1.3805	0.507142	0.054128	0.45405	0.154976	0.73634	0.251711
KCNA5	0.21011	0.16367	1.00634	0.268234	1.49622	0.1832	0.171108	0.588313	0.277489	0.961499	0.10548	0.00187149	0.586281	0.00179735	0.960189	0.20375	0.0253916	1.09648	0.0254377	1.62428	-0.021365	0.0590057	0.549335	0.0590355	0.860436	0.13644	0.445862	0.453149	0.726952	0.747973	-0.16277	0.622821	0.0587321	0.97613	0.0594985	-0.12887	0.802554	0.0953656	1.2367	0.119856
KCNA6	-0.052848	0.357298	0.273428	0.607303	0.478143	-0.080344	0.225834	0.245155	0.370743	0.419246	0.11171	0.0651179	0.611402	0.070438	1.00377	-0.036544	0.309272	0.106993	0.540351	0.175061	-0.11773	0.636482	0.157135	0.97683	0.252806	-0.094607	0.520209	0.345901	0.833807	0.592133	0.076939	0.289155	0.185939	0.471572	0.299409	-0.017307	0.0538279	0.112681	0.0539213	0.162936
KCNA7	-0.21338	1.28487	0.0408679	1.85403	0.041097	-0.19284	1.64417	0.025903	2.26372	0.0259721	-0.23702	2.5922	0.0563274	3.31793	0.0590007	-0.14251	0.65665	0.00972332	1.06234	0.00984769	-0.28306	3.81434	4.34297e-06	4.55672	1.3029e-05	-0.18823	1.62764	0.0865676	2.24525	0.112777	-0.086562	0.566903	0.480343	0.89262	0.774251	0.059167	0.297182	0.349673	0.499503	0.595354
KCNB1	0.21844	0.714893	1.01161	1.13462	1.5025	0.24314	0.626242	0.862171	1.00939	1.31637	0.35677	0.599773	1.52921	0.976706	2.13273	0.017338	1.0852	1.45304	1.5947	2.04595	0.38776	0.614465	1.54474	0.946729	2.14605	0.19079	0.246869	1.11288	0.405928	1.6439	0.03871	0.954755	0.209792	1.41437	0.338272	-0.0020688	0.442312	0.29658	0.720059	0.510801
KCNB2	-0.094438	0.858425	0.106371	1.31167	0.160346	-0.049617	1.15344	0.246746	1.68215	0.422497	-0.14432	1.35841	0.100672	1.93461	0.147673	-0.028407	0.534677	0.435452	0.862836	0.722712	0.012721	0.19696	0.322457	0.30891	0.522531	-0.039691	0.429737	0.159317	0.703203	0.262712	-0.076851	0.71108	0.796396	1.11625	1.22957	-0.26703	2.15925	0.297147	2.83729	0.512254
KCNC1	-0.26489	1.614	0.0662293	2.23251	0.0724346	-0.22332	0.98105	0.0765332	1.45706	0.089808	-0.26528	0.893877	0.0479635	1.35216	0.0486576	0.020396	0.474981	0.34055	0.772422	0.585545	-0.23724	1.25012	0.183427	1.76346	0.2909	-0.043322	0.347744	0.00860999	0.592133	0.00873404	-0.32488	1.37777	0.07585	1.95538	0.0820379	-0.19684	1.14984	0.00335701	1.6625	0.0034358
KCNC2	-0.021494	0.893809	1.13541	1.35362	1.67089	-0.085334	0.425217	0.282379	0.698796	0.500891	-0.13942	0.722093	0.0718859	1.14285	0.0823737	-0.08852	0.651559	1.09205	1.05602	1.6186	-0.11411	0.27538	0.0403672	0.428058	0.040577	-0.15077	0.567977	0.300214	0.907385	0.528547	-0.066579	0.543012	0.00876506	0.857329	0.00888916	-0.087313	0.241595	0.104285	0.391763	0.140405
KCNC3	0.0025604	0.515743	0.413008	0.840192	0.685038	-0.071278	0.359399	0.0325784	0.608659	0.0326533	-0.077107	0.467666	0.0951114	0.765381	0.132055	-0.011206	0.202027	0.124291	0.330302	0.207062	-0.10518	0.774691	0.0968449	1.18503	0.107199	-0.03526	0.969562	0.332174	1.43884	0.57357	0.036576	0.51916	0.240612	0.823533	0.391998	0.024684	0.285	0.449515	0.474191	0.73358
KCNC4	-0.057954	0.45031	0.558305	0.741099	0.909178	-0.047356	0.154313	0.0695859	0.251014	0.0781315	-0.073378	0.293248	0.225512	0.518085	0.380322	-0.030339	0.513442	0.296133	0.830708	0.522647	-0.039319	0.17353	0.0667608	0.275765	0.0671966	-0.095057	0.554069	0.10964	0.884822	0.179805	0.036815	0.190966	0.299963	0.304028	0.508778	0.00050912	0.135916	0.179608	0.222871	0.2909
KCND1	-0.1578	0.752936	0.155995	1.18103	0.255621	-0.089914	0.388563	0.168879	0.648281	0.277062	-0.065893	0.536929	0.377796	0.872118	0.636294	-0.034295	0.469531	0.188003	0.764699	0.314213	-0.093611	0.790807	0.193325	1.21033	0.30557	0.04268	0.040148	0.259566	0.0403577	0.455027	-0.11014	0.967905	0.157179	1.431	0.254379	-0.18137	1.31523	0.00722122	1.87877	0.00733163
KCND2	0.066556	0.0637226	0.419269	0.0687863	0.694133	0.058119	0.437541	0.842664	0.717401	1.29216	0.16184	0.147807	1.22503	0.242612	1.79094	-0.02956	0.634175	0.380489	1.02674	0.641627	-0.083089	0.558713	0.289468	0.867644	0.461665	0.036745	0.452755	0.359141	0.73634	0.6111	0.037677	0.0607704	0.618398	0.0610152	0.983761	0.12781	0.184921	0.919085	0.296803	1.3781
KCND3	-0.15511	0.581964	0.118376	0.951015	0.198247	-0.098124	0.82626	0.528063	1.26724	0.860436	-0.1136	0.655883	0.0907061	1.06144	0.121025	0.0056946	0.543786	0.451906	0.876965	0.747973	-0.26917	1.08399	0.111961	1.56529	0.133724	-0.0054181	0.336412	0.324158	0.577312	0.56217	0.11447	0.00852583	0.530605	0.00865429	0.846917	0.022602	0.0495183	0.189573	0.0496351	0.30747
KCNF1	0.083103	0.0444133	0.293333	0.0445239	0.518185	0.011308	0.0460568	0.121404	0.0461534	0.202629	0.089484	0.141728	0.270131	0.233312	0.475072	-0.059691	0.142282	0.0134925	0.23352	0.0136538	0.02787	0.00499697	0.352901	0.00513757	0.583676	0.019577	0.202843	0.223975	0.328022	0.379292	0.19453	0.0569608	1.52921	0.0571688	2.12957	0.12085	0.0208889	1.36693	0.0209299	1.94283
KCNG1	0.017418	0.192675	0.235383	0.318741	0.397517	-0.026727	0.371948	0.178028	0.625307	0.292805	0.03099	0.0969209	0.289409	0.132863	0.512763	-0.060658	0.114842	0.0279639	0.176506	0.0280102	0.014233	0.115426	0.470621	0.132244	0.753403	-0.020324	0.143495	0.181563	0.23454	0.30083	0.047827	0.0379434	0.0921052	0.0380998	0.10935	-0.02012	0.127133	0.0744765	0.192107	0.0817442
KCNG2	0.053665	0.0141022	0.217176	0.0143176	0.36173	-0.065319	0.181979	0.142891	0.295318	0.235659	0.12375	0.0412498	0.357259	0.0414887	0.60769	-0.030914	0.0436298	0.0670496	0.0437307	0.0759121	-0.14086	0.43335	0.387895	0.701365	0.643802	-0.06251	0.264992	0.194418	0.440488	0.324267	0.014808	0.379063	0.0792977	0.632197	0.0870556	0.0016504	0.65549	0.0137121	1.03984	0.0139138
KCNG3	0.086952	0.409548	0.821282	0.679978	1.26402	0.074936	0.280884	0.296881	0.480658	0.523487	0.1025	0.211146	0.484391	0.349955	0.793174	0.066036	0.25825	0.327542	0.436958	0.567432	-0.065366	0.409771	0.530753	0.670419	0.834281	0.10463	0.357783	0.516684	0.605496	0.845089	0.11989	0.0928198	0.712758	0.104572	1.13032	0.16225	0.147496	1.16384	0.240174	1.69527
KCNG4	-0.0054003	0.519002	0.0138017	0.845363	0.013999	-0.1443	0.724481	0.0628433	1.14544	0.0676125	0.03491	0.713229	0.219683	1.1322	0.36878	-0.12752	0.24003	0.0778197	0.400302	0.095279	-0.053755	0.126586	0.0676328	0.153719	0.0681761	-0.092828	0.328485	0.0140977	0.566726	0.0142997	0.035201	0.177655	0.185912	0.283796	0.299348	0.12059	0.0300951	0.787972	0.0301184	1.221
KCNH1	-0.1004	0.639956	0.165929	1.04124	0.271695	-0.094296	0.613287	0.963331	0.987669	1.44064	-0.021198	0.29682	0.549274	0.523313	0.896812	-0.14481	0.342294	0.166776	0.585913	0.275978	0.0063073	0.37819	0.278346	0.615288	0.441507	-0.01873	0.143223	0.220266	0.234168	0.371632	-0.16449	1.14736	0.201881	1.65207	0.32569	-0.04844	0.0982475	0.0629186	0.119369	0.0652643
KCNH2	0.17613	0.274129	1.33782	0.481302	1.91233	-0.073972	0.492185	0.532955	0.796532	0.868253	0.016369	0.34395	0.453618	0.588582	0.747535	0.14825	0.0138914	0.410497	0.0140888	0.68447	0.014235	0.873317	0.393705	1.31864	0.651053	-0.040029	0.0676023	0.42472	0.0709133	0.704455	-0.12507	0.620676	0.102038	0.973099	0.129403	0.078714	0.632868	0.233163	1.00378	0.382811
KCNH3	-0.070585	0.489442	0.202899	0.80019	0.335781	-0.17162	1.19232	0.037162	1.73693	0.0373797	-0.20602	1.409	0.0668824	1.99418	0.0741724	-0.15852	1.32674	0.0777366	1.89994	0.0950844	-0.0053215	0.239909	0.0338207	0.371192	0.0339897	-0.064154	0.742898	0.0932287	1.16662	0.128929	0.099258	0.142764	0.416903	0.227576	0.684723	0.10095	0.0555815	0.703203	0.0560111	1.11844
KCNH4	0.040784	0.139016	0.440896	0.229494	0.727115	0.016052	0.0921105	0.222305	0.114622	0.372337	0.13611	0.019792	0.414472	0.0198648	0.688416	0.12831	0.010261	0.72246	0.0104078	1.14517	0.11536	0.0156347	0.264018	0.0158329	0.417312	0.10817	0.0325456	0.451647	0.0326159	0.745476	0.087435	0.149017	0.619282	0.241967	0.985605	0.033582	0.31248	1.27554	0.530841	1.84318
KCNH5	0.021629	0.132462	0.209391	0.219488	0.347763	-0.025066	0.082631	0.764194	0.0956686	1.19504	-0.091397	0.524736	0.137887	0.852695	0.227825	0.043113	0.0117622	0.275004	0.0118247	0.494064	0.035151	0.0919119	0.213085	0.0962536	0.334766	-0.0051437	0.293658	0.0662041	0.499503	0.073601	-0.045752	0.196263	0.457311	0.312551	0.741842	-0.036942	0.279725	0.0425987	0.464288	0.0427951
KCNH6	-0.01905	0.147191	0.0760931	0.242194	0.0883045	0.033896	0.271111	0.0172314	0.460447	0.0174619	0.035128	1.03309	0.0586824	1.53009	0.062041	-0.11569	0.835053	0.271516	1.27894	0.487262	-0.051159	0.514122	0.0730868	0.807795	0.0745177	-0.099527	0.306493	0.0219108	0.526747	0.0219656	-0.078117	0.68954	0.29118	1.08067	0.491201	-0.024195	0.651384	0.117829	1.0327	0.178696
KCNH7	-0.068422	0.904621	0.0587073	1.36694	0.0616004	-0.076317	0.425483	0.154797	0.699144	0.253895	-0.16023	2.1369	0.0418328	2.83758	0.042029	-0.035516	0.528034	0.1771	0.852788	0.294162	-0.050278	0.969643	0.324698	1.42834	0.527039	-0.062051	0.486609	0.216854	0.784495	0.365442	0.10772	0.00860556	0.748946	0.00872075	1.1736	0.077652	0.0606605	0.957976	0.0614352	1.42481
KCNH8	0.0018671	0.23381	0.329374	0.395536	0.569071	0.093052	0.0842573	0.40605	0.0988306	0.675162	0.15464	0.741339	1.15185	1.16653	1.6994	0.078924	0.704015	1.38209	1.11937	1.96521	0.005747	0.201474	0.499146	0.315478	0.791102	-0.047007	0.72981	1.20288	1.15165	1.76932	0.071318	0.277778	0.539267	0.449283	0.860499	0.077826	0.560825	0.479857	0.891164	0.776894
KCNJ11	-0.076319	0.473351	0.0713174	0.775234	0.0804512	-0.02261	0.318677	0.0507613	0.553572	0.0517925	0.097909	0.180173	0.649849	0.295403	1.05412	-0.094973	0.634812	0.0448657	1.02806	0.0452656	-0.027037	0.315047	0.224011	0.496373	0.351806	-0.098382	0.66835	0.0703614	1.0701	0.0804094	0.073185	0.102472	0.721658	0.122007	1.14116	-0.10825	0.431787	0.0206474	0.704785	0.0206565
KCNJ2	-0.04197	0.505261	0.356133	0.824749	0.605391	0.019599	0.317611	0.150728	0.552207	0.247414	-0.10618	0.457947	0.0507222	0.751536	0.0518708	-0.0031107	0.401538	0.337459	0.665928	0.581251	0.12919	0.437457	0.87592	0.707013	1.32221	-0.090983	0.472912	0.021646	0.764699	0.0217099	-0.033324	0.727045	0.220555	1.14553	0.356488	-0.025489	1.11556	0.413638	1.6186	0.681519
KCNJ8	-0.090197	0.39794	0.103893	0.66332	0.153304	-0.040511	0.283154	0.872053	0.486423	1.32808	0.01691	0.378045	0.691734	0.635243	1.10467	0.014717	0.169104	0.0203515	0.274905	0.0203151	-0.032209	0.51289	0.358476	0.806208	0.595851	-0.044238	0.863153	0.304913	1.3114	0.534692	0.018559	0.0613952	0.182673	0.0616554	0.294085	0.049612	0.212773	0.563297	0.342027	0.903959
KCNK10	-0.15469	0.798303	0.0284088	1.23646	0.028418	-0.16991	0.943362	0.0317413	1.40837	0.0317179	-0.096157	0.335433	0.149195	0.577066	0.245224	-0.081129	0.274734	0.0282465	0.471546	0.028265	0.064115	0.361102	0.417948	0.581251	0.681958	-0.0061101	0.492887	0.123395	0.793282	0.205589	-0.12707	1.47389	0.00953683	2.06726	0.00963006	-0.04111	0.295635	0.486449	0.496373	0.786854
KCNK18	0.0025167	0.0646691	0.185573	0.0702236	0.305693	0.14653	0.505345	0.744052	0.816673	1.17027	0.01287	0.226572	0.046656	0.378813	0.0471204	0.14154	0.104384	0.26971	0.145639	0.482659	0.10367	0.0938374	0.514804	0.0988306	0.813213	0.10599	0.186179	0.602199	0.300405	0.98953	0.12511	0.0403005	1.40212	0.0405055	1.98397	0.013017	0.0759741	0.935317	0.0814088	1.39768
KCNK2	0.13226	0.0216232	0.591014	0.0216779	0.96401	0.055627	0.113853	0.19323	0.169399	0.319837	0.14395	0.038484	1.07055	0.0386881	1.58677	0.16958	0.000912977	1.30116	0.000760681	1.87144	0.18633	0.0605606	0.968996	0.0605407	1.42943	0.12287	0.0446827	0.762582	0.0446875	1.19372	0.056948	0.260428	0.756987	0.41846	1.18357	0.03779	0.0784696	0.377527	0.0849856	0.632365
KCNK3	-0.020366	0.616616	0.0259168	1.00949	0.0259952	0.032191	0.253553	0.0300299	0.424454	0.0300485	-0.16151	0.642866	0.471868	1.04479	0.774251	0.070731	0.0990597	0.301282	0.131844	0.530046	-0.10425	0.288302	0.595919	0.448733	0.929039	-0.037725	0.174782	0.168143	0.281989	0.277062	0.22842	0.0255528	1.89898	0.0255942	2.53781	0.10687	0.361431	0.860845	0.610373	1.30971
KCNK9	0.11825	0.0356131	0.727346	0.0358771	1.1503	0.22326	0.00133098	1.58529	0.00114805	2.19624	0.071796	0.05913	0.116526	0.062041	0.195602	0.06916	0.103854	0.371019	0.144463	0.627604	0.1356	0.0615353	0.684407	0.0614352	1.0594	0.077924	0.127418	0.14004	0.203627	0.23154	0.17124	0.657617	1.18031	1.02969	1.70768	0.11301	0.300978	1.07237	0.506514	1.57443
KCNMA1	0.021336	0.519964	0.243486	0.846643	0.414246	0.033445	1.00914	0.207174	1.49206	0.344727	-0.17256	0.585679	0.0205973	0.954051	0.0205882	-0.1084	0.310088	0.113707	0.541695	0.19162	-0.073496	1.22101	0.189364	1.7303	0.299487	-0.15897	0.764825	0.27163	1.19246	0.481973	0.02589	0.291503	0.216776	0.475812	0.350072	0.024525	0.429807	0.361271	0.701933	0.6111
KCNN4	0.14343	0.808968	0.843602	1.24971	1.29274	0.047438	0.779474	0.193115	1.21064	0.31961	0.019468	0.727462	0.477647	1.15016	0.783306	0.17514	1.00835	1.02774	1.49206	1.53091	-0.017083	0.219344	0.199448	0.341026	0.314697	0.11741	0.735678	0.484842	1.15836	0.795094	0.12945	0.0456369	1.42289	0.0457237	2.00696	-0.04564	0.198878	0.190164	0.319474	0.308397
KCNQ1	0.157	0.13707	1.23993	0.226265	1.80654	0.12147	0.862424	0.636426	1.31268	1.03689	-0.067645	0.124563	0.187916	0.206978	0.31118	0.08855	0.905249	1.40911	1.36311	1.99486	0.09426	0.458945	1.40528	0.735466	1.97844	-0.048722	0.494959	0.795365	0.796559	1.23391	0.18558	0.0541229	1.24082	0.054118	1.78558	0.11867	0.119467	0.875822	0.169745	1.32743
KCNQ2	-0.018235	0.425922	0.0395863	0.704543	0.0397766	-0.10612	0.826406	0.149268	1.26745	0.245155	-0.049423	0.195915	0.220902	0.323453	0.37106	-0.018142	0.125953	0.179753	0.209089	0.299011	-0.072941	0.0646187	1.03705	0.0645885	1.5107	0.0087103	0.384039	0.398179	0.640791	0.664984	0.13769	0.280462	0.882464	0.454891	1.33221	0.0035726	0.143676	0.382549	0.23454	0.639539
KCNQ3	-0.05055	0.461866	0.0798558	0.758304	0.0953223	-0.1195	0.91151	0.543163	1.37047	0.884822	-0.011205	1.01872	0.12373	1.5106	0.205979	-0.046929	0.5866	0.0289748	0.947999	0.0289794	-0.16787	1.33969	0.100667	1.86922	0.113695	-0.29368	2.96525	0.0301556	3.74511	0.0301835	0.024978	1.03355	0.184828	1.5106	0.297501	0.056434	0.1346	0.176057	0.218223	0.285134
KCNQ4	-0.039627	0.255183	0.0394056	0.43995	0.0396006	-0.05591	0.607778	0.0615854	0.978439	0.0658097	0.026915	0.551278	0.236123	0.89582	0.40202	-0.12492	0.214208	0.657538	0.351982	1.06386	-0.20374	0.646738	0.139303	0.9914	0.197774	-0.056048	0.192661	0.0459119	0.311207	0.0463514	-0.02418	0.172049	0.0406676	0.275216	0.0408584	0.042639	0.223459	0.256977	0.359936	0.429154
KCNQ5	0.014036	0.137887	0.205219	0.227678	0.340112	-0.079752	0.988683	0.136719	1.46716	0.225724	-0.1101	1.06278	0.485585	1.5714	0.795012	-0.10732	0.735135	0.0379671	1.15836	0.0381282	-0.13658	0.435784	0.127669	0.704785	0.16767	-0.091273	1.13977	0.758777	1.65569	1.18915	-0.10119	0.40542	0.341874	0.666452	0.584759	-0.07896	0.304378	0.050732	0.513697	0.0509224
KCNS1	-0.18942	1.85871	0.0289191	2.50203	0.0289376	-0.23882	1.61048	0.01145	2.22482	0.0115525	-0.27443	2.50566	0.000312805	3.20637	0.000269346	-0.13136	0.662122	0.0749356	1.06876	0.0896264	-0.2951	1.3516	0.0345537	1.88492	0.0347136	-0.2628	1.68233	0.0518316	2.30678	0.0533562	0.074963	0.0549551	0.161031	0.0550389	0.260546	-0.13973	0.768327	0.57489	1.19607	0.923287
KCNS2	0.054711	0.0389255	0.356311	0.0391726	0.605653	0.12332	0.448709	1.28298	0.73358	1.85226	0.1558	0.55199	1.42334	0.896812	2.00856	0.072673	0.43295	0.400073	0.711393	0.668795	0.10342	0.330172	1.46239	0.522531	2.05306	0.040826	0.289756	1.15571	0.491282	1.70679	-0.086195	0.679169	0.225921	1.06448	0.365956	0.056115	0.123482	0.0984109	0.181299	0.126215
KCNS3	-0.0055224	0.586969	0.214321	0.958765	0.356755	0.0016296	1.30914	0.347976	1.87976	0.594619	0.027595	0.51289	0.0260459	0.834192	0.0261289	-0.096549	0.254746	0.313927	0.429726	0.548137	0.021103	0.0510494	0.268524	0.0510836	0.424789	0.12064	0.0969317	0.310398	0.120342	0.542709	-0.14999	1.02742	0.413728	1.50333	0.679791	0.014135	0.425888	0.0908025	0.696264	0.110513
KCNV1	0.16458	0.256138	0.747487	0.441988	1.17429	0.052055	0.470441	0.319764	0.764598	0.555627	0.11526	0.299305	0.329049	0.526951	0.568894	-0.026951	0.176819	0.242217	0.288066	0.420548	0.037739	0.184303	0.386211	0.290764	0.64157	-0.021703	0.345602	0.436531	0.589526	0.722712	-0.0076795	0.0317786	0.355542	0.0317646	0.602442	0.056992	0.094825	0.0489832	0.112895	0.0492166
KCNV2	-0.24329	0.334513	0.0102966	0.576099	0.0104479	-0.054559	0.957228	0.157996	1.42481	0.259464	-0.27595	0.936291	0.23835	1.40395	0.406858	-0.08167	0.437089	0.146716	0.717786	0.24265	-0.28809	1.00818	0.117271	1.47422	0.144753	-0.1278	0.599082	0.22253	0.956795	0.376151	0.029092	0.86912	0.469621	1.31582	0.759276	-0.12162	0.418244	0.0193514	0.686006	0.0194603
KDR	0.098581	0.0423161	0.378014	0.0425508	0.63558	-0.020121	0.639747	0.440956	1.03185	0.728112	-0.050703	0.233424	0.481973	0.392223	0.789949	-0.0035904	0.169642	0.250449	0.275765	0.438445	0.0015402	0.119695	0.781281	0.140405	1.21033	-0.14651	0.835736	0.686133	1.27746	1.09765	0.055215	0.316773	0.739976	0.525434	1.16323	0.046652	0.217929	1.04828	0.350626	1.54073
KEAP1	0.083484	0.0790423	0.609754	0.0943606	0.996238	-0.061044	0.394081	0.131262	0.655313	0.217635	-0.026303	0.175341	0.141842	0.287603	0.234056	0.071192	0.378969	0.533978	0.635336	0.876214	-0.1146	0.328623	0.144584	0.519562	0.213675	0.19066	0.127762	0.741938	0.204697	1.16819	-0.011192	0.273558	0.0287149	0.441712	0.0286963	-0.053083	0.0882832	0.309069	0.100864	0.539313
KIT	-0.079225	0.558085	0.095344	0.909989	0.129772	-0.061338	0.284615	0.292294	0.489468	0.516612	0.012115	0.448928	0.0240767	0.737834	0.0242099	-0.0015423	0.386475	0.275904	0.645949	0.495366	-0.086867	0.628877	0.0251983	0.966536	0.0252627	-0.078198	0.390438	0.028534	0.649461	0.0285247	0.020357	0.134825	0.202386	0.201032	0.326472	-0.10267	0.813213	0.0596579	1.24961	0.0611802
LCK	0.056838	0.128147	0.999176	0.212922	1.48634	0.069997	0.0190608	0.340702	0.0192061	0.584843	-0.022974	0.364406	0.766141	0.616903	1.19738	-0.0046621	0.514208	0.459796	0.831797	0.759251	0.16141	0.411437	0.987247	0.672641	1.45227	0.027176	0.0870556	0.632178	0.101275	1.03185	-0.057994	1.02884	0.164633	1.505	0.26568	-0.042512	0.246149	0.108842	0.400302	0.152316
LIPF	0.06584	0.318017	0.507435	0.55323	0.827222	-0.089231	0.289993	0.0431403	0.500643	0.0433562	-0.0035969	0.0407391	0.103006	0.0409491	0.154449	-0.057556	0.353832	0.100289	0.601227	0.152625	0.12985	0.00627727	0.652338	0.00635659	1.01034	0.03331	0.160183	0.119221	0.25944	0.199544	-0.1435	0.96381	0.749971	1.42471	1.17496	0.059474	0.345006	0.32535	0.588464	0.562535
LYN	-0.051793	0.188787	0.088853	0.311918	0.114673	-0.0040671	1.12612	0.109322	1.6439	0.172915	-0.14914	0.987374	0.325442	1.47006	0.563774	-0.089411	0.53006	0.0409729	0.856018	0.0412451	-0.019912	0.491524	0.0294068	0.77744	0.0293789	0.020497	0.312213	0.483689	0.539373	0.793282	-0.0087625	0.166987	0.911297	0.267582	1.36673	0.06836	0.772859	0.472035	1.20146	0.765609
MAOA	-0.033997	1.0468	0.239118	1.55072	0.405409	-0.1836	1.47351	0.0339991	2.06783	0.0341401	-0.073251	0.463896	0.0140888	0.759825	0.0142862	0.015999	0.550583	0.249661	0.888502	0.436958	-0.015932	0.274775	0.238651	0.426966	0.374071	-0.11444	1.04265	0.0273113	1.53091	0.027376	-0.1802	1.50134	0.0736473	2.09837	0.0788964	-0.11502	1.38385	0.200239	1.96549	0.325589
MAOB	0.1325	0.00483884	0.859084	0.00498818	1.31219	0.024417	0.0357922	0.139704	0.0360847	0.230564	0.21847	0.0471107	1.33447	0.0474255	1.90868	-0.0055488	0.0474206	0.143422	0.0475611	0.237532	0.14255	0.0579374	0.991187	0.0580515	1.45706	-0.0095654	0.100535	0.25031	0.12789	0.4344	0.051083	0.464174	0.207097	0.747535	0.333613	0.065001	0.155778	0.441471	0.251812	0.722139
MAP2K1	0.17093	0.0432603	0.731586	0.043481	1.15483	0.073376	0.0268952	1.00252	0.0269415	1.49206	0.11666	0.0208934	0.618596	0.0209344	1.015	0.15624	0.0164955	1.47249	0.0166895	2.06868	0.15124	0.291979	1.70397	0.455733	2.32615	0.080734	0.384608	0.548152	0.641665	0.896915	-0.30643	3.01123	0.082526	3.76973	0.092175	-0.16797	1.65257	0.256435	2.26911	0.428058
MAP2K2	0.15627	0.0159905	0.916211	0.0161663	1.3807	0.10916	0.245147	0.546773	0.407968	0.891164	0.090531	0.0208296	0.142095	0.0208342	0.234428	0.13162	0.132426	1.23319	0.218683	1.79942	0.056088	0.0368641	0.349935	0.0370533	0.577706	0.11739	0.0587769	0.452607	0.0597824	0.747195	0.06721	0.0866578	1.22345	0.0946521	1.76336	0.093314	0.094825	1.0816	0.112895	1.58643
MAP3K1	0.026513	0.287342	0.551417	0.509873	0.897018	0.17294	0.0162249	0.633409	0.0163872	1.03321	0.14304	0.145384	1.00551	0.238997	1.49733	0.13177	0.0562978	1.35354	0.0578083	1.92996	0.051626	0.457536	0.548905	0.73358	0.859995	0.017131	0.0431067	1.31063	0.0432603	1.8819	0.0085491	0.0747498	0.294282	0.0780899	0.497778	0.048062	0.165649	0.335678	0.266915	0.576607
MAP3K10	-0.087853	0.444374	0.042455	0.732617	0.0426418	0.03201	0.27267	0.0406914	0.463517	0.040887	-0.1727	0.954325	0.11829	1.42625	0.198157	-0.051131	0.786456	0.0179007	1.22005	0.0180637	0.06699	0.187621	0.561838	0.295318	0.877751	-0.12601	0.775933	0.033572	1.2055	0.0336893	-0.11863	0.502227	0.014165	0.799724	0.0143939	-0.033306	0.309822	0.284339	0.525521	0.485678
MAP3K11	-0.27729	1.88131	0.0476968	2.52908	0.0481042	-0.09043	0.650412	0.0102344	1.0511	0.0103544	-0.24112	1.38012	0.134659	1.96162	0.222805	-0.10721	0.6085	0.0998241	0.98305	0.151386	-0.35557	1.36166	0.0454343	1.8998	0.0454632	-0.055484	0.333192	0.0148745	0.57305	0.0151083	-0.093889	0.242353	0.170561	0.386274	0.274783	0.036853	0.0164278	0.133518	0.0166083	0.220086
MAP3K12	-0.094531	0.0972033	0.0427903	0.13597	0.0430108	-0.062244	0.13572	0.0580168	0.223263	0.0609203	-0.11175	0.334419	0.0193786	0.575674	0.0194921	-0.086628	0.224273	0.022688	0.369847	0.0227521	-0.26691	0.986615	0.00553767	1.4495	0.00560365	-0.28721	1.27199	0.0523311	1.82921	0.0540393	-0.029114	0.219236	0.0245728	0.348344	0.0247199	-0.063781	0.337167	0.306554	0.578133	0.533147
MAP3K5	-0.0026109	1.01734	0.184024	1.5108	0.302945	-0.26341	2.02763	0.156842	2.70461	0.25722	-0.023916	0.796722	0.0906259	1.23373	0.120778	0.047501	0.541528	0.276511	0.873836	0.4961	-0.078482	0.153181	0.0558086	0.218683	0.0560111	-0.013219	0.178486	0.128591	0.288319	0.213902	-0.11507	0.690498	0.0581409	1.08203	0.0588763	0.032587	0.180055	0.286123	0.289409	0.489468
MAP3K9	0.005465	0.478444	1.40114	0.783201	1.98414	-0.031568	0.304308	1.5928	0.531741	2.20515	0.071558	0.0947223	1.51788	0.127063	2.11815	-0.012943	0.214599	2.45875	0.352637	3.15839	-0.041711	0.303399	1.83339	0.475215	2.45992	-0.088216	0.499544	1.99757	0.803851	2.68152	0.09793	1.14131	0.948809	1.6438	1.41161	-0.044717	1.97388	0.223451	2.63654	0.365442
MAPK1	0.091749	0.0804826	0.415669	0.0972848	0.688882	-0.052547	0.488544	0.0331968	0.791209	0.0332436	0.012316	0.217735	0.313569	0.36189	0.547248	-0.052603	0.310088	0.166165	0.541695	0.274905	0.027669	0.180943	0.158853	0.286274	0.255394	-0.034615	0.28588	0.160547	0.48328	0.264593	0.019695	0.572611	0.410307	0.90108	0.67508	-0.10145	0.402436	0.0827414	0.663901	0.0950844
MAPK10	-0.064922	0.155498	0.180127	0.255113	0.295901	-0.065052	0.273314	0.0165361	0.46501	0.0167527	-0.0433	0.406736	1.11809	0.675121	1.64873	0.038569	0.116463	0.0868646	0.181669	0.115794	-0.057294	0.705512	0.67469	1.07705	1.04388	-0.051298	0.0850965	0.197466	0.0976326	0.329133	-0.046036	0.160541	0.307832	0.258266	0.525784	-0.025035	0.325506	0.0973771	0.560494	0.124059
MAPK11	-0.025	0.862076	0.427942	1.31602	0.707102	0.057048	0.561774	0.966094	0.904099	1.44507	0.013807	0.827514	0.190703	1.27045	0.316125	0.010388	0.486543	0.783386	0.790056	1.22005	0.068058	0.721818	0.598513	1.10085	0.932483	0.12927	1.82786	0.670561	2.45992	1.07919	-0.18994	1.67254	0.0672625	2.29213	0.069999	-0.091472	1.5965	0.0990433	2.20515	0.127628
MAPK14	-0.01949	1.09976	0.00928829	1.62171	0.00937704	-0.027213	0.897772	0.26963	1.35352	0.471906	-0.063959	1.06313	0.0233658	1.57199	0.0235446	-0.11329	1.34309	0.0141471	1.91818	0.0143715	0.012405	0.298968	0.322904	0.46787	0.523458	0.018177	0.426537	0.285796	0.698558	0.508036	-0.1464	1.04029	0.0808277	1.51889	0.0893969	-0.0039986	0.393275	0.119936	0.652475	0.185459
MAPK3	0.17583	0.0274269	1.26687	0.0274963	1.8352	0.30828	0.0113965	1.44698	0.0114901	2.03867	0.32411	0.0323865	2.37069	0.0324099	3.0594	0.14489	0.119856	0.622967	0.192905	1.0204	0.13882	0.10429	0.927236	0.114277	1.38059	0.10069	0.184037	0.526367	0.296803	0.860719	-0.08839	1.13587	0.674792	1.63856	1.07695	-0.0070343	1.25621	0.130317	1.79942	0.215554
MAPK8	-0.023828	0.333716	0.419588	0.575086	0.69452	-0.14029	0.218194	0.0708315	0.357259	0.0800803	0.056147	0.367421	0.685817	0.620894	1.09715	-0.10856	0.77451	0.595269	1.2052	0.982091	0.11261	0.427954	0.389659	0.694434	0.645949	-0.038146	0.520713	0.29788	0.834281	0.525099	0.0021443	0.526966	0.0781471	0.834192	0.0854665	-0.070904	0.11702	0.562345	0.162936	0.902465
MAPK9	0.0020696	1.23333	0.606355	1.79953	0.9897	-0.021769	0.722185	0.545826	1.14231	0.889579	-0.0083287	1.5928	0.357555	2.20505	0.608271	0.097692	0.48904	0.706328	0.793282	1.12413	0.16075	0.747487	1.25258	1.14231	1.77477	0.17759	0.772293	1.3028	1.20146	1.87312	0.06502	0.848906	0.26846	1.29198	0.444881	-0.03587	0.155181	0.493996	0.251014	0.797921
MAPKAPK2	-0.24191	0.884822	0.424627	1.34255	0.702021	-0.18472	0.632476	0.0167076	1.01913	0.0169604	0.0062397	0.181596	0.132928	0.297957	0.220324	-0.08431	0.190232	0.349304	0.310496	0.597721	-0.12924	0.488799	0.0391964	0.773735	0.0394008	-0.17654	0.856049	0.100787	1.30284	0.150464	0.065381	0.275265	0.14727	0.444881	0.24006	-0.059777	0.0597077	0.115069	0.0604159	0.170098
MAPKAPK5	0.069787	0.368171	0.678257	0.622402	1.08795	-0.022942	0.123009	0.328661	0.199427	0.568138	0.091286	0.16476	0.718785	0.269185	1.13949	-0.0013955	0.4721	0.156313	0.768225	0.258218	0.075258	0.476514	0.816958	0.758155	1.25242	0.15359	0.983677	1.27847	1.4571	1.8479	0.002652	0.626555	0.359052	0.981924	0.607127	-0.00033396	0.0762173	0.117054	0.0817442	0.176141
MC4R	-0.13626	1.29867	0.0258108	1.86893	0.0258753	-0.093173	0.529134	0.0623568	0.852355	0.0669178	-0.15481	1.18129	0.0995837	1.73478	0.144699	-0.18603	1.86873	0.00219001	2.50952	0.00219001	-0.018208	0.696329	0.0839516	1.06386	0.0879906	-0.0099908	0.221219	0.054305	0.358823	0.0567232	-0.015066	0.143138	0.293803	0.22903	0.496659	-0.12136	0.840764	0.307832	1.2825	0.535928
MCL1	-0.10721	0.491201	0.124331	0.803106	0.206692	-0.019538	1.31116	0.264281	1.8819	0.460447	-0.055982	2.45875	0.882563	3.15828	1.3405	-0.0294	0.886558	0.191155	1.34061	0.319837	-0.018857	0.31054	0.0337785	0.488598	0.0339146	-0.088449	0.513187	0.230349	0.823619	0.392084	0.032687	0.185353	0.550044	0.295403	0.876442	0.046448	0.472654	0.231873	0.76223	0.380458
MDM2	-0.10828	0.852478	0.108039	1.3042	0.166025	-0.084317	0.434376	0.241141	0.712557	0.411045	-0.054407	0.34787	0.559059	0.593903	0.913783	-0.17081	0.761753	0.028534	1.19002	0.0285247	-0.077124	0.843602	0.0478229	1.28355	0.0478665	0.0022025	0.23413	0.381136	0.381669	0.641665	0.098926	0.0888797	0.698558	0.0981822	1.1119	0.058081	0.192621	0.508947	0.309388	0.820132
MEN1	0.11773	0.0976272	0.487756	0.137082	0.796287	0.083843	0.163315	0.272134	0.265168	0.477438	0.16491	0.239495	1.00157	0.404835	1.49197	0.11385	0.119272	0.654058	0.190912	1.05968	0.2149	0.00302888	0.578149	0.00310324	0.901737	0.065015	0.0497228	0.430006	0.0498494	0.712557	-0.084182	0.605688	0.0413453	0.951481	0.0415747	-0.073465	0.646892	0.198247	1.02591	0.322037
MET	-0.031475	0.541226	0.0251799	0.881239	0.0252259	-0.23062	1.23703	0.00160115	1.79315	0.00144426	-0.43561	1.42073	0.0126064	2.00604	0.0126869	-0.31435	1.42574	0.00624203	2.01071	0.00632134	-0.20752	1.25466	0.027612	1.76838	0.0276907	-0.088354	0.210144	0.091928	0.339979	0.125576	-0.14141	0.87283	0.0828202	1.31986	0.0927392	0.039074	0.743138	0.700101	1.16662	1.11419
MGAM	0.10001	0.687442	0.497532	1.09883	0.811972	0.10723	0.349479	0.973875	0.595354	1.45505	0.073963	0.0408202	0.440464	0.0410397	0.728019	0.12573	0.046951	0.659794	0.0470527	1.06651	0.16394	0.01145	0.434152	0.0115525	0.703927	0.012891	0.243037	0.268887	0.398451	0.475474	-0.071745	0.840463	0.344823	1.28134	0.58838	0.11469	0.30529	0.598962	0.51533	0.96138
MME	-0.0021814	0.220065	0.0850172	0.368161	0.10595	0.065645	0.302596	0.591218	0.528415	0.966536	0.098612	0.173653	0.461766	0.284431	0.759176	0.03126	0.0755088	0.130657	0.0846371	0.217305	0.10202	0.133323	0.729624	0.168015	1.13129	0.083821	0.0295369	0.502435	0.029509	0.823128	0.11139	0.191357	0.741123	0.304851	1.16441	0.038242	0.262259	0.239977	0.430252	0.395968
MMP1	0.15305	0.0270477	0.811831	0.0270893	1.25268	0.044044	0.147929	0.167038	0.241694	0.274023	0.16202	0.0567232	1.06913	0.0590007	1.58494	0.21321	0.00719914	1.27611	0.00731396	1.84597	0.14941	0.103788	0.829797	0.11347	1.26745	0.11563	0.022688	0.50861	0.0227521	0.832801	0.045351	0.687188	0.575037	1.07695	0.916032	-0.0074505	0.704411	0.315047	1.11937	0.548797
MMP13	-0.010325	0.0650927	0.173608	0.0709542	0.284841	0.035008	0.0578629	0.398755	0.0592843	0.664723	0.021772	0.0827151	0.386179	0.100612	0.648262	0.10773	0.225834	0.678961	0.372532	1.08935	0.044273	0.136231	0.294008	0.174697	0.470082	0.063409	0.0504685	0.797566	0.050488	1.23658	-0.082252	0.487903	0.0992725	0.7795	0.123505	-0.051932	0.850411	0.563329	1.29505	0.904099
MMP7	-0.041891	0.154109	0.117032	0.25272	0.196447	-0.14557	0.856798	0.0916169	1.3054	0.122059	-0.0058329	0.494565	0.0675465	0.806375	0.0750956	-0.11128	1.03949	0.179116	1.53264	0.297811	-0.039608	0.475474	0.177316	0.756863	0.281856	-0.07859	1.15448	0.121467	1.67531	0.202795	-0.1377	1.29425	0.0212809	1.83857	0.0213311	-0.13823	1.20924	0.178323	1.74266	0.288961
MMP8	-0.05207	0.784733	0.282746	1.22014	0.499585	-0.043737	0.468547	0.0341589	0.761904	0.0342951	-0.18368	1.87772	0.51767	2.52529	0.845181	-0.12997	1.20813	0.0942635	1.75855	0.134819	-0.10948	0.883857	0.141866	1.33004	0.205338	-0.17858	1.46566	0.00290645	2.05781	0.00295892	0.052711	0.0309197	0.443758	0.0309897	0.722804	0.033738	0.0758345	0.18516	0.0812412	0.299937
MPL	-0.025842	0.147483	0.349838	0.242574	0.597	0.017452	0.217226	0.0867691	0.355522	0.110962	0.12814	1.31054	0.7716	1.8818	1.20398	0.057358	0.467768	0.565783	0.76223	0.932446	0.057902	0.484669	0.905494	0.768225	1.35551	0.029546	0.342495	0.204565	0.585545	0.342084	0.021087	0.214243	0.0381282	0.340369	0.0382658	-0.1128	0.715141	0.172657	1.13312	0.27951
MST1R	0.15347	0.0501028	1.00339	0.0509566	1.4921	0.087131	0.0423065	0.191155	0.0425172	0.316206	0.22144	0.00557726	1.59263	0.00564325	2.20505	0.24284	0.040148	1.09306	0.0403577	1.61988	0.22445	0.00121773	0.63071	0.00100438	0.978191	0.13069	0.0590256	0.594944	0.0600367	0.97683	-0.18354	0.643057	0.156176	1.00752	0.252736	-0.17261	1.14	0.00161423	1.64909	0.00146169
MTNR1A	0.030613	0.0910541	0.53645	0.120394	0.872442	0.17355	0.276446	0.884989	0.471649	1.34302	0.13135	0.127675	0.81996	0.211825	1.26338	0.15137	0.0397671	0.909178	0.0399623	1.37538	0.11024	0.117646	0.647875	0.136469	1.00402	0.24417	0.238012	1.41011	0.388755	1.99572	0.11446	0.0136628	0.911403	0.0138286	1.36691	0.078241	0.0231092	0.384029	0.0232375	0.64157
MTNR1B	0.022107	0.122807	0.206356	0.204537	0.342208	0.095718	0.16372	0.951947	0.265752	1.42481	0.112	0.0263412	0.328818	0.0264288	0.56862	0.076448	0.0492701	0.277029	0.0496351	0.496713	0.022679	0.295549	0.190919	0.461778	0.301804	0.0043033	0.0900323	0.172573	0.10666	0.284941	-0.15341	0.744101	0.332818	1.16766	0.572514	-0.030664	0.210899	0.0863928	0.338841	0.101895
MTOR	0.050579	0.0265258	0.383682	0.0265996	0.643898	0.023377	0.391378	0.390993	0.651851	0.654254	-0.0092656	0.0618607	0.273004	0.0657743	0.481763	-0.069856	0.383231	0.0487451	0.64157	0.0499566	0.030508	0.406194	0.399147	0.665928	0.657439	0.071363	0.0360375	0.594346	0.0363255	0.975761	0.10197	0.133282	0.999913	0.196072	1.4759	0.11829	0.822117	0.960903	1.25995	1.42932
MTTP	-0.060673	0.0437691	0.0432794	0.0439517	0.043481	-0.066165	0.784072	0.241103	1.2171	0.410933	-0.031847	0.211619	0.275757	0.350899	0.488504	-0.069038	0.855115	0.299045	1.30411	0.527039	0.071511	0.163258	0.384692	0.248482	0.639539	0.0459	0.0982257	0.333932	0.123055	0.575886	0.11937	0.134612	0.910554	0.200198	1.36556	0.10067	0.0195557	0.795826	0.0196511	1.23003
MYC	-0.081124	0.543588	0.0642006	0.884989	0.0692139	-0.054066	0.210941	0.57471	0.344727	0.93934	-0.1749	1.38824	0.459733	1.97167	0.756218	-0.051114	0.205456	0.342055	0.336327	0.587556	-0.026913	1.90104	0.116725	2.53346	0.143585	-0.081755	0.723148	0.385683	1.14287	0.648107	0.014974	0.228222	0.236602	0.36275	0.38445	0.12501	0.0390015	0.74773	0.0392296	1.17279
MYCN	-0.020774	0.155834	0.491228	0.255621	0.802223	0.21015	0.180851	1.10171	0.293504	1.62457	0.0070282	0.3949	0.171482	0.658348	0.282171	-0.038436	0.103132	0.121806	0.14242	0.203419	0.052358	0.164912	0.500767	0.253895	0.793147	-0.0026901	0.499009	0.0168927	0.803133	0.017123	0.0078409	0.397842	1.13324	0.656808	1.6438	0.10332	0.109344	0.646218	0.143876	1.03969
ND1	0.27592	0.0809114	2.02398	0.0980788	2.70956	0.085754	0.081304	0.41645	0.0935464	0.69054	0.090721	0.176617	0.871149	0.289527	1.3275	0.081287	0.0828675	0.488036	0.0974369	0.803437	-0.0078801	0.221046	0.0807859	0.343662	0.0841202	-0.016898	0.242748	1.10877	0.397842	1.63967	0.039461	0.25321	0.644683	0.405851	1.02665	-0.10829	1.0094	0.129824	1.48557	0.214805
ND2	-0.037373	0.32457	0.127628	0.562249	0.211952	-0.056993	0.589442	0.0405722	0.949582	0.0408011	-0.02965	0.489013	0.0844261	0.797757	0.106499	0.053107	0.249823	0.418551	0.419897	0.696264	0.056282	0.768428	0.589594	1.17506	0.918761	0.034666	0.142432	0.190084	0.233022	0.316161	-0.034737	0.169796	0.323755	0.2718	0.560399	-0.087526	1.15191	0.25595	1.66545	0.426966
ND3	0.077905	0.319937	0.330237	0.555846	0.570102	0.10622	0.0872626	0.64321	0.104406	1.04512	0.10222	0.642866	0.567159	1.04478	0.928892	0.01627	1.18581	0.512607	1.7303	0.841577	0.054519	0.251269	0.30176	0.389201	0.484603	0.116	0.454903	0.732218	0.739142	1.15676	0.11516	0.00323448	0.773761	0.003322	1.20279	0.14595	0.157809	1.7826	0.255003	2.40987
ND4	-0.068574	0.592201	1.59297	0.967704	2.20525	0.12496	0.000551905	2.2364	0.000486682	2.9514	0.022718	0.281249	0.593307	0.493915	0.971551	0.07231	0.0977523	0.45556	0.128672	0.753403	0.080037	0.062036	0.593221	0.0619508	0.924198	-0.023928	0.141216	0.558085	0.231214	0.914317	-0.027984	0.562202	0.212851	0.885056	0.343547	-0.0097432	0.296339	0.135293	0.497928	0.222551
ND4L	0.004434	0.168143	0.328855	0.275888	0.568299	-0.0019419	0.304264	0.187568	0.531608	0.309795	-0.15387	0.617875	0.811015	1.00825	1.25263	0.13696	0.252845	0.740526	0.425876	1.16704	-0.09915	0.250302	0.215119	0.387555	0.338055	0.012365	0.922705	0.126493	1.38118	0.21044	0.049486	0.15525	0.487262	0.250511	0.784257	-0.1623	0.871375	0.217764	1.31961	0.355148
ND5	-0.10252	0.777388	0.12845	1.2106	0.213291	-0.24012	1.43324	0.162923	2.01935	0.267277	-0.082347	0.160887	0.587455	0.26342	0.961976	-0.13974	0.725242	0.250264	1.14635	0.438088	-0.1457	0.799095	0.11334	1.22342	0.136469	-0.15535	1.46829	0.14646	2.06083	0.241694	-0.018697	0.539463	0.196693	0.852107	0.316845	-0.040587	0.293854	0.0082159	0.492643	0.00829558
ND6	0.073968	0.119529	0.315137	0.199971	0.549351	-0.057078	0.254761	0.136487	0.426966	0.22541	0.017984	0.520022	0.191155	0.845181	0.316845	0.090221	0.0500687	0.42539	0.0503807	0.706925	0.038579	0.205421	0.602721	0.32109	0.938472	0.15385	0.0179414	1.07161	0.0181089	1.58978	-0.045238	0.395472	0.0251568	0.654019	0.0252121	-0.12473	0.880612	0.122669	1.33004	0.194105
NDUFA1	0.14224	0.0940046	1.89661	0.127424	2.54763	0.097558	0.13155	0.699339	0.217291	1.11419	0.17064	0.0767612	0.982299	0.0890343	1.46742	0.067749	0.113504	1.18207	0.17256	1.74792	0.025024	0.263516	0.574189	0.408991	0.89623	0.040713	0.201861	0.603783	0.326509	0.992764	0.076675	0.0564263	0.581981	0.0566292	0.927787	0.029355	0.187327	0.35443	0.30083	0.601487
NDUFA10	0.2351	0.048376	0.838033	0.0490367	1.2851	0.0022824	0.216976	1.20022	0.355148	1.76346	0.14498	0.345804	0.825272	0.591133	1.26961	0.051478	0.0920193	0.52385	0.116026	0.859995	-0.01685	0.361431	0.267172	0.581831	0.422497	-0.040211	0.403095	0.40749	0.665526	0.67865	-0.10898	0.40542	0.0689492	0.666452	0.0723576	0.058941	0.622894	0.491053	0.987374	0.793147
NDUFA11	-0.054083	0.627456	0.405011	1.02609	0.672927	0.033938	0.121088	0.468802	0.192506	0.768479	0.18475	0.32879	0.879327	0.567993	1.33626	0.14408	0.168937	0.410497	0.274627	0.68447	-0.13074	0.44987	0.341273	0.723929	0.560494	0.035841	0.23799	0.215561	0.388723	0.36272	-0.020178	0.415409	0.247759	0.679791	0.405851	0.10697	0.0877088	0.667642	0.0998405	1.07548
NDUFA12	-0.11544	0.944354	0.377952	1.4157	0.63543	-0.06458	0.314142	0.404526	0.547432	0.672845	-0.018924	0.166432	0.70305	0.27215	1.11927	-0.16666	1.23926	0.0894343	1.79942	0.122059	0.013233	0.32359	0.945425	0.510801	1.40102	-0.059343	0.39832	0.214307	0.65914	0.360245	-0.070785	0.547677	0.17022	0.86366	0.274358	-0.055332	0.425876	0.00640948	0.696243	0.00646678
NDUFA13	0.042603	0.396585	0.392331	0.661364	0.65547	0.21835	0.265528	1.74902	0.448038	2.38491	0.1481	0.113791	0.856954	0.183494	1.3102	-0.037941	0.505692	0.142444	0.8187	0.236026	-0.066341	0.451881	0.781491	0.726559	1.21064	0.081728	0.300631	0.448587	0.513697	0.740478	-0.019426	0.0746466	0.0309897	0.0779288	0.0310596	0.099755	0.324662	0.60813	0.558776	0.975761
NDUFA2	-0.089982	0.441207	0.089525	0.728205	0.116077	-0.18084	0.352275	0.263747	0.599031	0.459233	-0.02755	0.156761	0.0919549	0.25649	0.124007	-0.19571	1.19859	0.054177	1.74792	0.0569657	-0.1178	0.69244	0.0897172	1.0582	0.0962536	0.040727	0.244628	0.106493	0.401538	0.168706	0.12048	0.0467865	0.460422	0.0468204	0.746977	0.15066	0.00998099	0.496577	0.0101277	0.802058
NDUFA3	-0.10004	0.683003	0.317404	1.09351	0.552361	0.056175	0.0598323	0.348945	0.0615653	0.596091	0.012236	0.321746	0.198994	0.558164	0.330534	-0.011597	0.283972	0.794796	0.491753	1.23391	-0.051185	0.258407	0.239231	0.400914	0.375244	0.019431	0.281125	0.550583	0.472925	0.901183	0.073517	0.00577966	0.519016	0.00585889	0.83062	0.023298	0.597206	0.451783	0.947999	0.736766
NDUFA4	0.12959	0.116197	0.637914	0.195179	1.03884	0.083771	0.0385077	1.8201	0.0387166	2.45992	0.16833	0.235779	1.07655	0.397094	1.5946	0.189	0.00458859	1.6547	0.00475541	2.27863	0.021132	0.0333937	1.08587	0.0334641	1.57209	0.10672	0.248028	0.901876	0.407968	1.36495	-0.051232	0.16151	0.38322	0.259953	0.639388	-0.12057	1.04838	0.308503	1.5342	0.537812
NDUFA4L2	-0.087774	0.346228	0.102137	0.59193	0.148393	-0.16575	0.687209	0.0998733	1.09798	0.143876	-0.17542	1.05263	0.229863	1.55691	0.389116	-0.15483	0.861129	0.0974478	1.3114	0.144463	-0.10996	0.711438	0.20563	1.08561	0.324267	-0.0066242	0.243311	0.523676	0.399071	0.85661	0.12351	0.0885121	0.48817	0.0975891	0.785527	0.15664	0.141523	2.70038	0.23154	3.43557
NDUFA5	-0.058554	0.963611	0.298139	1.44074	0.525259	0.044348	0.21775	0.466419	0.356616	0.765204	0.035462	0.562139	0.192316	0.91421	0.318985	0.12215	0.268903	0.372276	0.459233	0.629302	0.062621	0.881868	0.644108	1.32808	0.998223	-0.055129	0.0535723	0.576787	0.0538082	0.946729	0.20169	0.00199364	1.54159	0.00195001	2.14213	0.17132	0.00372042	1.47095	0.00378175	2.06442
NDUFA6	-0.068397	0.0553693	0.66332	0.057605	1.0705	-0.1345	0.688861	0.412334	1.10014	0.684681	0.0972	0.190225	0.71451	0.313114	1.13442	0.034358	0.152039	0.531372	0.247944	0.872215	0.014073	0.0810475	1.00595	0.0827519	1.47422	0.032715	0.571606	1.23319	0.912893	1.79942	-0.24911	0.897909	0.117527	1.34832	0.168649	-0.1418	0.827835	0.0786934	1.26662	0.0881715
NDUFA7	0.029876	0.0873529	0.246854	0.111916	0.421109	0.040474	0.152261	0.503333	0.247875	0.821714	-0.0012887	0.126546	0.632868	0.210053	1.0326	0.062748	0.339429	0.521188	0.582146	0.855488	0.018919	0.0846899	0.498215	0.0869176	0.790056	-0.0001579	0.232792	0.112512	0.379292	0.189727	-0.022134	0.28588	0.0911773	0.465289	0.107588	0.043741	0.318397	0.189862	0.544135	0.307947
NDUFA8	0.14273	0.169283	0.748289	0.277736	1.17516	0.12224	0.129953	0.731001	0.215026	1.15449	0.10337	0.0665077	0.321746	0.0726553	0.558729	0.0028527	0.241785	0.238847	0.403909	0.413469	0.16582	0.0988469	1.21399	0.1059	1.73114	0.15523	0.0634762	1.40082	0.0654006	1.98405	0.04022	0.125362	0.436483	0.173925	0.71231	0.12311	0.114871	0.55917	0.157048	0.897326
NDUFA9	0.05175	0.128071	0.357931	0.212844	0.60813	-0.056414	0.341302	0.612628	0.584459	1.00378	0.13131	0.116691	0.531313	0.193644	0.866844	0.085774	0.00521668	0.444567	0.00534856	0.736364	0.006612	0.321099	0.229737	0.506514	0.360494	0.083628	0.173038	0.403711	0.279204	0.672845	-0.069247	0.209405	0.0615854	0.332584	0.0628283	-0.080399	0.450053	0.0780691	0.731001	0.0871883
NDUFAB1	-0.0090859	0.145931	0.657814	0.240287	1.06396	-0.19494	1.17501	0.0415556	1.71307	0.0417898	0.011698	0.254153	0.637725	0.434624	1.03864	0.013805	0.17484	0.367401	0.284498	0.623004	0.1515	0.00455348	1.59685	0.00468516	2.20515	-0.1235	0.645565	0.327136	1.03127	0.566406	-0.057115	0.226133	0.00652409	0.35931	0.00658582	0.014055	0.87867	0.235891	1.32808	0.387852
NDUFAF1	-0.024682	0.0557	0.157784	0.0579671	0.258746	0.081413	0.0512888	0.464427	0.0516311	0.76223	0.084559	0.165535	1.02619	0.270527	1.5245	0.056618	0.0286731	0.524387	0.0286546	0.860719	-0.0066122	0.0793394	0.26921	0.080744	0.425876	0.071587	0.4417	0.375378	0.720927	0.632998	0.04249	0.0372188	0.231762	0.0374365	0.375666	0.16433	0.0270339	1.33679	0.0270662	1.91059
NDUFAF2	-0.13021	1.33502	0.00905764	1.90925	0.00915521	-0.061723	1.44183	0.0385077	2.03018	0.0387166	-0.18999	2.33026	0.00049103	3.0281	0.000447554	-0.1869	1.70988	0.0147577	2.33789	0.0149959	-0.045917	0.7521	0.0164008	1.15026	0.0165902	-0.15181	1.36803	0.000969558	1.94435	0.000799838	-0.019325	0.712803	0.613876	1.11927	0.976418	-0.094258	0.836988	0.288361	1.27786	0.493996
NDUFAF3	-0.034576	0.333089	0.403392	0.57427	0.670602	-0.1099	0.370713	0.059623	0.62377	0.0631245	0.14239	0.00611868	0.694864	0.00619797	1.10851	-0.077665	0.156225	0.281208	0.254449	0.502297	-0.14974	0.464579	0.133158	0.742657	0.181299	0.056127	0.152501	0.327136	0.247483	0.566406	-0.036209	0.554863	0.126569	0.874291	0.196072	-0.076194	0.364657	0.0715325	0.614662	0.0773316
NDUFAF4	0.047289	0.201177	0.13152	0.333454	0.217922	0.053369	0.0177831	0.628784	0.017955	1.02789	0.16551	0.00100003	1.22223	0.000830296	1.78869	0.12619	0.0660928	0.646834	0.0704023	1.0503	0.29158	0.0148161	2.12357	0.0150498	2.78622	0.17606	0.0786934	1.0132	0.0869176	1.50855	0.012078	0.516798	0.158309	0.820018	0.256036	0.0055466	0.503527	0.347512	0.806458	0.592133
NDUFB1	-0.041323	0.649965	0.139584	1.05425	0.230224	-0.11944	0.701627	0.41871	1.11651	0.693961	0.14214	0.0770722	0.622931	0.0896691	1.02027	-0.050078	0.363382	0.234197	0.614662	0.403392	0.0058439	0.325644	0.628397	0.51452	0.974776	-0.050211	0.302649	0.216039	0.517755	0.363693	0.09956	0.366905	0.754833	0.616903	1.18055	-0.11797	0.596382	0.0246923	0.946653	0.024798
NDUFB10	0.0056792	0.449136	0.490394	0.739213	0.800848	0.064628	0.428885	0.278626	0.704455	0.492522	0.15632	0.181662	0.388139	0.29807	0.650897	0.0090362	0.253288	1.1975	0.426757	1.76346	0.054078	0.763967	0.0812307	1.16784	0.0846371	0.096503	0.444978	1.59246	0.72575	2.20515	0.0056667	0.187274	0.320917	0.298423	0.555409	0.10475	0.126383	1.16907	0.189727	1.7018
NDUFB11	0.33455	0.00106097	1.66492	0.000891217	2.28936	0.20405	0.122433	1.18979	0.197363	1.75122	0.23688	0.014165	1.49633	0.0143939	2.09459	0.097418	0.0288216	0.741578	0.0288494	1.16819	0.013898	0.247721	0.776712	0.383535	1.2052	0.15529	0.0941771	0.7695	0.115091	1.20196	0.01002	0.484206	0.240106	0.774251	0.391036	-0.18415	1.49486	0.0514941	2.09041	0.0517925
NDUFB2	-0.17369	0.985858	0.0263319	1.47003	0.026415	-0.19599	1.4278	0.0990433	2.01319	0.141553	-0.1731	1.00408	0.0230405	1.49197	0.0231596	-0.0089967	0.497423	0.068354	0.806458	0.0781315	-0.15645	0.616418	0.0070667	0.949582	0.00717265	-0.12779	0.743282	0.089477	1.16704	0.119609	0.026455	0.370794	0.308521	0.621911	0.527434	-0.00046817	0.157809	0.564172	0.254996	0.905494
NDUFB3	0.056609	0.436033	0.484418	0.720151	0.791263	0.0059931	0.198349	0.307215	0.323526	0.537812	0.035342	0.129298	0.530753	0.214514	0.865759	-0.087159	0.399484	0.688267	0.6631	1.10085	0.059262	0.256725	0.682375	0.397929	1.05613	0.027212	0.418289	0.511153	0.687146	0.836362	-0.12556	1.56986	0.0656884	2.1767	0.0679983	-0.017301	0.804599	0.289476	1.23952	0.496373
NDUFB4	-0.065205	0.42283	0.583293	0.699513	0.951675	0.26216	0.554676	1.64417	0.892688	2.26655	-0.10591	0.610816	0.62707	0.996324	1.02574	0.04969	0.560983	0.342667	0.905494	0.588347	0.17537	0.319175	1.21526	0.503389	1.73224	-0.029031	0.728321	0.418107	1.14988	0.694434	0.15252	0.054241	0.632793	0.0542312	1.00752	0.13916	0.0144658	0.631286	0.0146993	1.0142
NDUFB5	-0.017024	0.248883	0.0479538	0.426571	0.0483614	-0.10023	0.400586	0.102219	0.663901	0.150464	-0.031151	0.472525	0.0131029	0.772242	0.013282	0.034694	0.0360847	0.109026	0.036368	0.182421	-0.0062465	0.149115	0.0460616	0.207062	0.0461534	0.020074	0.280255	0.115607	0.471546	0.194445	0.043902	1.52073	0.568363	2.11815	0.905424	0.2921	0.688394	2.37272	1.09428	3.06406
NDUFB6	0.092556	0.234063	0.45872	0.396044	0.753378	0.10336	0.00845054	0.545155	0.00857012	0.888502	0.029084	0.0500931	0.740669	0.0507808	1.16653	0.080049	0.387958	0.960467	0.648107	1.44064	0.16492	0.15612	0.783333	0.226682	1.21292	-0.035522	0.412031	1.68504	0.678174	2.31404	-0.087366	0.439806	0.283162	0.713611	0.474113	0.025639	0.270042	0.274284	0.444966	0.464136
NDUFB7	-0.03799	0.217047	0.108351	0.36248	0.166872	-0.094554	0.246279	0.733886	0.410296	1.15821	0.044073	0.138304	0.446858	0.22806	0.737027	-0.031234	0.187842	0.193467	0.306519	0.324332	0.22982	0.137725	1.19138	0.178329	1.7018	-0.15211	0.410631	0.207952	0.676171	0.348499	0.10581	0.0527183	0.18962	0.0526496	0.305544	0.12597	0.103364	0.798193	0.129719	1.23306
NDUFB8	0.064994	0.166808	1.31107	0.273493	1.882	0.1119	0.0784904	0.917717	0.0885334	1.38346	-0.035408	0.291486	0.128194	0.515501	0.21305	0.0039307	0.115805	0.983259	0.179805	1.47128	0.058187	0.0328266	0.118205	0.0328734	0.146533	0.1351	0.288952	0.699948	0.489938	1.11541	-0.028874	0.0561643	0.070852	0.0563324	0.0747859	-0.03849	0.214677	0.383335	0.345246	0.640582
NDUFB9	-0.093376	0.590253	0.0411495	0.96409	0.0414122	-0.1498	0.639785	0.036675	1.03192	0.0368925	-0.16654	0.951947	0.113019	1.4232	0.188103	-0.21857	2.14523	0.00113934	2.83806	0.000943443	-0.062581	0.415816	0.162974	0.67865	0.261481	-0.20474	0.961539	0.0205518	1.42801	0.0205108	-0.076424	0.440057	0.297363	0.71406	0.50361	0.039203	0.292336	0.428606	0.489938	0.703072
NDUFC1	0.069552	0.377776	1.04742	0.63543	1.55072	-0.049982	1.21399	0.0711844	1.76346	0.080744	0.052166	0.559185	0.762029	0.909284	1.19237	0.15928	0.127279	0.583193	0.211005	0.961499	0.13285	0.270689	0.416371	0.420491	0.679895	-0.0088501	0.972569	0.201715	1.44238	0.336846	0.15531	0.0420912	0.647933	0.0423065	1.03167	0.12497	0.13399	0.715953	0.215932	1.13469
NDUFC2	0.14349	0.141962	0.561616	0.234086	0.914816	0.23414	0.103171	1.40157	0.139554	1.9851	-0.010268	0.943858	0.76035	1.41353	1.19042	0.012136	0.686914	0.352158	1.09765	0.601487	0.016421	0.679646	0.0980026	1.03874	0.109177	0.11197	0.239796	0.502103	0.392084	0.822694	0.0066523	0.0640395	0.273411	0.0646893	0.454891	0.015877	0.209462	0.511125	0.336488	0.823619
NDUFS1	0.029938	0.288024	0.0995455	0.510886	0.141318	0.15719	0.0687151	0.82968	0.073601	1.27495	-0.12505	0.621475	0.040029	1.01403	0.0402433	-0.095855	1.12445	0.183268	1.6439	0.305614	0.032975	0.204614	0.451795	0.319837	0.728344	0.059398	0.0635416	0.324818	0.0655369	0.563233	-0.041379	0.519763	0.243554	0.824459	0.397701	0.1391	0.221921	1.03355	0.35717	1.52178
NDUFS2	-0.077219	0.370101	0.418016	0.624757	0.692055	-0.010123	0.182825	0.16936	0.2967	0.277926	0.027015	0.470929	0.102576	0.769628	0.153193	0.077274	0.237329	0.163549	0.394986	0.27022	0.037624	0.928376	0.203405	1.38059	0.320599	-0.029037	0.649927	0.0526496	1.03874	0.0544969	-0.10911	1.50794	0.00791947	2.10563	0.00801679	-0.031016	0.513187	0.108223	0.820132	0.150771
NDUFS3	-0.061357	0.222501	0.0213038	0.372481	0.0213494	-0.07817	0.240287	0.0878896	0.398451	0.11347	-0.0086271	0.152008	0.0483517	0.248944	0.0491826	-0.22804	3.47962	1.3029e-05	4.25888	2.60585e-05	-0.11452	0.942714	0.0128881	1.39662	0.0130268	-0.0055535	1.40201	0.0594487	1.98405	0.0635214	-0.043901	0.252146	0.0571787	0.403821	0.0578977	-0.07517	0.612379	1.0706	0.970941	1.57209
NDUFS4	0.12464	0.0681812	0.968672	0.0757207	1.44733	-0.019562	0.286266	0.583077	0.492643	0.953271	-0.050348	0.834726	0.187708	1.28051	0.3107	-0.19292	0.714578	0.124302	1.13312	0.207083	-0.020823	0.360902	0.187829	0.580904	0.297156	0.0061724	0.639104	0.249276	1.02088	0.432397	0.0071812	0.0745229	0.0186526	0.0777677	0.0188476	0.04374	0.17342	0.23416	0.278791	0.384471
NDUFS5	-0.068028	0.0488714	0.20744	0.0496692	0.344324	0.084578	1.00166	0.47219	1.48241	0.773735	0.1188	0.160132	0.715028	0.262227	1.13501	0.036217	0.224827	0.133636	0.370743	0.221849	0.094136	0.0876132	0.201053	0.0905456	0.316926	-0.041754	0.164576	0.391153	0.266025	0.655313	0.070691	0.0544871	0.385683	0.0545757	0.642923	-0.057114	0.358189	0.603818	0.605688	0.969319
NDUFS6	-0.13842	1.07171	0.142861	1.58662	0.235398	-0.23007	1.46239	0.0422922	2.0537	0.0425172	-0.17969	0.774071	0.261719	1.20587	0.456714	-0.19706	0.909425	0.0176473	1.36861	0.0178464	-0.31264	2.72251	0.000143341	3.46516	0.000147685	-0.13985	0.692547	0.234279	1.10449	0.400401	0.084895	0.879821	0.493657	1.32799	0.793174	-0.035357	0.483531	0.481236	0.77744	0.779029
NDUFS7	-0.28551	2.35193	0.0381804	3.0462	0.0383227	-0.18594	0.68628	0.35715	1.0969	0.607215	-0.012478	0.385419	0.191721	0.645853	0.317999	-0.12431	0.864899	0.604883	1.31592	0.998223	-0.30017	2.55211	0.242437	3.2553	0.38074	-0.14058	0.674957	0.104799	1.08132	0.162936	-0.11391	1.12058	0.049061	1.61849	0.0491826	-0.10273	1.15675	0.167248	1.67252	0.270641
NDUFS8	-0.10852	0.852416	0.0136	1.30399	0.0137524	-0.091881	0.339002	0.109696	0.581251	0.173984	-7.9931e-05	0.411079	0.0635566	0.681352	0.0689186	0.060421	0.206314	2.01101	0.337885	2.70167	-0.062975	1.23084	0.0724243	1.74266	0.0737553	-0.055283	0.535391	0.0840781	0.85661	0.106982	0.067499	0.274603	0.264553	0.443722	0.437624	-0.017609	0.0336142	0.205205	0.0337644	0.333379
NDUFV1	0.14781	0.0981713	0.936517	0.138621	1.40524	0.049396	0.479241	0.439149	0.77744	0.725403	-0.028787	0.703444	0.164696	1.11927	0.270366	-0.032835	0.678443	0.118701	1.08775	0.198898	-0.0049927	0.4961	0.0929973	0.783676	0.101275	0.12675	0.716021	0.739213	1.13452	1.16498	-0.088878	1.13324	0.888737	1.63491	1.33974	-0.10598	0.801453	0.0101454	1.23548	0.0102744
NDUFV2	-0.021796	0.893062	0.0483517	1.35256	0.0489346	-0.08717	0.503278	0.112957	0.813722	0.185459	-0.22358	1.52863	0.00214637	2.13157	0.00213327	0.049714	0.13874	0.424604	0.228126	0.705644	-0.035571	0.319329	0.0503953	0.503693	0.0503807	-0.056228	1.04223	0.0708162	1.53019	0.0812412	0.017946	0.0904065	0.0454054	0.100814	0.0454295	0.089177	0.080629	0.591947	0.0879906	0.950743
NDUFV3	-0.041173	0.509087	0.142438	0.830502	0.234585	0.086336	0.076119	0.522966	0.0848113	0.852355	-0.015922	0.105402	0.197349	0.156033	0.327985	-0.018038	0.230187	0.44998	0.381042	0.744776	0.0087616	0.221827	0.27276	0.344727	0.431728	0.099809	0.0506686	0.46358	0.0507076	0.762833	-0.053284	0.647567	0.189862	1.01403	0.305922	-0.045103	0.343499	0.435523	0.586633	0.713476
NPC1L1	-0.062899	0.847375	0.0738274	1.29815	0.0845105	-0.047311	0.311393	0.0822163	0.543376	0.101066	-0.070441	0.436816	0.0877301	0.720173	0.114108	-0.016516	1.03761	0.0963133	1.53019	0.140982	0.028411	0.607584	0.130539	0.937192	0.174697	-0.1224	0.59822	0.235704	0.95546	0.403392	-0.035527	0.162159	0.59736	0.260958	0.951481	0.011424	0.303617	0.905354	0.512113	1.36185
NPY5R	0.055053	0.0147397	0.0869707	0.0149734	0.11034	0.087039	0.0695961	0.390224	0.0748272	0.653178	0.065376	0.0530715	0.602668	0.0543493	0.987669	0.044728	0.0698817	0.421969	0.0759896	0.701365	-0.011085	0.403172	0.683317	0.662281	1.05744	0.16287	0.0837725	0.846795	0.095279	1.29899	0.024033	0.3265	0.108368	0.545643	0.144699	-0.0033972	0.171153	0.36732	0.275233	0.618993
NR1H2	-0.11816	0.678857	0.139866	1.08862	0.23063	0.018237	0.295523	0.0791361	0.512254	0.0946953	-0.3586	1.30783	0.136588	1.87864	0.225651	-0.21933	0.94222	0.291273	1.40776	0.51533	-0.24208	1.23806	0.545948	1.75122	0.855457	-0.18081	0.978645	0.0929435	1.45084	0.128147	-0.075542	0.379479	0.381534	0.632775	0.637329	0.081071	0.204614	0.698992	0.328781	1.11278
NR1H3	-0.1001	0.460009	0.151891	0.755673	0.249083	0.0087832	0.40039	0.3623	0.66364	0.614662	0.11673	0.157697	0.639236	0.2581	1.04066	-0.065592	0.525988	0.149887	0.849029	0.247483	0.0029987	1.38479	0.0576744	1.92996	0.0578083	-0.15031	0.781386	0.114362	1.21204	0.19256	-0.20583	1.28249	0.0332436	1.82272	0.0332905	-0.046367	0.598289	0.216683	0.949736	0.353341
NR1H4	0.021512	0.0670901	0.328207	0.074023	0.567351	0.019009	0.109657	0.139416	0.15673	0.230113	0.022483	0.116174	0.757782	0.19164	1.18733	0.13178	0.120772	1.04232	0.196543	1.55063	-0.088171	0.172948	0.0207294	0.274905	0.0207567	0.087983	0.291647	0.565798	0.495366	0.928744	-0.050824	0.702108	0.0864881	1.10067	0.0991906	-0.064263	0.245766	0.00662991	0.399681	0.00668724
NR3C1	0.17469	0.0690866	1.17462	0.0772175	1.72665	0.0598	0.0200967	0.652709	0.0200739	1.05744	0.11219	0.0871883	0.534439	0.110015	0.87215	0.0021859	0.0343797	0.761302	0.0345255	1.19246	0.10688	0.00685487	0.405862	0.00687693	0.665928	0.13298	0.00466321	0.354637	0.00483006	0.604202	-0.013947	0.419543	0.497846	0.685859	0.799724	0.0074061	0.0743012	0.213831	0.0790996	0.348499
NR3C2	-0.015586	0.380541	0.230571	0.639634	0.387693	0.029779	0.0741209	0.300917	0.0817442	0.529237	0.023714	0.207517	0.337016	0.343547	0.57983	0.078758	0.148534	0.733886	0.242847	1.15903	-0.047148	0.062758	0.166541	0.0627329	0.266329	0.096839	0.0523556	0.498311	0.0524585	0.816702	0.067211	0.204071	0.361012	0.324937	0.609931	0.27416	0.0795532	3.01123	0.0865676	3.77004
NTC1	-0.059061	0.582777	0.134505	0.95218	0.222312	0.027785	0.30465	0.0832251	0.532569	0.103143	-0.023651	0.69947	0.229693	1.11401	0.388617	-0.076019	0.67582	0.396444	1.08501	0.66364	-0.18231	1.79288	0.00315136	2.41583	0.00322573	0.0058759	0.33532	0.052581	0.575935	0.0543837	0.010263	0.498338	0.0491485	0.79366	0.0492896	0.018331	0.309237	0.091708	0.524024	0.112321
NTC10	0.22138	0.377838	0.996884	0.63558	1.48378	-0.063933	0.893435	0.343806	1.34858	0.588801	0.23073	0.104682	1.12148	0.154133	1.65374	0.02616	0.647953	0.486396	1.0511	0.800684	0.032344	0.953895	0.524852	1.40955	0.826726	0.052021	0.181946	0.4611	0.293487	0.759251	0.068184	0.633502	0.651209	0.992679	1.03684	0.044514	0.260167	0.449099	0.426432	0.733063
NTC11	-0.0032468	0.416008	0.316287	0.689604	0.55066	-0.14041	0.751659	0.0449235	1.17761	0.0450728	-0.10177	0.803713	0.142981	1.24239	0.235914	-0.043657	0.15814	0.350081	0.257408	0.598755	-0.067713	0.74841	0.128351	1.144	0.169225	-0.0093324	0.420194	0.10731	0.689519	0.171849	0.054978	0.0778353	1.5203	0.0820379	2.11815	0.0066051	0.215604	0.388011	0.346865	0.647085
NTC12	0.22106	0.149066	1.02582	0.244834	1.52156	0.065121	0.0383701	0.521737	0.0385457	0.850258	0.20206	0.0367459	1.1692	0.0369445	1.72308	0.17425	0.0569806	0.844057	0.0585432	1.29644	0.30441	0.23841	1.78837	0.368962	2.40878	0.16013	0.51097	0.798248	0.820132	1.23781	-0.059351	0.156474	1.07272	0.252091	1.56928	0.030631	0.200728	0.331241	0.322786	0.5707
NTC13	-0.077317	0.658051	0.401603	1.06421	0.66831	-0.12465	1.09906	0.0254377	1.60963	0.0254975	-0.11169	0.47295	0.0988797	0.772885	0.142655	-0.083228	0.480198	0.383577	0.780546	0.645949	-0.015011	0.537213	0.0877886	0.837914	0.0935464	-0.12633	1.07835	0.0957607	1.5779	0.135916	0.08782	0.0464481	0.246754	0.0465206	0.403887	-0.031733	0.0442545	0.00840183	0.0443026	0.00849925
NTC14	-0.2211	0.916605	0.0214406	1.38186	0.0214726	-0.052896	0.932037	0.0971489	1.39482	0.136196	-0.023801	0.212596	0.0381282	0.352558	0.0382658	-0.13076	1.61013	0.00772049	2.22462	0.00784429	0.033298	0.248436	0.250519	0.384471	0.394178	-0.11619	1.31116	0.00599977	1.8819	0.00609225	-0.11443	0.75429	0.00907538	1.17975	0.00917739	-0.030991	0.479359	0.129356	0.771112	0.214129
NTC15	-0.17502	0.846368	0.238809	1.29679	0.404779	-0.26367	1.28068	0.0323584	1.8498	0.0323631	0.073686	0.25682	0.37441	0.440273	0.631081	-0.10886	0.359091	0.43368	0.608659	0.720059	-0.10458	0.585261	0.147288	0.905075	0.221936	-0.2023	0.989149	0.597928	1.46385	0.982049	0.025913	0.0477841	0.42685	0.0478326	0.698406	0.10909	0.0345913	0.868317	0.034756	1.31864
NTC16	0.047382	0.158472	0.157903	0.260372	0.258967	0.0040297	0.614501	0.458071	0.98953	0.753403	-0.054562	0.237839	0.0704585	0.401396	0.0799602	-0.074896	0.320618	0.239743	0.556315	0.415386	-0.07303	0.198891	0.044962	0.311794	0.0449765	-0.065494	0.487289	0.0157383	0.785448	0.0159095	0.065022	0.687167	0.530075	1.07688	0.846307	-0.0021017	0.674095	1.11696	1.0704	1.63054
NTC17	0.010685	0.223684	2.00142	0.37478	2.68162	-0.14082	0.609065	0.714735	0.980261	1.13452	0.014096	0.226243	0.179483	0.377983	0.296073	-0.12341	0.388372	0.3805	0.648668	0.641665	-0.081777	0.268033	0.37368	0.416257	0.625032	0.068839	0.261124	0.696912	0.433056	1.11137	-0.14041	0.771317	0.112096	1.19926	0.153818	-0.15817	1.38814	0.439998	1.97033	0.720059
NTC18	0.16181	0.00612749	0.809024	0.00620678	1.24925	-0.016745	0.12153	0.434034	0.194105	0.717333	0.059452	0.213213	0.588498	0.353753	0.96377	0.20082	0.304072	1.10739	0.533147	1.64077	0.16583	0.447113	0.950239	0.720059	1.40708	0.15335	0.100639	0.40086	0.128147	0.668795	0.0092834	0.0302347	0.237216	0.0302953	0.38563	0.0011757	0.614001	0.398059	0.973344	0.659873
NTC19	-0.063965	0.264537	0.268105	0.460535	0.466597	-0.072474	0.316377	0.542209	0.55046	0.883226	0.042235	0.210278	0.168975	0.348422	0.277802	0.15174	0.128959	0.891739	0.213675	1.35384	-0.0082579	0.149274	0.0817442	0.207496	0.0853343	0.11192	0.00843726	0.721384	0.00854797	1.14319	0.039851	0.0132372	0.277341	0.0134164	0.46271	0.12581	0.120096	1.01859	0.171849	1.50223
NTC2	0.018985	1.69642	0.135839	2.32626	0.22436	0.077585	0.11071	0.148772	0.159637	0.244384	0.050228	0.263771	0.258352	0.45551	0.448599	-0.0079565	0.368201	0.266835	0.620985	0.475474	-0.097803	0.31373	0.132792	0.494064	0.180548	-0.012983	0.0803206	0.151023	0.0894396	0.248659	0.031164	0.190285	0.506403	0.303093	0.812479	0.025075	0.0505124	0.147557	0.050488	0.240937
NTC20	0.011072	0.0172133	0.198466	0.0174348	0.328244	0.079441	0.0165993	0.673726	0.016834	1.08293	0.032714	0.0320451	0.395191	0.0320497	0.660171	0.096836	0.292779	0.556252	0.510084	0.915138	0.097026	0.0546398	0.595166	0.0547284	0.927603	-0.002301	0.0756122	0.108173	0.0823317	0.17434	-0.10137	0.919987	0.678857	1.3739	1.0837	-0.035962	0.548567	0.429492	0.87228	0.704455
NTC21	-0.021183	0.4768	0.0291512	0.780625	0.0291373	-0.031747	0.535078	0.092465	0.861539	0.124059	-0.046803	0.674402	0.222233	1.0837	0.373362	-0.053315	0.630784	0.294941	1.02088	0.521001	0.070302	0.37951	0.175471	0.618253	0.279229	0.0075122	0.608924	0.238358	0.971632	0.409036	0.049533	0.561679	0.934644	0.88429	1.39473	-0.011156	0.190636	0.260459	0.306308	0.435831
NTC22	-0.07357	0.329921	0.014376	0.569748	0.014605	-0.034396	0.20772	0.0575405	0.338841	0.0602861	-0.064164	0.328735	0.181728	0.567913	0.300084	0.016608	0.438362	0.419668	0.719718	0.697951	0.040518	0.701169	0.228317	1.0704	0.358278	0.031001	0.0951222	0.0604558	0.116969	0.0648607	-0.048562	0.659576	0.0635566	1.0326	0.0652289	-0.035268	0.192046	0.0746828	0.308423	0.0820798
NTC23	0.038948	0.700493	0.242437	1.11577	0.412154	-0.057652	0.517641	0.42405	0.834845	0.701933	0.081783	0.124945	0.24183	0.207643	0.414077	-3.4892e-05	0.173271	0.850411	0.281856	1.30411	0.13525	0.495692	0.327782	0.783016	0.532569	-0.054948	0.167312	0.138806	0.269799	0.229583	-0.017743	0.391314	0.0169468	0.648784	0.0171908	-0.098905	0.445923	0.147331	0.725403	0.240604
NTC24	0.18413	0.00373794	0.991613	0.00381242	1.47735	0.11232	0.0638282	0.510309	0.066776	0.832801	0.072648	0.0264473	0.228552	0.0265535	0.386274	0.036396	0.136576	0.592405	0.224688	0.976995	0.13284	0.094134	0.407279	0.0994363	0.667966	0.11432	0.0681101	0.548045	0.0716502	0.896778	-0.012521	0.134464	0.370968	0.199778	0.623095	-0.1444	0.772139	0.00422884	1.20078	0.00432094
NTC25	0.16521	0.109355	0.880348	0.172618	1.3363	-0.024126	0.248228	0.0790527	0.414111	0.0945063	0.026604	0.20614	0.301769	0.340892	0.530487	0.13315	0.228604	1.01466	0.377973	1.51278	0.061275	0.139195	0.303076	0.181669	0.487262	0.10981	0.236819	1.17142	0.38637	1.7303	-0.12132	1.03494	0.219762	1.51251	0.355069	-0.35271	2.36667	0.764371	3.05553	1.19246
NTC26	0.17865	0.0956794	1.0066	0.131897	1.49658	0.19362	0.195295	1.04852	0.318126	1.55405	0.068301	0.356222	0.331978	0.605216	0.572839	0.14873	0.108251	1.86652	0.156089	2.51972	0.036908	0.0473044	0.471418	0.0473577	0.754315	0.081318	0.0572976	0.674136	0.0581756	1.0838	0.065038	0.725265	0.999176	1.14222	1.47479	-0.056832	0.209054	0.0882566	0.335706	0.105258
NTC27	-0.0042072	0.128637	0.0339287	0.213738	0.0340931	-0.17443	0.847223	0.00323886	1.2939	0.00332637	-0.015885	0.237562	0.180937	0.400783	0.298734	-0.098306	0.676934	0.071722	1.08614	0.0839463	0.083983	0.0123561	0.265152	0.0124455	0.419246	0.025055	0.612254	0.0213539	0.97683	0.0213767	-0.032488	0.991315	0.1178	1.46012	0.169341	0.0038814	0.259898	0.301117	0.425876	0.521044
NTC28	-0.10456	0.541649	0.0743012	0.881835	0.0853766	0.12827	0.422037	0.494877	0.694434	0.809248	0.0336	0.188271	0.420365	0.309724	0.696826	-0.09985	0.484351	1.4006	0.786854	1.98405	0.087045	0.178893	0.39504	0.283171	0.65265	-0.0016132	0.0220616	0.235458	0.022121	0.402897	0.12292	0.081037	0.66987	0.0863451	1.06843	0.087119	0.575756	0.969643	0.914317	1.44064
NTC29	0.08073	0.140094	1.35412	0.231118	1.93004	-0.099784	0.583609	0.125837	0.940247	0.209243	-0.0664	0.838812	0.63382	1.28542	1.03366	0.053837	0.510984	0.0933956	0.827134	0.132379	0.04943	0.0495183	0.185872	0.0496351	0.294401	-0.11942	0.591573	0.149961	0.944928	0.246884	0.096609	0.670622	0.561458	1.05101	0.894899	0.023226	0.0729378	0.128106	0.077176	0.212129
NTC3	-0.17812	1.06772	0.0254054	1.58112	0.0254607	-0.12227	0.477543	0.0681355	0.775001	0.0757569	-0.11313	0.619753	0.312444	1.01129	0.545643	-0.23079	0.857548	0.140898	1.30669	0.23352	-0.19774	1.12457	0.540849	1.61259	0.847956	-0.018773	0.30507	0.340911	0.523458	0.585545	0.065253	0.169552	0.36639	0.27137	0.617119	0.097406	0.115822	0.366208	0.159311	0.617677
NTC30	0.107	0.0130045	0.367614	0.0131745	0.62133	0.0066921	0.228288	0.017132	0.375223	0.0173534	0.088209	0.129643	0.0549304	0.214962	0.0572927	0.077269	0.128369	0.44516	0.212816	0.737264	-0.14155	0.341931	0.176109	0.544424	0.280097	0.051591	0.0625122	0.11833	0.0643215	0.19826	-0.066028	0.0719372	0.110934	0.0743219	0.151023	-0.041616	0.172573	0.175269	0.277489	0.283871
NTC31	-0.076224	0.72262	0.234577	1.14418	0.396044	-0.11208	0.814118	0.0743785	1.25281	0.0860379	-0.20823	1.03332	0.0918422	1.53056	0.123753	0.017579	0.424974	0.0286267	0.699405	0.0285896	0.025063	0.265424	0.489107	0.412076	0.77744	0.0014595	0.698623	0.289181	1.112	0.512508	0.060805	0.0421677	0.623022	0.0423975	0.991187	0.028377	0.144251	0.598996	0.235518	0.961499
NTC32	-0.0012225	0.0332718	0.172411	0.0333421	0.282687	-0.1564	0.691927	0.102637	1.10394	0.151694	-0.10794	0.229163	0.114594	0.383861	0.192837	-0.03061	0.180542	0.601192	0.293948	0.993235	-0.0058976	0.369287	0.105069	0.597721	0.121076	-0.0063404	0.0510445	0.128316	0.0511373	0.213497	0.12714	0.00334826	0.595303	0.00341829	0.948153	0.0013018	0.0968883	0.142565	0.116969	0.23352
NTC33	0.18332	0.252689	1.04944	0.434542	1.55363	-0.012291	0.771548	0.691991	1.20146	1.10477	-0.019181	0.793714	1.17359	1.22957	1.73018	-0.14262	0.904099	0.985521	1.36188	1.47422	-0.17737	1.308	0.700732	1.83068	1.0838	0.018154	0.396433	0.708698	0.656907	1.12688	-0.020495	0.180443	0.0164098	0.288387	0.0165947	0.0020134	0.167555	0.12718	0.269379	0.21056
NTC34	0.040227	0.113323	0.368962	0.186292	0.623222	0.029654	0.337752	0.493049	0.579467	0.806208	-0.0097182	0.0928467	0.326647	0.122755	0.565463	0.15491	0.231414	1.17372	0.383398	1.73871	0.0042541	0.125008	0.222638	0.150771	0.349547	0.1004	0.877489	0.489321	1.32808	0.802885	-0.13239	0.574433	0.0139363	0.903716	0.0141426	-0.072792	0.347918	0.0214726	0.592133	0.0215045
NTC35	-0.015694	0.182865	0.121909	0.301465	0.203266	-0.11004	0.729787	0.67432	1.15222	1.0838	-0.026101	0.515472	0.0639037	0.837824	0.0694228	-0.036339	0.324139	1.05185	0.561157	1.56529	-0.11504	1.10838	0.13068	1.5947	0.175061	-0.051221	0.330916	0.18126	0.569941	0.300154	0.23726	0.108948	1.8593	0.134766	2.49241	0.094056	0.212263	0.708809	0.341226	1.12534
NTC36	-0.016985	0.257841	0.261973	0.445414	0.453063	-0.13437	0.982382	0.386211	1.45907	0.647895	-0.07634	0.649093	0.510632	1.05308	0.834192	0.02566	0.194132	0.457747	0.317142	0.756317	0.25152	0.15731	1.38302	0.230564	1.94336	-0.011561	0.221813	0.747365	0.359936	1.17506	-0.052233	0.32781	0.742826	0.548582	1.16653	0.031759	0.635956	0.401833	1.00842	0.664984
NTC37	0.13019	0.00783544	0.614036	0.00797255	1.00387	0.14465	0.0154097	0.738309	0.0156212	1.16349	0.010736	0.0799967	0.320754	0.0950357	0.557301	0.12459	0.258683	0.484073	0.437767	0.796532	-0.081642	0.129895	0.55763	0.160289	0.872215	0.10274	0.235398	0.591404	0.383987	0.970941	0.18282	0.0100521	1.33772	0.0102077	1.91133	0.23398	0.120526	1.38116	0.172915	1.96229
NTC38	0.20457	0.23457	0.766268	0.397029	1.197	0.24174	0.63652	1.01953	1.02674	1.51421	0.10025	0.0538721	0.514463	0.055389	0.839712	0.2305	0.166821	1.07049	0.27103	1.59112	0.074929	0.034126	1.52073	0.0342575	2.11825	0.22197	0.0054497	1.2022	0.00554207	1.76825	0.067249	0.132644	0.984347	0.194044	1.45679	0.14189	0.0159095	0.561126	0.0161077	0.90063
NTC39	-0.020908	0.0968123	0.0602312	0.134872	0.0638232	-0.29277	1.277	0.893537	1.84646	1.35352	-0.021191	0.592796	0.408935	0.965572	0.679791	-0.27012	1.4707	0.270487	2.06442	0.484603	-0.074322	0.651812	0.263396	0.998916	0.416257	-0.10599	0.235092	0.0421438	0.383398	0.0424262	-0.025476	1.57146	0.51381	2.17804	0.822983	0.10387	0.796885	0.419235	1.22967	0.689519
NTC4	0.07111	0.0339287	0.0836829	0.0340931	0.103193	0.02596	0.593988	0.227348	0.956795	0.382601	-0.040448	0.0906259	0.00915521	0.117635	0.0092528	0.012539	0.182329	0.277407	0.296803	0.497341	-0.058859	0.0706679	0.206615	0.0709133	0.325589	-0.040053	0.233111	0.138908	0.379812	0.229752	-0.12375	0.47576	0.112647	0.762607	0.155082	-0.10677	0.219668	0.118148	0.353469	0.179805
NTC40	-0.34555	2.61995	0.000756331	3.34834	0.000664979	-0.23199	1.48885	0.101933	2.08586	0.14955	-0.1196	0.990337	0.219719	1.47413	0.368881	-0.31641	3.16898	0.132544	3.91618	0.220303	-0.31432	2.35875	0.0709696	3.03208	0.0720961	-0.25625	2.04017	0.238809	2.71947	0.410017	-0.06995	0.447234	0.110233	0.724366	0.149188	-0.23409	4.19175	0	4.89306	4.34297e-06
NTC41	0.069567	0.445208	1.20213	0.733674	1.76356	0.19065	0.160214	0.70362	0.260594	1.11982	0.086758	0.109344	1.99883	0.168649	2.68141	0.020185	0.172314	0.246463	0.28013	0.429726	0.0045966	0.386846	0.350587	0.633241	0.579055	0.057166	0.291061	1.13062	0.494064	1.67081	0.16919	0.00778681	1.12234	0.00793274	1.6314	0.19848	0.00951463	2.45875	0.0095901	3.15839
NTC42	0.087914	0.0820483	0.412862	0.100502	0.684765	-0.019642	0.118747	0.199482	0.18508	0.330655	0.19522	0.002094	1.48582	0.00206345	2.08389	0.28994	6.94927e-05	2.94207	8.68676e-05	3.69635	0.045724	0.106316	0.31698	0.117447	0.512254	0.20762	0.0100832	1.00469	0.010221	1.49804	-0.04089	0.482303	0.148259	0.771189	0.241573	0.012292	0.0484779	1.13488	0.0484828	1.65357
NTC43	-0.04801	0.225308	0.288049	0.378253	0.510886	0.013062	0.23111	0.140141	0.38074	0.231214	-0.041284	0.318596	0.0350148	0.553789	0.0352691	-0.040061	0.268315	0.102868	0.45786	0.160616	-0.21321	1.34977	0.354342	1.88293	0.58665	0.089216	0.0277694	0.507058	0.0278203	0.830326	-0.026131	0.155523	0.190131	0.250906	0.306396	-0.040161	0.217664	0.179175	0.350149	0.290247
NTC44	0.018432	0.184927	0.0638835	0.305228	0.0687863	-0.034346	0.855613	0.24889	1.30411	0.426966	-0.11277	0.651734	0.114305	1.05621	0.192458	-0.10161	1.19798	0.0522723	1.74688	0.0542656	-0.061855	0.126174	0.09232	0.15294	0.100251	-0.026379	0.934084	0.0831462	1.39482	0.104832	-0.026346	0.497887	0.372562	0.793174	0.62494	-0.072194	1.07507	0.122825	1.56943	0.19471
NTC45	0.21087	0.0730148	0.729927	0.0836513	1.15338	0.084153	0.143338	0.233401	0.234771	0.394986	0.057789	0.0267936	0.0349489	0.0268583	0.0351937	0.00061394	0.204948	0.555596	0.335311	0.913961	0.19804	0.00592492	0.527843	0.00603941	0.830708	0.16641	0.327579	1.15657	0.565559	1.70794	-0.12505	0.458308	0.0957336	0.738832	0.116685	-0.094262	0.172334	0.122825	0.277054	0.19471
NTC46	-0.039859	0.0645834	0.0538082	0.0700806	0.0554581	-0.044837	0.0716041	0.0810894	0.0779704	0.0986343	-0.013958	0.158653	0.0957715	0.259953	0.133943	-0.018533	0.0298066	0.463783	0.0297787	0.765204	-0.068309	1.28182	0.0618958	1.79942	0.0618206	-0.00092699	0.160943	0.491726	0.260665	0.806458	-0.095869	0.0830305	0.652143	0.0890343	1.03864	-0.02896	0.100754	0.457187	0.124308	0.744776
NTC47	0.077626	0.0594985	0.532866	0.0628985	0.86627	0.096802	0.220656	0.38279	0.361601	0.643152	0.094419	0.305904	0.411325	0.535779	0.683589	0.05602	0.296244	0.961618	0.518085	1.44238	0.12741	0.0717117	0.905808	0.0720961	1.35582	0.067542	0.72575	0.582578	1.14635	0.956638	-0.013578	0.049061	0.0614703	0.0491826	0.0626928	0.088459	0.0199739	0.733181	0.0199784	1.15563
NTC48	-0.028221	0.724343	0.407868	1.14653	0.677223	0.012575	0.308432	1.07752	0.539313	1.5947	0.076638	0.66338	0.407568	1.07054	0.678008	0.16452	0.273061	0.796722	0.467896	1.23621	-0.047897	0.246915	0.0568073	0.382224	0.0569657	-0.014992	0.316098	0.292234	0.548736	0.516612	0.00015112	0.0433466	0.220324	0.0435146	0.355936	-0.11203	0.591506	0.0102344	0.93934	0.0103544
NTC49	-0.10582	0.503721	0.00409291	0.821944	0.00418937	-0.017726	0.601973	0.125744	0.969319	0.209089	-0.15121	1.3873	0.00924836	1.97045	0.00932822	-0.052006	0.968188	0.288919	1.44064	0.512254	-0.14609	0.976501	0.0988906	1.43717	0.110738	-0.044855	0.338045	0.141577	0.57945	0.234019	0.020654	0.126976	0.397929	0.17827	0.658348	-0.020893	0.402436	1.08813	0.663901	1.5947
NTC5	0.062333	0.205693	0.0744249	0.341683	0.0855511	0.034837	0.481236	0.41805	0.780546	0.692868	-0.01016	0.202545	0.0271078	0.334128	0.0271679	-0.08285	0.256718	0.156331	0.433728	0.258336	-0.024524	0.255934	0.0919173	0.396617	0.0996383	-0.071841	0.211083	0.452976	0.34155	0.747632	0.087695	0.118598	0.7075	0.15635	1.12304	-0.058541	0.0670293	0.210187	0.0691732	0.342027
NTC50	0.015529	0.668775	0.0570301	1.07714	0.0594437	0.047786	0.0167392	0.157135	0.017001	0.257778	0.02872	0.0791673	0.195493	0.0936919	0.324937	-0.015639	0.540457	0.356133	0.872215	0.607215	0.040539	0.0321479	0.193352	0.0321479	0.305614	0.01287	0.0177514	0.296227	0.0179324	0.522647	-0.049337	0.465187	0.0300718	0.7488	0.0300951	-0.25915	1.94947	0.0844155	2.60592	0.0982312
NTC51	0.14389	0.511844	1.10063	0.8344	1.62171	0.09603	0.0900751	0.415782	0.110289	0.689519	0.11305	0.510323	0.792635	0.83062	1.22957	0.22105	0.291698	0.82594	0.507938	1.27182	0.10226	0.823648	0.161271	1.25995	0.25903	0.15709	0.114871	0.687125	0.164271	1.09879	-0.053444	0.58598	0.070341	0.921688	0.0741724	-0.042493	0.890152	0.197308	1.34061	0.320572
NTC52	0.020626	0.0370533	0.0805349	0.0372472	0.0966929	-0.031535	0.121329	0.820678	0.193305	1.26383	-0.019305	0.347725	0.145888	0.593664	0.240438	0.00010505	0.293214	0.147581	0.511308	0.243805	0.097699	0.326159	0.645546	0.515145	1.0008	0.049339	0.200963	0.351182	0.325084	0.5996	0.028628	0.120365	0.111186	0.16056	0.151638	0.047542	0.064775	0.887227	0.0663609	1.33992
NTC53	-0.061447	0.565719	0.509873	0.923396	0.830796	0.055286	0.397191	0.330674	0.65914	0.570943	-0.010356	0.128164	0.151497	0.212717	0.248944	-0.062974	0.301186	0.133199	0.529384	0.22114	0.011539	0.183586	0.147758	0.289925	0.223342	0.051969	0.0342387	0.256788	0.0343703	0.448038	-0.061947	1.23444	0.82019	1.76336	1.25812	-0.079935	0.71593	0.352999	1.13423	0.5996
NTC54	-0.19876	1.83074	0.178316	2.47173	0.292702	-0.1008	0.96445	0.285737	1.4352	0.507938	-0.057719	0.376596	0.529869	0.633148	0.864231	0.024665	0.708764	0.236317	1.1255	0.407968	-0.20886	1.41277	0.0829148	1.97033	0.0867426	-0.21054	1.03114	0.26649	1.51571	0.47039	0.10676	0.141324	1.69069	0.222573	2.31394	0.05996	0.11312	0.192093	0.15294	0.311794
NTC55	0.043583	0.14777	0.34239	0.242961	0.586734	0.14908	0.587775	1.92639	0.946729	2.58828	0.16611	0.38851	1.28787	0.650198	1.85761	0.13821	0.217843	0.854648	0.358278	1.30926	0.0856	0.0564412	0.529398	0.0566044	0.832801	0.05753	0.188057	1.09981	0.303556	1.62602	-0.052627	0.779944	0.269759	1.20899	0.44721	-0.1152	0.804571	0.101023	1.23942	0.132379
NTC56	0.0085689	0.553914	0.0532678	0.902639	0.0547629	-0.059675	0.89279	0.0169152	1.31657	0.0167256	-0.13576	0.65604	0.0117845	0.991698	0.0114544	-0.11431	1.0231	0.0354575	1.4873	0.0357309	-0.06541	0.496019	0.0348783	0.783544	0.0351419	-0.105	0.632085	0.189217	1.00939	0.314697	-0.082543	0.463101	0.0303465	0.746057	0.030435	-0.10994	0.378938	0.0216916	0.632998	0.0217601
NTC57	0.10295	0.0180772	0.623076	0.0182584	1.01811	0.0681	0.14097	0.85686	0.231214	1.30971	-0.01139	0.0989996	0.179608	0.13837	0.296348	0.063993	0.0237188	0.158109	0.0238702	0.261481	-0.0082922	0.190487	0.170857	0.299487	0.272345	0.091118	0.0122667	0.615593	0.0123516	1.01154	0.089046	0.46638	1.1936	0.75041	1.72568	0.014038	0.626095	0.375254	0.992764	0.629135
NTC58	0.076893	0.160101	0.50882	0.262935	0.829064	-0.13211	0.715411	0.111023	1.13417	0.178696	0.011849	0.110665	0.365261	0.173206	0.618903	0.17006	0.69259	1.16415	1.10477	1.72278	0.025535	0.255511	0.268371	0.395968	0.424454	0.20097	0.31102	1.02871	0.536241	1.52988	0.060567	0.272695	0.14516	0.440273	0.237044	0.20868	0.750288	1.05442	1.17506	1.54861
NTC59	0.032507	0.134351	0.479359	0.222233	0.783781	0.098767	0.0436298	0.213476	0.0437307	0.356074	-0.08767	0.407191	0.0760155	0.675944	0.0893969	-0.022012	0.337582	0.287409	0.579467	0.510084	0.057713	0.0355612	0.860089	0.0358064	1.30411	0.083472	0.0260229	0.151749	0.026092	0.249831	-0.096585	0.384492	0.0740076	0.639785	0.0793863	-0.087233	0.368252	0.0561297	0.61921	0.0572035
NTC6	0.068922	0.11294	1.03216	0.184754	1.5303	-0.062775	0.655745	0.12789	1.06027	0.212469	-0.105	0.450751	0.124539	0.74043	0.207216	0.0015215	0.756193	0.149299	1.18367	0.246509	0.00040541	1.6928	0.028316	2.31404	0.0283299	-0.082544	1.1718	0.449417	1.70032	0.741722	-0.037803	0.191708	0.195241	0.305447	0.314688	-0.015946	0.0896158	0.157073	0.103143	0.255003
NTC60	-0.060458	1.36762	0.306264	1.94485	0.536331	-0.3139	2.00925	0.843057	2.68152	1.29262	-0.21025	1.62746	0.00998099	2.24909	0.0101277	-0.2101	2.15249	0.311224	2.8493	0.544135	-0.53959	2.47383	0.601817	3.15839	0.937192	-0.2906	1.86684	0.43804	2.50174	0.725403	-0.023564	0.422416	0.0834671	0.689434	0.0938805	-0.14313	1.2424	0.10741	1.78181	0.148638
NTC61	-0.020723	0.668917	0.352764	1.07723	0.600707	-0.060671	0.597601	0.00978994	0.962135	0.00992767	-0.20396	1.77767	0.269799	2.4094	0.474113	-0.20376	2.35582	0.000447554	3.04676	0.000391041	-0.1315	0.876279	0.0810684	1.32188	0.0844683	-0.14905	0.766623	0.25356	1.19489	0.441507	-0.013618	0.325056	0.101017	0.542451	0.127063	0.019045	0.186239	0.528063	0.299011	0.848201
NTC62	0.10308	0.0163106	0.436199	0.0164865	0.719763	0.053188	0.00856126	0.328068	0.0086853	0.567271	0.049089	0.0384318	0.163847	0.0386026	0.268838	0.089394	0.0403482	0.399593	0.0405341	0.668249	0.091161	0.143102	0.174853	0.190912	0.278362	0.11709	0.0301556	0.968551	0.0301835	1.45084	0.10366	0.000912977	1.09658	0.000760681	1.59922	0.11435	0.00431217	1.41645	0.00441306	2.00102
NTC63	-0.22285	2.28575	0.000486682	2.99542	0.000438859	-0.28863	2.85084	8.68676e-05	3.61297	0.000104243	-0.19176	1.86557	0.0386454	2.51173	0.038859	-0.20458	1.59583	0.0280148	2.20575	0.0280751	-0.24472	2.31758	0.00188458	2.9971	0.00182788	-0.15893	1.57018	0.0373371	2.17735	0.0375454	0.03229	0.201356	0.521693	0.32049	0.834192	0.017162	0.26338	0.15543	0.432468	0.252262
NTC64	0.050473	1.59297	0.473816	2.20525	0.775208	0.05924	0.0750801	0.327717	0.0832619	0.566726	0.13205	0.380865	0.988556	0.639388	1.47518	0.099383	0.109646	0.881041	0.159963	1.34061	-0.012788	0.043385	0.121128	0.0435434	0.152625	0.11848	0.109842	1.71496	0.150771	2.34939	-0.03578	0.232621	0.272605	0.369776	0.453124	-0.043567	0.426328	0.170773	0.696912	0.276446
NTC65	-0.038054	0.742537	0.200391	1.16822	0.331297	-0.083094	0.306695	0.251967	0.536675	0.433586	-0.021889	0.0997968	0.375821	0.14064	0.633148	-0.022833	0.543239	0.623259	0.876214	1.02088	-0.050728	0.237111	0.400947	0.367199	0.659596	-0.069686	0.60069	0.450114	0.959002	0.74297	-0.1623	0.891266	0.67103	1.34023	1.07031	0.034646	0.230534	0.232525	0.371632	0.381669
NTC66	-0.03472	0.411874	0.393554	0.672743	0.632793	-0.053274	1.75657	0.370417	2.33901	0.58796	-0.11258	0.466368	0.325056	0.748483	0.504261	0.0089403	0.617083	0.249499	0.938548	0.384671	-0.045204	0.311749	0.312266	0.456565	0.460222	0.051047	0.650237	0.285863	0.978604	0.440488	0.088555	0.402711	0.249476	0.608783	0.378429	-0.071195	0.236887	0.179017	0.360354	0.265752
NTC67	0.058191	0.0131701	0.3761	0.0129821	0.59736	-0.13455	0.977201	0.00167962	1.43739	0.00166218	0.030369	0.109227	0.158972	0.12103	0.23326	0.10605	0.196379	0.409258	0.306308	0.676727	-0.020803	0.0331593	0.0541672	0.0334359	0.0546004	0.1092	0.0597127	0.542012	0.0599818	0.846063	-0.084276	0.777934	0.234935	1.13597	0.358199	0.037822	0.0388828	0.0770826	0.0391584	0.0770878
NTC7	-0.026971	0.172702	0.434719	0.283738	0.717491	0.078747	0.100579	0.852262	0.133187	1.30411	-0.032535	0.540502	0.127686	0.877522	0.21227	0.072379	0.0756122	0.365684	0.0848113	0.620713	0.080067	0.148993	0.292864	0.206629	0.467896	-0.0014244	0.206936	0.124829	0.334147	0.207748	-0.049918	0.384934	0.0707088	0.64043	0.0746312	-0.14982	1.16022	0.0998077	1.67605	0.129456
NTC8	0.040713	0.165389	0.354902	0.271103	0.603679	-0.01905	0.363412	0.122226	0.614304	0.203773	0.16142	0.103838	0.804211	0.151792	1.24428	0.062073	0.0825523	0.173219	0.0968394	0.287611	0.07741	0.383105	0.172224	0.62527	0.274472	-0.047517	0.106532	0.20501	0.14242	0.343136	0.12797	0.0187569	0.783808	0.0189383	1.21527	0.049937	0.00541012	0.073745	0.00550688	0.0806604
NTC9	0.2261	0.0032126	1.45352	0.00330449	2.04597	-0.072243	0.510632	0.359916	0.824691	0.611348	-0.010309	0.151054	0.0630693	0.247368	0.0682829	0.099577	0.0214726	0.898047	0.0215045	1.36185	0.025422	0.264768	0.221364	0.411045	0.347686	0.03439	0.161233	0.184369	0.261156	0.306045	0.065369	0.166853	0.343557	0.267421	0.586767	-0.099134	0.731469	0.0749872	1.15335	0.0825838
NTRK1	0.14168	0.125599	1.4716	0.208864	2.06679	0.15442	0.357268	1.50095	0.605496	2.10085	0.28701	0.246241	2.51683	0.41846	3.2232	0.18233	0.668978	0.981799	1.07705	1.46919	0.15473	0.264138	1.69259	0.410017	2.31404	0.15458	0.112265	0.976706	0.15673	1.46109	-0.030098	0.469941	0.191411	0.755204	0.3083	-0.079543	0.335377	0.0195557	0.575935	0.0196511
NTRK2	-0.091702	0.302256	0.220014	0.530915	0.36728	-0.054463	0.338187	0.128918	0.58016	0.214129	0.063094	0.163904	0.0350666	0.268001	0.0353492	0.10896	0.253374	0.943705	0.426966	1.41815	-0.18665	0.719672	0.0242696	1.0974	0.0244028	-0.10454	0.374081	0.564267	0.62707	0.925659	-0.076614	0.514193	0.483465	0.816559	0.778847	0.11823	0.240982	0.696782	0.390555	1.10994
NTRK3	-0.02846	0.173498	0.250387	0.285067	0.428547	0.11194	0.483306	0.723377	0.783676	1.14544	-0.034974	0.410028	0.0596828	0.679791	0.0634863	0.010025	0.436792	0.122352	0.717401	0.204106	0.030371	0.0273622	0.150255	0.0274408	0.23154	0.0012964	0.538022	0.195847	0.860436	0.326601	-0.024111	0.263094	0.0517876	0.423014	0.0518708	0.074928	0.163708	0.841909	0.264018	1.28641
ODC1	-0.05559	0.406448	0.300431	0.675573	0.528562	-0.016854	0.0261105	0.0357922	0.0261797	0.0360847	0.038164	0.0757	0.255926	0.0872308	0.443758	0.08061	0.0103767	0.140231	0.010519	0.232317	0.010187	0.0419859	0.0455983	0.0421534	0.045661	-0.065247	0.176304	0.160472	0.284498	0.264369	-0.0070498	0.337318	0.208731	0.568894	0.336412	-0.011221	0.410508	1.14664	0.674854	1.67081
OPRD1	-0.16387	1.13617	0.862424	1.67311	1.31602	-0.069583	0.466762	0.0383037	0.759426	0.038465	0.02934	0.282546	0.207769	0.497	0.346787	-0.02933	0.865345	0.594602	1.31663	0.980634	-0.019298	0.31416	0.252115	0.494836	0.396953	-0.046469	0.375687	0.437481	0.629117	0.72455	-0.019363	0.437826	0.140201	0.710589	0.229641	0.094648	0.616274	0.662221	0.97683	1.06741
OPRK1	-0.14894	0.703949	2.45875	1.12015	3.15849	0.0011805	0.207461	2.45875	0.338405	3.15839	-0.022966	0.928523	1.68525	1.39473	2.31394	-0.18877	1.08452	1.6842	1.59351	2.31404	-0.1637	0.42941	0.978232	0.696264	1.44064	0.016491	0.620586	1.93479	0.990379	2.60578	0.0066861	0.245079	0.161289	0.391036	0.260958	0.023855	0.355286	0.66328	0.601973	1.06876
OPRL1	-0.29568	2.70255	0.000156374	3.43628	0.000160719	-0.22921	2.37069	0.00181916	3.05943	0.0017145	-0.12476	0.757657	0.0608903	1.18636	0.0650927	-0.16264	1.49607	0.00132227	2.09269	0.00112628	-0.19296	0.909742	0.00822918	1.35919	0.00831771	-0.18532	2.11733	0.00192384	2.79177	0.00186713	0.042185	0.434129	0.279452	0.705644	0.467029	-0.03454	0.103485	0.05827	0.129983	0.0595333
OPRM1	0.046934	0.0439277	0.0495962	0.0440478	0.0503076	-0.12406	0.789949	0.380364	1.2234	0.639539	0.044381	0.243478	0.596382	0.41303	0.976706	-0.022995	0.0543837	0.0956037	0.0554236	0.138705	-0.048118	0.268669	0.324332	0.4173	0.526338	-0.087146	0.433928	0.198205	0.709098	0.330302	0.10214	0.434129	0.542966	0.705644	0.865759	0.073554	0.177806	1.01019	0.285762	1.49206
P2RX3	-0.090632	1.31107	0.0843839	1.882	0.104456	-0.16666	1.43535	0.00113499	2.02192	0.000934738	-0.19641	1.86557	0.000860756	2.51113	0.000743279	-0.15314	0.887563	0.000960853	1.34188	0.000791136	-0.075551	0.893096	0.174009	1.33992	0.277054	-0.14961	1.04895	0.0115347	1.53859	0.0116417	0.015853	0.250403	0.0275426	0.400783	0.0276675	-0.053654	0.96142	0.0705044	1.42481	0.0757569
P2RX7	0.034069	0.0152837	0.167453	0.0154997	0.274382	0.20385	0.00653732	1.50313	0.00661227	2.10283	0.007631	0.11685	0.349955	0.194445	0.597653	-0.027076	0.240952	0.714195	0.402151	1.13469	0.11358	0.0551769	0.716835	0.0553101	1.10856	0.048823	0.224907	0.103617	0.365442	0.158659	-0.060005	0.319592	0.00707552	0.530753	0.00718148	0.00084463	0.245881	0.154493	0.39991	0.251014
P2RY12	0.061153	0.0955983	0.498407	0.131626	0.813326	0.0054302	0.048609	0.274284	0.0487985	0.482659	0.039929	0.138191	0.353596	0.227825	0.602495	0.20192	0.310709	1.44183	0.542542	2.03241	-0.11287	0.198343	0.0129015	0.310824	0.0130626	0.12919	0.462471	0.626978	0.750508	1.02566	-0.055056	0.187488	0.0211122	0.298734	0.0211806	-0.031388	0.339448	0.338841	0.581251	0.580904
PAH	-0.061544	0.217434	0.0243063	0.363412	0.0244212	-0.0093184	0.229126	0.0147577	0.376958	0.0149959	-0.14668	0.739642	0.00978106	1.16441	0.00991434	-0.18752	1.70331	0.548413	2.33057	0.901183	0.0050015	0.132745	0.0871087	0.166642	0.0924113	-0.10602	0.707478	0.233357	1.12313	0.398451	-0.070156	0.581616	0.163847	0.914888	0.264665	-0.12945	0.838902	0.0875601	1.28069	0.103987
PAK4	-0.13853	0.557991	0.434719	0.909777	0.717491	0.063276	0.0403482	0.443637	0.0405341	0.731843	-0.058534	0.556987	0.132415	0.905424	0.219539	-0.20449	0.95086	0.0394579	1.41815	0.0396577	-0.29516	1.25043	0.140225	1.76384	0.20068	0.061651	0.199978	0.213525	0.323526	0.358823	0.012277	0.0209618	0.313346	0.0210074	0.537722	0.084785	0.0798245	0.833096	0.0869176	1.27503
PARP1	-0.17675	1.36513	0.194513	1.94165	0.321381	-0.16285	1.13353	0.00615832	1.6541	0.00625084	-0.23993	1.79907	0.206936	2.43679	0.345169	-0.19016	1.68965	0.049903	2.31602	0.0513035	-0.090973	0.400761	0.00508923	0.65906	0.00522547	-0.086245	0.780075	0.00562125	1.21033	0.00568725	0.060294	0.0631496	0.614072	0.0637527	0.976748	-0.0074568	0.0640043	0.131697	0.0654006	0.217463
PARP2	0.11777	0.0195149	0.877882	0.0196193	1.33301	0.1053	0.0255758	0.671152	0.0256173	1.07973	0.22305	0.0228986	1.81029	0.0229993	2.45119	0.28307	0.00414552	2.80463	0.00425076	3.57736	0.084352	0.0184215	0.300726	0.0186164	0.482659	0.19226	0.0546201	1.59346	0.0550734	2.20631	-0.062543	0.619934	0.0350148	0.971917	0.0352691	0.041856	0.0468107	0.0338207	0.0468494	0.0339897
PARP3	-0.054717	0.160026	0.444349	0.262831	0.732007	-0.055226	0.523531	0.165071	0.843511	0.270641	-0.00043773	0.859901	0.135596	1.31249	0.224222	-0.032854	0.544744	0.0587818	0.878506	0.0631245	0.059796	0.0302161	0.192858	0.0302534	0.30486	-0.061317	0.244842	0.126842	0.401899	0.211005	0.0057405	0.103286	0.092234	0.123505	0.109573	-0.045865	0.269476	0.417334	0.443903	0.687146
PDE10A	0.064088	0.975555	0.342476	1.4572	0.586851	0.083376	0.385271	0.708165	0.643802	1.12555	-0.049402	0.657163	0.121674	1.06314	0.203017	-0.01022	0.244064	0.271825	0.408401	0.487943	0.059689	0.0569707	0.397061	0.057144	0.655058	0.10738	0.273656	0.726559	0.458009	1.15018	-0.050015	0.112827	0.224666	0.143525	0.363622	-0.06228	0.629468	0.40779	0.998223	0.673193
PDE1A	-0.086288	0.375708	0.0598323	0.632458	0.0631647	0.10481	0.0882034	0.405685	0.106333	0.674525	0.128	0.176174	0.866142	0.288885	1.32146	0.062394	0.0624169	0.196707	0.0652643	0.329643	0.079691	0.0710207	0.0738634	0.0713584	0.0754468	-0.075823	0.258415	0.0123874	0.428058	0.0124767	0.020324	0.0422587	0.118193	0.0424885	0.170735	-0.0058172	0.318515	0.295241	0.544424	0.507938
PDE1B	-0.094521	0.709187	0.1046	1.12697	0.155194	0.095247	0.0666393	0.0866048	0.070622	0.110513	-0.10666	0.517141	0.59005	0.840373	0.966415	-0.087844	0.267164	0.100699	0.455597	0.153873	0.12956	0.193956	0.864963	0.304623	1.30967	-0.011015	0.273884	0.145736	0.458571	0.240551	-0.012521	0.36247	0.246141	0.611189	0.402634	-0.080357	0.593835	0.183679	0.94279	0.297475
PDE1C	-0.18618	0.691863	0.0445961	1.10462	0.0446683	0.0094168	0.348596	0.883094	0.593988	1.34061	-0.019844	0.13457	0.115137	0.222269	0.193644	-0.033598	1.68859	0.66298	2.31404	1.0704	0.024516	0.0396957	1.14688	0.0399195	1.6439	0.029003	0.503485	0.207524	0.809836	0.347686	0.12994	0.00963006	1.31037	0.0097322	1.87956	0.11693	0.036316	0.528694	0.0365664	0.849244
PDE2A	0.11614	0.106743	0.7925	0.163663	1.22857	0.0032591	0.0207886	0.721155	0.0208023	1.14231	0.071475	0.16117	1.54944	0.263835	2.15403	0.083478	0.311509	0.670683	0.543573	1.07956	-0.0071094	0.168098	0.432715	0.265168	0.701933	0.15552	0.0444614	1.42804	0.044495	2.01502	0.093697	0.46847	0.95707	0.753305	1.42122	0.11705	0.0616254	0.921145	0.0626025	1.38081
PDE3A	0.057823	0.0545511	0.0270477	0.0565203	0.0270893	0.027556	0.13772	0.237186	0.226126	0.402777	-0.32327	1.38846	0.193088	1.97208	0.320472	-0.084619	0.196045	0.154883	0.320599	0.255801	0.14709	0.0345255	0.655903	0.034676	1.01532	-0.068962	0.0547136	0.344468	0.0551917	0.590304	-0.13329	1.36017	0.261354	1.92985	0.431282	-0.11609	0.531682	0.025903	0.84646	0.0259721
PDE3B	0.010118	0.361281	0.796749	0.613144	1.23409	0.089102	0.232102	0.825039	0.382601	1.26891	0.098989	0.844027	0.557755	1.29252	0.911545	0.028731	0.506709	0.41854	0.820276	0.696243	-0.029159	0.501869	1.4688	0.791102	2.06083	0.025878	0.590033	0.950627	0.9426	1.42541	0.027221	0.524213	0.225147	0.83062	0.364486	-0.0064695	0.21987	0.139944	0.353881	0.229583
PDE4A	0.049083	0.0858209	0.750459	0.108345	1.17779	0.077143	0.0619258	0.402053	0.0643215	0.669343	0.10257	0.0964217	0.184668	0.13152	0.305544	0.1606	0.0116061	1.27822	0.0116997	1.84774	0.16801	0.314428	0.660409	0.495366	1.02199	0.14795	0.15349	0.810538	0.249014	1.2526	-0.014292	0.111382	0.106499	0.14007	0.139782	0.0039522	0.171482	0.367522	0.275765	0.619246
PDE4B	0.074748	0.0899522	0.230401	0.117977	0.387375	-0.098439	0.618344	0.0362547	0.996539	0.0364861	-0.037161	0.225308	0.0665988	0.376069	0.0737142	-0.060483	0.59872	0.180726	0.967542	0.30083	0.21341	0.327283	1.41757	0.516941	1.99783	0.049868	0.0764037	0.153323	0.0835197	0.252208	0.080759	0.37819	0.709053	0.631081	1.1253	0.068204	0.23063	0.299902	0.371764	0.518085
PDE4C	-0.029922	0.14373	0.0827466	0.236894	0.101319	-0.22205	0.776011	0.0145331	1.20669	0.0147712	-0.089435	0.414663	0.546651	0.686998	0.892587	-0.053011	0.380416	0.0994363	0.637668	0.150157	0.014569	1.0895	0.0107994	1.57209	0.0109108	-0.14767	0.4433	0.263173	0.723033	0.462899	-0.030969	0.417153	0.0224593	0.682187	0.0225188	0.10148	0.85808	0.515287	1.30411	0.829768
PDE4D	0.073061	0.214627	0.483108	0.357852	0.789521	0.054674	0.232592	0.436104	0.383535	0.720401	-0.037364	0.657735	0.237877	1.06377	0.405851	0.093419	0.499393	0.628581	0.809836	1.0277	-0.056388	0.274873	0.0832251	0.427082	0.0870981	0.05707	0.0732975	0.202642	0.0789381	0.338405	0.035136	0.064256	1.09258	0.0649565	1.5946	0.014325	0.146204	1.27263	0.238283	1.83869
PDE5A	0.11686	0.0668267	0.811072	0.0736421	1.25171	0.11227	0.173517	0.919301	0.281365	1.38532	-0.0092753	0.0435002	1.40103	0.0436539	1.98397	0.20891	0.0289748	1.31789	0.0289794	1.89073	0.0040367	0.286056	0.386973	0.445281	0.642675	-0.064425	0.545887	0.914103	0.872409	1.38059	-0.10925	1.03733	0.0594885	1.51536	0.0603759	-0.0049315	0.0954738	0.178166	0.114158	0.288733
PDE6A	0.089237	0.106455	0.381136	0.162658	0.64024	-0.10273	0.184927	0.374873	0.300405	0.631341	0.051168	0.170175	0.120847	0.278453	0.201874	0.0064069	0.0798558	0.798903	0.0918475	1.23926	0.035368	0.120382	0.0700041	0.141842	0.0709133	-0.095935	0.32079	0.00502333	0.556315	0.00516394	-0.037501	0.270212	0.830855	0.435748	1.27045	-0.011242	0.0242145	0.592439	0.0243431	0.951597
PDE6B	-0.0562	0.221559	0.214727	0.370825	0.357338	0.026134	0.441519	0.161585	0.723331	0.265192	-0.033896	0.0857256	0.366734	0.106716	0.620894	0.070418	0.0328266	0.0928467	0.0328734	0.130774	0.077967	0.814826	0.202089	1.24961	0.318623	0.13638	0.0989669	0.902986	0.124563	1.36678	-0.064085	0.480815	0.0266689	0.769117	0.0267336	0.038667	0.081058	0.266418	0.0887145	0.447295
PDE6C	0.085272	0.0610652	0.256091	0.0650322	0.44044	0.051828	0.0462983	0.493481	0.0463514	0.806792	0.078253	0.0202423	0.350811	0.0202013	0.598806	0.077498	0.103678	0.654607	0.143876	1.06027	0.20102	0.0855246	1.19595	0.0878152	1.70701	0.052894	0.0306587	1.02893	0.0307332	1.53019	0.020184	0.392406	0.175061	0.650198	0.281922	-0.03976	0.108139	0.185413	0.140982	0.300405
PDE6D	-0.1206	0.231821	0.548674	0.391196	0.89279	0.0386	0.413683	0.455324	0.682271	0.749239	-0.105	0.993791	0.0911988	1.47912	0.122254	-0.13894	0.652104	0.120468	1.05675	0.201515	-0.16926	1.15608	0.0263688	1.64844	0.0264519	-0.075243	0.545079	0.119999	0.871342	0.200839	0.051361	0.140934	0.703488	0.2214	1.11851	-0.19591	1.19981	0.264553	1.72983	0.443806
PDE6G	0.043316	0.954481	0.143851	1.42852	0.236894	-0.030008	0.456304	0.569457	0.744776	0.930739	0.17297	0.884256	0.57538	1.3405	0.942334	0.076765	0.588734	0.144118	0.951597	0.238553	0.15497	0.0963241	0.546498	0.102411	0.856517	0.026485	2.01278	0.161686	2.68152	0.266442	0.017776	0.193637	0.164221	0.308317	0.265096	0.011673	0.0873476	0.0935841	0.0992343	0.116265
PDE6H	-0.0058248	1.01609	0.309538	1.50924	0.541166	-0.017444	1.91318	0.0737347	2.56165	0.0849856	0.030117	1.26982	0.102159	1.83857	0.151946	0.028946	0.14364	0.579137	0.235659	0.955029	-0.097876	1.52073	0.206196	2.11825	0.32501	0.043576	0.838752	0.374914	1.28144	0.632365	-0.049065	0.282629	0.10987	0.459133	0.148277	-0.23694	1.45401	0.0659108	2.0445	0.0691732
PDE7A	0.23118	0.164988	1.02724	0.270341	1.52366	0.1655	0.0905189	0.936179	0.111186	1.40559	0.020129	0.461376	0.0724346	0.756218	0.083304	0.0090569	0.257746	0.140772	0.435831	0.233238	0.0069829	0.0584588	0.260214	0.0585432	0.410933	0.26134	0.13	1.08405	0.213227	1.60639	0.017014	0.0598373	0.346074	0.0600018	0.590033	0.18141	0.476254	0.882497	0.767182	1.33378
PDE7B	0.05114	0.0901232	0.445826	0.118456	0.733909	0.090728	0.149869	0.54283	0.244247	0.884223	-0.08426	0.899526	0.400728	1.3592	0.668128	0.1072	0.463543	0.627825	0.756317	1.02668	0.11065	0.338888	0.427895	0.538456	0.695402	-0.076787	0.575135	0.570991	0.918761	0.937192	0.05942	0.197911	0.57146	0.315065	0.910413	0.017974	0.265192	0.330376	0.435831	0.569538
PDE8A	-0.017021	0.613697	0.0663811	1.00477	0.0727375	-0.10063	0.243486	0.169925	0.404912	0.27889	-0.046594	0.210567	0.0110577	0.348877	0.011187	-0.044529	0.478444	0.240657	0.77783	0.417312	-0.10972	0.255527	0.0036372	0.396001	0.00369852	-0.1247	0.553696	0.00243452	0.884223	0.00241705	-0.079563	0.771548	0.295944	1.19966	0.500808	-0.0020665	1.17636	1.39278	1.69951	1.97519
PDE8B	-0.14204	1.12428	0.240975	1.65614	0.409069	0.097463	0.383735	0.577443	0.641665	0.943743	-0.060767	0.422141	0.0394246	0.697712	0.0396291	0.065778	0.644683	0.390897	1.04488	0.655844	-0.11722	0.826959	0.0635114	1.26372	0.0636572	-0.021802	0.404217	0.0501418	0.667158	0.0513572	0.086055	0.0093016	0.772293	0.00940366	1.20136	0.037153	0.177414	0.686998	0.285134	1.09765
PDE9A	0.0055085	0.261862	0.0498933	0.454483	0.0506295	-0.063687	0.3096	0.0104834	0.540954	0.0106036	-0.033366	0.198157	0.096579	0.327191	0.136136	-0.13559	0.723217	0.101154	1.14375	0.155138	-0.099417	1.17739	0.197151	1.67531	0.311304	-0.023463	0.411291	0.449551	0.676996	0.741938	-0.049588	0.45892	0.067577	0.739738	0.070438	-0.064362	0.199771	0.152495	0.32109	0.247944
PDGFRA	-0.085912	0.492454	0.0290816	0.804986	0.0290723	-0.10664	0.813948	0.325635	1.25242	0.563853	-0.00033267	0.572449	0.0899629	0.932408	0.119318	-0.15975	1.40157	0.108914	1.98405	0.182045	-0.11557	0.416337	0.148369	0.679293	0.225242	-0.10696	0.707545	0.168815	1.12322	0.27828	-0.0082204	0.279584	0.0327095	0.453124	0.0327751	0.012556	0.142577	0.162437	0.233022	0.26354
PDGFRB	0.10005	0.0515821	0.392835	0.0526055	0.65608	0.24263	0.00967447	1.55081	0.00979883	2.15552	0.04164	0.137863	0.339618	0.227282	0.583526	0.054332	0.778951	0.129696	1.21033	0.215904	0.009174	0.0874591	0.233557	0.0903584	0.366653	0.11686	0.133589	0.914816	0.220086	1.38159	0.018519	0.776374	0.246141	1.20502	0.402634	-0.013822	0.177845	0.0956199	0.28583	0.120342
PDPK1	0.19183	0.110301	0.529119	0.108786	0.584559	0.14865	0.463202	1.59719	0.487142	1.88094	0.25398	0.0437403	0.785925	0.0433946	1.02188	0.071429	0.291554	0.602112	0.289468	0.707589	0.32633	0.0185302	1.12836	0.018349	1.38328	0.20747	0.041288	0.807098	0.0410111	1.04522	-0.073602	0.387969	0.140321	0.391303	0.138806	0.14525	0.0682422	0.374863	0.0673081	0.380145
PGR	0.01894	0.12157	0.0732821	0.202843	0.0836513	-0.082755	0.28619	0.120274	0.492522	0.201163	-0.092231	0.0560012	0.062026	0.0581409	0.0667405	0.03432	0.715569	0.185193	1.13452	0.30891	-0.18709	0.851737	0.0160266	1.2939	0.0161889	0.24018	0.0240492	1.50285	0.0241777	2.10283	0.079206	0.272182	0.530694	0.439137	0.847039	-0.050531	0.381534	0.580342	0.636896	0.932483
PIK3CA	-0.014483	0.211733	0.204899	0.352715	0.33958	0.026506	0.028534	0.134085	0.0285247	0.221849	-0.01992	0.427849	0.233267	0.706262	0.396174	-0.1281	0.898665	0.389936	1.35551	0.654685	-0.0070691	0.308972	0.0925994	0.485931	0.100656	-0.19365	1.168	0.00751718	1.69527	0.00764092	-0.020647	0.107722	0.207889	0.132055	0.334851	0.059993	0.266394	0.234242	0.438088	0.384587
PIK3CB	0.056851	0.0643517	0.568829	0.0697898	0.927971	-0.055815	0.218776	0.0745899	0.358278	0.0863875	-0.11847	0.398212	0.355621	0.66288	0.605216	0.048413	0.0190835	0.27556	0.0192288	0.49485	-0.0068018	0.0202969	0.14947	0.0202696	0.229096	0.10422	0.0383037	0.432974	0.038465	0.717333	-0.15866	1.74328	0.188036	2.37016	0.302797	-0.048004	1.16091	0.0855828	1.67733	0.100453
PIK3CD	0.12461	0.528415	0.375357	0.86053	0.631676	0.038358	0.333651	0.228001	0.574189	0.383987	-0.045372	0.46652	0.084711	0.763513	0.107149	0.024672	0.136213	0.437981	0.224157	0.726952	-0.056999	0.196099	0.128526	0.3077	0.169745	-0.016888	0.0402195	0.12017	0.0404483	0.201094	0.017743	0.265664	2.0141	0.427605	2.68141	-0.020812	0.202788	0.350033	0.326095	0.595851
PIK3CG	0.11335	0.642294	0.738285	1.04406	1.16319	0.068114	0.262943	0.129403	0.443215	0.21487	0.027949	0.213994	0.430919	0.355069	0.713184	-0.10118	0.404757	0.104031	0.670419	0.164944	0.11144	0.0482886	0.706284	0.0482789	1.0921	0.011089	0.0484148	0.464377	0.0483808	0.763942	-0.03446	0.393801	0.400128	0.651968	0.661285	-0.0095469	0.0516213	0.218661	0.0516849	0.356834
PIK3R1	-0.037125	0.242589	0.012821	0.413604	0.0129418	-0.10792	0.7448	0.180318	1.16934	0.296803	0.11006	0.0850489	0.687252	0.105213	1.09872	-0.072444	0.359578	0.152551	0.6094	0.251812	0.0481	0.245369	0.182514	0.379812	0.289603	0.030691	0.0920461	0.10858	0.110738	0.175601	0.020612	1.4688	0.421063	2.06064	0.690093	-0.00054639	0.713499	0.588414	1.13129	0.944928
PIK3R2	0.0022879	0.606934	0.0522282	0.99285	0.0533316	-0.043642	0.152316	0.173368	0.247944	0.284941	0.14817	0.194343	0.503236	0.32049	0.822983	-0.18107	0.866844	0.358645	1.31832	0.6111	-0.021774	0.254831	0.309831	0.394792	0.499503	0.036867	0.108228	0.404239	0.146533	0.673705	-0.078498	0.54685	0.0133716	0.862583	0.0135149	-0.053802	0.870181	0.0924597	1.31838	0.113927
PIK3R3	-0.0038719	0.452631	0.0287891	0.744872	0.0288077	-0.018682	0.410218	0.0701113	0.677533	0.0789381	0.037614	0.25888	0.221169	0.444446	0.37156	0.089327	0.931406	0.378429	1.39482	0.638442	0.12428	0.441471	0.447113	0.712176	0.721727	0.12545	0.0906205	0.520439	0.107855	0.851305	0.07898	0.25314	0.889242	0.405751	1.3405	0.053111	0.0423065	0.80593	0.0425172	1.24266
PIK3R5	0.20051	0.00187149	1.56938	0.00179299	2.17906	0.18917	0.00372918	0.787706	0.00379051	1.2234	0.21133	0.0183082	0.747851	0.0185302	1.17522	0.16292	0.00555526	1.13505	0.00562125	1.67973	0.27665	0.00868087	0.996927	0.00880495	1.46385	0.12389	0.0883684	0.529002	0.103562	0.864581	0.049611	0.0336001	0.275151	0.0337362	0.458421	-0.020744	0.530679	0.120973	0.845272	0.188552
PIM1	0.1417	0.560667	0.785289	0.914388	1.22052	0.10585	0.101593	0.697171	0.135643	1.11137	0.16608	0.127587	0.903855	0.211683	1.36673	0.11493	0.271241	0.360275	0.464136	0.613323	0.031476	0.371376	0.710612	0.601487	1.09865	0.15409	0.135602	0.63716	0.222871	1.03791	-0.017852	0.508848	0.851829	0.809528	1.29778	-0.030393	0.218647	0.0674146	0.351806	0.0714301
PIM2	0.067868	0.434376	0.434412	0.717491	0.717129	-0.023725	0.221198	0.904343	0.36272	1.36683	0.033524	0.0205973	0.0255298	0.0205882	0.025562	0.02067	1.10515	0.601054	1.6186	0.992764	0.014127	0.0287288	0.495842	0.0287195	0.786854	-0.097918	0.383094	0.712534	0.639539	1.13238	-0.20433	1.52704	0.00364158	2.12614	0.00372918	-0.0283	0.444301	0.0467188	0.722712	0.0467527
PIM3	-0.03482	0.412581	0.0955279	0.684765	0.130299	0.026977	0.0374223	0.450715	0.0376307	0.741938	-0.20012	1.15644	0.163189	1.6994	0.268009	0.059453	0.450127	0.497655	0.736766	0.818156	-0.088019	0.64522	0.79694	0.989149	1.2286	-0.048826	0.221588	0.642771	0.359379	1.04488	0.036906	0.0544034	0.313909	0.0544625	0.539162	-0.010034	0.281067	0.271362	0.466813	0.458009
PLAT	0.11568	0.149844	0.288454	0.245889	0.511463	-0.070171	0.881868	0.295146	1.33378	0.521001	0.067679	0.440225	0.200157	0.725588	0.332528	0.16457	0.249068	0.742946	0.418357	1.16991	-0.091813	0.411616	0.136302	0.672845	0.189337	0.050263	0.250125	0.480041	0.412076	0.788399	0.0075658	0.79863	0.240098	1.23107	0.391025	-0.054741	0.533414	0.129134	0.849029	0.213838
PLG	0.028417	0.2274	0.203252	0.38236	0.33645	0.18518	0.00925723	0.990592	0.00934154	1.477	0.36418	0.0838251	2.54301	0.102884	3.24931	0.11673	0.00862328	0.338443	0.0087562	0.582761	0.22069	0.0608653	0.990889	0.0607954	1.4566	0.13346	0.013179	0.507994	0.0133626	0.831768	0.025382	0.417948	0.457884	0.683401	0.742802	0.0087244	1.17104	0.408746	1.69193	0.674525
PLK1	0.005986	0.0846688	0.0687456	0.10595	0.0762691	-0.014937	0.158246	0.428909	0.257008	0.709053	0.044539	0.291902	0.926575	0.516156	1.39473	-0.029737	0.897189	0.113239	1.35352	0.191	-0.0067846	0.177335	0.42344	0.280975	0.689413	0.090832	0.171295	0.674279	0.276446	1.084	-0.056272	0.381136	0.131285	0.635111	0.212717	0.043235	0.269436	0.41437	0.443806	0.682647
PLK4	0.13642	0.29146	0.604971	0.515472	0.987458	-0.16729	0.619825	0.407612	0.998916	0.677533	0.17607	0.628544	0.655038	1.02665	1.06048	0.03367	0.657953	0.440608	1.06386	0.730837	0.053138	0.461075	0.847345	0.738	1.28927	0.067396	0.195227	0.373855	0.315478	0.630691	0.19603	0.0454054	1.70988	0.0454295	2.33472	0.15809	0.0654713	1.17328	0.0673335	1.70679
PNLIP	-0.13429	0.717718	0.0666089	1.13792	0.0730354	-0.10525	0.603644	0.0469413	0.971632	0.0473577	-0.12001	0.668107	0.0474885	1.07621	0.0480411	-0.10235	0.719103	0.125495	1.1387	0.209089	-0.012599	1.35557	0.0226011	1.89232	0.0226468	-0.021408	0.446639	0.0766472	0.728112	0.0914721	-0.09792	1.0997	0.0401099	1.5946	0.0403291	-0.13311	0.996583	0.000682378	1.46967	0.000612787
POLA1	-0.03096	0.366562	0.0783187	0.620187	0.0924543	0.079867	0.0412976	0.585027	0.0415173	0.95652	0.10735	0.0630693	0.592711	0.0675059	0.970697	0.018856	0.11443	0.178015	0.175061	0.295781	-0.14117	0.935729	0.0199011	1.38907	0.019933	-0.068832	0.245361	0.00521668	0.402897	0.00534856	0.10456	0.0429677	0.960388	0.0431403	1.42515	0.060527	0.0838515	0.417187	0.0933579	0.686977
POLD1	0.15503	0.0801116	0.763236	0.0964922	1.19324	0.052734	0.236617	0.344151	0.391121	0.58929	0.12904	0.0601614	0.483848	0.0634863	0.792285	-0.093949	0.383272	0.0121327	0.641665	0.0121908	0.015016	0.345891	0.188693	0.552207	0.298544	0.10517	0.102945	0.18698	0.133724	0.310496	-0.031891	0.355315	0.0112404	0.6014	0.0113608	-0.073135	0.364104	0.0337409	0.613911	0.033877
POLE	0.015348	0.0306167	0.106227	0.0306913	0.159856	0.096163	0.0304723	0.700929	0.0305282	1.11651	0.18131	0.0920998	0.961062	0.121025	1.43887	0.0077991	0.258179	0.12938	0.436756	0.215483	0.1174	0.283604	0.572546	0.441171	0.894047	0.081228	0.141403	0.653901	0.23154	1.0594	0.080837	0.116787	0.583909	0.152261	0.930813	0.15934	0.0476532	0.819616	0.0477114	1.25876
PPARA	0.14898	0.195663	1.04895	0.324341	1.55307	0.025481	0.193847	0.0829148	0.315675	0.102516	0.047194	0.0323257	0.384197	0.032335	0.645296	-0.083764	0.252293	0.209061	0.424789	0.352793	0.060982	0.189566	0.451611	0.298139	0.728182	0.053131	0.0410875	0.623295	0.0413358	1.02088	0.0093383	0.198576	1.31212	0.316035	1.8818	0.063062	0.0566341	0.61536	0.0570846	0.987922
PPARD	0.12344	0.0144433	0.793336	0.0146768	1.22977	0.18327	0.124788	1.37725	0.206196	1.95829	0.21051	0.117157	1.19112	0.195663	1.75446	0.18165	0.0795167	1.59331	0.0912845	2.20691	0.074173	0.0715683	1.17675	0.0719474	1.68215	0.087532	0.0914346	0.379562	0.1094	0.639236	-0.031333	0.233149	0.737881	0.370488	1.16042	-0.013686	0.409682	0.193332	0.673746	0.31373
PPARG	0.049501	0.0263319	0.0488471	0.026415	0.0495621	0.0022723	0.0988251	0.193881	0.128929	0.32109	0.14395	0.111983	1.1975	0.177538	1.76168	0.031959	0.151737	0.709164	0.247483	1.12779	0.022222	0.298622	0.29283	0.467169	0.46787	0.047594	0.145676	0.397973	0.237907	0.664723	-0.11947	1.29791	0.6452	1.84327	1.02771	-0.016523	0.153836	0.257707	0.249052	0.430392
PPAT	-0.16408	0.83283	0.0392344	1.27906	0.0394293	-0.18886	1.26514	0.221849	1.83136	0.371632	0.068013	0.440046	0.331595	0.725311	0.572352	-0.080457	0.994777	0.249422	1.47531	0.436424	-0.044656	0.543558	0.275069	0.84646	0.435831	0.048137	1.13178	0.726582	1.64428	1.15026	0.063663	0.0136045	0.204516	0.0137569	0.329513	0.11944	0.0344267	0.675923	0.0345631	1.08507
PRKACA	0.043822	0.0675567	0.119547	0.0747137	0.199971	-0.022041	0.37791	0.579252	0.633241	0.946729	0.13843	0.125362	0.824372	0.208302	1.26864	0.048122	0.674484	0.815905	1.08346	1.25995	0.16414	0.295463	2.02171	0.461665	2.68152	-0.035598	0.41871	0.652572	0.687801	1.05744	0.20957	0.0641654	2.21544	0.0648203	2.90507	0.18872	0.114712	1.4567	0.15673	2.04795
PRKACB	0.12284	0.0636019	0.993406	0.0686438	1.47967	0.14414	0.168975	0.646969	0.274023	1.05015	-0.070162	0.250395	0.226104	0.426885	0.381502	0.15117	0.380208	0.923105	0.637423	1.39285	0.11721	0.00507605	0.390384	0.00521229	0.647085	0.16724	0.0210985	1.10674	0.0211533	1.63644	-0.012724	0.238448	0.141746	0.379739	0.231969	0.038667	0.146935	0.412469	0.239412	0.679833
PRKACG	0.10539	0.445802	0.883259	0.734451	1.34011	0.12264	0.0145331	0.531815	0.0147712	0.86611	0.18516	0.0471833	0.700079	0.0475272	1.11535	0.07878	0.16751	0.396174	0.272223	0.6631	0.061224	0.178939	1.4159	0.283246	1.99345	0.19288	0.205414	1.12246	0.331838	1.65827	-0.02855	0.283246	0.0211715	0.460359	0.0212308	-0.020592	0.0218515	0.117265	0.0219154	0.176872
PRKCA	-0.039923	0.128573	0.204676	0.213604	0.339059	-0.015739	0.0604109	0.927199	0.0623417	1.39482	-0.016747	0.141288	0.602442	0.232577	0.987289	0.016126	0.171153	0.112445	0.27828	0.189727	-0.14182	0.944354	0.112433	1.39852	0.134547	-0.039595	0.269371	0.250472	0.448733	0.434707	-0.006341	0.122375	0.0288912	0.165904	0.0288912	0.036187	0.23029	0.378305	0.371192	0.63339
PRKCB	0.16809	0.084115	0.656316	0.104666	1.06211	0.018097	0.225271	0.685522	0.369847	1.09646	-0.18372	0.644817	0.230409	1.04727	0.390075	0.1184	0.0979536	0.459683	0.129192	0.759126	0.018395	0.212518	0.161554	0.330916	0.259464	0.034264	0.623168	0.925696	0.995335	1.39482	-0.027115	0.473054	0.544348	0.759176	0.868157	-0.14934	1.21703	0.26576	1.7522	0.446129
PRKCD	0.0083939	0.08302	0.607884	0.102565	0.99285	0.08355	0.0407582	0.548951	0.0409777	0.895137	0.077447	0.103402	1.13248	0.150562	1.6707	0.17841	0.0261843	0.637122	0.0262719	1.03791	-0.096355	0.16707	0.99123	0.261727	1.4571	0.16083	0.192282	0.51995	0.310496	0.850258	-0.053415	0.612753	0.0690713	0.96138	0.0725065	-0.20962	1.07696	0.00448327	1.57209	0.00463248
PRKCE	-0.11097	0.493901	0.0793289	0.807042	0.0943606	0.024269	0.0516604	0.220837	0.0520176	0.369847	-0.033135	0.102362	0.271378	0.147673	0.477973	-0.13285	0.617983	0.0639691	0.999653	0.0709133	-0.033305	0.268669	0.642885	0.417312	0.996539	0.021208	0.0485508	0.332827	0.0485896	0.574482	0.017153	0.230881	0.561078	0.367087	0.894217	-0.058779	0.177551	0.392159	0.285385	0.652475
PRKCG	-0.21316	0.962016	0.0203742	1.43903	0.0203378	0.0085473	0.331139	0.120222	0.5707	0.201094	-0.065029	0.586197	0.00928829	0.954873	0.00937704	-0.036106	0.0784696	0.134837	0.0894396	0.223618	-0.050196	0.41312	0.138298	0.674854	0.194914	-0.015076	0.417425	0.140279	0.686006	0.231947	0.12837	0.743114	1.07583	1.16653	1.57365	0.064717	0.614912	0.616975	0.974776	0.990379
PRKCH	0.08797	0.36225	0.422233	0.614465	0.698167	-0.12401	0.938736	0.686386	1.40232	1.09765	-0.07223	0.976706	0.314428	1.45679	0.548582	-0.19473	1.43817	0.0593989	2.02587	0.0640546	-0.16537	1.07288	0.283688	1.55063	0.450825	-0.031429	0.333932	0.413075	0.574189	0.687083	-0.17028	1.11803	0.6515	1.61491	1.03766	-0.069708	0.568186	0.223967	0.902465	0.366319
PRKCI	0.0078455	0.17903	0.120388	0.294521	0.201267	0.053241	0.138054	0.55029	0.226682	0.896915	-0.071836	0.241853	0.430298	0.409526	0.712086	-0.17486	1.42414	0.498872	2.00856	0.820132	0.043725	0.075607	0.201239	0.076383	0.317142	-0.076541	1.22115	0.507994	1.76346	0.831797	0.056661	0.460397	0.630413	0.741842	1.00377	-0.0039056	0.549335	0.373413	0.873479	0.62683
PRKCQ	0.010512	0.051954	0.770037	0.0530518	1.20156	0.1738	0.0547728	0.519547	0.0556605	0.84646	-0.012268	0.587086	0.206419	0.956402	0.344353	0.15693	0.0787767	1.32049	0.0899896	1.89391	-0.054982	0.742609	1.03555	1.13452	1.50904	-0.011864	0.126197	0.553013	0.199015	0.905494	-0.08308	0.139476	0.812931	0.216325	1.24989	0.16827	0.105202	1.05442	0.133996	1.54861
PRKCZ	0.10287	0.0623217	0.800876	0.0668165	1.23962	0.044094	0.109982	0.214692	0.15769	0.358278	-0.015434	0.0655521	0.0900644	0.071169	0.119558	0.066573	0.131303	0.733181	0.21694	1.15836	0.016909	0.0798088	0.110429	0.081325	0.13051	0.035088	0.0858262	0.250944	0.0990324	0.435831	0.045617	0.364778	0.433256	0.614144	0.7077	0.028416	0.0666545	0.378211	0.0687456	0.633241
PRKD1	-0.0039161	0.312685	0.0278018	0.545811	0.0278435	0.057616	0.336035	0.5737	0.57723	0.937606	0.033554	0.370601	0.3491	0.62494	0.596605	0.023683	0.553137	0.310673	0.892688	0.543376	-0.015386	0.0785008	0.240529	0.0797514	0.377537	-0.069022	0.437077	0.0713891	0.714285	0.0822477	-0.046134	2.16929	0.133016	2.84912	0.219272	-0.14362	1.28256	0.0688321	1.83449	0.0732975
PRKD3	0.030104	0.198981	0.237959	0.329615	0.402908	0.011286	0.151959	0.203842	0.247414	0.338405	0.0044865	0.331307	0.332771	0.571493	0.574091	0.11249	0.6452	0.300258	1.04591	0.528723	0.061369	0.360006	0.342208	0.579055	0.56217	0.12372	0.483689	0.59568	0.780363	0.978191	0.062995	0.194051	0.260032	0.309016	0.429072	0.074047	0.0554038	0.108719	0.055779	0.152008
PRKDC	-0.16921	2.04206	0.00084335	2.73998	0.000721528	-0.21395	1.19319	0.0061363	1.73871	0.00621559	-0.18389	1.69663	0.00570485	2.32626	0.00577526	-0.10281	0.423244	0.00492229	0.697085	0.00506287	-0.17479	1.47995	0.236407	2.0665	0.370743	-0.28817	2.78065	0.0343421	3.53777	0.0344832	0.15703	0.0629789	1.29979	0.0634863	1.86366	-0.032675	0.220115	0.0578034	0.354303	0.0590355
PSMB5	-0.077979	0.468968	0.0314283	0.768327	0.031461	-0.0091437	0.244034	0.0843364	0.405928	0.105258	-0.0050268	0.0716502	0.115817	0.0807022	0.194655	-0.050791	0.300544	0.0103767	0.528415	0.010519	-0.067396	0.466558	0.153675	0.745476	0.24268	-0.046139	0.0496157	0.0466898	0.0497423	0.047256	-0.018358	0.353832	1.45499	0.599566	2.04585	-0.021236	1.04512	1.45474	1.53019	2.04595
PTGDR	-0.082422	1.19872	0.538007	1.76048	0.874779	0.10256	1.45462	0.591031	2.04595	0.966174	-0.023481	0.608888	0.117806	0.992679	0.197514	-0.12366	1.64058	0.415725	2.26182	0.691969	0.05016	1.4459	0.372593	2.01528	0.62377	-0.072515	1.4966	0.174502	2.09269	0.288513	0.13075	0.304308	0.82229	0.500808	1.26089	-0.00054688	0.31248	0.116077	0.530841	0.173271
PTGDR2	0.20472	1.20083	0.893639	1.76356	1.35286	-0.027441	0.157372	0.204906	0.255801	0.340426	0.14061	1.04847	0.516912	1.55054	0.843814	0.10361	0.516071	0.551665	0.834281	0.907314	-0.0046306	0.773735	0.295789	1.18367	0.473015	0.2181	0.946499	1.12428	1.40955	1.66083	-0.1063	0.973263	0.287283	1.43789	0.4832	-0.18195	0.973344	0.433138	1.44061	0.709587
PTGER1	-0.011289	0.180752	0.111007	0.297544	0.175842	-0.031871	0.45447	0.21371	0.741722	0.356616	-0.18418	0.856454	0.00405345	1.30767	0.0041499	-0.073606	0.309272	0.0240492	0.540351	0.0241777	-0.02698	0.0275148	0.0136942	0.0276305	0.013878	-0.020165	0.051768	0.140561	0.051905	0.232317	-0.065847	0.392963	0.0593192	0.650897	0.0601265	-0.064545	0.213675	0.226119	0.343662	0.369847
PTGER2	-0.10793	0.538366	0.621057	0.876312	1.01519	0.12499	0.501814	0.28821	0.811522	0.511224	-0.083827	0.390224	0.141415	0.652494	0.233453	0.029573	0.329754	0.230364	0.568974	0.395396	-0.10107	0.269492	0.11071	0.418608	0.131038	0.067051	0.37246	0.338026	0.625032	0.581599	0.086557	0.0666038	0.458758	0.067714	0.744245	-0.09958	0.719581	0.0281538	1.13851	0.0282002
PTGER3	-0.021466	0.39844	0.624227	0.664061	1.02097	0.0027479	0.225797	0.316791	0.370621	0.55151	0.0056611	0.181352	0.222515	0.297501	0.373937	0.1313	1.16115	0.710612	1.69685	1.13008	0.040278	0.218941	0.626224	0.340426	0.971632	0.054703	0.285343	0.591862	0.481907	0.971632	0.043862	0.201053	0.448123	0.319973	0.729228	-0.090411	0.418972	0.00780449	0.686977	0.00794159
PTGER4	0.10847	0.153508	0.634175	0.251781	1.03401	0.24455	0.0762122	1.76003	0.0849856	2.39422	0.14573	0.0307798	0.90198	0.0308498	1.36421	0.018233	0.040434	0.13944	0.0406247	0.231051	0.037013	0.130358	0.176748	0.161277	0.280975	0.25175	0.615467	2.05994	0.982049	2.75776	0.032194	0.96381	0.136844	1.42469	0.224579	0.0052141	0.22224	0.189284	0.357684	0.306995
PTGFR	-0.07957	0.167664	0.229745	0.275028	0.385905	0.095754	0.386105	0.410777	0.644759	0.681958	-0.067493	0.527053	0.238899	0.856517	0.407879	0.028222	0.0434714	0.123436	0.0435914	0.20577	0.092368	0.545399	0.714623	0.849029	1.10527	-0.013978	0.0869654	0.457561	0.101066	0.754315	0.0050724	0.199166	0.0680085	0.316845	0.0710207	0.080388	0.0339991	0.38562	0.0341401	0.643802
PTGIR	-0.17155	0.623368	0.0144747	1.02093	0.0147128	-0.0083075	0.394555	0.138006	0.655844	0.227935	-0.039457	0.377941	0.0478617	0.635111	0.0484536	-0.059289	0.297716	0.890624	0.521823	1.35237	-0.011442	0.343643	0.136618	0.547861	0.190124	-0.15528	0.902188	0.0127629	1.35652	0.0128971	0.1034	0.28562	0.404934	0.464858	0.667743	0.15457	0.23841	0.577969	0.385767	0.929039
PTGS1	0.14204	0.109875	1.92387	0.174042	2.58135	0.065938	0.186753	0.332286	0.303556	0.57305	0.10585	0.074822	0.620985	0.0858156	1.01761	-0.038761	0.162115	0.436946	0.263954	0.725403	0.13753	0.25516	0.976871	0.395396	1.43938	-0.017054	0.193047	0.487516	0.31191	0.799806	0.012338	0.26532	0.364717	0.426885	0.61493	0.1145	0.229428	0.6591	0.369847	1.06207
PTGS2	0.0823	0.0334031	0.402162	0.0334922	0.669018	0.16931	0.0204653	1.28987	0.0204152	1.85946	0.18291	0.00493986	1.63852	0.00508484	2.26252	0.12863	0.00141811	1.21414	0.00122644	1.78026	-0.020381	0.0748324	0.384692	0.0754468	0.639558	-0.0084263	0.159737	0.388595	0.258628	0.652124	0.024253	0.704785	0.212419	1.10509	0.342743	-0.041491	0.139848	0.0362547	0.229023	0.0364861
PTK2	-0.036388	0.0580813	0.528708	0.0609602	0.860184	0.023621	0.262108	0.138101	0.441507	0.228126	0.086837	0.0334125	0.373003	0.0335157	0.629025	-0.0082098	0.100573	0.188693	0.135643	0.315478	0.2293	0.188177	1.36156	0.296141	1.91686	0.14057	0.0729583	0.778508	0.078454	1.21292	-0.051833	0.323005	0.354814	0.537722	0.6014	-0.00012781	0.235025	1.31116	0.379874	1.8819
PTK6	0.023514	0.261568	0.185846	0.453766	0.306168	-0.11588	0.843088	0.834548	1.28908	1.28144	-0.093121	0.603347	0.315927	0.9828	0.550491	-0.059549	0.188432	0.255644	0.30747	0.449649	-0.20927	0.340179	0.0400575	0.541015	0.0402719	0.030896	0.416507	0.0205837	0.684681	0.0205609	0.063497	0.0554828	0.176408	0.0556259	0.284155	-0.13207	0.401877	0.379666	0.6631	0.635336
RAF1	-0.033547	0.238583	0.388383	0.405409	0.650373	-0.13363	0.52682	0.231162	0.848201	0.39016	-0.078709	0.192959	0.276273	0.317999	0.489857	0.091393	0.223778	0.783913	0.368922	1.22071	0.097239	0.379874	0.294153	0.618993	0.47039	-0.069927	0.144947	0.154896	0.236782	0.255003	0.041628	0.17399	0.227304	0.278239	0.367999	-0.068114	1.57146	0.467526	2.17824	0.759251
RARA	-0.016194	0.0301696	0.349091	0.0302115	0.596056	0.34506	0.120984	1.12166	0.192107	1.65244	0.15161	0.218546	0.97453	0.363622	1.457	0.14028	0.0943012	0.850781	0.12083	1.30448	0.21207	0.116674	0.600742	0.134547	0.935654	0.15702	0.00934154	0.761578	0.00943917	1.19221	0.03675	0.0357734	0.0678815	0.0360611	0.0708775	0.069668	0.0749201	0.373793	0.0799184	0.627272
RARB	0.028026	0.237907	0.262982	0.403986	0.455684	-0.040999	0.537093	0.140579	0.864327	0.231947	-0.21325	2.31848	0.000464944	3.01718	0.000417123	-0.076408	0.344285	0.0558679	0.588464	0.0591599	-0.16865	1.28604	0.0838199	1.80429	0.0878152	-0.17321	1.25074	0.0423496	1.80107	0.042613	0.054019	0.328744	1.82901	0.550491	2.45982	0.052984	1.15546	0.86595	1.67081	1.31592
RARG	0.035115	0.0641402	0.260618	0.0693566	0.449723	0.17275	0.0138914	0.668674	0.0140888	1.07705	0.00098178	0.0298206	0.113662	0.0298206	0.190259	0.036584	0.074884	0.167945	0.0836935	0.277926	0.0039812	0.659278	0.190252	1.00939	0.30083	-0.010233	0.1964	0.691713	0.317142	1.10477	-0.032737	0.119152	0.375017	0.157634	0.628138	0.0072785	0.0709184	0.344631	0.0743631	0.588464
REN	0.15618	0.0535379	1.27497	0.0552263	1.84439	0.095329	0.264473	0.412716	0.446129	0.685311	0.052692	0.0615703	0.189136	0.0652946	0.313257	0.096052	0.296855	0.805264	0.519562	1.24646	-0.07917	0.490408	0.113769	0.775933	0.137302	0.11318	0.228493	0.789628	0.371192	1.2266	-0.0023421	0.376782	0.453297	0.629154	0.736246	-0.0075471	0.693403	0.17223	1.10306	0.278791
RET	-0.31186	1.50864	0.0865252	2.10985	0.109227	-0.18725	1.56117	0.121369	2.16746	0.202566	-0.13371	0.918941	0.055621	1.38319	0.0581409	-0.25541	1.90139	0.244079	2.54706	0.424454	-0.15307	1.5977	0.0241318	2.20575	0.0242879	-0.19276	1.26371	0.0762329	1.81741	0.0907275	0.095466	0.0595632	0.395688	0.0597476	0.655627	-0.093619	0.665949	0.128415	1.05744	0.21278
ROCK1	-0.00016469	1.15979	0.175698	1.70699	0.288632	-0.13375	0.981757	1.40103	1.45805	1.98405	-0.077219	0.701387	0.0051991	1.11676	0.00532658	-0.061279	0.5278	0.140603	0.852355	0.233022	0.0024323	0.534305	0.115477	0.834281	0.140982	-0.08012	0.450102	0.261132	0.732781	0.458571	-0.05639	0.370254	0.0942311	0.621094	0.113645	-0.021563	0.647374	0.106738	1.02674	0.146831
ROCK2	0.070509	0.199434	0.315137	0.330274	0.549351	0.088097	0.0218515	0.211577	0.0219154	0.352637	0.052778	0.0733386	0.0458588	0.0833934	0.046221	0.041761	0.21699	0.535615	0.356893	0.878834	-0.1673	0.557677	0.0796575	0.866014	0.0827519	-0.053069	0.248221	0.0334312	0.408401	0.0335391	-0.12364	0.820448	0.019474	1.25718	0.019583	-0.20768	1.79342	0.0189882	2.41982	0.019138
RORC	0.12909	0.134422	0.461112	0.222312	0.75659	0.045112	0.150188	0.350597	0.244766	0.598289	0.024378	0.0828622	0.295764	0.100919	0.521982	-0.19198	0.649927	0.0927284	1.0541	0.13051	-0.021663	0.0471011	0.2715	0.0471543	0.429726	0.14553	0.00066063	1.37114	0.000595391	1.95059	-0.12919	1.69856	0.00285399	2.32146	0.00290645	-0.091376	0.633017	0.0090266	1.00402	0.00911529
RPS6KB1	-0.0037489	0.252208	0.0234804	0.433669	0.0236408	0.098437	0.714938	0.305737	1.13354	0.535674	-0.05655	0.245613	0.466253	0.417221	0.765711	-0.10789	0.350276	0.0115079	0.596811	0.0116105	0.11653	1.15216	0.235204	1.6439	0.368922	0.074698	0.085932	0.133352	0.0992343	0.220995	-0.060856	0.365009	0.312774	0.614447	0.536167	0.062622	0.148149	0.78157	0.241118	1.21292
RPS6KB2	0.011261	0.359837	0.24759	0.611189	0.422715	-0.0099548	0.634943	0.27355	1.02395	0.480408	-0.018811	0.112293	0.142547	0.178637	0.235174	-0.068488	0.34785	0.190777	0.593153	0.319112	-0.0013532	0.284757	0.0120791	0.443215	0.0121283	-0.080499	0.331102	0.0944308	0.570232	0.132108	0.033843	0.093541	0.379583	0.105856	0.63425	0.14578	0.349207	1.20234	0.593988	1.74688
RRM1	0.028468	1.03041	0.316008	1.52886	0.550367	-0.030831	1.26999	0.0965844	1.83869	0.134547	-0.06034	0.244323	0.0708724	0.414607	0.0807022	-0.10506	1.35431	0.0770878	1.92996	0.0939291	-0.070064	0.282379	0.194982	0.439125	0.307947	-0.03725	0.79945	0.0284505	1.23391	0.0284598	-0.00036697	0.179247	0.296786	0.286325	0.502462	-0.010632	0.231747	0.137833	0.373495	0.226199
RRM2	0.022482	0.0907061	0.0671256	0.119661	0.0737965	0.019691	0.256475	0.283546	0.430252	0.503389	-0.00012089	0.239374	0.147441	0.404504	0.242733	0.023212	0.0313443	0.235757	0.0314003	0.406947	0.052059	0.118376	0.386253	0.137863	0.641665	0.070262	0.00800794	0.182117	0.00809642	0.301804	-0.047763	0.463416	0.0927284	0.746565	0.110687	0.034499	0.543649	0.244529	0.864581	0.404912
RXRA	-0.036675	0.200329	0.0444421	0.331912	0.0445239	0.015209	0.292234	0.183268	0.505108	0.302187	0.025413	0.154567	0.25113	0.252884	0.433586	-0.10424	0.468521	1.31063	0.763286	1.8819	0.078953	0.036779	0.368566	0.0369729	0.617263	0.13708	0.229266	0.368161	0.372532	0.623259	0.028377	0.431458	0.318759	0.701846	0.550491	0.092715	0.00579286	0.34539	0.0058853	0.589526
RXRB	0.16264	0.0992779	1.42608	0.141896	2.01179	0.17743	0.142173	0.782174	0.233059	1.21741	-0.061371	0.463416	0.571525	0.759176	0.935692	0.060187	0.197172	0.258517	0.322585	0.456801	0.10365	0.0804826	0.965853	0.0820798	1.42481	0.17465	0.0478908	1.40911	0.047915	1.99465	0.013317	0.0992943	0.692632	0.116214	1.10467	0.023173	0.0563522	0.355867	0.0568469	0.603382
RXRG	-0.094374	0.583459	0.0941556	0.953349	0.12665	-0.10113	0.372562	0.111922	0.626059	0.181669	-0.032369	0.378315	0.704433	0.635881	1.12077	0.043775	0.0406914	0.307426	0.040887	0.538682	0.0075902	0.0538377	0.10615	0.0538082	0.123055	-0.031413	0.185566	0.241717	0.299469	0.416257	0.11064	0.183229	1.3547	0.292123	1.92985	0.04593	0.0610052	0.161995	0.0618206	0.262919
RYR1	0.18475	0.0234804	1.14012	0.0236408	1.67642	0.079026	0.201695	1.46842	0.328781	2.06299	0.066734	0.212136	0.736766	0.351728	1.16174	0.15372	0.333538	0.878966	0.574189	1.33793	0.19194	0.0150409	0.764724	0.0152567	1.18915	0.098057	0.0419859	0.436709	0.0421534	0.723033	-0.10217	1.32702	0.812677	1.8818	1.24951	-0.07135	0.173854	0.321536	0.27951	0.557458
RYR3	0.20143	0.233201	1.35537	0.394103	1.93092	0.028082	0.142788	0.307655	0.233981	0.538456	0.056292	0.430088	1.89493	0.709498	2.54723	0.17708	0.393039	1.19703	0.654685	1.76286	0.16191	0.469301	0.591641	0.749068	0.921906	0.17926	0.439388	1.26982	0.717401	1.83869	0.11968	0.00150526	0.726466	0.00132662	1.14736	0.16161	0.0231504	1.19879	0.0232925	1.74266
S1PR1	-0.036395	0.273297	0.0310083	0.479438	0.0310736	-0.069995	0.629191	0.0864934	1.0142	0.110289	-0.017144	0.441892	0.725588	0.728019	1.14852	-0.16398	0.695876	0.00840183	1.10885	0.00849925	-0.098854	0.68129	0.0595831	1.04099	0.0595333	-0.15258	1.92423	0.268758	2.57018	0.475215	0.1286	0.0638785	1.50095	0.0645532	2.09837	0.15655	0.110973	1.19138	0.147734	1.73224
S1PR2	0.056365	0.103954	1.51817	0.154877	2.11835	0.14553	0.0136717	0.627033	0.0138421	1.02566	0.18757	0.0485848	1.51086	0.0491826	2.11252	0.093248	0.022505	0.560162	0.0225416	0.922305	0.15368	0.112388	0.820161	0.127116	1.25629	0.13804	0.0165722	0.797675	0.0167933	1.2367	0.19142	0.101955	1.28207	0.121025	1.83983	-0.013378	0.590084	0.107883	0.937192	0.14985
S1PR3	0.046198	0.0791569	0.450433	0.0945495	0.740645	0.069776	0.0239115	0.350042	0.024063	0.597549	0.068377	0.18708	1.25319	0.30762	1.81953	0.060827	0.0108618	0.302806	0.0109687	0.532022	0.13065	0.00929273	1.46615	0.00939035	2.05781	0.033053	0.151448	0.729205	0.24582	1.15344	-0.017065	0.250078	0.301143	0.400161	0.511167	0.093101	0.340664	0.858049	0.583043	1.3062
S1PR4	0.22838	0.0262627	1.17161	0.026355	1.72234	0.14001	0.0255205	0.751561	0.0255574	1.17973	0.021588	0.105269	0.264473	0.155715	0.462811	0.038908	0.0137121	0.167612	0.0139138	0.277276	0.024234	0.0246923	0.249068	0.024798	0.391763	-0.11228	0.671376	0.0650473	1.07549	0.0717988	-0.21114	0.602495	0.00405345	0.946614	0.0041499	0.0093025	0.145682	0.370295	0.237532	0.623004
S1PR5	0.13114	0.0414935	0.522184	0.0417277	0.849121	0.13948	0.0357026	0.697691	0.0359668	1.112	-0.029111	0.0193786	0.337979	0.0194921	0.581169	-0.11958	0.347367	0.586064	0.592439	0.966536	-0.017201	0.0696063	0.153484	0.069749	0.242156	0.0047553	0.354774	0.714308	0.601643	1.13452	0.11348	0.475344	0.921978	0.76213	1.37946	0.24251	0.105462	1.23844	0.134547	1.79132
SCN10A	-0.021077	0.281955	0.379198	0.499585	0.637518	0.11599	0.211542	0.695251	0.345795	1.10885	0.11121	0.507882	0.794146	0.827047	1.2315	-0.07091	0.392652	0.098057	0.654234	0.145937	0.1215	0.493779	0.880546	0.780546	1.32743	-0.028118	1.24951	0.171624	1.79942	0.283246	0.048606	0.0118202	1.10773	0.0118693	1.6124	0.13057	0.161308	0.684261	0.260594	1.09474
SCN11A	0.11571	0.110889	0.604569	0.177662	0.986952	0.15739	0.0941448	0.68759	0.118764	1.09906	0.18431	0.013394	1.39587	0.0135507	1.97902	0.17031	0.00159243	1.37838	0.00141811	1.95991	-0.046065	0.262736	0.143495	0.407768	0.210116	-0.0052817	0.227466	1.5176	0.369481	2.11825	0.022085	0.293487	0.299192	0.47953	0.507142	0.019898	0.540683	0.177714	0.860436	0.288066
SCN1A	0.1862	0.0119675	1.17979	0.0120211	1.73551	0.25319	0.00869416	1.96863	0.00882711	2.64558	0.2311	0.0051991	1.56716	0.00532658	2.17707	0.22821	1.73721e-05	3.26037	4.34316e-05	3.98881	0.13803	0.0150723	0.824401	0.0152927	1.26124	0.29336	0.00065628	2.23124	0.000586694	2.947	-0.029042	0.0873476	0.255558	0.0956199	0.420411	-0.0056751	0.0280148	0.188961	0.0280751	0.306519
SCN2A	-0.048332	0.522517	0.380729	0.85112	0.639634	-0.00015716	0.162468	0.206007	0.263954	0.342609	-0.024225	0.177433	0.387619	0.290823	0.650198	0.027771	0.143229	0.277893	0.234913	0.497969	-0.010805	0.190885	0.414505	0.299937	0.677533	0.063774	0.0654612	0.529854	0.068039	0.866014	-0.0074625	0.313373	0.197972	0.517999	0.31903	0.0064677	0.7827	0.19567	1.21292	0.317647
SCN3A	0.04262	0.228971	0.449564	0.385493	0.739213	-0.14852	0.918365	0.353087	1.3781	0.601487	0.046202	0.249839	0.674197	0.425795	1.0837	-0.1271	0.836242	0.307841	1.28062	0.539313	-0.083808	0.414224	0.100853	0.6765	0.113927	-0.055281	0.452065	0.1058	0.735466	0.166305	-0.059706	0.511802	0.650586	0.813467	1.03566	0.072492	0.105568	0.685438	0.134819	1.09581
SCN4A	0.038839	0.087114	0.321873	0.111461	0.558603	0.00073203	0.124244	0.200136	0.204057	0.331679	-0.018541	0.309352	0.419828	0.540864	0.696027	-0.032942	0.304781	0.253335	0.534008	0.444591	0.14207	0.0141785	1.57177	0.0144074	2.17824	0.22511	0.121892	0.881868	0.185459	1.34061	0.042769	0.145311	0.0963133	0.236714	0.117635	-0.16105	0.83669	0.221661	1.27746	0.36196
SCN5A	0.15137	0.161409	0.728275	0.264896	1.15143	0.017161	0.0776119	0.76015	0.0870981	1.19002	0.014927	1.07994	0.606425	1.5946	0.994948	0.12818	0.114656	0.69715	0.175783	1.112	0.1012	0.126325	0.533577	0.153249	0.837914	0.13262	0.0815345	0.57146	0.0914721	0.937945	-0.058431	0.247337	0.0441295	0.395256	0.0441776	-0.027096	0.323654	0.36274	0.556315	0.613055
SCN7A	-0.14955	1.63129	0.111832	2.25432	0.179129	-0.079829	0.315541	0.647625	0.549474	1.0511	-0.13721	1.24784	0.0520617	1.81378	0.0534348	-0.13902	0.877129	0.0701113	1.33004	0.0810737	-0.18779	1.26245	0.097388	1.77661	0.108072	-0.043981	0.270876	0.0357357	0.452016	0.0360045	-0.0052903	0.420262	0.17888	0.686745	0.288387	0.056088	0.0557148	0.447417	0.0561297	0.730837
SCN8A	-0.0014121	0.3581	0.0448898	0.608571	0.0450054	-0.016373	1.18786	0.140363	1.7303	0.231584	-0.060464	0.80964	0.157434	1.24951	0.258825	0.045582	1.14304	0.231643	1.67081	0.397929	-0.16949	1.35616	0.615432	1.89282	0.95652	-0.02906	0.668613	0.0165181	1.0704	0.0167121	0.019224	0.195786	0.0753641	0.311838	0.0813669	-0.062736	0.64024	0.0158149	1.01509	0.0159905
SCN9A	0.033929	0.0673436	0.240393	0.0744043	0.407912	0.015218	0.3625	0.116356	0.613055	0.19539	0.031081	0.311883	0.422164	0.544272	0.699318	0.038603	0.195772	0.999089	0.3201	1.49206	0.054979	0.329374	0.463391	0.521044	0.743571	0.026327	0.103838	0.35012	0.13578	0.598289	-0.0040956	0.266321	0.0555568	0.428932	0.0560951	-0.10943	0.535287	0.00925723	0.852355	0.00934154
SCNN1A	0.13374	0.399866	0.955029	0.666009	1.42861	0.1166	0.262299	0.293171	0.441844	0.51797	-0.039604	0.260246	0.22806	0.44721	0.385324	-0.016377	0.192296	0.257691	0.314213	0.455027	0.045673	0.537033	0.490193	0.837615	0.779029	-0.0076909	0.171411	0.0541721	0.276626	0.0564857	0.0081696	0.414765	0.451304	0.679127	0.733486	-0.056137	0.525784	0.321737	0.837884	0.557693
SCNN1B	-0.10886	0.835736	0.0383891	1.28257	0.0385742	-0.12089	1.14604	0.207468	1.67252	0.345246	0.028792	0.447794	0.201874	0.736246	0.335631	-0.048832	0.494375	0.841276	0.802058	1.29262	0.015244	0.373341	0.717491	0.605496	1.10971	0.046277	0.037787	0.509803	0.0379623	0.834281	-0.036874	0.83221	0.33007	1.27045	0.568894	-0.15391	1.16384	0.388819	1.68116	0.648107
SCNN1G	-0.064305	0.150464	0.0452511	0.246953	0.0453957	-0.092567	0.349188	0.084975	0.594944	0.106765	-0.08704	0.131062	0.111332	0.217005	0.181985	0.059459	0.00446571	0.216225	0.00460176	0.366653	0.11319	0.123153	0.269856	0.14713	0.426966	0.0025042	0.113729	0.112259	0.160616	0.188948	-0.078222	0.861571	0.19612	1.30657	0.316035	-0.18722	1.00097	0.404063	1.47553	0.668208
SGK1	-0.038646	0.156593	0.835112	0.256718	1.28154	0.021697	0.202705	0.518586	0.330153	0.845272	0.0092904	0.411314	0.365946	0.681749	0.619734	0.052177	0.404846	0.32745	0.670521	0.567271	-0.0151	0.33532	0.333417	0.531608	0.544135	0.025307	0.645892	0.479176	1.03185	0.786854	0.088467	0.0597326	0.384723	0.0598722	0.641475	0.12314	0.260982	0.921579	0.428058	1.38159
SIGMAR1	0.33795	0.0802892	1.11344	0.0968883	1.6403	0.13133	0.0941448	0.643993	0.118764	1.04621	0.36946	0.187508	1.52921	0.308317	2.13273	0.08843	0.079183	0.566838	0.0907275	0.934159	0.24069	0.55046	1.42712	0.85661	2.00794	-0.021692	0.102038	0.474994	0.131309	0.780363	-0.01506	0.31698	0.295163	0.525784	0.499421	-0.014435	0.14777	0.42472	0.240551	0.697409
SLC12A1	0.18951	0.18186	1.18234	0.299556	1.73907	0.045768	0.242042	0.774639	0.401899	1.20776	-0.0046025	1.35392	0.311901	1.92985	0.544698	0.24954	0.810959	1.22051	1.24961	1.78763	0.070916	0.154109	0.88114	0.220995	1.32808	0.15897	0.211909	1.22403	0.343136	1.79003	0.080716	0.186112	0.901495	0.296571	1.35533	-0.10361	0.35713	0.273199	0.604202	0.461665
SLC12A3	-0.044443	0.347773	0.0262074	0.594159	0.026295	0.041417	0.0611202	0.419874	0.0632601	0.695682	0.0054495	0.0553841	0.071681	0.0574116	0.0820379	0.071098	0.00715057	0.418995	0.00725213	0.696912	-0.0022986	0.227209	0.61912	0.352637	0.961499	0.034856	0.337752	0.0755243	0.579055	0.0892582	-0.03204	1.27079	1.05942	1.80805	1.55054	-0.017414	0.295232	0.230099	0.495597	0.377061
SLC18A2	0.1407	0.082232	0.916641	0.100908	1.38117	-0.0013035	0.171379	0.178873	0.277926	0.294401	-0.056446	0.150814	0.0272003	0.246984	0.0272928	-0.01406	0.33728	0.0801848	0.579055	0.100453	-0.050641	0.14876	0.145639	0.206196	0.216847	-0.0011326	0.126685	0.055246	0.201094	0.0579324	0.033135	0.493049	0.417732	0.786775	0.685901	0.027672	0.221234	0.07585	0.355985	0.083862
SLC22A11	-0.037953	1.68588	0.0534298	2.31414	0.0549945	-0.036169	0.599721	0.226418	0.965733	0.38074	-0.054969	0.605916	0.0465206	0.987289	0.046922	-0.087506	0.553214	0.331856	0.89296	0.57357	-0.12713	0.429878	0.301882	0.696912	0.484921	0.064812	0.264409	0.432068	0.439221	0.716134	0.1955	0.136844	1.28002	0.207433	1.83705	0.15283	0.132945	1.35635	0.211888	1.93126
SLC22A12	-0.008613	0.280122	0.256812	0.495448	0.441988	-0.1745	0.717695	0.297277	1.137	0.524024	-0.14029	0.979846	0.580904	1.46081	0.951481	-0.053882	0.653275	0.350743	1.0582	0.5996	-0.08852	0.781254	0.450604	1.19504	0.726744	-0.22267	1.42426	0.254075	2.00794	0.442529	0.12658	0.0118872	0.571137	0.0119318	0.909777	0.12029	0.0345255	0.926172	0.034676	1.38719
SLC22A6	-0.023113	0.12775	0.108568	0.212242	0.167734	0.13636	0.108518	0.737573	0.153873	1.16246	-0.024945	0.0529046	0.158146	0.054118	0.260135	0.11474	0.0517093	0.758254	0.052238	1.18904	0.12493	0.0222993	0.659417	0.0223816	1.0204	-0.044421	0.268274	0.337563	0.446663	0.580904	0.068219	0.0682219	0.477073	0.0697134	0.769117	0.0033192	0.0544871	0.0446827	0.0547284	0.0446875
SLC22A8	0.05233	0.0995892	0.390875	0.142764	0.653667	0.056443	0.121214	0.437636	0.192905	0.722712	0.19472	0.0132507	0.852757	0.0134298	1.30505	0.090847	0.037162	0.891334	0.0373797	1.35352	0.13641	0.152619	1.38741	0.216847	1.95144	0.047299	0.0192378	0.860656	0.0193695	1.31592	0.14422	0.147978	0.673644	0.240536	1.07475	-0.063191	0.194363	0.143036	0.312275	0.234168
SLC29A1	-0.0050876	0.242923	0.169495	0.414235	0.277736	-0.10362	0.266265	0.0926854	0.449649	0.124563	-0.087649	0.478287	0.0717527	0.781412	0.0822058	-0.16255	0.347145	0.0844683	0.592133	0.110066	-0.060016	0.106499	0.0498738	0.117686	0.0499566	-0.053229	0.114571	0.0299741	0.163265	0.0299834	-0.092582	0.467755	0.600603	0.752444	0.956402	0.034356	0.115567	0.478548	0.158659	0.775053
SLC5A2	0.3214	0.0182357	1.44637	0.0184351	2.03793	0.21641	0.00914634	1.1159	0.00923949	1.6439	0.3951	0.0909738	2.38714	0.118593	3.08388	0.079385	0.256404	1.81813	0.433056	2.45992	0.21783	0.632737	0.615629	0.971632	0.956795	0.46927	0.0374981	1.62291	0.0377112	2.24368	-0.097279	0.507058	0.273126	0.806569	0.454309	-0.063654	0.829914	1.24188	1.26891	1.79691
SLC6A1	-0.14549	0.5814	0.48641	0.94993	0.793984	0.011113	0.636069	1.25343	1.02591	1.8197	0.049184	0.617353	2.13927	1.00752	2.84912	-0.10666	0.809416	0.488892	1.24736	0.80482	0.034203	0.196618	0.568974	0.308397	0.888502	-0.15859	1.63759	0.121248	2.25766	0.202469	-0.15354	0.635655	0.338102	0.996324	0.579384	0.070225	0.267044	0.499091	0.439125	0.805819
SLC6A2	0.15021	0.29794	2.6076	0.525012	3.32804	0.024133	0.498557	0.565319	0.806458	0.923287	0.29483	0.267188	1.81727	0.46271	2.45699	0.037795	0.200418	1.02733	0.328022	1.53019	0.033721	0.383955	0.734451	0.62707	1.13933	0.15941	0.432515	2.45875	0.707367	3.15839	0.078823	0.0232375	0.411415	0.0233795	0.676769	0.31408	0.0124276	2.08168	0.012508	2.76306
SLC6A3	0.0011416	0.454841	0.123927	0.748337	0.206196	-0.022502	0.124383	0.0139497	0.204481	0.014156	0.0053165	0.13268	0.178185	0.219539	0.29382	-0.064155	0.0757983	0.00329574	0.0851599	0.00337014	0.043707	0.35567	0.0881183	0.5707	0.0939291	-0.040681	0.354568	0.0973608	0.601227	0.140405	-0.13543	0.797784	0.0054629	1.23029	0.00554646	-0.034964	0.535525	0.259748	0.852788	0.4344
SLC6A4	-0.033683	0.0428958	0.251417	0.0431067	0.430532	-0.017819	0.0525761	0.0977468	0.0529046	0.137863	0.00096852	0.654744	0.023728	1.06009	0.0238748	-0.080503	0.0881183	0.00314261	0.107638	0.00320385	-0.14757	0.930924	0.0809428	1.38355	0.0842942	0.076996	0.680977	0.22135	1.09067	0.373434	-0.10965	0.77963	0.018426	1.20872	0.0186209	-0.080932	0.722735	0.225074	1.14231	0.368069
SMO	-0.0077408	1.35412	0.289891	1.93004	0.513357	-0.070286	0.654195	0.229612	1.05744	0.386962	-0.15916	1.51803	0.541982	2.11815	0.88429	0.025302	0.563599	0.124603	0.909883	0.20758	0.12915	0.671335	0.353792	1.02674	0.585545	0.077737	0.404912	0.265408	0.668208	0.467896	0.060919	0.164588	0.50034	0.264249	0.803603	-0.042051	0.533607	0.138107	0.849458	0.226667
SRC	-0.011702	0.382004	0.435642	0.641799	0.718876	0.077736	0.0268213	0.124777	0.0268814	0.207496	0.058074	0.114113	0.256631	0.184635	0.445135	0.15958	0.0672929	0.367624	0.0722448	0.623259	0.1011	0.572433	0.47894	0.886391	0.763765	0.0067334	0.62182	0.31942	0.992764	0.555487	-0.15607	0.716812	0.432715	1.12678	0.706925	-0.25658	1.5203	0.0510396	2.11808	0.0513035
SRD5A1	-0.18252	1.26966	0.0481284	1.83806	0.0486722	-0.17966	1.78494	0.000804189	2.41384	0.000686728	-0.25304	1.81927	0.000821593	2.45756	0.000704128	-0.15132	0.394814	0.158597	0.656907	0.262299	-0.19719	0.917107	0.28677	1.3677	0.456801	-0.25601	3.47962	1.3029e-05	4.245	2.60585e-05	0.049917	0.0508736	0.455473	0.0508882	0.739047	0.033351	0.0665279	0.369725	0.0686032	0.622239
SRD5A2	-0.10021	0.850688	0.416314	1.3019	0.689604	-0.056428	0.0522968	0.709075	0.0525712	1.12688	-0.0047308	0.467564	0.395191	0.765129	0.660171	-0.030188	0.593988	0.337667	0.959595	0.581599	0.0077809	0.833333	0.0783603	1.27056	0.0810737	-0.0059954	0.13883	0.560604	0.227642	0.918941	0.02125	0.575494	0.764926	0.905564	1.19234	0.030719	0.138597	0.216339	0.227158	0.352793
SRD5A3	0.090644	0.275372	0.609754	0.484683	0.996238	0.087779	0.0983238	0.320272	0.127628	0.556315	0.12482	0.0435002	0.732195	0.0436539	1.15642	-0.014565	0.15556	0.0962428	0.25335	0.140694	0.12523	0.0807754	0.484139	0.0824157	0.770293	0.078276	0.268645	1.03402	0.447344	1.53664	-0.016123	0.203717	0.414009	0.32446	0.680249	0.20954	0.123886	1.18892	0.182421	1.72855
SRMS	0.039241	0.162014	0.45862	0.265816	0.753206	-0.035657	0.274415	0.0464916	0.467169	0.0468494	0.034578	0.0997257	0.292404	0.140351	0.516798	0.082042	0.255386	0.430486	0.431059	0.715163	-0.063583	0.503665	0.216046	0.793282	0.339637	-0.0043761	0.0593291	0.0759483	0.0604159	0.0901766	-0.031049	0.125518	0.263875	0.174282	0.436282	-0.050706	0.351943	0.148063	0.597721	0.241694
SRPK1	0.009607	0.376389	0.477282	0.633334	0.780625	0.036101	0.16721	1.35392	0.27103	1.92996	0.022988	0.066113	0.708875	0.0720551	1.12678	0.0041185	0.441016	1.1106	0.723929	1.6439	-0.082185	0.488384	0.363602	0.773117	0.606477	-0.076478	0.584726	0.282371	0.934495	0.503693	-0.005919	0.216146	0.0126913	0.343547	0.0128479	0.060345	0.0179414	0.358913	0.0181089	0.607444
SV2A	-0.015868	0.210067	0.0518512	0.349673	0.0528261	0.0022078	0.11321	0.367067	0.167331	0.620985	-0.013352	0.201543	0.826115	0.332528	1.27045	0.021481	0.348402	0.215212	0.594005	0.364677	-0.014457	0.0934226	0.761151	0.0983292	1.18367	0.098023	0.00829558	0.479503	0.00838855	0.78736	0.034439	0.169001	0.495964	0.270366	0.796777	0.1232	0.0122489	1.04536	0.0123203	1.53705
SYK	-0.026979	0.600119	0.138155	0.980427	0.228045	-0.20418	0.891063	0.121404	1.34586	0.202629	-0.012137	0.247222	0.861224	0.420411	1.31582	-0.061684	0.384787	0.577082	0.643802	0.951597	0.011715	0.0535821	0.491282	0.0535821	0.780546	-0.080431	0.34394	0.870858	0.587405	1.32808	0.0048558	0.0768026	0.134038	0.0807022	0.220678	-0.011276	0.142348	0.277827	0.232688	0.471546
TACR1	0.05254	0.00758788	0.524155	0.00769396	0.85288	0.16504	0.127023	1.9997	0.21056	2.68152	0.074056	0.0973119	0.66039	0.133943	1.06702	-0.012398	0.0255205	0.393726	0.0255574	0.659596	0.066529	0.528855	1.27328	0.827455	1.79972	0.0020943	0.605426	2.63084	0.966536	3.35884	0.12325	0.437148	1.20206	0.709498	1.73833	-0.079145	0.593119	0.543285	0.941916	0.872215
TACR2	0.24599	0.652826	0.991741	1.05753	1.47762	-0.044602	0.264784	0.228442	0.446663	0.384587	0.15035	0.038821	0.551448	0.03903	0.900665	-0.13125	0.501414	0.0489395	0.812733	0.0501662	0.14609	0.239909	0.605601	0.371192	0.9426	0.011293	0.145336	0.430018	0.237344	0.712579	0.073768	0.0337503	0.392942	0.0338864	0.652436	-0.14436	0.608447	0.296476	0.964971	0.51052
TACR3	-0.071578	0.790244	0.0904547	1.22615	0.118216	-0.018797	1.68901	0.244217	2.31404	0.4173	-0.093087	0.570102	0.139027	0.928892	0.229641	-0.1671	0.934831	0.0425364	1.39866	0.042843	-0.03399	0.617857	0.317368	0.951597	0.512918	-0.17501	0.765761	0.0718091	1.19375	0.0829253	-0.0014962	0.154133	0.134736	0.248944	0.221733	0.093172	0.399833	0.503043	0.660668	0.811719
TEK	-0.013442	0.198933	0.0574215	0.329513	0.0599469	-0.16925	1.50012	0.00101309	2.09778	0.000847701	-0.068658	0.273884	0.16233	0.477295	0.266843	-0.17266	0.828478	0.00677987	1.26994	0.00681957	-0.027166	0.280934	0.150108	0.437089	0.231051	-0.12132	0.599963	0.0859002	0.957818	0.111186	0.1332	0.41193	0.411504	0.67508	0.676892	0.014364	0.331446	0.215247	0.5707	0.350977
TH	-0.21883	0.653725	0.00316448	1.05897	0.00323886	-0.22561	2.70038	0.00774259	3.43557	0.00787524	-0.12135	0.529678	0.0479247	0.860499	0.0485556	-0.38134	1.84734	0.310052	2.48373	0.542542	-0.26085	1.4196	0.0164684	1.97918	0.0166715	-0.28156	1.08072	0.0623467	1.58155	0.0676125	0.10239	1.09664	0.122542	1.59054	0.183494	0.039211	0.509185	0.753009	0.814628	1.17925
THRA	0.12028	0.0216779	0.324625	0.0217282	0.562249	0.016024	0.161403	0.317485	0.262299	0.55264	0.10872	0.03064	0.273232	0.0307099	0.482514	-0.033395	0.0207294	0.0787819	0.0207567	0.0974369	0.17478	0.113227	0.418505	0.12841	0.682794	-0.18945	0.720653	0.152273	1.13996	0.250627	-0.022613	0.192154	0.506793	0.306159	0.813128	-0.023931	0.694477	0.704125	1.10477	1.11937
THRB	-0.11787	1.82039	0.0654359	2.46002	0.0712509	-0.085392	2.45875	0.0426657	3.15839	0.042891	-0.080036	0.697821	1.05263	1.1119	1.56095	-0.091989	0.573912	0.82501	0.92786	1.27056	0.042495	2.02307	0.485545	2.68152	0.772422	-0.009482	0.704323	0.526922	1.11937	0.861539	0.046428	0.178349	0.28693	0.284824	0.482514	-0.084383	0.17829	0.0201467	0.28672	0.020124
TLR7	-0.16099	0.937757	0.307224	1.40733	0.537767	-0.071157	1.99883	0.25241	2.66847	0.4344	-0.062483	0.0706373	0.0667051	0.0790579	0.0738634	0.01619	0.13794	0.165681	0.226682	0.274048	-0.048085	0.548736	0.288016	0.853965	0.459233	-0.047986	0.266394	0.0841835	0.443215	0.107199	0.13689	0.0440382	1.26293	0.0440815	1.8133	0.05113	0.523357	0.722276	0.834696	1.14231
TLR9	-0.022408	0.317305	0.0949114	0.552299	0.128725	-0.1505	0.627511	0.165783	1.01154	0.271914	-0.13105	0.681457	0.0798088	1.09171	0.096796	0.055057	0.617227	0.12343	0.998223	0.205756	0.0035411	0.317674	0.243524	0.500891	0.382601	-0.2495	1.37145	0.108859	1.94954	0.176872	-0.074596	1.5425	0.199744	2.14274	0.321964	-0.016254	0.944163	0.238598	1.40438	0.392963
TOP1	-0.057139	0.296571	0.395353	0.523052	0.659219	-0.069173	0.909989	0.248621	1.36863	0.426432	-0.13777	0.743547	0.0947223	1.16899	0.130985	-0.11915	0.570943	0.209462	0.922305	0.353469	-0.024487	0.719854	0.256663	1.09765	0.404912	-0.07133	0.360294	0.0220616	0.609153	0.022121	-0.06465	0.625692	0.0712049	0.980385	0.0752505	-0.1078	0.784891	0.0885228	1.21621	0.1059
TOP1MT	0.050546	0.0840359	0.375873	0.104456	0.632458	0.095073	0.285628	0.160019	0.491282	0.262871	-0.084293	1.13811	0.0405007	1.67256	0.0406819	0.041824	0.0338207	0.170677	0.0339897	0.282729	0.026052	0.564426	0.434802	0.875398	0.704785	-0.072975	0.258982	0.00694753	0.429154	0.00701373	-0.057666	0.162772	0.0946845	0.261775	0.114571	-0.0075016	0.0745487	0.174931	0.079428	0.283246
TOP2A	-0.028569	0.276807	0.32697	0.48809	0.565607	0.086052	0.128994	0.527653	0.213675	0.859995	0.10525	0.400281	0.352597	0.665828	0.601019	-0.01335	0.652787	0.237089	1.05744	0.40966	-0.048713	0.867676	0.738523	1.31268	1.14635	0.040105	1.13149	0.299149	1.6439	0.527039	0.067301	0.0845896	0.344996	0.0914292	0.588582	0.12354	0.040148	0.713768	0.0403577	1.132
TOP2B	0.089986	0.258904	0.406515	0.44749	0.675265	-0.0075447	0.281349	0.135744	0.481907	0.224331	-0.073737	0.188888	0.211867	0.3107	0.354234	0.065176	0.342829	0.621402	0.58665	1.01808	0.13239	0.0207886	1.01204	0.0208023	1.48141	0.09492	0.292839	0.792958	0.497928	1.23064	-0.061723	0.407557	0.285603	0.669181	0.479268	0.039899	0.391592	0.149807	0.650295	0.243996
TPO	-0.062798	0.525886	0.0537295	0.856704	0.0553446	-0.0456	0.756416	0.056105	1.18367	0.0585432	-0.070267	0.446517	0.169912	0.734333	0.279436	-0.044788	0.698341	0.203766	1.112	0.342829	-0.18361	1.51435	0.041742	2.11333	0.0419716	-0.058696	0.491282	0.145469	0.791209	0.240174	0.056847	0.200942	0.165948	0.319764	0.267582	0.1501	0.000991322	1.99628	0.000825944	2.66583
TRPA1	-0.091465	0.342218	0.00517273	0.586633	0.00529581	-0.040503	0.280006	0.452385	0.478927	0.744776	-0.072651	0.326601	0.127943	0.565112	0.212717	-0.0068206	0.130774	0.158353	0.216246	0.261894	-0.056519	0.158684	0.088246	0.234518	0.0941178	0.017925	0.177786	0.353851	0.287165	0.603086	0.081904	0.00481688	0.679812	0.00496621	1.08543	0.034543	0.193332	0.306379	0.310496	0.532569
TRPM8	-0.063607	0.692461	0.0816027	1.10545	0.0988797	0.012388	0.180042	0.567688	0.292123	0.92786	0.043836	0.159248	0.382874	0.260958	0.643706	-0.031306	0.485997	0.468074	0.78928	0.771266	0.06894	0.30163	0.680915	0.47228	1.0541	-0.2389	1.98615	0.295052	2.65006	0.521044	0.1577	0.019474	1.3381	0.019583	1.91162	0.058039	0.0322883	0.571525	0.0322929	0.917394
TRPV1	-0.16072	0.512947	0.238531	0.836094	0.404151	0.04124	0.26512	0.162323	0.447295	0.266442	0.13908	0.175803	1.30314	0.288387	1.87335	-0.02184	0.21699	0.703072	0.356893	1.11986	-0.23687	0.589982	0.655667	0.911758	1.01509	0.027071	0.328124	0.40202	0.566342	0.670419	0.001634	0.189049	0.160082	0.301212	0.258919	0.035968	0.260562	0.803216	0.427082	1.23952
TRPV3	0.068108	0.0253502	0.611029	0.0254008	0.998353	0.046108	0.0529439	0.817443	0.0533562	1.25995	0.099505	0.0893649	0.633558	0.11504	1.03348	0.052131	0.162159	0.184622	0.264018	0.307947	-0.0078387	0.0658754	0.148161	0.0658097	0.224768	0.056906	0.0408966	0.268258	0.0411591	0.473751	-0.025475	0.166611	0.181504	0.267164	0.292123	0.015022	0.0612052	0.164328	0.0620811	0.266329
TRPV4	0.034809	0.309423	0.080697	0.541045	0.0970838	-0.20219	0.830708	0.0283995	1.27221	0.0283948	-0.11779	0.131367	0.00829115	0.217527	0.00837527	-0.044309	0.282687	0.0287288	0.48908	0.0287195	-0.10957	0.254488	0.0654359	0.394178	0.0656733	-0.10289	0.696934	0.014605	1.10994	0.0148476	-0.069016	0.311874	0.614054	0.51506	0.976706	0.085075	0.412345	0.394264	0.677533	0.655058
TTK	0.1355	0.0787923	0.666271	0.0939722	1.0737	-0.17284	0.963092	0.167817	1.43323	0.275331	0.015175	0.781412	0.257652	1.21533	0.44721	0.04097	0.168578	0.448318	0.274023	0.741938	-0.1118	0.463202	0.328873	0.74086	0.534692	0.025938	0.183388	0.466724	0.295781	0.767487	0.13831	0.477999	0.806569	0.765711	1.24244	0.0044681	0.487756	0.0211669	0.783676	0.0212262
TUBB	-0.049874	0.429492	0.234115	0.709743	0.395072	0.13047	0.233208	0.453285	0.384471	0.746299	-0.034333	0.53377	0.35806	0.866844	0.609065	-0.022483	1.59515	0.104577	2.20515	0.166642	-0.06469	0.620821	0.394824	0.95546	0.652475	0.042371	1.01227	0.704411	1.49206	1.12095	0.047704	0.630117	0.870826	0.987289	1.31986	-0.10956	0.555908	0.111141	0.88316	0.158334
TUBB1	-0.041888	0.0392344	0.132344	0.0394293	0.219143	-0.075857	0.400073	0.0809795	0.6631	0.0984327	-0.0062011	0.172935	0.180259	0.283171	0.297397	0.040948	0.0804878	0.0677343	0.0931641	0.0770152	0.012069	0.217907	0.108245	0.338841	0.126598	-0.046131	0.215133	0.0129597	0.348499	0.0131253	0.14779	0.0014399	1.74211	0.00125693	2.37016	0.11981	0.0637326	0.749678	0.0651331	1.1751
TUBB2A	0.038994	0.226587	0.223233	0.380823	0.373054	0.10135	0.0951817	0.291248	0.12083	0.515074	-0.034693	0.11369	0.0690153	0.183116	0.0776119	-0.16704	0.871568	0.307894	1.32364	0.539373	0.0063248	0.526075	0.0833513	0.823619	0.0872786	0.0058783	0.132857	0.0876876	0.219028	0.115443	0.10048	0.0138735	0.877719	0.0140708	1.32799	0.021242	0.0997148	0.21104	0.122306	0.343662
TUBB2B	-0.32294	2.79918	0.000921682	3.56018	0.000769382	-0.12936	0.686702	0.0205199	1.0974	0.0204607	-0.19976	2.39882	0.0656985	3.09826	0.0723576	-0.15628	0.598651	0.0250372	0.967341	0.0250878	-0.16816	1.14376	0.00893792	1.63509	0.00902216	-0.1938	1.40637	0.0517778	1.98932	0.0532432	-0.078447	0.624154	0.316044	0.978273	0.544044	0.059826	0.144348	0.157871	0.235659	0.2562
TUBB3	-0.21428	0.569328	0.207111	0.930147	0.343701	0.078403	0.795283	0.573407	1.22967	0.937192	-0.083185	0.395752	0.81693	0.659437	1.25985	0.004906	2.45875	0.153935	3.15839	0.254176	0.16196	0.140273	0.504719	0.184316	0.798958	0.037352	0.888838	0.164931	1.34061	0.27163	0.04234	0.698211	0.386084	1.0941	0.643553	0.0079309	0.791371	0.402788	1.22334	0.666351
TUBB4A	-0.15984	2.00056	0.359966	2.68162	0.611189	-0.16426	0.840553	0.0763519	1.28502	0.0894396	-0.047182	0.632905	0.00893792	1.0326	0.00900886	-0.35392	1.82212	0.127226	2.45601	0.211888	-0.055972	0.363903	0.154096	0.586482	0.244247	0.014828	0.12268	0.0196239	0.187775	0.0196966	0.0080228	0.240091	0.335283	0.382517	0.575854	-0.11034	0.527244	0.217656	0.839952	0.354981
TUBB4B	-0.23475	0.76675	0.24501	1.19775	0.417391	-0.1399	1.07809	1.17507	1.58393	1.7303	0.01161	0.0274315	0.167766	0.0275102	0.275765	0.018236	0.13165	0.505456	0.217535	0.830708	-0.059401	0.454792	0.320463	0.730114	0.518557	0.067957	0.0898667	0.668492	0.106333	1.07706	0.031637	0.389627	0.199393	0.646699	0.321463	0.10563	0.0239941	0.73497	0.024118	1.1579
TUBB6	-0.16438	0.865409	0.346604	1.31995	0.592218	-0.15473	0.530487	0.296872	0.854431	0.523458	0.13711	0.0828622	0.402327	0.100919	0.670195	0.021532	0.318813	0.0224593	0.553851	0.0225142	0.081299	0.0194921	0.577164	0.0196012	0.90063	0.014167	0.238787	0.145421	0.39016	0.240091	0.076796	0.338206	0.665868	0.570619	1.06216	0.11723	0.0183354	0.344257	0.0185484	0.588077
TUBB8	-0.022593	0.213234	0.553882	0.355384	0.901287	-0.0010693	0.323691	0.157697	0.560494	0.258896	-0.052988	0.396996	0.0244074	0.661285	0.0245498	-0.087845	0.994091	0.0328875	1.47422	0.0329484	-0.050761	0.757583	0.255089	1.15836	0.402151	0.11258	0.370733	0.613358	0.623004	1.00853	-0.0078156	0.080002	0.187969	0.0849433	0.302622	-0.019048	0.422256	0.276766	0.69118	0.469122
TXNRD1	0.11456	0.226104	0.488879	0.379895	0.798221	-0.055188	0.421017	0.225053	0.692868	0.377973	-0.05807	0.510098	0.19189	0.830179	0.318298	0.13417	0.186913	0.668897	0.30493	1.07761	-0.077111	0.324313	0.151762	0.512254	0.236527	0.029991	0.25402	0.142812	0.419429	0.236026	-0.0048605	0.408524	0.280561	0.670419	0.469211	-0.25548	2.01145	0.117163	2.67782	0.176506
TYK2	-0.16581	0.752272	0.781307	1.18025	1.21569	-0.012976	0.235376	0.144832	0.388755	0.238553	-0.14219	1.29383	0.183991	1.86366	0.304168	0.014105	0.893537	0.580011	1.34924	0.95652	0.0094752	0.213135	0.127314	0.331838	0.166642	-0.069011	0.465225	0.378159	0.754315	0.637423	0.053804	0.54806	0.336714	0.864231	0.577607	-0.0012898	0.622293	0.75183	0.986699	1.17761
TYMP	0.10528	0.454396	0.884956	0.747705	1.34224	0.0717	0.251502	0.334625	0.420491	0.576312	0.24707	0.102472	1.7826	0.147978	2.41753	0.08434	0.0187252	0.578034	0.0189111	0.953115	0.25909	0.100902	2.27916	0.108953	2.96393	0.16828	0.244285	2.09431	0.400903	2.79089	-0.088928	1.06868	0.343375	1.55475	0.586566	-0.019419	0.205742	0.264226	0.330302	0.443215
TYMS	0.39166	0.186913	2.1574	0.308468	2.86761	0.12994	0.0613802	0.351796	0.0636572	0.599721	0.18071	0.13399	1.05379	0.2214	1.56306	0.36081	0.0149554	1.97388	0.0151803	2.65457	0.24926	0.166152	1.97428	0.257778	2.6313	0.34409	0.0346478	1.81057	0.0348312	2.45195	-0.098229	2.45875	0.634119	3.15828	1.0093	-0.14152	1.69154	0.548751	2.31404	0.880282
TYR	-0.10293	0.587271	0.0731638	0.959279	0.0834776	-0.088845	0.309414	0.105247	0.540683	0.158985	0.036326	0.329392	0.095398	0.568894	0.132863	0.028274	0.305254	0.203405	0.534692	0.342027	0.00019341	0.393898	0.327339	0.647895	0.531608	-0.02753	0.297337	0.07302	0.506542	0.0849856	-0.12993	1.26648	0.617317	1.80236	0.981966	0.049715	0.545872	0.461112	0.868253	0.750508
UGCG	0.064524	0.28536	0.628138	0.506612	1.02703	0.0011932	0.0321479	0.223982	0.0321479	0.3758	0.10333	0.0932664	0.760901	0.123753	1.19103	0.093867	0.0652794	0.622548	0.0691732	1.01959	0.066613	0.0635315	0.257589	0.0635214	0.406515	0.04064	0.0999608	0.544698	0.126598	0.891164	-0.04615	0.26156	0.241618	0.420411	0.393941	0.067764	0.554816	0.463328	0.881669	0.7536
VDR	0.07761	1.06135	0.766319	1.57219	1.19709	-0.05291	0.560005	0.133831	0.901183	0.221494	0.075648	0.209609	1.27651	0.34727	1.84615	-0.070108	0.604918	0.43024	0.976995	0.71478	-0.012327	0.651384	0.3973	0.998223	0.655313	-0.0016852	1.59618	0.364476	2.20515	0.618253	-0.021128	0.30891	0.102642	0.509283	0.130721	-0.040507	0.606162	0.468598	0.96138	0.760726
VKORC1	0.12679	0.00405345	0.77856	0.0041499	1.21178	0.20813	0.24099	1.14784	0.39991	1.69146	0.12695	0.0858209	0.677305	0.106932	1.08688	0.097769	0.072568	0.487703	0.0800803	0.802885	0.13399	0.0445865	0.590811	0.0445913	0.920783	0.076399	0.0136538	0.311616	0.0138062	0.544394	-0.01767	0.203453	0.0680847	0.323956	0.071169	0.052399	0.167102	0.49591	0.268669	0.800931
WEE1	-0.15492	0.823128	0.370509	1.26655	0.625123	0.040543	0.358466	0.0844999	0.607215	0.105689	-0.16229	0.965011	0.534439	1.44085	0.872118	-0.1269	0.834014	0.170593	1.27726	0.282612	0.12155	0.73358	0.788986	1.11937	1.22005	0.084778	0.692761	0.721933	1.10477	1.144	0.0096203	0.218898	0.0513181	0.347802	0.0513768	0.007787	0.259495	0.300405	0.425113	0.519375
XDH	-0.047172	0.367098	0.11997	0.620948	0.200618	0.047052	0.300093	0.354529	0.522531	0.603452	0.029473	0.27875	0.314043	0.488558	0.547891	-0.0067697	0.320045	0.441363	0.555487	0.731843	0.10952	0.182448	0.192499	0.288513	0.304159	0.12367	0.351786	0.810454	0.597807	1.25242	-0.010097	0.326297	0.0754985	0.545125	0.0815345	0.030144	0.728809	0.200873	1.15026	0.326601
YES1	-0.15518	0.864295	0.0219291	1.31864	0.0219885	-0.225	1.31407	0.202767	1.88492	0.336488	0.049351	0.234697	0.324277	0.394911	0.562075	-0.010412	0.313185	0.129239	0.546147	0.215212	-0.22665	0.550429	0.0526545	0.856517	0.0525712	-0.052202	0.956402	0.098302	1.42141	0.143289	0.016752	0.092508	0.133896	0.0923146	0.153954	-0.034859	0.505609	0.104434	0.809836	0.140982

## Sheet: BE2C
	cisplatin					PM					doxorubicin					etoposide					topotecan					vincristine					RA					JQAD1
Gene	LFC	-Log(P value|neg)	-Log(P value|pos)	-Log(RRA|neg)	-Log(RRA|pos)	LFC	-Log(P value|neg)	-Log(P value|pos)	-Log(RRA|neg)	-Log(RRA|pos)	LFC	-Log(P value|neg)	-Log(P value|pos)	-Log(RRA|neg)	-Log(RRA|pos)	LFC	-Log(P value|neg)	-Log(P value|pos)	-Log(RRA|neg)	-Log(RRA|pos)	LFC	-Log(P value|neg)	-Log(P value|pos)	-Log(RRA|neg)	-Log(RRA|pos)	LFC	-Log(P value|neg)	-Log(P value|pos)	-Log(RRA|neg)	-Log(RRA|pos)	LFC	-Log(P value|neg)	-Log(P value|pos)	-Log(RRA|neg)	-Log(RRA|pos)	LFC	-Log(P value|neg)	-Log(P value|pos)	-Log(RRA|neg)	-Log(RRA|pos)
ABAT	-0.29406	1.25574	0.174295	1.81144	0.284824	0.021808	0.178094	0.199861	0.302797	0.34727	0.11425	0.346836	0.905459	0.592049	1.36673	-0.075458	0.199022	0.303976	0.320472	0.525434	-0.024407	0.0534446	0.0540836	0.0534004	0.0540836	0.17155	0.00521668	0.328485	0.00534856	0.570232	-0.16249	0.562662	0.299989	0.944928	0.529237	-0.25735	0.690136	0.239585	1.1034	0.444966
ABCA1	-0.026462	0.487302	0.238922	0.786881	0.401823	-0.14031	0.692761	0.257212	1.10851	0.4703	-0.03585	2.00619	0.212185	2.68141	0.352118	0.09226	0.315541	1.0136	0.540864	1.49569	-0.21719	1.53594	0.212568	2.13588	0.337629	-0.15487	0.825998	0.0478859	1.27558	0.0496351	0.077912	0.359588	0.388383	0.615288	0.65665	-0.010915	0.389276	0.22984	0.654685	0.425876
ABCC8	-0.083591	0.320173	0.511294	0.555409	0.83062	-0.15056	0.62945	0.071297	1.0294	0.0897652	0.007531	0.18118	0.25314	0.295738	0.432927	-0.019986	0.490287	0.121427	0.788239	0.188103	-0.0041679	1.11082	0.251688	1.6078	0.402744	-0.094417	0.410285	0.0972739	0.688267	0.156089	0.14455	0.025797	0.775312	0.0258523	1.21263	0.041761	0.0892689	0.823822	0.123303	1.28069
ABCC9	-0.029711	0.762356	0.16476	1.18983	0.268597	0.025225	0.0719987	0.196611	0.0897652	0.340369	-0.088489	0.394749	0.271403	0.657281	0.472138	-0.021147	0.16462	0.387449	0.265496	0.645853	0.11823	0.313632	0.498366	0.519389	0.793498	0.031325	0.025668	0.527097	0.0257325	0.876214	0.19276	0.162626	0.759775	0.273419	1.19372	-0.039192	0.109004	0.102984	0.18508	0.177165
ABL1	0.16359	0.539613	0.642866	0.864231	1.04479	-0.23131	0.427733	0.102093	0.718421	0.17536	-0.16441	0.680332	0.254683	1.09025	0.436282	-0.040064	0.7606	0.474515	1.18733	0.768148	-0.10533	0.0637025	0.107355	0.0643819	0.130933	-0.42655	0.966576	0.070244	1.45516	0.0851599	-0.31467	0.679771	0.0231504	1.09187	0.0232925	0.016942	0.0597775	0.104047	0.0649968	0.178919
ACE	0.046708	0.191992	0.689477	0.3107	1.10132	-0.070355	0.426061	0.132639	0.715795	0.222805	0.043049	0.0281353	0.63058	0.028177	1.02969	0.040309	0.185027	0.301482	0.297501	0.519476	0.024739	0.299115	0.226689	0.49147	0.360085	0.021882	0.260238	0.385767	0.472925	0.652475	-0.13786	2.45875	0.232688	3.15839	0.414156	-0.10087	0.623149	0.397571	1.02088	0.677533
ACHE	-0.0045648	0.161485	0.382633	0.261775	0.64157	-0.019807	0.252915	0.179634	0.463429	0.307347	-0.1147	0.680186	0.137696	1.0901	0.227092	-0.14496	0.7325	0.323727	1.15434	0.560399	0.01959	0.271135	0.223371	0.437921	0.354715	0.020386	0.530944	0.911616	0.880282	1.38445	0.065839	0.161057	0.146478	0.270438	0.244766	0.02767	0.182507	0.231036	0.30557	0.429072
ACVRL1	0.32019	0.00466321	1.4572	0.00483445	2.04912	0.32678	0.0139363	1.36403	0.0141426	1.94233	0.21869	0.00736255	1.03799	0.00750834	1.53669	0.36324	0.159204	2.22688	0.257149	2.92838	0.56624	0	4.35145	0	5.6779	0.091392	0.0377822	0.413953	0.0379623	0.694434	0.40712	0.000278037	2.54452	0.000243273	3.25282	-0.52401	2.51401	0.000304113	3.2194	0.000260655
ADA	0.03209	0.114695	0.54932	0.166241	0.890489	0.020861	0.131814	0.222131	0.22093	0.394652	-0.022433	0.0212262	0.674361	0.0212809	1.0837	0.083827	0.215383	0.636256	0.34727	1.02015	-0.012259	0.183123	0.196311	0.292047	0.312507	0.12009	0.0951276	0.261616	0.146831	0.476228	0.53716	0.0744249	2.40752	0.0947926	3.10679	0.27723	0.00357152	1.14544	0.00361093	1.70701
ADAMTSL4-AS1	0.1018	0.0182765	0.55741	0.0184849	0.903925	-0.067455	0.144911	0.0568717	0.242733	0.0633506	0.015789	0.116214	0.213078	0.1854	0.353753	0.12108	0.0104034	0.942829	0.0105324	1.40663	-0.034571	0.384808	0.285117	0.640354	0.463277	-0.17665	1.20322	0.0488228	1.77004	0.0507076	-0.23191	1.21817	0.00906651	1.78558	0.00916851	0.079438	0.447782	0.817129	0.74297	1.27056
ADH1A	-0.055558	0.395688	0.324359	0.656434	0.561727	0.077688	0.0907436	0.27466	0.138651	0.494023	0.019704	1.14048	0.158315	1.6707	0.259393	-0.017791	0.187374	0.226652	0.301438	0.369918	-0.20975	1.01072	0.301691	1.48365	0.495312	-0.17748	0.639217	0.353322	1.041	0.605496	0.21222	0.210123	1.42665	0.365442	2.01528	0.17875	0.525187	0.444966	0.864327	0.755599
ADH1B	-0.16163	0.816332	0.00275345	1.25471	0.00279716	-0.11811	0.473002	0.107805	0.790029	0.183494	-0.092342	0.56032	0.53214	0.907069	0.864231	-0.2746	1.36783	0.00282339	1.9439	0.00287147	-0.28382	2.2507	0.00109145	2.94386	0.000904273	-0.081686	0.178257	0.0762329	0.300405	0.0974369	-0.18592	0.848416	0.0531892	1.30669	0.0570846	0.145	0.147605	0.149195	0.244384	0.254199
ADH1C	0.0085927	0.243866	0.10156	0.401823	0.142945	0.091442	0.821052	0.962852	1.27045	1.457	-0.19398	0.729135	0.281034	1.15188	0.493915	-0.058913	0.163442	0.567833	0.263835	0.909777	0.025162	1.06527	0.142468	1.55043	0.225585	-0.082061	0.353763	0.248967	0.605688	0.448733	0.066806	0.795907	0.307039	1.23952	0.539343	-0.0022636	0.640601	0.440584	1.04229	0.748605
ADORA1	0.018461	0.0543542	0.868253	0.0549255	1.32146	0.082272	0.369389	0.0751007	0.629025	0.0985853	0.034409	0.0815607	1.00382	0.0962049	1.49197	-0.03426	0.266594	0.273917	0.440273	0.46159	-0.10535	0.495108	0.553276	0.789789	0.872021	0.16664	0.0946629	0.314446	0.145348	0.550151	-0.10338	0.479189	0.101714	0.799806	0.174697	-0.080795	0.218949	0.0234483	0.373495	0.0236179
ADORA2A	0.14378	0.204829	0.6629	0.331754	1.06986	0.20314	0.0906473	1.14797	0.13837	1.70999	0.091643	0.539132	0.625985	0.872118	1.02269	0.0056322	0.0860644	0.291809	0.0977849	0.499338	0.11633	0.0780951	0.501538	0.0824997	0.798494	0.052045	0.00731396	0.587371	0.00745532	0.97683	0.12659	0.731048	1.33354	1.15836	1.90897	-0.027058	0.303679	0.445741	0.533355	0.756863
ADORA2B	0.17361	0.227906	0.690817	0.37156	1.10306	0.15647	0.0117756	0.720265	0.0118381	1.14553	0.11165	0.180594	1.26871	0.294735	1.83705	0.067662	0.288969	0.619391	0.485532	0.992679	-0.026603	0.0299927	0.317864	0.030002	0.526864	-0.0011363	0.475409	0.47877	0.789762	0.796559	-0.18722	0.42757	0.812649	0.717786	1.25995	0.10623	0.0253916	0.500698	0.0254377	0.850258
ADORA3	0.096974	0.0219931	0.155989	0.0220479	0.254878	0.054881	0.0132104	0.21322	0.0133805	0.374256	0.24653	0.133223	1.10564	0.219971	1.62722	0.080665	0.276709	0.41755	0.460359	0.686998	0.069787	0.264361	0.146746	0.425714	0.238809	-0.0018863	0.255871	0.345217	0.462899	0.593886	-0.087953	0.451992	0.0571539	0.756317	0.0628634	-0.2696	0.785872	0.595098	1.2234	0.987374
ADRA1A	0.042095	0.0838146	0.0290909	0.0962049	0.0290909	-0.042343	0.0818071	0.182065	0.113419	0.31215	0.031625	0.512268	0.444398	0.83062	0.731679	-0.024241	0.024366	0.557019	0.0244947	0.892587	0.14097	0.214001	0.975925	0.340245	1.44058	-0.086932	0.260998	0.0431691	0.474851	0.0437307	-0.15877	0.95916	0.129368	1.44905	0.216847	0.22145	0.482765	1.64626	0.796532	2.27863
ADRA1B	0.0032868	0.526937	0.617191	0.845181	1.00442	0.042307	0.58717	0.24943	0.976706	0.459158	-0.14044	0.687442	0.102043	1.09854	0.147075	0.01225	0.911758	0.220598	1.36673	0.35925	-0.14249	0.832269	0.399692	1.2705	0.658961	-0.021597	0.121415	0.0150723	0.203446	0.0152927	-0.11283	0.444567	0.143072	0.744776	0.239578	-0.032735	0.238689	0.0155087	0.416031	0.0157158
ADRA1D	-0.07724	0.481763	0.0980406	0.77856	0.133671	-0.24473	0.306071	0.0170507	0.537887	0.0172766	-0.013744	0.228523	0.129865	0.379739	0.215418	-0.10487	0.710233	0.0142009	1.12678	0.0144658	-0.10217	0.22792	0.156387	0.36245	0.251975	-0.097212	0.533607	0.0273622	0.885322	0.0274408	-0.084095	0.132421	1.19771	0.221849	1.76392	0.19358	0.554551	0.260349	0.915638	0.474722
ADRA2A	-0.13128	1.46364	0.159687	2.0557	0.261156	-0.12428	0.812902	0.153181	1.26088	0.257707	-0.059449	0.589155	0.501042	0.954873	0.816559	0.026032	0.221053	0.134979	0.356755	0.222088	-0.099003	0.58296	0.6094	0.916928	0.956323	-0.16044	0.725634	0.092922	1.15107	0.142131	-0.12826	0.418039	0.169437	0.702218	0.285762	0.071586	0.551356	0.415691	0.909883	0.707013
ADRA2B	-0.14357	1.42838	0.00128742	2.01338	0.0010871	-0.058141	0.316134	0.0545363	0.55292	0.0597476	-0.096392	0.863882	0.163847	1.31582	0.268009	-0.23662	1.51017	0.139962	2.1089	0.229516	0.11044	0.928634	0.418392	1.38407	0.684009	-0.39511	1.38219	0.618344	1.96617	1.01509	0.037066	0.244697	0.632346	0.442649	1.0327	-0.019041	0.40995	1.05102	0.684891	1.5947
ADRA2C	0.14071	0.00282339	0.393167	0.00287147	0.655627	0.19535	0.162172	0.264098	0.272752	0.47953	-0.044965	0.216354	0.0865995	0.357041	0.108686	0.09349	0.0346854	0.272914	0.034883	0.459846	0.095825	0.145882	0.331502	0.237682	0.55583	0.32059	0.0555173	1.55635	0.0597824	2.16746	-0.13613	0.319329	0.28115	0.557458	0.5026	-0.28533	0.755031	0.00822918	1.18554	0.00831771
ADRB1	-0.15334	0.72545	1.45389	1.14617	2.04585	0.07949	0.42487	0.502614	0.713611	0.841487	0.085255	0.22182	1.68567	0.367118	2.31394	0.0094915	0.181688	1.14773	0.292123	1.6707	0.12846	0.023013	0.493103	0.0231413	0.786668	0.10787	0.0668064	0.35394	0.0781315	0.606425	0.12918	0.164906	0.494145	0.277662	0.823706	-0.1685	0.36251	0.141806	0.616993	0.241315
ADRB2	-0.086082	0.202691	0.148332	0.328494	0.243113	-0.040272	0.0542016	0.0964217	0.0588166	0.16221	0.0041571	0.874259	1.23319	1.32799	1.79931	-0.026302	0.21704	0.523545	0.349955	0.840373	-0.11252	1.20633	0.519289	1.73009	0.823417	0.019923	0.23905	0.0953764	0.423705	0.14985	-0.06311	0.591387	0.161478	0.982049	0.27103	0.22113	0.0369445	1.00282	0.0371337	1.5213
ADRB3	-0.22539	0.850627	0.502683	1.29734	0.817272	-0.24241	0.832919	0.200446	1.2872	0.348422	-0.069667	0.694026	0.426003	1.1069	0.703686	-0.31653	2.36567	0.351503	3.05344	0.597618	-0.21136	0.708454	0.0828307	1.11181	0.0887145	-0.17513	0.536779	0.0818962	0.891164	0.111186	-0.13429	0.25944	0.0727477	0.473015	0.0907275	0.099493	0.319003	0.770267	0.555487	1.21064
AGTR1	0.24091	0.0285943	1.37085	0.0285664	1.94916	0.053233	0.344823	0.278577	0.593903	0.499421	0.025975	0.271038	0.115312	0.466533	0.189076	-0.0056969	0.378917	0.408257	0.633148	0.67348	0.061449	0.11347	0.0765591	0.145233	0.0803258	0.042789	0.123828	0.381732	0.207083	0.646853	-0.047945	0.0437019	0.263094	0.044495	0.478182	0.28449	0.144323	1.2246	0.239578	1.79129
AKT1	0.15028	0.185972	0.381168	0.300743	0.639388	-0.078765	0.870761	0.0807597	1.33359	0.112957	0.13047	0.0951168	0.750288	0.124759	1.17743	0.0020314	0.0491485	0.219654	0.0492896	0.357605	0.062262	0.156867	0.0602811	0.252767	0.0605307	0.075419	0.405486	0.437315	0.680394	0.73189	0.27734	0.457548	0.545704	0.764598	0.91229	0.11497	0.3111	0.558918	0.544135	0.9426
AKT2	0.083625	0.0672422	1.10977	0.0707293	1.63036	0.23471	0.00352335	0.686154	0.00358027	1.10035	0.1188	0.00475541	0.960071	0.00490472	1.43475	0.19126	0.0820483	0.920276	0.0910541	1.37946	0.10626	0.00557286	0.459495	0.00563445	0.740406	0.22659	0.0462548	0.784151	0.0473577	1.2234	0.10099	0.177917	0.287333	0.302187	0.51059	0.12178	0.11118	0.510266	0.188164	0.867068
AKT3	0.066118	0.0245406	0.400871	0.0246647	0.66611	-0.040734	0.530531	0.1687	0.886224	0.286325	0.11539	0.186039	0.668067	0.304168	1.07621	0.16465	0.00166218	0.850411	0.00154449	1.29737	-0.079393	0.455312	0.511435	0.735017	0.812874	0.081416	0.0219108	0.290789	0.0219656	0.515145	-0.22368	1.5891	0.204189	2.20515	0.352793	-0.098786	0.61997	0.31281	1.01659	0.550568
ALDH2	0.07258	0.258596	0.364818	0.43017	0.617119	-0.29212	1.87063	0.0734826	2.5279	0.0946521	-0.046338	0.14367	0.0231733	0.235958	0.0233245	0.079903	0.0339663	0.265977	0.0341166	0.445135	-0.12853	0.957543	0.304588	1.41761	0.500753	0.005767	0.253708	0.112957	0.45786	0.190912	0.16993	0.00155321	0.639766	0.00137019	1.04203	0.18293	0.196727	0.641837	0.331167	1.04616
ALDH5A1	0.095628	0.19073	0.49073	0.308671	0.799122	-0.1167	0.170722	0.350792	0.288843	0.603295	-0.018002	0.149691	0.125362	0.244697	0.208309	-0.020783	0.106721	0.337941	0.139213	0.579384	0.10917	0.111506	0.534543	0.140868	0.844603	-0.02172	0.0491242	0.0826941	0.0509224	0.113239	0.12627	0.235503	0.356508	0.421556	0.610905	0.0085813	0.12309	0.721818	0.205421	1.15026
ALK	0.036787	0.268613	0.245438	0.449564	0.415126	0.19688	0.0624821	0.711751	0.0719064	1.13451	0.001142	0.0325503	0.0225142	0.0326299	0.0225736	0.0031231	0.324442	0.131338	0.561284	0.216833	0.034501	0.88589	0.128964	1.33341	0.18305	-0.18335	0.347686	0.150531	0.597189	0.251169	-0.20896	0.643	0.142812	1.04616	0.239035	0.15978	0.116191	0.292183	0.195322	0.519591
ALOX5	0.10194	0.201757	0.863279	0.327191	1.31582	-0.26716	1.06189	0.779604	1.5946	1.21995	-0.032527	0.0975511	0.0286824	0.130721	0.0286638	-0.047009	0.428047	0.157409	0.699557	0.255285	-0.082571	0.414641	0.0395863	0.679023	0.0397766	-0.13771	0.374585	0.00590731	0.63543	0.00602179	0.34769	0.00320385	2.12643	0.00328699	2.84266	0.25794	0.0849275	1.39705	0.112777	1.98405
AMY2A	0.20224	0.0103278	0.914353	0.010479	1.37639	0.16103	0.0224227	0.607373	0.0224684	1.00252	0.06923	0.05914	0.305114	0.0614603	0.534602	0.14688	0.0347983	0.394318	0.0350383	0.654822	-0.061705	0.0975674	0.335603	0.113368	0.564538	0.30955	0.182851	0.470249	0.309095	0.783016	-0.074235	0.652943	0.23185	1.0594	0.412199	-0.14482	0.29658	0.179083	0.523487	0.312623
ANO1	0.15904	0.08431	0.978273	0.0971924	1.4577	0.097427	0.139578	0.296958	0.233952	0.52523	-0.018967	0.048376	0.0498689	0.0487111	0.0505661	0.010444	0.054059	0.322129	0.0542312	0.558164	0.011851	0.023352	0.293683	0.0235216	0.479372	0.05956	0.190373	0.114678	0.323526	0.193501	-0.015401	0.159718	0.228552	0.268081	0.404912	-0.0752	0.567015	0.380062	0.937945	0.651053
AR	-0.18587	1.26759	0.0927929	1.82609	0.120778	-0.11036	0.637499	0.134967	1.03963	0.226616	-0.11035	0.510084	1.46679	0.827485	2.06064	-0.10732	0.777752	0.30486	1.20758	0.527434	-0.15047	0.838153	0.116463	1.27841	0.151275	-0.24241	1.06308	1.00813	1.58951	1.51293	-0.18962	0.404956	0.487609	0.681519	0.813241	0.046474	0.0706066	0.55438	0.0827519	0.937192
ARAF	0.03177	0.0596878	0.48258	0.0610152	0.786775	0.010328	0.186532	0.350198	0.318985	0.602442	0.066013	0.115686	0.424824	0.183494	0.701846	-0.11545	0.520929	0.0271078	0.832565	0.0271679	-0.065844	0.223125	0.0533611	0.354715	0.0532874	-0.12954	0.402601	0.0358724	0.676171	0.036165	-0.058454	0.440141	0.118821	0.737715	0.19984	-0.12185	1.41399	0.451451	2.00065	0.765888
ATM	0.015792	0.228295	0.374101	0.372204	0.629154	-0.015824	0.115771	0.104191	0.195288	0.178526	0.003002	0.0421677	0.0764296	0.0423975	0.0886719	-0.11869	0.563027	0.237014	0.895991	0.389116	-0.10983	0.629876	0.217771	0.987205	0.345901	-0.15587	0.480054	0.0136942	0.797022	0.013878	-0.16225	0.648842	0.429189	1.0541	0.720059	-0.013824	0.670216	1.23224	1.07919	1.79942
ATP1A1	-0.19615	0.970576	0.272369	1.44085	0.471572	0.13273	0.323718	0.519519	0.563774	0.870568	0.045111	0.385061	1.13989	0.64451	1.67502	-0.11707	0.614751	0.262974	0.976418	0.439137	-0.039783	0.453914	0.495366	0.733228	0.789869	0.12944	0.21704	0.711639	0.375223	1.13312	-0.36003	1.59753	0.161787	2.21681	0.27163	-0.10506	0.517698	0.022688	0.852447	0.0227521
ATP1A2	0.11245	0.0996984	0.931666	0.127576	1.39748	0.060541	0.765609	0.207945	1.20136	0.363622	0.072829	0.0522233	0.809724	0.0528703	1.24989	0.050125	0.0644575	0.524155	0.0661838	0.841487	-0.018974	0.243174	0.503416	0.388181	0.801425	0.049198	0.310283	0.543255	0.543573	0.905494	-0.033322	0.112884	0.419691	0.190912	0.704455	0.15179	0.114707	0.95711	0.193183	1.4571
ATP1A3	0.15132	0.018707	1.27118	0.018893	1.83983	0.14264	0.29934	1.14526	0.528459	1.70662	0.022308	0.0955658	1.17804	0.125779	1.73018	-0.0088021	0.229354	0.795636	0.370662	1.22957	-0.019115	0.129532	0.286073	0.186106	0.465213	0.13835	0.234689	0.952141	0.414111	1.43717	0.2077	0.0236775	1.26104	0.0238427	1.82877	0.049244	0.177564	1.11332	0.296236	1.67081
ATP1A4	-0.13495	0.564633	0.254496	0.903716	0.433504	0.27315	0.481644	1.3067	0.804654	1.87864	-0.0098983	0.357179	0.141186	0.606197	0.232466	0.0070681	0.678588	0.386444	1.08114	0.64451	-0.012957	0.349353	0.153001	0.593801	0.247276	0.087008	0.964891	0.398461	1.45309	0.670419	-0.17285	1.08672	0.361042	1.62694	0.617263	0.0031922	0.313203	0.481144	0.54734	0.816673
ATP4A	0.00025108	2.46121	0.124968	3.16275	0.207643	0.16283	0.057367	1.06308	0.0634863	1.59957	-0.12343	0.931072	0.388213	1.39555	0.649849	-0.13213	0.785315	0.203204	1.21706	0.329467	-0.047171	0.510126	0.432151	0.811268	0.702874	0.021095	0.0616805	0.15375	0.0690306	0.256663	-0.22458	0.987585	0.503167	1.48732	0.837914	-0.15691	1.02214	0.175874	1.52634	0.306308
ATR	-0.088727	1.00339	0.448404	1.48222	0.736246	0.19747	0.788479	0.841246	1.22957	1.29993	-0.055832	0.602877	0.233684	0.976706	0.392963	0.2753	0.0166218	2.5725	0.0168565	3.28909	0.24435	0.00159243	1.69302	0.00143118	2.31605	0.072003	0.0389683	0.290154	0.0392296	0.514435	0.15585	0.00774259	0.535525	0.00787524	0.894047	0.031113	0.0220616	0.035335	0.022121	0.0356885
AURKA	-0.050801	0.409281	0.297268	0.67469	0.523937	0.31932	0.306862	0.213497	0.539162	0.375089	-0.14365	0.631509	0.0216871	1.02574	0.0217419	-0.044422	0.18014	0.122617	0.289849	0.19164	0.029652	0.387195	0.316719	0.64363	0.524387	0.21373	0.384555	0.315065	0.650295	0.55083	-0.08555	0.51657	0.434081	0.861539	0.728182	-0.22835	1.03934	0.269953	1.5488	0.488598
AURKB	0.20075	0.551727	0.492266	0.88306	0.801645	0.12597	0.66035	0.446724	1.06843	0.75041	-0.081593	0.485253	0.106044	0.789574	0.158278	0.067184	1.24232	0.45962	1.78558	0.747827	-0.11327	0.857235	0.151953	1.30198	0.245698	0.12064	0.200977	0.541906	0.343624	0.902847	0.33091	0.014942	1.01404	0.0151623	1.5233	-0.17336	0.339875	0.341073	0.585194	0.592133
AURKC	0.10808	0.0417038	0.48221	0.0419381	0.786164	-0.030013	0.22062	0.345448	0.388022	0.595765	0.065375	0.169597	0.654724	0.276372	1.06009	-0.012118	0.0249268	0.0161167	0.0250096	0.016288	-0.017502	0.321072	0.0356979	0.534513	0.0359526	-0.14465	0.609648	0.966576	1.00454	1.4571	-0.086078	0.483174	0.0691936	0.806458	0.0837777	0.01065	1.81727	0.421452	2.45992	0.716902
AVPR1A	-0.023437	0.0638735	0.106127	0.0661838	0.155399	-0.030787	0.0976761	0.426641	0.16221	0.718376	0.064931	0.0754106	0.34912	0.0854665	0.595868	0.092207	0.483055	0.470505	0.777544	0.762607	-0.16855	0.890928	0.659893	1.33987	1.0325	0.15186	0.0655622	0.439185	0.0759121	0.734569	0.19843	0.887496	1.36067	1.35551	1.93791	-0.10192	0.998569	0.0667102	1.49371	0.0850754
AVPR1B	0.093989	0.211605	0.328318	0.343547	0.567207	-0.043722	0.122381	0.0703819	0.205317	0.0877673	-0.040774	0.0201649	0.244949	0.0201513	0.416167	-0.14531	0.468956	0.304685	0.757956	0.526951	-0.1239	0.204941	0.0344079	0.326343	0.034549	-0.048941	0.491942	0.0766575	0.816673	0.0984327	-0.059173	0.30807	0.21283	0.540954	0.37005	0.25582	0.266273	1.44854	0.478052	2.04536
AVPR2	0.050473	0.0132372	0.203898	0.0134164	0.335631	-0.0070869	0.159004	0.0590305	0.267164	0.0668773	0.14581	0.00988768	0.736246	0.00999432	1.16025	0.079616	0.00730513	0.495774	0.00744648	0.799724	0.07383	0.172301	0.0864298	0.275691	0.0942203	0.083145	0.044067	0.288783	0.0446875	0.512508	-0.18321	0.606846	0.0580614	1.00152	0.0643215	-0.083482	0.187033	0.0970295	0.31373	0.168053
AXL	0.044083	0.0338066	0.428384	0.0339663	0.706262	-0.01292	0.93011	0.188532	1.40945	0.324964	-0.093242	0.160359	0.0028977	0.261775	0.00295454	0.031664	0.649655	0.210222	1.0326	0.341426	-0.0042096	0.099338	0.216196	0.116634	0.343471	0.18352	1.99119	1.00209	2.68152	1.50433	-0.0029941	0.268331	0.0436394	0.485678	0.0443988	-0.15767	0.908896	0.185326	1.37674	0.325589
BCL2	-0.064827	0.434873	0.0809114	0.71146	0.0956199	-0.19324	0.383189	0.450494	0.650043	0.756218	0.073991	0.231088	0.323306	0.38445	0.560399	0.18252	0.0251246	1.00417	0.0251845	1.48399	0.12479	0.00906651	0.510379	0.00916851	0.811268	-0.016818	0.409582	0.0745538	0.687083	0.093735	0.072908	0.356478	0.46773	0.6111	0.780546	0.19134	0.627751	0.841306	1.02674	1.30411
BCL2L1	0.0042277	0.235869	0.680582	0.386274	1.09057	-0.47457	0.804737	0.0747808	1.2504	0.0977849	0.052529	0.12462	0.608588	0.206999	0.992679	0.22412	0.0473819	0.798739	0.0474255	1.23373	0.15685	0.317846	0.210878	0.528386	0.334776	-0.47878	0.782437	0.0407057	1.22105	0.0411591	-0.26703	0.46893	0.600136	0.783016	0.992764	-0.10633	0.233684	0.215946	0.405265	0.392084
BCR	-0.022656	0.308919	0.122226	0.53493	0.203669	-0.014547	0.920638	0.0463949	1.39748	0.048143	0.08082	0.493969	0.386021	0.803023	0.646873	-0.21914	1.40114	0.146022	1.98259	0.238486	-0.18153	0.358903	0.123107	0.606162	0.16721	-0.14332	0.954951	0.216039	1.43914	0.374935	-0.30004	0.635599	0.00510242	1.03689	0.00524306	-0.026351	0.0432603	0.031377	0.0436394	0.031433
BDKRB1	0.077005	0.275429	0.475643	0.464149	0.776219	-0.15082	0.477738	0.243288	0.797757	0.443758	-0.040397	0.429901	0.0946251	0.707988	0.127063	0.15717	0.612308	0.908966	0.972773	1.36556	-0.28673	1.44434	0.704961	2.03314	1.10457	-0.2873	1.16951	0.0832251	1.73513	0.114622	-0.31597	1.27457	0.00275782	1.84482	0.00281027	-0.29317	0.891672	0.230261	1.35551	0.426966
BDKRB2	-0.033532	0.415952	0.102038	0.684575	0.144408	-0.34191	1.55898	0.00308574	2.17285	0.00316885	0.060813	0.144015	0.273061	0.23646	0.475812	0.0060534	0.62718	0.274472	0.996841	0.462811	0.10712	0.412233	0.579533	0.675635	0.911297	-0.10889	0.392824	0.0791517	0.661484	0.104196	-0.023574	0.152261	0.427582	0.255003	0.717401	0.20032	0.0136942	0.896196	0.013878	1.37402
BHMT	0.032494	0.351513	0.191209	0.597618	0.313972	-0.01148	0.117635	0.353292	0.198123	0.607127	-0.043038	0.127232	0.23841	0.211005	0.402821	-0.026125	0.364205	0.344631	0.614144	0.58838	-0.19842	1.15466	0.729904	1.66178	1.15006	-0.22636	0.576165	0.0230588	0.961499	0.0231825	0.097019	0.144626	0.690391	0.242156	1.10527	0.040096	0.339514	0.150568	0.584609	0.256663
BHMT2	-0.077706	0.445959	0.0508296	0.728019	0.051543	0.0588	0.20155	0.328559	0.348422	0.571428	-0.20905	0.83532	0.164531	1.28026	0.268838	-0.18944	1.00848	0.236587	1.48548	0.388171	-0.17505	1.21945	0.480015	1.7469	0.768046	0.14218	0.526893	0.797839	0.873836	1.24104	-0.17142	0.740263	0.223837	1.16946	0.394178	-0.28726	0.607866	0.133659	1.00255	0.22685
BLK	-0.32985	2.99396	0.265961	3.7555	0.45771	-0.043698	0.656454	0.228655	1.06377	0.409526	-0.19422	1.98577	0.421498	2.65632	0.696826	-0.036393	0.524721	0.15794	0.837436	0.256036	-0.12069	0.434459	0.0350007	0.706041	0.0352408	-0.29553	1.49165	0.0750594	2.09106	0.0946953	0.11579	1.08083	0.318171	1.6186	0.555627	0.13446	0.119472	1.4187	0.200191	2.00794
BRAF	-0.13814	0.746783	0.218855	1.1713	0.36275	-0.047201	0.372808	0.226162	0.63425	0.403887	0.03907	0.1395	0.140814	0.229516	0.231969	0.04676	0.243554	0.387948	0.396866	0.646699	-0.10934	1.00282	0.00703138	1.47402	0.00709318	-0.095727	0.346874	0.214927	0.596091	0.372532	-0.10826	0.456329	0.188921	0.762833	0.323087	-0.047709	1.51661	0.0366845	2.11825	0.0371337
BRD2	-0.18064	1.16926	0.0521058	1.6994	0.0528703	-0.3331	2.70038	0.00275345	3.43537	0.00279716	0.042212	0.0445624	0.19042	0.0445576	0.313605	-0.049025	0.299227	0.00282776	0.505609	0.00288896	0.017459	0.307761	0.0594387	0.507771	0.0595881	-0.30897	2.49212	0.0184849	3.18849	0.0186844	-0.092682	0.268298	0.575135	0.485612	0.962135	0.19442	0.0237784	0.836332	0.0239253	1.29796
BRD3	-0.045035	0.023728	0.839682	0.0238748	1.28622	0.10764	0.242384	0.307647	0.438005	0.540864	0.082514	0.136868	0.532362	0.225301	0.864708	0.11346	0.123984	0.633073	0.186166	1.01508	0.10775	0.0650322	0.435725	0.0658704	0.707766	0.040985	0.204781	0.233632	0.350977	0.414156	0.075246	0.471366	0.357081	0.78704	0.61165	-0.13026	0.371662	0.163606	0.629135	0.281365
BRD4	-0.099495	0.635655	0.316233	1.01761	0.550491	0.20704	0.0447935	1.18634	0.0459216	1.75274	-0.055055	0.447089	0.431106	0.733486	0.711237	0.15875	0.169829	1.17655	0.273346	1.71023	0.1818	0.0135149	1.43829	0.0136717	2.02513	0.037696	0.224637	0.158835	0.391763	0.265752	-0.30596	1.00269	0.0549354	1.50819	0.0595333	-0.47486	2.21898	0.0588714	2.93431	0.0691732
BTK	0.016813	0.13007	0.267124	0.215105	0.460359	0.16461	1.98742	0.965612	2.68141	1.4606	0.015392	0.992508	0.172011	1.47413	0.281731	0.010787	0.618217	0.0273529	0.981966	0.0274177	0.10986	1.32656	0.908931	1.8817	1.36075	-0.15162	1.68233	0.0299741	2.31404	0.0299834	0.11399	0.0580168	1.31002	0.0644575	1.8819	0.11181	0.0227338	0.748386	0.022807	1.18367
C5AR1	-0.058059	0.441147	1.40125	0.721041	1.98397	0.13105	0.0437403	0.609895	0.0445576	1.00521	0.010425	0.184389	0.273362	0.301438	0.476553	0.020571	0.363302	0.128404	0.612966	0.212703	-0.041388	0.0588912	0.0943498	0.0590902	0.107104	0.1342	0.044909	0.436673	0.0457575	0.731001	0.063098	0.0213631	0.284958	0.0214041	0.507407	0.039947	0.15789	0.254621	0.261894	0.466991
C9orf47	-0.062172	0.272996	0.0307798	0.459145	0.0308498	-0.12173	1.30783	0.0272003	1.87956	0.0272928	-0.025201	0.661803	0.124372	1.06843	0.206643	-0.11036	0.525653	0.141595	0.838902	0.231969	-0.06651	0.408112	0.0159725	0.669972	0.0161528	-0.32757	2.49614	0.126215	3.19264	0.211443	-0.23999	1.06717	0.0785945	1.60124	0.103987	0.067652	0.0264058	0.361681	0.0264842	0.623259
CA1	-0.018165	2.45875	0.0767456	3.15828	0.0881289	0.015407	0.169123	0.514236	0.285712	0.86135	-0.0014654	0.287889	0.378834	0.50325	0.63667	0.041549	1.11405	0.351279	1.61849	0.597326	0.027116	1.04876	0.468483	1.53	0.753206	-0.032984	0.355227	0.109361	0.607919	0.185786	0.29112	0.148522	1.16509	0.248482	1.72983	0.019957	0.65736	0.0972522	1.06386	0.168361
CA12	0.065162	0.594056	0.190158	0.951481	0.31215	-0.22989	1.05922	0.0702848	1.59054	0.0875919	0.018969	0.423567	0.0677343	0.698406	0.0744765	0.014833	0.661265	0.569602	1.05253	0.912645	0.033929	0.299487	0.691863	0.492225	1.0836	-0.17294	0.555346	0.106488	0.92533	0.181583	-0.32323	1.34366	0.0171953	1.92089	0.0174167	-0.10057	0.293957	0.00564765	0.519562	0.00570045
CA13	-0.020712	0.592049	0.596519	0.948153	0.969157	-0.066213	0.321227	0.239781	0.560241	0.435606	-0.03801	0.496046	0.470801	0.806041	0.769628	-0.025319	0.0625774	0.578396	0.0640144	0.927787	-0.035927	0.204433	0.0781887	0.325607	0.0824997	-0.030044	0.195098	0.053366	0.331838	0.0570846	0.13622	0.00927942	0.670521	0.00936372	1.0808	0.091963	0.373013	0.28144	0.631174	0.504248
CA14	-0.066166	0.392406	0.216104	0.652436	0.357595	0.12099	0.0616104	0.44916	0.0702899	0.75429	0.047975	0.203634	0.299833	0.334072	0.527858	0.15344	0.0612202	0.729671	0.0623016	1.15188	0.029251	0.295146	0.147917	0.483875	0.240468	0.10348	0.174308	0.323901	0.292847	0.563662	0.16732	0.324983	0.740406	0.565559	1.16934	0.04082	0.0911398	0.298104	0.128147	0.528723
CA2	-0.061184	0.180081	0.501703	0.291095	0.815848	0.29143	0.000186787	2.63453	0.000186787	3.36828	0.07985	0.0758862	0.794904	0.0861703	1.23107	0.12419	0.149188	0.924088	0.242612	1.38426	0.1789	0.950549	1.17085	1.40935	1.68221	0.20905	0.0135463	0.61856	0.0137031	1.01532	0.2248	0.248598	1.15805	0.452016	1.72198	0.08989	0.105595	0.0396386	0.173627	0.0405341
CA3	-0.039305	0.237269	0.0420912	0.389116	0.0423065	-0.040576	0.646488	0.1423	1.05101	0.239299	-0.024849	0.76523	0.0751833	1.19486	0.0865199	-0.092071	0.366734	0.482751	0.617461	0.780442	0.021471	0.195656	0.307197	0.311767	0.505456	-0.15616	0.868895	0.0469172	1.33004	0.0482789	-0.018155	0.226433	0.130434	0.400903	0.218683	-0.14987	1.1578	0.165764	1.71819	0.285762
CA4	0.19692	0.058265	1.14006	0.059374	1.67256	0.034899	0.0673081	0.149789	0.0807022	0.251641	0.28242	0.141734	1.79315	0.232941	2.42709	0.15768	0.103672	0.652221	0.132055	1.04776	0.2027	0.133476	0.888737	0.197233	1.33723	0.11669	0.475604	0.387682	0.790056	0.655058	0.061101	0.446238	0.0641754	0.747632	0.0745177	0.0051613	0.0132954	0.102246	0.0134656	0.176004
CA5A	0.19207	0.239419	1.02898	0.392963	1.52294	0.24889	0.0706935	1.45084	0.0870556	2.04585	-0.036541	0.279866	0.27579	0.486276	0.481881	0.15521	0.44949	0.637141	0.730744	1.02181	0.071128	0.218316	1.00308	0.347135	1.47402	0.34896	0.00171886	1.66332	0.00162295	2.29238	-0.094983	0.461942	0.106543	0.771266	0.181669	-0.14057	0.465606	0.125396	0.769347	0.21278
CA5B	0.088519	0.127611	0.365049	0.208302	0.617461	-0.072253	0.0829937	0.0448079	0.116446	0.0461196	-0.049819	0.554567	0.22984	0.897086	0.385324	-0.093792	0.52758	0.386528	0.841849	0.644587	0.012765	0.25293	0.578791	0.405762	0.910307	0.043324	0.268556	0.266546	0.485931	0.48328	-0.069076	0.146138	0.177708	0.244384	0.301508	0.027631	0.508722	0.0897492	0.837615	0.152008
CA6	-0.24997	2.23862	1.31072	2.9439	1.8818	-0.25843	1.10057	0.085107	1.64707	0.12451	-0.093969	0.223437	0.343758	0.369918	0.58838	0.048944	0.0893276	0.153935	0.103512	0.249916	0.085208	0.767283	0.633913	1.19468	0.992893	-0.18908	0.923469	0.173796	1.39768	0.292847	-0.1305	1.13817	0.102945	1.69951	0.176584	0.06734	0.254597	0.238704	0.450825	0.443854
CA7	-0.27005	1.18595	0.0880757	1.72065	0.110463	0.17968	0.130041	0.459333	0.218223	0.769628	-0.074406	0.357278	0.223924	0.60632	0.373352	0.041357	0.249245	0.0883098	0.407634	0.104782	0.042893	0.0515675	0.765457	0.0516164	1.19228	0.050084	0.088965	0.25944	0.12789	0.473015	-0.18879	0.596776	0.215547	0.988726	0.3758	-0.27079	1.30792	0.00727421	1.8789	0.00739347
CA9	-0.015972	0.372163	0.114724	0.62494	0.182739	0.13587	0.0146184	0.215982	0.0148655	0.380656	0.033628	0.120004	0.553447	0.198535	0.899871	0.010989	0.539328	0.373742	0.859838	0.626978	0.054447	0.177237	0.0876238	0.283096	0.0959664	0.04962	1.24142	0.176206	1.80824	0.297475	-0.065755	0.221277	0.19507	0.389201	0.334147	0.080227	0.118427	0.0925188	0.198583	0.161214
CACNA1B	0.034003	0.651325	1.32838	1.04465	1.90257	0.042564	0.632141	0.0604159	1.0326	0.0689899	0.06798	0.132928	0.377175	0.219625	0.633951	0.30121	0.0136359	1.46352	0.0137928	2.0557	0.067988	0.352832	0.532362	0.598444	0.841396	-0.10128	0.113944	0.198274	0.192249	0.339637	-0.19069	0.213738	0.0363916	0.372337	0.0366467	0.1096	0.0954521	0.15764	0.140694	0.269799
CACNA1C	-0.36611	1.06234	0.0387451	1.55837	0.0389445	0.26212	0.0789017	0.58511	0.105856	0.974326	-0.028181	0.281648	0.248721	0.490085	0.423659	0.048044	0.526703	0.251525	0.840373	0.417176	-0.15601	0.292302	0.130082	0.477895	0.186492	0.3145	0.0918636	0.908087	0.136612	1.37973	0.15981	0.656631	0.551356	1.06386	0.923287	-0.34411	1.38782	0.170728	1.97216	0.295481
CACNA1D	-0.14684	0.945732	0.0346289	1.40945	0.034803	0.04367	0.342772	0.349644	0.591014	0.601747	-0.095469	0.861255	0.615217	1.31288	1.00442	-0.14861	1.00495	0.358179	1.48118	0.60632	-0.12996	0.839531	0.22088	1.28033	0.350821	0.032187	0.0573769	0.0718552	0.0624721	0.0879906	-0.20498	0.645988	0.0496936	1.05015	0.0520176	0.17295	0.0521009	0.793822	0.0542656	1.24157
CACNA1F	0.0723	0.271232	0.344055	0.455597	0.588582	-0.0052589	0.0837883	0.236969	0.118593	0.429072	-0.018898	0.147679	0.131467	0.241967	0.217692	-0.10897	0.753009	0.282521	1.17824	0.479268	-0.014787	1.26348	0.0591599	1.79923	0.0593391	0.066722	0.259235	0.216969	0.470814	0.377061	0.10311	0.160396	0.32535	0.269258	0.566022	-0.063562	0.144475	0.0367648	0.239796	0.0372188
CACNA1G	-0.12626	0.381879	0.0877833	0.638216	0.109791	-0.33004	1.9619	0.24177	2.64847	0.440273	-0.0094093	0.22506	0.0717015	0.372788	0.0808644	-0.15086	0.810397	0.0325503	1.24611	0.0326299	0.013038	0.781097	0.0823317	1.21045	0.0879055	-0.30567	1.87772	0.0385837	2.53284	0.0388448	-0.20781	0.830796	0.0708929	1.28375	0.0869176	0.010899	0.119701	0.0859849	0.200515	0.138705
CACNA1H	0.30763	0.0140439	1.54595	0.0142503	2.15023	0.17197	0.0147038	0.547891	0.014942	0.923214	0.13778	0.072214	0.601747	0.0803676	0.980385	0.060769	0.310203	0.407601	0.52909	0.672478	0.070027	0.954364	0.261711	1.41418	0.420331	0.21819	0.0864934	0.669952	0.121323	1.07973	-0.09986	0.28144	0.160553	0.502987	0.269258	-0.043394	0.563774	0.00953239	0.932483	0.00961674
CACNA1I	-0.17977	0.413638	0.394006	0.680915	0.656808	0.195	0.0491583	0.644817	0.051543	1.04893	0.048255	0.0780276	0.519662	0.0897652	0.844846	0.059793	0.0396291	0.0607654	0.039848	0.062432	0.16785	0.130293	0.967381	0.188043	1.43015	-0.033533	0.349488	0.103364	0.5996	0.177165	-0.16478	0.445899	0.434022	0.747195	0.728112	-0.17717	0.404272	0.126412	0.676171	0.214528
CACNA1S	-0.1288	0.717242	0.192445	1.13613	0.316125	-0.51929	1.70832	0.077233	2.34507	0.103727	-0.0091636	0.437767	0.0478714	0.719968	0.0482449	-0.1573	0.90504	0.0282094	1.35884	0.0282419	-0.0098143	0.507449	0.177218	0.807293	0.282929	-0.16297	0.428955	0.195173	0.717401	0.333379	0.0977	0.455932	0.263197	0.76223	0.478326	0.086221	1.59129	0.664181	2.20515	1.07494
CACNA2D1	-0.10286	0.402908	0.00288896	0.665828	0.0029458	-0.06857	0.510998	0.0347983	0.852695	0.0350383	-0.12436	0.564745	0.0586277	0.914353	0.0614002	0.081069	0.075819	0.41137	0.081697	0.678008	0.01098	0.0736781	0.378149	0.0766161	0.630988	-0.16623	0.710166	0.0422682	1.13089	0.0427951	-0.29029	1.36984	0.541876	1.95059	0.905494	0.083331	0.140934	0.356084	0.234019	0.61502
CALCRL	0.0034856	0.0230634	0.0437211	0.0231871	0.0437979	0.045998	0.00955902	0.279725	0.0096567	0.500891	0.099601	0.152427	0.660549	0.248944	1.06716	0.048081	0.219964	0.158565	0.354843	0.25689	0.072908	0.470711	0.476293	0.756119	0.763286	-0.050995	0.154908	0.0884855	0.258218	0.12841	-0.064966	0.53377	0.266057	0.891841	0.482567	-0.078927	1.23311	0.132756	1.79942	0.225242
CASR	-0.22121	1.22287	0.0202832	1.76797	0.0202468	0.027806	0.379531	0.677099	0.644587	1.08887	-0.038716	0.187601	0.00985658	0.306871	0.00996766	0.062131	0.571865	0.142782	0.909777	0.233684	-0.063087	0.920276	0.139704	1.37431	0.216261	-0.037012	0.476358	0.262251	0.791102	0.477126	0.060576	0.147112	0.225498	0.245927	0.397929	-0.025195	0.447101	0.391602	0.741722	0.668208
CCKBR	0.037326	0.246884	0.304571	0.407634	0.5338	-0.018264	0.263062	0.221039	0.47813	0.391998	0.24951	0.0607104	1.12703	0.063617	1.6571	-0.089816	0.218575	0.0490853	0.352558	0.0492896	-0.015205	0.134576	0.200453	0.20097	0.318858	0.23678	0.0473674	0.701802	0.0487985	1.11986	-0.32664	0.71824	0.0102833	1.14207	0.0104345	-0.17408	0.691841	0.160183	1.10557	0.274905
CCR1	-0.048727	0.414539	0.0165902	0.682187	0.0168159	-0.27633	0.959714	0.0258799	1.45048	0.0259491	-0.18713	1.39406	0.0548467	1.97675	0.0568123	-0.079992	0.152637	0.0270108	0.247368	0.0270431	0.042312	0.244407	0.722505	0.390278	1.13665	-0.25762	1.03765	0.00291519	1.5525	0.00296766	0.12617	0.141066	0.157098	0.2364	0.26354	0.16623	0.399779	0.535689	0.669343	0.912858
CCR2	0.051931	0.53059	1.09992	0.850781	1.61685	0.015546	0.334973	0.426653	0.579945	0.718421	0.022266	0.705049	0.194689	1.12077	0.321227	-0.03896	0.202656	0.0567133	0.326472	0.0577736	-0.049977	0.397755	0.116935	0.656729	0.152199	0.064767	0.183924	0.184462	0.311207	0.313239	0.13152	0.326159	0.427861	0.567271	0.717786	0.075494	0.556268	0.0836461	0.918761	0.13051
CCR5	-0.12574	0.458047	0.203107	0.745162	0.334072	-0.25914	0.983426	0.0158329	1.48222	0.0160131	-0.02315	1.18286	0.0528752	1.73018	0.054118	-0.09118	2.45875	0.0605506	3.15828	0.0621713	-0.055639	0.031279	0.156674	0.0313116	0.252371	-0.15967	0.762607	0.0186662	1.19607	0.0188658	-0.1288	0.530296	0.390608	0.885322	0.659596	-0.13861	0.535347	0.20975	0.881669	0.377537
CCR9	0.033554	0.181576	0.416813	0.293427	0.689264	0.057079	0.0382705	0.251913	0.0385172	0.462672	0.09769	0.0219931	0.629191	0.0220479	1.02838	0.15278	0.422554	0.783597	0.691884	1.21587	-0.067677	0.155728	0.125855	0.251184	0.17458	-0.0084275	0.0690866	0.131508	0.0822477	0.220065	0.20121	0.195281	0.7925	0.335283	1.23427	-0.12439	0.857892	0.0872308	1.31489	0.143289
CDC7	-0.21577	0.529648	0.397397	0.848937	0.661285	0.29627	0.0450391	0.800409	0.046221	1.24564	-0.03762	0.519576	0.0211122	0.841125	0.0211806	-0.050699	0.666069	0.279444	1.06048	0.472834	-0.23436	0.956049	0.559075	1.41605	0.880085	0.12705	0.0995619	1.13817	0.161277	1.69951	0.16726	0.052581	0.307585	0.0562483	0.54002	-0.64328	1.67455	0.0869123	2.30475	0.142131
CDK1	0.25128	0.167076	0.092879	0.269775	0.121025	0.34965	0.00570485	0.167747	0.00577526	0.284431	-0.49778	0.492441	0.0413453	0.800492	0.0415747	-0.21313	0.365634	0.130223	0.615951	0.215418	-0.099513	0.481065	0.542648	0.769551	0.856642	-0.30675	0.262251	0.131173	0.477126	0.219603	0.28035	0.027228	0.163752	0.0273159	0.275233	-0.59476	0.761603	0.010982	1.19375	0.0110845
CDK10	-0.17534	0.934234	0.0854876	1.39555	0.104782	-0.11143	0.531608	0.320908	0.888334	0.560399	0.14871	0.424316	0.882894	0.699318	1.3389	0.23793	0.00247382	1.11584	0.00245199	1.62722	0.22236	0.0876079	1.34785	0.0963566	1.91208	-0.036003	0.544561	0.558871	0.905075	0.934495	0.055681	0.138454	0.302622	0.231947	0.532688	-0.16106	0.614626	0.329912	1.01028	0.575935
CDK11B	0.33414	0.00591612	1.62435	0.0060306	2.24425	0.10167	0.0405388	0.975596	0.0410397	1.47413	0.12385	0.0632802	0.668674	0.0670141	1.07695	-0.069741	0.152915	0.24859	0.247759	0.411426	0.27162	0.167191	1.00578	0.26788	1.47775	0.13613	0.0351042	0.627511	0.0353774	1.02674	0.22852	0.158309	0.357575	0.265752	0.612414	0.25166	0.0300951	0.784918	0.0301184	1.22943
CDK12	-0.192	0.960467	0.0666697	1.42766	0.0723576	0.031811	0.26846	0.191931	0.485838	0.33099	0.11456	0.392095	0.490153	0.654019	0.799697	0.023574	0.13591	0.253903	0.223277	0.421705	0.35552	0.0314844	1.13353	0.0315264	1.63509	-0.017286	0.519662	0.162595	0.861539	0.272345	0.39377	0.115205	0.828478	0.194445	1.28062	-0.20918	0.17287	0.131597	0.288066	0.223342
CDK13	0.091437	0.148063	0.165185	0.241573	0.269258	0.22989	0.0149465	0.993662	0.0151668	1.49884	0.16127	0.104053	1.26632	0.147978	1.83467	0.1093	0.179431	0.410575	0.288885	0.676892	-0.02022	0.220634	0.584342	0.350821	0.918617	0.019546	0.0313256	0.132421	0.031363	0.221465	0.25769	0.00560365	0.911793	0.00566965	1.3856	-0.15873	1.99375	0.335659	2.68152	0.584459
CDK14	0.069697	0.0901873	0.407634	0.108028	0.675944	0.04958	0.0417038	0.475734	0.0423065	0.796777	0.02844	0.189237	0.170246	0.309742	0.278676	0.082061	0.542739	0.425911	0.864422	0.698558	-0.1171	0.643267	0.259109	1.00807	0.415748	-0.066807	0.144293	0.144027	0.240551	0.240604	0.055595	0.203051	0.38657	0.351162	0.654234	-0.071306	0.362991	0.508092	0.617677	0.863058
CDK15	0.050188	0.148895	0.700994	0.242612	1.11625	0.012219	0.0936757	0.158109	0.148277	0.266747	0.048485	0.156244	0.318252	0.254933	0.553354	0.0004467	0.0552065	0.213866	0.0556259	0.347802	0.12476	0.183573	0.779186	0.292702	1.20838	0.014106	1.16541	0.920023	1.7303	1.39482	0.13899	0.416495	0.643076	0.699405	1.04616	-0.010963	0.345198	0.290374	0.592133	0.516612
CDK16	0.073926	0.0155312	0.289113	0.0157383	0.50798	0.33396	0.326629	1.12075	0.567993	1.67909	0.15912	0.0320451	0.778377	0.0320497	1.2111	-0.017611	0.436733	1.61099	0.71231	2.22443	0.31282	0.000921682	2.46371	0.000769382	3.16477	0.24783	0.0251983	0.737691	0.0252627	1.1659	-0.30628	1.86151	0.288707	2.51972	0.512508	0.18621	0.398864	0.672355	0.668208	1.08501
CDK17	0.024057	0.197411	0.289054	0.319764	0.507854	0.24996	0.0760517	0.994133	0.0989887	1.49987	0.057997	0.213263	0.302814	0.351581	0.53152	0.017135	0.379718	0.131773	0.63425	0.217527	0.16395	0.0277092	0.746638	0.027774	1.17038	0.09311	0.0558234	0.253257	0.0601614	0.459984	-0.08847	0.855052	0.766141	1.31565	1.20146	0.2918	0.580209	1.01046	0.960348	1.53245
CDK18	0.09276	0.233223	0.504539	0.381502	0.820018	0.043978	0.121846	0.29152	0.204419	0.516798	-0.13005	0.375305	0.438434	0.630469	0.72262	-0.0669	0.735654	1.01041	1.15803	1.49197	0.10573	0.0321526	0.682125	0.0321666	1.06825	0.17785	0.335001	0.656335	0.579055	1.06335	0.0079151	0.115556	0.173841	0.194914	0.293948	-0.155	1.09782	0.219114	1.63054	0.39991
CDK19	0.073854	0.0783968	0.697842	0.0870556	1.1119	-0.11779	0.633727	0.180496	1.03451	0.309016	0.016899	0.498297	0.174541	0.809724	0.286157	0.044277	0.120491	0.0903103	0.17536	0.108686	0.049543	0.113628	0.446299	0.14553	0.722528	-0.09948	1.20833	1.03499	1.77477	1.55063	-0.10348	0.374945	0.263014	0.637668	0.478052	0.04172	0.0501662	0.220093	0.0517925	0.402151
CDK2	0.076417	0.0406676	0.350383	0.0408584	0.597326	0.44861	0.0425699	1.42792	0.0432315	2.01682	-0.10348	0.475137	0.0468011	0.774251	0.0471204	0.15339	0.0067137	0.486982	0.0067534	0.786775	0.24376	0.155442	1.13423	0.250789	1.6359	0.1737	0.0990324	0.343145	0.159311	0.59098	-0.24602	0.606864	0.044832	1.00156	0.045854	-0.329	1.28413	0.002142	1.85362	0.00212891
CDK20	-0.078728	0.491726	0.260111	0.792904	0.444881	-0.043477	0.446141	0.0375928	0.747827	0.0378486	-0.13458	0.713005	0.195452	1.13167	0.322703	-0.10473	0.478182	0.126749	0.770062	0.206566	-0.16019	0.589206	0.282255	0.927015	0.457847	-0.092407	0.471546	0.189741	0.783544	0.323526	-0.021274	0.226909	0.358209	0.401899	0.613323	0.16546	0.013085	0.690498	0.0132596	1.10776
CDK3	0.072139	0.164069	0.388723	0.265496	0.650043	0.064507	0.758603	0.935168	1.19237	1.41779	0.13606	0.0800176	1.306	0.0935033	1.87667	0.029438	0.0245728	0.313793	0.0247199	0.54685	0.087323	0.0441872	0.396012	0.0442401	0.654607	0.0092661	0.127972	0.265824	0.214179	0.481973	0.031932	0.153286	0.372788	0.256663	0.633783	0.12578	0.0296857	0.575151	0.0296438	0.962574
CDK4	-0.63221	1.8697	0.0332436	2.50658	0.0332905	-0.20729	0.269541	0.0130045	0.487249	0.013179	-0.11449	1.00962	0.313525	1.49569	0.54685	0.19079	0.159505	0.24208	0.257707	0.398842	-0.023839	0.299227	0.134032	0.491794	0.197644	-0.34367	0.477804	0.243394	0.793147	0.436424	-0.88526	1.19561	0.0041806	1.7616	0.00428585	-0.5616	0.596279	0.208106	0.987922	0.373434
CDK5	-0.10924	0.21689	0.304002	0.352558	0.533058	-0.33317	0.439054	0.0273529	0.736246	0.0274177	-0.016655	0.213888	0.187421	0.352666	0.308317	-0.097077	0.98506	0.284858	1.457	0.484775	-0.14775	0.888704	0.458546	1.33729	0.738951	-0.078288	1.85589	0.186746	2.50621	0.317638	-0.21259	0.895445	1.06308	1.36503	1.5947	0.16942	0.203148	0.439388	0.343624	0.746735
CDK6	-0.036397	0.132238	0.34671	0.218151	0.592049	0.14206	0.0538869	0.223989	0.0583246	0.398929	0.094449	0.101736	0.299495	0.141788	0.5272	0.24598	0.0280612	0.533726	0.0281121	0.856298	0.17474	0.341578	1.04498	0.578758	1.52504	0.21129	0.0683845	0.938359	0.0809062	1.41765	0.0099022	0.485001	0.25944	0.809836	0.473015	-0.13038	0.357684	0.443275	0.610161	0.753034
CDK7	0.050147	0.259677	0.134257	0.432386	0.221733	-0.0651	0.278404	0.261069	0.499009	0.475396	-0.14637	0.738475	0.0167256	1.16248	0.016983	-0.18314	1.17238	0.43348	1.69665	0.709498	-0.00088911	0.963611	0.550583	1.42462	0.868061	0.076774	0.631843	0.269969	1.03185	0.487756	0.057619	0.22959	0.317007	0.407968	0.553945	-0.085196	0.605286	0.183407	0.998916	0.321591
CDK8	0.33998	0.728414	2.22327	1.15016	2.94029	0.16414	0.330944	0.576165	0.574335	0.963531	-0.13064	0.892485	0.311731	1.34905	0.544044	0.041923	0.289121	0.172889	0.485838	0.279543	0.076962	0.462093	0.155591	0.744583	0.250983	0.21448	0.233803	0.841728	0.412076	1.29772	0.073888	0.0948682	0.592881	0.151694	0.983928	-0.18566	0.77583	0.421739	1.21081	0.717401
CDK9	0.098349	0.795799	0.11989	1.22957	0.200411	0.16705	0.214791	0.545674	0.375161	0.918689	0.0082371	2.45875	0.337422	3.15828	0.57983	0.23888	0.0933741	0.769091	0.111141	1.19808	-0.043235	0.108647	0.300934	0.134434	0.493833	0.19612	0.559311	0.955186	0.932483	1.44064	-0.46532	1.34007	0.391816	1.91686	0.661384	-0.13661	0.624026	0.114141	1.02199	0.194125
CFTR	-0.4251	2.67121	0.00287147	3.40004	0.00292394	-0.004259	0.199434	0.0920783	0.344353	0.146776	-0.01368	1.16926	0.126691	1.71164	0.210328	-0.17046	0.587993	0.0454873	0.935692	0.0455308	-0.050981	0.940853	0.249816	1.39798	0.399408	-0.2327	0.791317	0.123453	1.23184	0.206629	-0.017705	0.0811784	0.155045	0.111416	0.260024	0.17843	0.0111602	0.803409	0.011285	1.25405
CHEK1	0.09903	0.0629739	0.373937	0.0650927	0.628914	0.19883	0.0778249	1.15706	0.103303	1.72049	0.095553	0.0937512	0.283763	0.12176	0.500107	0.35959	0.00493986	3.14433	0.00508484	3.88992	0.28742	0.0116596	1.92064	0.0117354	2.56125	0.19986	0.120079	1.25373	0.201515	1.82071	0.12224	0.0137614	0.263659	0.0139452	0.47894	-0.097818	0.178611	0.0192151	0.298139	0.0193468
CHEK2	-0.20836	0.463732	0.647586	0.753354	1.05101	-0.086711	0.235129	0.0918153	0.421052	0.145882	-0.069435	0.207594	0.0525957	0.341426	0.0537738	0.073205	0.555705	0.613038	0.88429	0.981924	-0.3226	0.902569	0.00422006	1.35348	0.00430778	-0.015997	0.232896	0.220988	0.410017	0.385767	0.039716	0.0747292	0.108976	0.0954738	0.18518	0.043006	0.267429	0.288876	0.480658	0.51452
CHRFAM7A	-0.11504	0.264984	0.0542951	0.401242	0.0547728	0.032024	0.38301	0.20453	0.64258	0.321163	-0.17309	1.06943	0.129701	1.53723	0.157822	-0.11565	0.745114	0.0418137	1.09866	0.0421677	-0.1855	1.81559	0.136945	2.39285	0.152273	0.061601	0.284816	0.375615	0.444966	0.620658	0.1329	0.0137345	0.458496	0.0135642	0.740239	-0.043286	0.322694	0.247145	0.505539	0.391378
CHRM1	0.071577	0.54737	0.300396	0.876148	0.528459	-0.15776	0.606583	0.234771	1.00123	0.423624	-0.10422	0.542724	0.680519	0.877522	1.09057	-0.0073878	0.496986	0.404294	0.797757	0.668087	-0.06334	0.387047	0.259756	0.643401	0.417039	-0.23495	1.61577	0.0946953	2.23746	0.147734	0.038149	0.0555864	0.144747	0.0606705	0.242156	0.083142	0.153979	0.34728	0.255003	0.601643
CHRM2	-0.005258	0.231303	0.0912309	0.3779	0.117396	0.13438	0.135329	0.511224	0.226616	0.856517	0.090309	0.0207932	0.802499	0.0208114	1.24122	0.12945	1.04408	0.751708	1.53009	1.17743	0.10196	0.102708	0.875365	0.122704	1.32281	0.00089711	0.0693718	0.0622114	0.0827519	0.0704738	-0.17401	1.19272	0.0408345	1.75855	0.0413358	-0.014646	0.103672	0.870568	0.166642	1.34061
CHRM3	0.042814	0.357565	0.262307	0.605338	0.449283	-0.012137	0.154468	0.444192	0.259322	0.746565	-0.040874	0.0847004	0.368871	0.102466	0.622912	0.052533	0.085678	0.155846	0.0971924	0.252736	0.086566	0.0725218	0.319374	0.0750543	0.529766	0.087338	0.0709389	0.445632	0.0856833	0.744776	0.14617	0.14777	0.346315	0.247092	0.596091	0.067103	0.333894	0.344429	0.576607	0.597549
CHRM4	0.14948	0.0886613	0.97786	0.104998	1.457	0.023619	0.0669938	0.143241	0.0800385	0.240823	0.10984	0.010884	0.448843	0.010982	0.737834	0.056724	0.104406	0.20421	0.133943	0.331046	0.090095	0.0616855	0.309175	0.0620059	0.509199	0.12688	0.547156	0.295781	0.909883	0.522835	0.12429	0.0627329	0.314563	0.0722448	0.55046	0.3681	0.126203	1.28979	0.21044	1.86141
CHRM5	-0.15077	0.826814	0.0936326	1.26699	0.122755	-0.1027	0.363723	0.0266689	0.621257	0.0267336	-0.11873	0.854338	0.0258339	1.30401	0.0258892	-0.016933	2.01544	0.282238	2.68141	0.478783	-0.2068	1.70899	0.110984	2.33313	0.138878	-0.1817	0.811719	0.0117845	1.25753	0.0118515	0.066528	0.257291	0.491861	0.47039	0.819702	0.049044	0.0776535	0.617335	0.0960585	1.01509
CHRNA1	0.017346	0.106188	0.369298	0.143525	0.623095	0.089792	0.0729326	0.400772	0.0917992	0.676769	0.054593	0.405906	0.339533	0.672743	0.582811	-0.026681	0.293948	0.0349489	0.495461	0.0351937	-0.0088911	0.451733	0.12764	0.7303	0.179687	-0.011375	0.139512	0.0612602	0.232688	0.0688881	-0.22867	1.17366	0.0967797	1.73928	0.15673	-0.016558	0.232621	0.310949	0.402777	0.547861
CHRNA3	0.18727	0.0590455	0.677512	0.0602512	1.08688	0.15408	0.300518	0.335499	0.529987	0.581384	0.054425	0.137255	0.430123	0.225834	0.70972	0.16247	0.11443	0.466126	0.158278	0.756689	0.30581	0.508302	0.469135	0.808661	0.754043	0.20532	0.0293417	0.811944	0.0293092	1.2583	0.27031	0.380552	1.69176	0.645949	2.32615	0.30539	0.452607	1.0743	0.750508	1.62428
CHRNA4	-0.060206	0.45892	0.159304	0.746565	0.260523	0.0011683	0.0826153	0.175809	0.115505	0.299816	-0.048788	0.453778	0.179116	0.74333	0.29382	0.038531	0.640051	0.494457	1.01693	0.797757	-0.16556	0.720949	1.00626	1.1351	1.47831	0.007727	0.483623	0.0523311	0.803437	0.055542	-0.090946	0.195472	0.178867	0.3358	0.303687	-0.069594	0.084674	0.193393	0.112096	0.342027
CHRNA7	0.15667	0.0658906	0.674813	0.0688474	1.0842	-0.021229	0.608659	0.713431	1.00368	1.13683	0.16264	0.119901	1.87966	0.198123	2.52732	0.063708	0.0410588	0.969846	0.0413071	1.44055	0.068786	0.0194376	0.319465	0.0195648	0.529898	-0.049319	0.417982	0.0696267	0.699405	0.0839463	-0.11211	0.402634	0.0453668	0.678174	0.0465496	-0.047851	0.463025	0.121312	0.765888	0.205421
CHRNB1	-0.19618	0.612895	0.0423544	0.980385	0.0425795	-0.18482	0.687167	0.48971	1.10132	0.820018	0.0010754	0.425159	0.0742291	0.700711	0.0849433	0.057119	0.284891	0.398092	0.476553	0.659437	0.13	0.0769841	0.330088	0.0809899	0.552764	-0.15665	0.957543	0.0639188	1.44238	0.073601	-0.194	0.329161	0.0168701	0.571638	0.0171049	0.39107	0.0447838	0.855395	0.0452656	1.32221
CHRNB2	0.29809	0.00121338	1.38866	0.00100438	1.97208	0.056283	0.312712	0.615862	0.547891	1.01255	0.24721	0.131691	1.60769	0.217692	2.22443	0.20654	0.356301	0.87641	0.603295	1.32799	0.018587	0.21403	1.05428	0.340274	1.53627	0.15963	0.155473	0.732218	0.25944	1.15904	-0.073282	1.35257	0.0277694	1.92996	0.0278203	-0.034831	0.420559	0.295078	0.700493	0.524024
CHRNB4	0.0784	0.246455	0.411213	0.406858	0.680915	0.0044823	0.389404	0.458271	0.658348	0.768148	0.05902	0.198205	0.308662	0.32546	0.539809	-0.017956	0.149268	0.218158	0.242733	0.355069	-0.24312	1.73154	0.00233408	2.35806	0.00232971	-0.082488	0.288404	0.0144972	0.511873	0.0147352	-0.058129	0.436305	0.129596	0.73189	0.217291	0.22072	0.27202	0.996971	0.490233	1.51278
CHRND	0.020915	0.856486	0.42941	1.30401	0.707988	0.39252	0.297018	1.12733	0.524954	1.68683	0.0022698	0.0134208	0.141908	0.0135866	0.233684	-0.00040839	1.20295	0.129052	1.73724	0.213731	0.18372	0.0985798	0.903403	0.115222	1.35448	0.11153	0.838243	0.883857	1.29216	1.34924	-0.14659	2.38609	0.14635	3.07964	0.244506	-0.3162	1.04804	0.219971	1.56274	0.401899
CHRNE	0.0068217	0.276635	0.308264	0.466533	0.539162	0.14592	0.730884	0.523038	1.15826	0.876442	0.028571	1.12217	0.953193	1.6438	1.42471	0.042615	1.17437	0.56817	1.6994	0.910483	-0.073995	0.674402	0.191654	1.05724	0.305325	0.093385	0.380792	1.06617	0.644759	1.59664	0.013673	0.220562	0.165084	0.387555	0.277662	-0.14359	0.688479	0.0500005	1.10123	0.0546102
CHRNG	-0.069579	0.251804	0.0114143	0.417176	0.0115079	0.056202	0.209553	0.273623	0.364546	0.492562	0.14689	0.173621	0.807879	0.283054	1.24726	0.092057	0.02943	0.338235	0.0294207	0.579945	-0.090036	0.105507	0.262911	0.127785	0.422462	-0.047553	0.275462	0.12328	0.49485	0.206419	-0.039745	0.220057	0.0588117	0.38637	0.0654006	-0.041802	0.171482	0.228751	0.285385	0.423152
CLCN2	0.058962	0.397821	0.495461	0.659041	0.806375	0.087975	0.397614	0.26714	0.670419	0.484192	0.025413	0.452742	0.422554	0.741554	0.698406	0.021792	1.29603	0.3617	1.85499	0.611437	-0.013278	2.01678	0.135857	2.68131	0.203502	-0.01171	0.494335	0.724643	0.820276	1.15018	-0.42668	1.22888	0.177107	1.79501	0.300154	-0.34656	1.28762	0.0821953	1.85755	0.125831
CNR1	-0.00025364	0.463707	0.376864	0.753305	0.633148	-0.097547	0.548797	0.0574166	0.920457	0.0642862	-0.051754	0.534439	0.485638	0.864231	0.792285	-0.041311	0.780651	1.19132	1.21055	1.73018	0.0031587	0.0911613	0.140585	0.102214	0.219474	-0.097371	0.269315	0.0805297	0.486836	0.107638	0.070617	0.191323	0.140549	0.328022	0.235286	0.14582	0.0307332	0.985942	0.0308032	1.49752
CNR2	-0.041605	0.13051	0.149507	0.215797	0.244697	-0.047386	0.196864	0.59556	0.338765	0.987289	0.06564	0.65819	0.436733	1.06425	0.720173	-0.12477	1.08966	0.0723063	1.58949	0.0782511	-0.1728	0.8642	0.108965	1.30986	0.134434	-0.080644	0.386169	0.0461679	0.652475	0.0473577	-0.056333	0.437481	0.0718295	0.73358	0.0887145	-0.13679	1.25397	0.303469	1.82071	0.536241
COMT	-0.092859	0.248098	0.0255528	0.409928	0.0255942	0.28094	0.207062	1.04847	0.35931	1.57881	0.12179	0.280288	0.710456	0.487169	1.12833	-0.060486	0.515971	0.0611452	0.825475	0.0629588	0.038942	0.279287	0.326832	0.453038	0.545552	-0.18068	0.301334	0.476917	0.530708	0.793282	0.22152	0.211556	0.706505	0.36808	1.12645	-0.029896	0.413165	0.159724	0.689498	0.274048
CPS1	0.029344	0.604272	0.3385	0.967341	0.581169	-0.12243	0.525755	0.131126	0.877522	0.220468	0.030824	0.632029	0.382863	1.02665	0.642503	0.040229	0.0454873	0.0661231	0.0455308	0.0692801	0.035574	0.0510347	0.63298	0.0510738	0.991144	0.058473	0.0357357	0.129543	0.0360045	0.216847	-0.15852	0.828947	0.56441	1.28144	0.946729	-0.11273	0.742706	1.07583	1.17027	1.62602
CRBN	0.1596	0.0217099	0.887462	0.0217921	1.34419	0.20168	0.00509363	1.22655	0.00523426	1.7928	0.2056	0.0288912	1.42517	0.0288912	2.01123	0.28492	0	3.94397	8.68598e-06	4.67677	0.095301	0.100398	1.04293	0.118541	1.52234	0.040945	0.0437115	0.50307	0.0443026	0.836153	0.032997	0.251091	0.198439	0.458571	0.341226	0.25378	0.0648657	1.53921	0.0729943	2.15078
CRHR1	-0.087047	0.415284	0.0348548	0.683401	0.0351137	0.12037	0.155305	0.537887	0.260958	0.903716	-0.1373	0.970616	0.0394246	1.44618	0.0396291	0.021416	0.130768	0.372102	0.208302	0.62494	-0.0099996	0.120852	0.133104	0.162481	0.194791	0.028401	0.221552	0.41594	0.384881	0.697409	0.14272	0.00187149	1.1868	0.00179299	1.75321	-0.13702	0.658249	0.0601564	1.06492	0.0716502
CSF1R	-0.008893	0.327468	1.0816	0.565463	1.5946	-0.033351	0.181009	0.444773	0.3083	0.747535	0.10485	0.0102566	0.894524	0.0103945	1.35341	0.0084571	0.0588117	1.4019	0.0594985	1.98397	-0.069862	1.01756	2.45875	1.49187	3.15818	0.05875	0.0325175	0.356458	0.0325831	0.610373	0.075201	0.15252	0.481302	0.255394	0.802885	0.019015	0.435926	0.173997	0.725403	0.302187
CSNK2A1	-0.042206	0.67471	0.0865889	1.0837	0.107149	0.021751	0.531623	0.613394	0.888401	1.0093	-0.15164	0.90063	0.0190654	1.35884	0.0192106	-0.042021	0.271598	0.299582	0.449564	0.515174	-0.13171	0.790029	0.10327	1.22152	0.123199	-0.14374	0.652182	0.351874	1.05759	0.603382	0.078637	0.114775	0.400084	0.193705	0.673746	-0.036893	0.126429	0.0777158	0.210772	0.113008
CXCR1	0.10466	0.401155	0.703466	0.66356	1.11927	0.05599	0.239329	0.292072	0.430919	0.517598	0.080145	0.0566836	0.380834	0.0585084	0.639444	0.096306	0.0105947	0.717537	0.0107015	1.13681	0.05089	1.09938	0.82255	1.59452	1.25976	0.14252	0.210814	0.66914	0.36272	1.07867	-0.043107	0.256145	0.355335	0.468623	0.609153	-0.049589	0.296571	0.117214	0.523458	0.198898
CXCR2	0.17845	0.113865	0.905669	0.163879	1.36556	0.20417	0.00173194	1.35064	0.00163602	1.92845	0.14369	1.20868	0.701322	1.76336	1.11676	0.27406	0.485014	1.95253	0.780442	2.61404	0.0033927	0.657163	0.797267	1.02951	1.22947	0.21696	0.0505661	0.993962	0.0526839	1.49371	0.12455	0.0884695	0.281465	0.131038	0.502987	-0.15793	0.729717	0.313829	1.15449	0.552207
CXCR4	0.13735	0.0433466	1.36613	0.0435146	1.94233	0.028651	0.773349	0.235077	1.21055	0.424316	0.063103	0.0238977	0.48821	0.02404	0.79645	0.0068172	0.0986779	0.170587	0.121513	0.275765	-0.010982	0.0651482	0.049027	0.0660119	0.0491485	-0.14474	0.636764	0.417425	1.03791	0.699405	0.25879	0.0443507	1.77027	0.0452656	2.40832	0.37958	0.0695757	2.26312	0.0809062	2.97671
CYP11A1	-0.00081445	0.0211715	0.187441	0.0212308	0.307347	0.093106	0.175373	0.833067	0.297397	1.2891	0.029003	0.0861597	0.362911	0.105213	0.61493	0.16619	0.0343468	1.39587	0.0344973	1.97815	0.19331	0.0138107	0.765179	0.0140215	1.19186	0.15999	0.0513719	0.918869	0.0539213	1.39315	0.13283	1.11679	0.712557	1.67252	1.13469	0.043102	0.151109	0.0290444	0.250094	0.0290491
CYP11B1	0.0699	0.0894023	0.311776	0.106499	0.544044	0.27326	0.124135	1.30941	0.208302	1.8818	0.18147	0.00898669	0.759501	0.00905764	1.18869	0.22533	0.0323865	1.19005	0.0324099	1.72769	0.11601	0.0184396	1.29782	0.0186481	1.84279	0.28699	0.0243936	1.36943	0.024513	1.9495	0.11455	0.350179	1.60422	0.601487	2.22462	-0.096956	0.33629	0.212327	0.579978	0.383535
CYP17A1	0.070733	0.0559024	0.370937	0.0568123	0.625087	0.060235	0.0561445	0.126267	0.0615253	0.212362	-0.17002	0.939982	0.294213	1.40663	0.519476	-0.072037	0.227099	0.194153	0.367087	0.314688	0.10335	0.0266966	0.656394	0.0267751	1.02756	0.13577	0.0552657	0.547891	0.0594088	0.914032	-0.030924	0.394857	0.107193	0.666351	0.182474	0.11988	0.0588912	0.381251	0.063788	0.65265
CYP19A1	-0.062863	0.57889	0.140441	0.927787	0.231103	-0.2843	1.60891	0.00131355	2.23074	0.00111757	-0.018818	0.390843	0.122882	0.652436	0.204495	-0.17261	1.5579	0.0836198	2.16411	0.0962049	-0.029191	0.46694	0.102444	0.751291	0.121708	-0.094082	0.813637	0.0888584	1.25995	0.129456	0.011995	0.3021	0.275388	0.532022	0.49485	0.27211	0.00704021	1.58611	0.00713291	2.20631
CYP3A4	0.10271	0.465314	0.387587	0.755426	0.648455	0.03791	0.0839252	0.251107	0.118832	0.461502	0.056024	0.022345	0.544394	0.0224136	0.88429	-0.048738	0.275773	0.181154	0.458421	0.292779	0.029904	0.0982965	0.405619	0.114758	0.666694	0.022049	0.114384	0.178696	0.192905	0.302274	-0.31559	1.73998	0.00457542	2.38188	0.00472906	-0.11355	0.647953	0.118262	1.05202	0.20068
CYP3A43	0.15911	0.195241	0.594602	0.316125	0.965893	-0.01561	0.216211	0.165624	0.378574	0.28042	0.025498	0.443107	0.153731	0.728019	0.251641	0.086804	0.123424	1.78915	0.18425	2.41707	-0.017287	0.209145	0.504456	0.332454	0.80294	-0.15215	0.782095	0.202698	1.22071	0.34847	-0.31199	1.03281	0.0929166	1.55094	0.144166	-0.20188	0.80721	0.0031776	1.25013	0.00325636
CYP3A5	-0.10881	0.343011	0.709364	0.586315	1.12678	0.18428	0.414596	0.499023	0.696826	0.835617	0.077496	0.627438	1.26982	1.01791	1.83857	0.14794	0.0766886	0.400401	0.0830515	0.662661	0.063108	0.191526	0.490771	0.305325	0.783491	-0.13227	0.178991	1.10138	0.301804	1.6439	-0.014659	0.233215	0.304913	0.416257	0.536003	0.078446	0.239902	0.224994	0.418608	0.414111
CYP3A7	-0.14587	0.914531	0.0713584	1.37232	0.0795479	-0.0066536	0.490582	0.188935	0.8187	0.32569	0.029395	0.261608	0.139596	0.446044	0.230003	-0.12121	0.886591	0.179378	1.33666	0.290179	-0.14862	1.01568	0.0930081	1.48917	0.104738	-0.12665	0.790458	0.13886	1.23064	0.232036	-0.10062	0.319946	0.232392	0.558383	0.413469	0.10374	0.142867	0.243645	0.237156	0.45069
CYP3A7-CYP3A51P	0.19321	0.0635767	0.860814	0.0640999	0.862583	-0.60243	2.12758	0.00336139	2.11024	0.00338327	0.19006	0.0640295	0.858143	0.0645633	0.859681	0.19241	0.0653652	0.850319	0.0658501	0.851737	-0.012954	0.326951	0.27693	0.326721	0.276774	-0.063786	0.407379	0.214165	0.407879	0.215347	-0.10971	0.458433	0.183527	0.459145	0.185366	0.53209	0.00673135	1.80504	0.00684163	1.80607
CYSLTR1	0.12031	0.301325	0.805819	0.517999	1.24447	-0.12942	0.560446	0.053764	0.94184	0.0586327	0.028901	0.229516	0.174314	0.381586	0.285712	-0.031698	0.0879694	0.457585	0.101225	0.744679	0.052028	0.183918	1.0491	0.293248	1.53	0.040473	0.413536	0.386496	0.692825	0.653451	-0.0078671	0.339609	0.283212	0.586482	0.505108	0.10906	0.460548	0.41854	0.762004	0.711684
DDC	-0.066113	0.543755	0.0825838	0.871084	0.0990869	-0.28731	1.47518	0.0725578	2.07329	0.092551	-0.20181	0.703291	0.0116061	1.11889	0.0117042	-0.030152	0.183613	0.197616	0.295198	0.32049	-0.089943	0.207468	0.126761	0.329893	0.177113	0.15647	0.425876	0.382434	0.712176	0.647895	-0.17557	0.706284	0.197609	1.12645	0.339637	0.078899	0.224419	1.80369	0.385177	2.45992
DDR2	0.10771	0.0352078	1.05025	0.035467	1.5514	0.234	0.0911023	1.64115	0.139782	2.26804	-0.012817	0.139099	0.264784	0.228913	0.457934	-0.2272	0.800026	0.138394	1.23392	0.227099	-0.0087284	0.366926	0.265977	0.616957	0.427895	0.13525	0.0377112	0.346585	0.037877	0.596091	-0.074511	0.406127	0.214642	0.683631	0.373495	-0.025373	0.414686	0.138711	0.69167	0.236026
DHFR	0.079307	0.683799	0.378305	1.0941	0.635243	-0.04949	0.214065	1.67904	0.373352	2.31394	0.18689	0.970129	0.881074	1.44574	1.33666	-0.0042821	0.295875	0.18354	0.499338	0.296734	-0.054362	0.481065	1.09976	0.769551	1.59452	-0.046987	0.26524	0.269573	0.481157	0.487262	0.15823	0.0799498	0.323846	0.108072	0.563853	-0.094231	0.0504783	0.0999061	0.0521253	0.17256
DHODH	0.21958	0.336874	1.37777	0.577985	1.9588	0.43284	0.00178427	2.7113	0.00168834	3.45284	0.061775	0.0329343	0.074982	0.0329952	0.0861703	0.3043	0.000130308	2.75061	0.000138996	3.5013	0.27901	0.00147912	1.8328	0.00129613	2.46115	0.17903	0.0142682	0.58712	0.0145151	0.976583	-0.38679	1.38375	0.00259614	1.96871	0.00260051	-0.52158	2.67121	0.00624203	3.40052	0.00632134
DIO1	0.061667	0.661384	0.56957	1.06216	0.925074	0.018986	0.480723	0.607373	0.803023	1.00252	-0.05408	0.564745	0.179365	0.914353	0.294282	0.0034738	0.100656	0.24306	0.125524	0.400783	-0.0078895	0.29045	0.145184	0.474023	0.235383	-0.041614	0.481618	0.440297	0.799806	0.73634	0.031419	0.0343186	0.11131	0.0344455	0.188552	0.0059754	0.0824682	0.164195	0.106765	0.282612
DNMT1	-0.0015765	0.0706066	0.253	0.0754054	0.430252	0.086415	0.0138017	0.418904	0.0140035	0.705357	0.0047406	0.195023	0.172133	0.319764	0.281922	0.016766	0.0655925	0.420948	0.067714	0.691521	-0.034027	0.0388685	0.192952	0.0390871	0.307224	0.043182	0.0625222	0.200784	0.0704738	0.344727	-0.4357	0.900976	0.131602	1.37266	0.220533	-0.29515	1.11747	0.00115241	1.65827	0.0009565
DNMT3A	-0.25952	1.5758	0.0957498	2.18339	0.127576	0.039594	0.476345	0.317052	0.795012	0.554723	-0.031477	0.254098	0.247053	0.430919	0.420411	0.021697	0.159047	0.460422	0.25689	0.7488	-0.034421	0.19003	0.0574463	0.302727	0.0576199	-0.10132	0.389489	0.0211122	0.656907	0.0211761	-0.00059725	0.566262	0.168405	0.951519	0.283871	0.038453	0.221191	0.174886	0.378709	0.304159
DOT1L	0.061337	0.250759	0.130475	0.415126	0.216139	-0.10566	0.493779	0.0520568	0.824401	0.0560951	0.063253	0.206189	0.176545	0.338803	0.289527	0.18646	0.00236464	0.764396	0.00236464	1.19237	-0.031383	0.35124	0.0884429	0.596536	0.0973445	-0.14457	0.615378	0.0306587	1.01154	0.0307332	0.072493	0.430568	0.456168	0.722712	0.762004	0.019214	0.1143	0.631248	0.19256	1.0327
DPEP1	-0.080994	0.742609	0.120067	1.16653	0.200735	-0.13742	0.589138	0.248552	0.979142	0.457	-0.10844	0.297966	0.25182	0.524954	0.43017	0.0073209	0.227136	0.190818	0.367118	0.309016	-0.057066	0.151589	0.192736	0.245315	0.306854	0.11371	0.129977	0.650995	0.217305	1.05655	-0.11038	0.734192	0.0500638	1.162	0.0524585	0.032768	0.206231	0.104904	0.349323	0.180101
DPP4	0.058889	0.306651	0.217592	0.529987	0.360354	-0.023056	0.161497	0.130534	0.271557	0.219539	-0.0614	0.223917	0.0279453	0.370662	0.027987	0.012154	0.361291	0.0692649	0.610214	0.0737142	-0.10014	0.798685	0.135994	1.23115	0.203925	-0.19764	0.998093	0.0770359	1.49771	0.0994363	0.076285	0.128982	0.180614	0.216389	0.306995	0.29313	0.0689084	2.23051	0.0797514	2.94466
DRD1	-0.011552	0.0266689	0.613572	0.0267336	0.998137	-0.018237	0.422646	0.379302	0.709498	0.645296	-0.012131	0.290806	0.457125	0.509283	0.75041	-0.12125	0.22856	0.0617305	0.369348	0.0637527	-0.095051	0.334823	0.0216962	0.564538	0.0217693	0.14157	0.127937	0.687569	0.214129	1.10123	-0.29014	2.27916	0.00049103	2.99102	0.000443206	-0.13953	0.562709	0.363241	0.930739	0.625307
DRD2	-0.16639	0.587876	0.193678	0.94184	0.318298	-0.053818	0.633073	0.176989	1.03366	0.302152	-0.096042	0.923979	0.185333	1.38754	0.304851	-0.0023901	0.684407	0.487863	1.09057	0.788239	0.082256	0.194363	0.154561	0.309644	0.249607	-0.030192	0.118593	0.0606905	0.199221	0.068039	0.024412	0.315684	0.313891	0.552207	0.549597	0.0029304	0.022688	0.246754	0.0227521	0.455733
DRD3	0.31572	0.00335263	2.94207	0.00342704	3.69353	0.15347	0.259937	1.19757	0.473596	1.76374	0.080555	0.135477	0.51272	0.223277	0.834192	0.10026	0.999262	0.341893	1.47413	0.584977	0.19772	0.0296113	1.29459	0.0295973	1.83848	0.039683	0.216704	0.513003	0.374338	0.852788	0.14562	0.0522184	0.600672	0.055779	0.99362	0.072604	0.166139	0.319937	0.275765	0.561157
DRD4	-0.095777	1.08977	0.607514	1.5946	0.987289	-0.23515	1.2991	0.0516946	1.86947	0.0555075	-0.096112	0.34093	0.632905	0.584459	1.0326	-0.14493	0.825068	0.856236	1.26365	1.30401	0.017605	0.17163	0.177721	0.274668	0.283813	-0.16192	0.486476	0.0173851	0.807795	0.0175885	0.059483	0.545048	0.420468	0.91229	0.705644	0.17663	0.036316	1.13167	0.0365664	1.69193
DRD5	0.22737	0.135821	1.14304	0.223277	1.67568	0.051517	0.193759	0.0929113	0.332528	0.149489	0.070666	0.166878	0.356192	0.2718	0.605216	-0.020117	0.189116	0.0342105	0.304168	0.0343421	-0.19039	0.895069	0.0478811	1.34516	0.0479053	0.26581	0.0358724	1.13971	0.036165	1.70093	0.29556	0.0611502	0.612254	0.0693158	1.00777	0.083574	0.222987	0.334297	0.382224	0.582312
EDNRA	-0.13587	0.898941	0.470621	1.35341	0.768327	0.28463	0.889949	0.807962	1.35849	1.25595	0.14042	0.0362075	0.840553	0.0364577	1.28847	-0.016278	0.242391	0.269339	0.394652	0.45193	0.016865	0.114554	0.120801	0.147618	0.161157	-0.093914	0.526615	0.199503	0.873479	0.342027	-0.061379	0.316872	0.0211396	0.553851	0.0212034	-0.023237	0.274619	0.155454	0.493617	0.266025
EDNRB	0.1137	0.17245	0.437398	0.278676	0.720173	0.13782	0.440992	0.516655	0.739047	0.865249	-0.019359	0.0553002	0.18421	0.0569311	0.302797	0.13724	0.078735	0.79803	0.0859902	1.23273	0.098057	0.123205	0.417789	0.168585	0.68317	0.064545	0.0152972	0.34645	0.0155222	0.595851	0.10658	0.0700806	0.354136	0.0858579	0.607162	-0.0011276	0.214841	0.181036	0.366087	0.316656
EGFR	0.081094	0.156593	0.51777	0.253833	0.839712	-0.20074	0.712064	0.18155	1.13451	0.311127	-0.15879	0.377361	0.109993	0.633558	0.171437	-0.13441	0.354617	0.148051	0.601019	0.24158	0.025674	0.0128702	0.261053	0.013	0.419257	-0.14625	0.595868	0.340559	0.987374	0.587405	0.096452	0.00651527	0.457884	0.006577	0.764598	0.033171	0.0791048	0.409281	0.0994363	0.696264
EP300	0.18441	0.0761656	1.09616	0.0837356	1.6124	0.134	0.345958	0.757831	0.595748	1.19195	-0.079702	0.620024	0.0579919	1.00633	0.0606305	0.27641	0.154028	1.40331	0.249484	1.98611	0.10695	0.104655	0.500176	0.126238	0.796342	0.11672	0.592405	1.93517	0.98305	2.61432	-0.28511	1.50491	0.0267474	2.10909	0.0268213	-0.46041	2.78587	0.00726096	3.54215	0.00737138
EPHA1	0.0059819	1.07217	0.0970675	1.57199	0.130985	0.26555	0.756491	0.883625	1.18983	1.35193	0.016634	1.21759	0.633857	1.77459	1.03366	0.031841	0.560762	0.385535	0.89262	0.643553	-0.070567	0.768836	0.16598	1.19631	0.266209	-0.058506	0.446068	0.140153	0.744221	0.234168	-0.18382	0.628914	0.00891576	1.02871	0.00899556	-0.24074	1.19703	0.000804189	1.76298	0.000686728
EPHA10	0.05844	0.0464481	0.309644	0.0465206	0.541151	-0.15992	0.578264	0.247491	0.966014	0.454309	0.057283	0.0328313	0.347821	0.0328828	0.593852	-0.0075306	0.701212	0.647567	1.11535	1.03967	-0.064934	0.266137	0.589594	0.42899	0.927015	-0.032198	0.192614	0.0200967	0.327607	0.0200739	-0.06921	0.211987	0.0129239	0.368922	0.013094	-0.19786	0.825504	0.179444	1.27224	0.313337
EPHA2	0.0062777	0.38764	0.412907	0.646084	0.683589	-0.17898	1.09847	0.0437547	1.6438	0.0447501	-0.23453	1.30905	0.00155756	1.87992	0.00137019	-0.15595	1.049	0.0620761	1.53611	0.0641503	-0.07751	0.249584	0.0607454	0.399746	0.0609752	-0.26496	1.19689	0.140411	1.76286	0.23454	0.21305	0.0375786	1.423	0.0377965	2.01064	0.21632	0.0664874	0.704609	0.0756018	1.12688
EPHA3	0.0024567	0.876704	0.272264	1.32799	0.471405	0.034262	0.730744	0.0382942	1.15803	0.0386026	0.091539	0.359062	0.418153	0.609065	0.691799	0.040345	1.15356	0.484577	1.6707	0.783306	-0.10777	0.577345	0.200039	0.90865	0.318225	-0.0088778	0.249245	0.140052	0.446663	0.234019	-0.19216	0.215725	0.334541	0.376958	0.579055	0.1134	0.262434	0.30543	0.469122	0.539373
EPHA4	0.096891	0.0430876	0.657755	0.0432315	1.06377	0.14229	0.0254929	0.947383	0.0255344	1.43493	0.12389	0.091022	0.823157	0.115743	1.26586	0.047609	0.0375928	0.340398	0.037768	0.58296	0.092662	0.0139497	0.985144	0.0141605	1.45272	0.14995	0.0109598	1.16128	0.0110533	1.7255	0.15888	0.622275	1.34967	1.02003	1.92749	0.044785	0.0509859	0.0814507	0.0526839	0.123557
EPHA5	0.12601	0.0547925	0.860562	0.055389	1.31278	0.17428	0.055394	0.942334	0.0605057	1.42766	0.065215	0.59005	0.727393	0.956402	1.15016	-0.0040833	0.306132	0.657834	0.520036	1.05734	0.0071194	0.059374	0.0627179	0.0595234	0.0631848	0.057137	0.320663	0.439018	0.558808	0.734286	-0.04738	0.180752	0.325038	0.3077	0.565559	-0.019705	0.358139	0.150384	0.610905	0.256404
EPHA6	0.015209	0.651423	0.491147	1.04478	0.799724	0.056662	0.179431	1.08311	0.305544	1.62582	0.059528	0.0801325	0.342351	0.0936919	0.586566	-0.13563	0.66356	0.0373939	1.0565	0.0376022	-0.071096	0.172456	0.203599	0.275954	0.324112	-0.20569	1.08285	0.571363	1.6145	0.95652	-0.0033863	0.246815	0.0913863	0.447344	0.138986	0.11178	0.460635	0.54412	0.76223	0.924198
EPHA7	-0.053611	0.151251	0.366188	0.245751	0.618903	0.063728	0.0365191	0.358823	0.0367837	0.615199	-0.028201	0.555705	0.202047	0.899285	0.333613	-0.090502	0.676026	0.0163106	1.07695	0.016491	0.039706	0.410129	0.470903	0.672662	0.756119	-0.16068	0.738048	0.338604	1.1659	0.584843	-0.079494	0.616185	0.224098	1.0128	0.394792	0.099688	0.612486	1.09551	1.00777	1.64844
EPHA8	0.0047787	0.294418	1.06467	0.50361	1.57199	-0.041129	0.332006	0.19584	0.575674	0.338765	-0.072662	1.62928	0.66334	2.24909	1.07054	-0.016407	0.30845	0.115862	0.525434	0.171089	-0.095981	0.239208	0.0292813	0.381366	0.0292627	0.021185	0.549412	0.0374081	0.913961	0.0376307	0.0057591	0.249947	0.448477	0.455733	0.750508	0.07702	0.280553	0.672866	0.501428	1.08561
EPHB1	0.040999	0.0453138	0.417993	0.0453331	0.690945	0.015606	0.067846	0.54829	0.081697	0.923797	0.039462	0.203675	0.418653	0.334128	0.692632	0.030595	0.0333749	0.0345631	0.0334406	0.0347277	0.032909	0.251293	0.0711025	0.402744	0.0732204	0.18798	0.348838	0.540985	0.598755	0.901183	0.074266	0.108301	0.300631	0.183971	0.530046	0.12078	0.0343186	0.271492	0.0344455	0.490529
EPHB2	0.036333	0.18964	0.427047	0.306924	0.704367	0.046233	0.176017	0.0864086	0.298734	0.128357	-0.055789	0.368688	0.0156572	0.622093	0.0158554	0.085169	0.182858	0.395612	0.294085	0.656434	0.025918	0.788479	0.234518	1.21986	0.372378	-0.15734	0.657893	0.120205	1.06492	0.201812	0.10968	0.320518	0.291443	0.559217	0.516356	0.034976	0.016676	0.251851	0.0169152	0.462899
EPHB3	0.11312	0.0414457	1.05711	0.0416655	1.56095	0.0812	0.130839	0.927236	0.219539	1.40777	0.14349	1.35421	1.03906	1.92985	1.53823	0.12315	0.209019	0.677801	0.336412	1.08688	-0.055876	0.266883	0.295421	0.430111	0.483108	-0.19234	0.525988	1.544	0.872409	2.15161	-0.014096	0.802554	0.329791	1.24736	0.572352	-0.12613	1.04436	0.800108	1.557	1.24961
EPHB4	0.050291	0.122231	0.12095	0.189277	0.201874	0.10269	0.442721	0.192485	0.741842	0.332071	-0.11225	0.30156	0.0708877	0.52984	0.0795479	-0.021518	0.147593	0.0346854	0.240438	0.034883	-0.20024	0.895649	0.0580168	1.34576	0.0582253	-0.24161	0.580309	0.109948	0.968551	0.186613	0.021468	0.0331968	0.210892	0.0332436	0.366319	0.16663	0.114079	0.479006	0.192249	0.813213
EPHB6	-0.0076314	0.16214	0.261291	0.262799	0.44721	0.029122	0.165141	0.0582899	0.278239	0.0656379	0.032333	0.907139	0.0752866	1.36673	0.0867002	0.058253	0.212242	0.156456	0.34195	0.253677	0.066124	0.612539	0.486516	0.9613	0.777232	-0.01671	0.466152	0.465225	0.775053	0.775053	-0.051382	0.173653	0.0427855	0.293948	0.0434474	0.073196	0.117316	0.438136	0.196953	0.744486
ERBB2	0.05427	0.323727	0.241929	0.560399	0.407879	-0.050034	0.221545	0.0208296	0.390075	0.0208342	0.072794	0.0308498	0.225848	0.0309197	0.377403	-0.028326	0.644185	0.0751885	1.02397	0.0825418	0.14401	0.858958	0.683107	1.30391	1.06959	-0.040426	0.665667	0.0631396	1.07414	0.0722448	-0.02211	0.348955	0.483623	0.599756	0.806458	0.18139	0.0433754	1.18404	0.0437307	1.75041
ERBB3	0.081667	0.0238977	0.459796	0.02404	0.753354	0.12252	0.641875	0.563217	1.04478	0.947883	0.039038	0.0101321	0.755105	0.010261	1.18357	0.00078598	0.106366	0.235936	0.13837	0.386824	0.0017322	0.0362641	0.174236	0.0365097	0.278552	0.034623	0.339799	0.39558	0.585913	0.666351	0.049452	0.0720448	0.134973	0.0896264	0.225768	-0.32258	1.75291	0.0322883	2.38955	0.0322929
ERBB4	-0.11917	0.482989	0.307312	0.780442	0.537722	0.10129	0.485173	0.277358	0.810229	0.497764	-0.14044	0.748605	0.276791	1.17476	0.48451	-0.14751	0.871245	0.245071	1.31986	0.404835	-0.037613	0.917358	0.295429	1.37108	0.483121	0.026388	0.337469	0.207475	0.582761	0.357723	-0.096321	0.317557	0.0301556	0.554816	0.0301835	-0.10336	0.255965	0.0511422	0.454396	0.056367
ESR1	-0.16715	1.01515	0.172618	1.49735	0.281922	-0.023912	0.0842995	0.0753848	0.119804	0.0993926	0.063421	0.480815	0.647567	0.782858	1.05101	0.05159	0.101675	0.194098	0.127576	0.314572	0.065189	0.130627	0.214563	0.188821	0.340769	-0.042132	0.296734	0.0179414	0.52414	0.0181089	-0.025557	0.239299	0.318126	0.430252	0.555487	0.084437	0.130892	0.642732	0.217986	1.04752
ESR2	0.055248	0.130246	0.778325	0.215447	1.21055	0.04938	0.0500346	0.386137	0.0525369	0.655156	0.1377	0.018426	0.515985	0.0186209	0.838902	0.033425	0.0347465	0.0559617	0.0349583	0.0569311	0.031367	0.167958	0.0404864	0.268822	0.0406533	0.25048	7.818e-05	2.9095	9.55553e-05	3.6617	-0.1636	0.517484	0.0390205	0.862836	0.0393152	-0.14594	0.686914	0.626334	1.09906	1.02674
EZH2	0.053609	0.0319095	1.59346	0.0319048	2.20505	0.31489	0.0275426	1.49031	0.0276675	2.09115	0.015902	0.434991	0.467832	0.715976	0.765711	0.16729	0.000330189	2.48026	0.000291075	3.17557	0.34123	0.000147685	2.7113	0.00015203	3.45031	0.16176	0.0797671	0.879031	0.104406	1.34302	-0.10998	0.867933	0.028534	1.33073	0.0285247	-0.12091	0.500643	0.0629287	0.825708	0.0773316
F10	-0.16822	1.17927	0.2498	1.71278	0.423624	-0.31164	2.78851	0.0145915	3.54706	0.0148296	-0.040315	0.54685	0.194234	0.88429	0.320472	-0.36593	2.04874	0.0981277	2.72598	0.124759	-0.11268	0.63326	0.0446154	0.992594	0.044625	-0.32118	2.49614	0.156917	3.19422	0.262712	-0.25402	0.816246	0.0801116	1.26497	0.107855	-0.00064338	0.0610752	0.28213	0.0669178	0.505108
F2	-0.092395	0.324671	0.0242604	0.561632	0.0243798	0.0055621	0.195765	0.165395	0.336714	0.279981	-0.14238	0.838033	0.123626	1.28341	0.205651	-0.11073	0.260934	0.135483	0.429585	0.222805	-0.23849	1.45449	0.29658	2.04485	0.485758	-0.11099	0.17607	0.0691273	0.296236	0.0830094	0.19099	0.104865	0.646834	0.17951	1.05134	-0.030729	0.385736	0.151134	0.650004	0.257778
F2R	-0.11304	0.386507	0.0479732	0.64451	0.0482449	0.011104	0.574417	0.468853	0.96138	0.785527	0.12553	0.24517	0.666613	0.41303	1.07408	0.042916	0.257511	0.389595	0.423014	0.648784	-0.048273	0.408257	0.194785	0.670114	0.310097	-0.13514	1.68296	1.80863	2.31534	2.45422	-0.13132	0.498585	0.30402	0.831768	0.534692	0.14214	0.935392	0.472538	1.40955	0.801893
FAAH	-0.15611	0.380135	0.018426	0.635881	0.0186209	-0.021611	0.105944	0.15138	0.180884	0.25448	-0.053424	0.506556	0.100535	0.821541	0.142945	-0.0055629	0.228236	0.125576	0.36878	0.202296	-0.047934	0.336035	0.140754	0.566935	0.219935	-0.12319	0.719809	0.0280936	1.14319	0.0281353	-0.082676	0.482672	0.301839	0.805819	0.531608	0.062871	0.137278	0.967422	0.228126	1.47128
FASN	-0.02455	0.466012	0.347338	0.756218	0.592898	0.1655	0.149967	1.08572	0.251099	1.63036	-0.23231	1.17836	0.067298	1.72308	0.0738634	0.024405	0.304711	0.339799	0.516798	0.582097	-0.2084	1.07784	0.151072	1.5674	0.244537	0.067769	0.00472467	0.320154	0.00488715	0.558336	-0.10378	0.53429	0.189163	0.89296	0.323526	-0.30247	1.38177	0.124516	1.96521	0.211005
FDPS	0.055455	0.0278712	0.513867	0.0279222	0.834192	0.081563	0.157815	0.112163	0.265096	0.189969	0.023282	0.219057	0.714961	0.36189	1.13442	-0.08565	0.276101	0.0418424	0.459145	0.042029	0.18605	0.00993655	1.23466	0.010061	1.76326	0.1011	0.145245	0.301943	0.24208	0.531608	0.028145	0.396942	0.142252	0.669343	0.23805	0.057267	0.381377	0.773452	0.643802	1.21553
FFAR1	0.044247	0.110861	0.212086	0.155399	0.3505	0.10901	0.167453	0.795012	0.282546	1.23942	0.12348	0.0416129	0.551077	0.0418472	0.89582	-0.11078	0.905424	0.286165	1.3592	0.487796	0.10431	0.0936703	0.580937	0.106238	0.913533	0.15482	0.00392635	0.574449	0.00399647	0.96138	-0.021508	0.107861	0.0714761	0.183374	0.0879906	-0.063368	0.498448	0.00566965	0.821714	0.00573565
FGFR1	0.046988	0.0412498	0.4394	0.0414887	0.723171	0.036923	0.035929	0.325663	0.0362169	0.567207	-0.11326	0.367512	0.00876506	0.620495	0.00888916	-0.023243	0.232503	0.270827	0.376244	0.45551	0.056362	0.0921159	0.458209	0.103678	0.738594	-0.11432	0.223851	0.100891	0.389947	0.169399	0.086958	0.00859227	0.492104	0.00871189	0.820132	-0.041554	0.176109	0.140243	0.293504	0.238553
FGFR2	0.11432	0.318198	0.425413	0.55292	0.701846	0.040951	0.127628	0.156194	0.214414	0.26342	-0.020337	0.233922	0.142885	0.390075	0.235174	-0.063139	0.155921	0.00905764	0.252091	0.00915521	0.10217	0.210666	0.159474	0.334776	0.256576	0.083778	0.0231092	0.39015	0.0232375	0.658249	0.21315	0.0746466	0.759077	0.095279	1.19255	0.052201	0.0814664	0.417425	0.104406	0.709587
FGFR3	0.096743	0.17004	1.10122	0.274783	1.61849	0.0716	0.100032	0.270924	0.171437	0.489093	-0.10808	0.25448	0.0226194	0.431587	0.0226789	-0.015769	0.147343	0.234644	0.24006	0.384387	-0.089946	0.12099	0.137708	0.162816	0.209553	0.014803	0.221379	0.145463	0.384471	0.242847	0.098591	0.197281	0.522387	0.339448	0.870729	-0.035019	0.0664115	0.495733	0.0754468	0.841577
FGFR4	0.082151	0.238877	0.564092	0.391998	0.915459	-0.11307	0.409559	0.344862	0.689243	0.59479	0.044691	0.0238519	0.325222	0.0239849	0.563027	0.09484	0.040029	0.451181	0.0402433	0.735229	0.12173	0.0682676	0.707943	0.0698153	1.10946	-0.122	0.197918	0.0454102	0.337365	0.0464529	-0.066392	0.135904	0.0230588	0.227568	0.0231825	0.092093	0.151608	0.352265	0.251014	0.6094
FGR	0.083183	0.130921	0.742489	0.216325	1.16766	0.13754	0.203148	0.613287	0.351581	1.0092	-0.19144	0.586801	0.269024	0.951325	0.467029	-0.20018	0.783729	0.166056	1.21468	0.268419	-0.030959	0.405563	0.270949	0.666694	0.436792	-0.12559	0.33548	0.293581	0.579813	0.519562	0.11451	0.220339	0.518945	0.386962	0.864327	0.22712	0.0149959	1.1177	0.0152207	1.67537
FKBP1A	-0.0047489	0.252433	0.148674	0.418278	0.243501	0.11787	0.689732	0.577804	1.10467	0.965572	-0.16835	0.918473	0.65269	1.38047	1.05734	-0.0099919	0.841155	0.67471	1.28336	1.0837	0.027627	0.574319	0.56492	0.903751	0.889175	0.12243	0.251006	0.679065	0.450825	1.0905	-0.27256	1.61293	0.00688134	2.23565	0.00689899	-0.1045	0.661464	1.19689	1.06876	1.76346
FLT1	-0.088071	0.322129	0.16714	0.558164	0.272646	-0.083654	0.624922	0.0656682	1.02377	0.0788183	0.065566	0.265592	0.341664	0.454891	0.585695	-0.014478	0.374461	0.316476	0.627125	0.550491	-0.040879	0.0416751	0.0672878	0.0419094	0.0685269	0.046043	0.0506442	0.309476	0.0527918	0.542709	-0.27977	1.34148	0.637103	1.91818	1.03874	0.26504	0.181504	1.2535	0.303556	1.82145
FLT3	0.09148	0.0398576	0.0999116	0.0400671	0.13837	0.03193	0.836928	0.411381	1.29252	0.693468	0.14088	0.317422	1.00516	0.552052	1.4936	-0.055513	0.215041	0.276536	0.34673	0.467029	-0.14105	0.437648	0.376627	0.710366	0.628932	0.11427	0.622548	0.457523	1.02003	0.762833	-0.13302	0.256686	0.0191516	0.469365	0.0192787	0.046212	0.0222581	0.194594	0.0223313	0.344727
FLT4	-0.009582	0.163771	0.466215	0.26508	0.76213	0.098854	0.106599	0.738166	0.181781	1.16771	-0.040323	0.363653	0.916641	0.615199	1.3805	0.053238	0.231517	0.336148	0.374256	0.577066	0.14457	0.12711	1.09157	0.179313	1.58468	-0.083438	0.396012	0.396823	0.666351	0.668208	0.13332	0.225885	0.78073	0.399681	1.22005	-0.020261	0.0672524	0.439125	0.0768545	0.746202
FRK	-0.14628	0.67469	0.0166534	1.08366	0.0169017	0.0059517	0.52884	0.0550044	0.88306	0.0605057	-0.090629	0.652729	0.0161167	1.05734	0.016288	-0.15139	0.999783	0.00483445	1.47479	0.00497939	-0.11403	0.49359	0.182719	0.787866	0.291401	-0.18978	1.03668	0.0100432	1.55063	0.0101943	0.013594	0.411415	0.995378	0.69167	1.49752	0.26758	0.0346478	1.31292	0.0348312	1.88773
FYN	0.101	0.220295	0.409983	0.338348	0.660867	0.21207	0.0438844	0.669972	0.0447501	1.08067	0.01925	0.404383	0.0783031	0.647374	0.0790319	-0.0062879	0.120445	0.593732	0.131767	0.907771	0.13394	0.0782771	0.436507	0.0779912	0.668573	0.31376	0.054241	0.849397	0.0580515	1.30669	0.1333	0.332276	0.0653097	0.534245	0.0660726	-0.48992	1.16812	0.151614	1.64997	0.246524
GAA	0.018892	0.475929	0.325846	0.769628	0.563774	0.077797	0.260918	0.775881	0.475072	1.21533	0.067118	0.0408202	0.351318	0.0410397	0.598806	0.056847	0.419166	1.07778	0.68759	1.58041	-0.051012	0.231836	0.164309	0.368648	0.263875	0.13452	0.00541012	0.646969	0.00550688	1.05134	0.017451	0.628157	0.0486771	1.02789	0.0507076	-0.091747	0.282321	0.196359	0.503693	0.348499
GABBR1	0.083633	0.0542656	0.553183	0.0548072	0.896812	-0.154	0.508386	0.0406533	0.847803	0.0413071	0.013052	0.0205381	0.101873	0.0204926	0.146478	0.014267	0.17848	0.547416	0.287493	0.876769	0.030263	0.0294951	0.232755	0.0294625	0.369786	-0.063553	0.447332	0.541392	0.746299	0.901737	0.052933	0.0106926	0.139213	0.0107994	0.233059	0.24956	0.053705	1.26974	0.0564857	1.84022
GABRA1	-0.22429	0.841215	0.206503	1.28467	0.34035	0.032944	0.232874	0.180147	0.415895	0.308317	0.011164	0.290128	0.441832	0.507854	0.728112	0.050567	0.197575	0.406116	0.317999	0.670419	-0.14405	0.481341	0.00347082	0.769832	0.00354087	-0.10167	0.139339	0.667501	0.232317	1.07705	-0.090516	0.573521	0.142999	0.960348	0.239412	0.22059	0.294872	0.919662	0.521044	1.40421
GABRA2	0.00014221	0.264561	0.0798819	0.441712	0.0938805	-0.12402	0.703884	0.408791	1.12304	0.689434	-0.034788	0.0469172	1.00239	0.0471204	1.48974	-0.073036	1.08072	0.125309	1.57815	0.201453	0.022147	0.223866	0.772988	0.355837	1.20126	-0.11371	0.719171	0.53383	1.14231	0.888502	0.062183	0.0749768	0.611189	0.0960585	1.00651	0.15946	0.049494	0.694692	0.0509224	1.11322
GABRA3	0.025264	0.678381	0.0729583	1.08759	0.0820379	-0.017715	0.184947	0.240053	0.316035	0.436282	0.10243	0.116009	0.36254	0.184635	0.614447	0.031986	0.0299648	0.138866	0.0299555	0.227825	0.027656	0.0663609	0.383819	0.0675364	0.638782	-0.011292	0.0391536	0.210426	0.0394008	0.363693	-0.085732	1.06224	0.095463	1.5947	0.152316	-0.073159	0.184522	0.0937673	0.309095	0.163106
GABRA4	-0.11432	0.331325	0.457872	0.570716	0.75041	0.048187	0.0913434	0.406348	0.140922	0.685859	-0.055572	0.226024	0.197151	0.374513	0.32569	-0.042563	0.108189	0.130575	0.142945	0.215868	-0.064971	0.432045	0.540005	0.702874	0.852602	-0.18484	1.04751	0.422451	1.56719	0.707877	0.049859	0.170137	0.139488	0.287679	0.23352	-0.015734	0.474424	0.327754	0.783676	0.57266
GABRA5	0.023405	0.607215	0.276077	0.971551	0.479268	0.011164	0.0852814	0.265945	0.122502	0.482514	-0.028379	0.383766	0.0696012	0.642923	0.077451	-0.051019	0.234622	0.60986	0.380322	0.976706	-0.13698	0.602303	0.0137659	0.946537	0.0139497	-0.16252	0.467857	0.189358	0.7777	0.322786	-0.023188	0.885422	0.0817389	1.35237	0.112096	0.036968	0.0666393	0.0543739	0.0759121	0.0615653
GABRA6	-0.020367	0.16626	0.0824787	0.268597	0.098787	0.02558	0.354597	0.304825	0.608271	0.536465	0.10195	0.0360942	0.440069	0.0363774	0.72545	0.050363	0.186993	0.457287	0.300761	0.744245	-0.062367	0.185113	0.119181	0.295069	0.157254	0.038758	0.0113028	0.137714	0.0114054	0.230113	0.056823	0.0259583	0.363673	0.0260321	0.620985	0.17765	0.187802	0.931369	0.315191	1.41957
GABRB1	-0.040148	0.238358	0.199228	0.391025	0.327948	0.18724	0.0978611	0.881438	0.162873	1.3495	-0.053976	0.304028	0.318551	0.533058	0.553758	0.029285	0.682668	0.708787	1.08759	1.12532	-0.029746	0.427768	0.443203	0.696739	0.718194	0.12516	0.148045	1.02047	0.246317	1.53019	0.093061	0.0937566	0.599462	0.148033	0.991655	0.13821	0.613947	0.588481	1.00939	0.978935
GABRB2	-0.074169	0.477451	0.166388	0.771933	0.27137	-0.036306	0.5243	0.0759793	0.875235	0.100814	-0.079932	0.838363	0.0846582	1.28373	0.104572	-0.049584	0.205456	0.0749562	0.330534	0.0822058	-0.11293	0.687442	0.00187585	1.0777	0.00180607	-0.16443	1.61861	0.0630693	2.24109	0.0720961	-0.11011	0.805291	0.0996711	1.25078	0.167331	-0.024302	0.0397719	0.364627	0.0400099	0.627272
GABRB3	0.025022	0.174126	0.186793	0.281291	0.306396	-0.45364	1.70331	0.0507711	2.33916	0.054118	-0.0080179	0.657775	0.463303	1.06377	0.759176	-0.014677	0.151854	0.481644	0.246203	0.778847	-0.28895	0.930665	0.0997203	1.38667	0.116873	-0.35373	0.723814	0.0679222	1.14871	0.080744	0.072987	0.311233	0.428291	0.545735	0.718648	0.11112	0.5814	0.912219	0.962135	1.39473
GABRG1	0.083733	0.853562	0.83654	1.3007	1.28205	0.048604	0.0786049	0.286526	0.104998	0.509746	-0.067735	0.661862	0.170722	1.0685	0.279543	-0.054462	1.52044	0.379781	2.11815	0.635243	-0.073207	0.756615	0.39202	1.18218	0.649694	0.069514	0.0106703	0.539764	0.0107683	0.899216	-0.090315	0.2873	0.211386	0.51059	0.367219	-0.012647	0.589982	0.474787	0.97683	0.805819
GABRG2	-0.049861	0.458134	0.0923361	0.745307	0.119804	-0.022362	0.196557	0.0391536	0.338272	0.0395435	-0.016565	0.0741415	0.0851493	0.0833934	0.10564	0.13724	0.164341	1.34148	0.265096	1.91621	-0.061502	0.203544	0.279808	0.324332	0.453038	-0.059763	0.597687	0.312542	0.98953	0.54734	-0.2223	1.47542	0.00363282	2.07357	0.00367662	-0.01137	0.17265	0.0304723	0.287679	0.0305282
GABRG3	-0.10226	0.503098	0.0354952	0.81051	0.0357404	0.062152	0.0683642	0.0538328	0.0827099	0.058752	-0.13703	1.01461	0.00692988	1.50183	0.00696518	0.032423	0.488598	0.347512	0.785527	0.592049	-0.0020472	0.31298	0.0612452	0.517913	0.0614903	-0.066663	0.324249	0.166158	0.563853	0.278791	0.06683	0.0925833	0.220382	0.144463	0.386348	0.19689	0.175367	1.02852	0.292123	1.56029
GART	0.046559	0.0362075	0.464162	0.0364577	0.759276	0.53317	0.0122131	2.04301	0.0122712	2.75714	-0.0098354	0.235839	0.324597	0.393941	0.562075	0.16697	0.133908	0.74958	0.22	1.17498	0.22735	0.21145	1.11956	0.336064	1.61703	0.24445	0.0633807	0.778768	0.0720961	1.21741	0.45957	0.00909755	2.3956	0.00921731	3.08995	-0.46051	1.95526	0.0827677	2.63654	0.127628
GCGR	0.083577	0.105507	0.433728	0.141788	0.71478	-0.09751	0.270026	0.344305	0.487863	0.593903	0.06975	0.0182765	0.314661	0.0184849	0.548582	0.16717	0.00626406	0.511069	0.00634778	0.822464	0.15867	0.0146364	0.947691	0.014888	1.40628	0.030154	0.139123	0.404713	0.232036	0.679895	0.061363	0.00579286	0.432527	0.0058853	0.72575	0.027523	0.139153	0.216346	0.231051	0.392963
GGCX	0.10384	0.532569	0.941536	0.853779	1.40945	0.19322	0.0220479	0.915352	0.0221027	1.39258	0.081324	0.245759	0.509929	0.414077	0.830179	0.12356	0.254668	0.357585	0.417823	0.605461	0.064949	0.194044	0.556315	0.30914	0.87605	0.042935	0.22696	0.506389	0.396953	0.841577	-0.064754	0.216018	0.0143625	0.377537	0.014587	0.042781	0.201329	0.248205	0.339979	0.457623
GLRA1	-0.29751	0.921471	0.0022162	1.3805	0.00222057	-0.16291	0.548045	0.121582	0.918689	0.204328	0.05975	0.769398	0.0313816	1.19992	0.0314423	-0.1778	1.48846	0.0535969	2.08441	0.0540049	-0.1122	1.10866	0.275184	1.60532	0.444301	-0.25804	2.70038	0.0237418	3.43557	0.0238977	-0.14412	1.68089	0.130657	2.31404	0.219028	0.3448	0.286409	0.73058	0.508919	1.16051
GNRHR	0.081526	0.0081805	0.216668	0.00826459	0.358694	0.0878	0.0580068	0.495815	0.0645532	0.83062	0.046607	0.594773	1.31054	0.96377	1.8818	0.019976	0.264449	0.596656	0.436282	0.956402	0.12915	0.122801	0.675039	0.167555	1.05724	0.15363	0.040229	0.89218	0.0405341	1.35946	0.074275	0.467348	0.261457	0.780546	0.475929	-0.12048	0.505303	0.179996	0.832801	0.314697
GPD2	-0.077236	0.905774	0.0371479	1.36166	0.0373513	0.053103	0.378647	0.58833	0.643553	0.978273	-0.025583	0.0696573	0.22031	0.0763416	0.367118	-0.1991	0.989912	0.0602961	1.46284	0.0617856	-0.053745	0.586751	0.121093	0.923105	0.162153	0.13566	0.0308032	0.544729	0.0308731	0.908403	-0.13818	0.678857	0.0176926	1.09067	0.0178917	-0.13578	0.440944	0.261568	0.732781	0.476761
GRIA1	-0.11488	0.76736	0.151971	1.19572	0.248544	0.16735	0.0642006	0.381879	0.0749407	0.649248	-0.094792	0.769015	0.166362	1.19926	0.27215	0.050417	0.645757	0.233528	1.02665	0.382517	0.068999	0.165389	0.411874	0.265376	0.674895	-0.23203	1.14821	0.00474663	1.71046	0.00490033	-0.033265	0.217879	0.093218	0.381628	0.145051	-0.093231	0.255629	0.106399	0.453618	0.182177
GRIA2	0.058349	0.20337	1.00936	0.329467	1.49733	0.055339	0.064896	0.863819	0.0761863	1.32799	0.070676	0.329921	1.68649	0.569312	2.31515	0.030858	0.249407	0.624959	0.407879	1.00252	0.23288	0.223292	2.24993	0.354991	2.94104	0.14777	0.0452607	0.839022	0.0461534	1.2939	-0.062485	0.728112	0.160264	1.15459	0.268669	-0.066938	1.23599	0.115533	1.80255	0.196345
GRIA3	0.0945	0.277934	0.453655	0.469045	0.744245	0.035359	0.282854	0.86957	0.504664	1.33359	0.10332	0.085514	1.2264	0.103937	1.79223	-0.022506	0.373639	0.514222	0.626114	0.82728	0.027021	0.0961669	0.154059	0.110866	0.248821	-0.096986	0.542103	0.724666	0.90063	1.15026	0.21488	0.590016	0.558603	0.980261	0.936779	0.17007	0.077882	0.491807	0.0966441	0.834845
GRIA4	-0.0066921	0.432174	0.476423	0.7077	0.777336	-0.11232	0.0810266	0.107243	0.111366	0.182673	-0.13624	0.539117	0.305377	0.872118	0.53493	0.10632	0.317701	0.573001	0.545994	0.918293	0.11937	0.454038	0.401396	0.733392	0.661205	-0.12234	0.548628	0.0828675	0.91229	0.113695	0.22739	0.366703	0.746686	0.62527	1.17741	-0.13205	0.719968	0.0996984	1.14231	0.172275
GRIK1	0.036968	0.170799	0.310132	0.276077	0.541816	0.19393	0.489093	0.78249	0.816559	1.22317	-0.019498	0.0574265	0.245743	0.059374	0.417823	0.014371	0.926245	0.332977	1.38426	0.572839	0.11163	0.367765	0.545872	0.617947	0.861287	0.070486	0.209595	0.246425	0.360245	0.443215	0.19409	0.097225	1.31843	0.159637	1.89242	0.0142	0.0832724	1.35073	0.108513	1.92996
GRIK2	0.097812	0.442397	0.196215	0.72262	0.322959	0.074861	0.286526	0.247905	0.509578	0.45551	-0.048517	0.131997	0.564442	0.218151	0.918689	-0.29523	0.900527	0.290289	1.35341	0.496223	-0.044781	0.62284	0.0192515	0.976501	0.0193786	0.24397	0.07302	0.673009	0.0894396	1.08365	0.39376	0.0459747	1.08714	0.0473577	1.62593	-0.034115	0.298726	0.109099	0.526761	0.186392
GRIK3	-0.010987	0.406116	0.243022	0.670277	0.410162	-0.18615	0.785501	0.0635466	1.22578	0.0747859	0.007421	0.599946	0.812874	0.971917	1.25379	-0.029139	0.343212	0.151281	0.586315	0.245812	-0.095418	0.524038	0.00406222	0.830502	0.00416744	-0.0098736	0.0921857	0.16066	0.137582	0.268669	-0.18494	0.681916	0.0894076	1.09474	0.132916	-0.11177	0.398701	0.0392677	0.667966	0.0400956
GRIK4	0.10078	0.289663	0.752444	0.493915	1.17989	-0.07099	0.139902	0.349527	0.234428	0.6014	0.018889	0.509999	0.228817	0.82728	0.383451	-0.020194	0.152606	0.26137	0.247345	0.436282	0.0064185	0.119112	0.308423	0.157896	0.507771	-0.080469	0.115352	0.591455	0.194445	0.982049	-0.20032	0.52041	0.00969667	0.868125	0.00982104	-0.27658	1.03513	0.0207294	1.54321	0.0207567
GRIK5	-0.11597	0.701038	0.279279	1.11535	0.487169	0.1441	0.0244855	0.816958	0.024605	1.26699	0.022767	0.379115	0.88409	0.636294	1.3405	0.084548	0.557928	0.391859	0.887831	0.651637	0.026243	0.121145	0.832181	0.163151	1.27036	0.30055	0.0853237	2.03548	0.118404	2.74372	0.12785	0.128334	0.593085	0.215483	0.984263	-0.063926	0.762657	0.119661	1.19504	0.202795
GRIN1	0.049253	0.141312	0.266065	0.231473	0.457934	0.013983	0.342227	0.237772	0.590202	0.430919	0.0084628	0.632011	0.728367	1.02653	1.15139	0.0049901	0.0796262	0.333922	0.0872308	0.574254	-0.13884	0.691265	0.290264	1.08383	0.472718	0.010547	0.477934	0.209743	0.793282	0.36216	-0.087478	0.0357922	0.163094	0.0360847	0.274048	-0.09623	0.312319	0.423302	0.54607	0.720059
GRIN2A	0.021582	1.98784	0.517141	2.65214	0.838902	0.21564	0.0804199	1.52559	0.109791	2.13299	-0.023539	0.412121	0.533014	0.681749	0.865759	0.19383	0.0314377	0.928339	0.0314797	1.38936	0.13593	0.464023	0.644702	0.747438	1.0092	0.10585	0.176421	0.404184	0.296803	0.679293	0.048689	1.19737	0.306247	1.76346	0.538007	-0.17842	0.44866	0.0949331	0.744486	0.164741
GRIN2B	-0.0064817	0.232214	0.144681	0.379739	0.237794	0.018594	0.421292	0.0558926	0.7077	0.0617856	-0.066909	0.14309	0.0869866	0.23495	0.109791	-0.059893	0.176421	0.0913113	0.283938	0.110911	0.04539	0.0666646	0.339514	0.0678155	0.572352	0.067265	0.510759	0.29744	0.84646	0.525449	-0.066177	0.230054	0.481381	0.408991	0.803133	0.0478	0.198466	0.171089	0.33425	0.296236
GRIN2C	-0.31312	2.69398	0.00437358	3.42297	0.00447449	-0.21355	1.39598	0.143948	1.98047	0.241967	0.0047007	0.306519	0.357427	0.536465	0.607127	-0.18526	1.06125	0.0452415	1.55214	0.0452366	-0.088527	0.453482	0.0400766	0.732734	0.0403005	-0.18726	0.822089	0.0607554	1.26994	0.0681761	-0.15752	0.521001	0.0076144	0.869184	0.00772933	-0.041487	0.64258	0.140874	1.04488	0.239796
GRIN2D	0.0099671	0.118969	0.300995	0.179378	0.529178	0.091758	0.0902194	0.715547	0.136969	1.13915	-0.060841	0.123672	0.734168	0.205651	1.15803	0.042643	0.374338	0.782174	0.626978	1.2137	-0.036351	0.101933	0.315307	0.12122	0.52152	0.0054005	0.0561347	0.320427	0.0606705	0.558808	-0.029396	0.604551	0.135507	0.998223	0.226682	0.00046234	0.409805	0.0476435	0.684681	0.0510299
GRIN3A	-0.086625	0.555502	0.0193241	0.88941	0.0194422	-0.036783	1.07196	0.401779	1.60792	0.678422	0.0047836	0.133406	0.288277	0.220324	0.509578	0.025632	0.212242	0.203905	0.34195	0.330534	-0.07048	0.312373	0.516827	0.516641	0.819931	-0.077848	0.212058	0.0658148	0.365442	0.0768545	0.064221	0.135928	0.470942	0.227642	0.785448	-0.0072882	0.0423592	0.154047	0.0427041	0.26354
GRIN3B	0.0016009	0.0645683	0.268347	0.067156	0.462811	-0.23122	0.742153	0.0555667	1.1722	0.0612702	0.023049	1.10285	0.415567	1.61849	0.688416	-0.11473	0.831031	0.0842573	1.27023	0.097388	-0.010988	0.0801325	0.187087	0.0852497	0.297992	0.015789	0.555986	0.424443	0.926465	0.710813	0.14847	0.165554	0.270649	0.278791	0.488678	0.064503	0.0660422	0.246616	0.0748272	0.455597
GRM2	-0.024715	0.190521	0.106505	0.3083	0.15635	-0.24962	0.712176	0.248906	1.13464	0.457934	-0.16857	1.17289	0.203988	1.7167	0.337195	0.28243	1.13435	1.30539	1.6438	1.8755	0.10581	0.416427	0.627309	0.681206	0.982549	0.096798	0.879788	0.451046	1.34302	0.753403	0.0080275	0.385651	0.114447	0.653178	0.193183	0.056623	0.0381567	0.103733	0.0382942	0.178329
GRM3	0.11506	0.249468	0.921181	0.412693	1.38506	0.16358	0.193338	0.449723	0.331754	0.755204	0.054369	0.166445	0.423359	0.270949	0.699426	-0.14395	0.701038	0.112946	1.11508	0.16221	0.11947	0.750239	0.705291	1.17486	1.10525	-0.10416	0.13192	0.15602	0.220432	0.261156	-0.0054019	0.780442	0.477804	1.22005	0.796559	0.07019	1.19743	0.829797	1.76346	1.28927
GRM5	-0.06272	0.27538	0.381805	0.464048	0.64043	0.10295	0.208759	0.874616	0.36275	1.3405	-0.032546	0.0512302	0.123078	0.0518708	0.204843	0.052764	0.0935949	0.162538	0.11159	0.263372	0.053169	0.0256265	0.166216	0.0256864	0.266626	0.034538	0.051768	0.81392	0.0544969	1.26106	0.1898	0.0644121	1.59549	0.0751369	2.21226	0.1281	0.0738737	0.775312	0.0885334	1.21811
GSK3A	-0.12413	0.398733	0.497409	0.660449	0.809724	0.34327	0.0510738	2.72705	0.054118	3.47647	0.12212	0.313623	0.541846	0.54685	0.87992	0.05542	0.53383	0.884123	0.851521	1.33576	0.13193	0.00959898	1.08259	0.00969667	1.57337	0.42326	0.170362	2.48549	0.285762	3.18387	0.072263	0.273729	0.150642	0.492522	0.251812	-0.20416	0.951519	0.123222	1.43085	0.208801
GSK3B	-0.13571	1.77741	0.00267479	2.4051	0.0026879	0.026591	0.339628	0.334992	0.586566	0.580656	-0.051323	0.445051	0.212653	0.730744	0.35294	-0.11131	0.579863	0.00226422	0.922814	0.00226422	0.02313	0.135418	0.165598	0.203502	0.265608	0.20229	0.0987761	0.904203	0.158497	1.37468	0.11394	0.0143625	0.664201	0.014587	1.07282	-0.039045	1.31045	0.483306	1.8819	0.820132
GSR	-0.099233	0.499105	0.270066	0.804599	0.466533	-0.15193	0.808242	0.139488	1.25536	0.234451	-0.11445	0.755698	0.452115	1.18357	0.742802	-7.4016e-05	0.601435	0.170208	0.956402	0.275159	-0.060015	0.729298	0.376678	1.1507	0.628988	-0.11601	0.750753	0.247122	1.18152	0.444591	-0.13842	1.32985	0.112613	1.90507	0.19038	0.093183	0.0392867	0.0945009	0.0394864	0.164195
GUCY1B1	0.049692	0.578626	0.287738	0.927199	0.505025	0.1369	0.00110887	1.24247	0.000917329	1.80944	-0.004875	0.34303	1.15417	0.587136	1.69665	0.0076704	0.63136	0.628747	1.00368	1.00825	-0.075078	0.447782	0.0601364	0.725219	0.060341	0.08671	0.162942	0.271947	0.272223	0.490233	-0.0084622	0.241641	0.126493	0.435748	0.212129	-0.055321	0.143325	0.224557	0.237907	0.41312
HCK	-0.075353	0.632234	0.0120211	1.01255	0.0120836	-0.078844	0.384481	0.0765021	0.651637	0.102054	-0.042663	0.157809	0.0874697	0.257298	0.110911	-0.17377	1.45511	0.00101309	2.04585	0.000847701	-0.28499	1.90274	0.00146604	2.53904	0.00128306	-0.15297	1.64911	0.0208387	2.27378	0.0208524	-0.22401	1.28954	0.0703819	1.85955	0.0860379	-0.050267	0.254301	0.144299	0.450127	0.245346
HCN4	0.14952	0.188003	1.82241	0.304028	2.45982	0.2014	0.417743	0.625307	0.701846	1.02432	0.13088	0.077233	0.930628	0.0883098	1.39748	0.30967	0.0610252	1.60926	0.062041	2.22254	0.20055	0.00154885	0.744028	0.00136147	1.16745	0.043924	0.324148	0.909178	0.563662	1.38118	0.047841	0.130364	0.357545	0.218683	0.612325	0.075634	0.0289748	0.249029	0.0289794	0.458783
HCRTR1	-0.079279	0.277983	0.150593	0.469211	0.246279	-0.0025935	0.101083	0.423198	0.173893	0.712422	0.015262	0.305184	0.180226	0.534602	0.295652	0.033629	0.174243	0.119266	0.28042	0.181233	-0.096733	0.502573	0.80682	0.800437	1.24159	0.10598	0.103639	0.411303	0.176506	0.690327	0.026986	0.382916	0.393984	0.649461	0.664723	0.06528	0.350402	0.455399	0.5996	0.772165
HCRTR2	-0.059439	1.06702	0.686555	1.56511	1.09756	0.35804	0.0247153	1.76774	0.0248348	2.4084	0.055843	0.680665	0.245109	1.09057	0.416529	0.24036	0.191634	1.06041	0.308317	1.5568	0.28234	0.601279	1.33335	0.945042	1.89191	-0.031484	0.17848	0.33502	0.300874	0.579467	-0.20178	0.703181	0.0238748	1.12202	0.0240079	-0.14248	0.483451	0.0671814	0.797921	0.0860379
HDAC1	0.11654	0.0384318	0.80008	0.0386026	1.23757	-0.026661	0.168463	0.403139	0.284431	0.680249	0.10356	0.277852	0.824025	0.481013	1.26699	-0.15942	0.341893	0.280528	0.584759	0.475072	-0.0013356	0.404956	0.331288	0.665747	0.555315	0.11774	0.799095	0.497655	1.24195	0.827718	0.049583	0.193427	0.68466	0.331679	1.09765	0.091639	0.0538819	0.0941286	0.0568469	0.163651
HDAC10	-0.20332	1.05025	0.117732	1.5413	0.193244	-0.26872	1.4598	0.00331324	2.0557	0.00338765	-0.083408	1.49567	0.189767	2.09249	0.312551	-0.14329	1.12007	0.0679069	1.62582	0.0719064	-0.22493	1.35684	0.0014399	1.92694	0.00125693	-0.14146	0.739833	0.0184079	1.16796	0.0185937	0.094983	0.0164684	0.404978	0.0166715	0.681144	0.095563	0.0103366	0.320055	0.0104923	0.561331
HDAC11	-0.13546	0.780363	0.505609	1.2111	0.821541	-0.13225	0.898769	0.538697	1.3702	0.905424	0.0034682	0.249461	1.40103	0.421475	1.98397	-0.13766	0.798193	0.722253	1.2315	1.14222	0.046455	0.0325971	0.163031	0.0326767	0.262068	-0.088643	0.877948	1.39952	1.34061	1.98405	-0.11263	0.399169	0.0955604	0.672641	0.152625	-0.26426	0.565016	0.062743	0.934495	0.0768545
HDAC2	-0.063829	0.212788	0.0619809	0.34566	0.0655015	-0.15405	1.11646	0.0790788	1.67256	0.108245	-0.010145	0.412435	0.624922	0.682187	1.02078	-0.098457	0.655156	0.692547	1.04168	1.10467	-0.12669	0.777284	0.0213311	1.20601	0.0213631	-0.17273	0.937305	0.185546	1.41535	0.315478	0.12377	0.0809742	0.484882	0.110962	0.808773	-0.41931	1.26974	0.0778768	1.83869	0.11347
HDAC3	-0.18163	0.562551	0.387248	0.900665	0.64803	0.075914	0.321336	0.131585	0.560399	0.221032	0.024442	0.429189	0.575118	0.706925	0.93708	0.030672	0.0635416	0.294376	0.0650927	0.504317	0.37133	0.00326073	1.15003	0.00334388	1.65514	0.1386	0.0865729	0.31716	0.121564	0.553945	0.71863	0.051905	0.916175	0.0553101	1.39096	-0.037292	0.165376	0.523879	0.274472	0.892688
HDAC4	0.14334	0.502531	0.840222	0.809724	1.2872	0.14016	0.977448	0.334503	1.47413	0.579945	-0.098367	0.578544	0.246402	0.937719	0.419109	0.10003	0.120354	0.295429	0.174996	0.506403	0.11984	0.0244625	0.701169	0.0245866	1.0983	-0.023757	0.0205928	0.982549	0.0205837	1.47868	-0.068499	0.224208	0.158784	0.396001	0.266442	-0.067034	0.309547	0.485227	0.542027	0.823619
HDAC5	-0.1445	0.807488	0.110082	1.24401	0.167612	-0.30015	0.69523	0.0631948	1.11179	0.0741724	-0.079178	0.422543	0.016694	0.696869	0.0169423	-0.052958	0.427884	0.144233	0.699318	0.235914	-0.18137	1.95063	0.0116774	2.60537	0.0117667	-0.19243	0.465466	0.26303	0.773735	0.478052	-0.24948	0.838932	0.0636471	1.29517	0.073601	0.016625	0.177198	0.477021	0.295481	0.809836
HDAC6	-0.19435	1.34442	0.00133098	1.91927	0.00114805	-0.087249	0.212277	0.118022	0.369918	0.198946	-0.049722	0.368029	0.278544	0.621094	0.488504	-0.070439	0.404559	0.0920998	0.666936	0.112501	-0.16988	0.383777	0.00308137	0.638782	0.00316448	-0.33434	1.50559	0.00703138	2.10872	0.00709318	0.27801	0.00390443	0.770011	0.00397017	1.20613	0.17949	0.0485168	0.416201	0.0498494	0.707877
HDAC7	0.021632	0.0448272	0.145487	0.0448464	0.238922	0.11658	0.00302888	0.254707	0.00309886	0.466787	0.096188	0.158903	0.73351	0.259393	1.15729	0.030577	0.0807283	0.182851	0.088853	0.295652	0.054762	0.0820641	0.902534	0.0877248	1.35331	0.1195	0.199854	0.526542	0.341226	0.875398	-0.038763	0.152958	0.0806394	0.2562	0.109177	-0.184	0.879426	0.0623116	1.3396	0.0760673
HDAC8	0.14954	0.0159996	0.942676	0.0161708	1.41081	0.015426	0.137708	0.21477	0.230741	0.377983	-0.01316	0.0227887	0.0550783	0.022894	0.0570499	0.097738	0.00826459	0.293829	0.00835313	0.50325	0.13889	0.0366467	0.670989	0.0368783	1.05096	0.14218	0.00548928	0.560841	0.00557286	0.937945	0.05774	0.701038	0.404151	1.11937	0.679895	-0.10215	0.849551	0.0289748	1.30411	0.0289794
HDAC9	0.12951	0.00966115	0.524561	0.0097855	0.850781	-0.17171	0.454198	0.835915	0.759825	1.29252	0.041185	0.459358	1.15601	0.75161	1.6994	-0.0078527	0.228854	0.59232	0.369918	0.949582	-0.1279	0.204252	0.72575	0.325332	1.14212	0.037364	0.0645734	0.578659	0.0742136	0.966536	0.015428	0.293299	0.0724295	0.519375	0.0899896	-0.22627	1.06189	0.268274	1.58294	0.486423
HMGCR	-0.06977	0.524184	0.668735	0.840734	1.07695	0.3553	0.036727	0.981799	0.0369445	1.48253	0.16037	0.315828	0.539914	0.549936	0.876769	0.39762	0.0189156	2.21053	0.0190744	2.90507	0.31025	0.0714761	1.32747	0.0738274	1.8817	0.26981	0.0468397	1.68173	0.0480702	2.31404	-0.18384	0.543999	0.149195	0.91066	0.249445	-0.47434	0.781333	0.0177514	1.2186	0.0179324
HPD	0.16225	0.245231	1.4567	0.404504	2.04875	-0.11581	0.500203	0.0662648	0.834607	0.0798767	0.25072	0.109892	1.15454	0.164887	1.69752	0.009094	0.495407	0.698341	0.795012	1.1119	0.24784	0.111399	1.27393	0.140585	1.81169	0.23996	0.936892	0.873284	1.41455	1.33529	-0.31131	1.91707	0.393286	2.58655	0.66364	0.0012844	0.564825	0.214293	0.934159	0.388149
HRH1	-0.027257	0.266803	0.372542	0.446044	0.627125	0.092901	0.316791	0.26665	0.553758	0.483584	-0.28119	2.13514	0.0396672	2.82582	0.0398909	-0.028005	0.320363	0.0488277	0.552052	0.0489735	-0.11355	1.29374	0.0326954	1.83848	0.032747	0.053007	0.907771	0.17033	1.37792	0.28672	0.13214	0.212866	0.941878	0.370621	1.42347	0.098691	0.322475	0.283304	0.560494	0.506779
HRH2	-0.18589	0.727138	0.0468833	1.14849	0.0471204	-0.15799	0.367067	0.173692	0.625838	0.295652	0.0052326	0.250627	0.483742	0.423624	0.789949	-0.087942	0.480408	0.00441745	0.773581	0.00454031	-0.25019	1.89089	0.0593391	2.52702	0.0594636	-0.012484	0.205665	0.123534	0.352637	0.206748	0.012571	0.124458	0.719786	0.208801	1.144	0.0092111	0.277021	0.244552	0.496713	0.452422
HRH3	-0.31677	2.00401	0.123644	2.67166	0.205651	-0.085112	0.46329	0.0433466	0.774251	0.0442738	-0.11106	0.49069	0.242908	0.797757	0.412065	0.044959	0.417017	0.438791	0.684575	0.717537	-0.15278	0.902465	0.160541	1.35331	0.258195	-0.037641	0.847712	0.0581856	1.30411	0.0641905	0.34904	0.000782434	2.38505	0.000673679	3.0788	0.20222	0.0563373	0.325111	0.0600367	0.568974
HRH4	-0.019341	0.1061	0.159311	0.143235	0.260546	-0.13161	0.574857	0.0753176	0.961976	0.0991906	-0.081577	0.434306	0.281374	0.714938	0.494687	0.0063735	0.0482643	0.355946	0.0482449	0.603295	-0.31549	2.15249	0.0912738	2.82542	0.102005	0.024968	0.0747292	0.0950682	0.0931641	0.148937	-0.14709	0.36731	0.0935141	0.626059	0.145937	0.018058	0.155672	0.0860696	0.257817	0.138986
HSD3B2	-0.14602	1.08031	0.139207	1.58268	0.229273	-0.046095	0.285293	0.0302347	0.50798	0.0302953	-0.047423	0.734734	0.0881874	1.15826	0.112501	-0.094342	0.553152	0.0131656	0.880183	0.0133492	0.097693	0.297397	0.181101	0.488424	0.289164	-0.053811	0.183222	0.11529	0.309795	0.194445	0.035501	0.397799	0.289612	0.670521	0.513782	-0.021649	0.394523	0.39919	0.661743	0.679895
HTR1A	-0.13063	0.726096	0.915459	1.14699	1.37773	0.12448	0.678733	0.671722	1.09057	1.08259	0.01434	0.0313536	0.618325	0.0314097	1.0093	0.0011491	0.145524	0.250472	0.237419	0.415126	-0.072974	0.243638	0.418665	0.389084	0.684491	0.11987	0.302065	0.351923	0.531608	0.603452	0.10899	0.0676582	0.152409	0.0812412	0.254996	0.033877	0.128614	0.832476	0.214528	1.29262
HTR1B	-0.017687	1.39683	0.152211	1.97902	0.248944	-0.24462	0.888133	0.00769838	1.35616	0.00780007	-0.17157	0.72386	0.201702	1.14511	0.333098	-0.11162	0.554038	0.240513	0.881835	0.395882	-0.18024	0.975514	0.104787	1.44044	0.125982	-0.22032	0.850935	0.252014	1.30797	0.456801	0.23921	0.0838462	0.831179	0.118404	1.28375	0.12677	0.0290444	0.263213	0.0290491	0.47894
HTR1D	-0.3222	2.12357	0.0272743	2.80024	0.0273529	-0.17802	1.55588	0.00554646	2.16907	0.00561245	-0.18304	2.55829	0.000256309	3.27332	0.000230237	-0.30077	1.86493	0.00304638	2.4982	0.00312948	-0.074867	0.988472	0.01786	1.4569	0.0180274	-0.28907	2.29837	0.0513084	3.00376	0.0540393	-0.027857	0.163587	0.0892262	0.275233	0.132379	0.063706	0.343049	0.341254	0.58929	0.592439
HTR1F	0.025178	0.110625	0.0382705	0.154765	0.0384365	0.04338	0.197055	0.294555	0.339324	0.52165	0.01915	0.348141	0.441808	0.593903	0.728019	0.028917	0.127616	1.03602	0.197302	1.5245	0.02089	0.879689	0.968349	1.32788	1.43145	-0.034508	0.213029	0.152427	0.367199	0.254449	0.049652	0.0193514	0.032747	0.0194603	0.0327985	0.12933	0.0388543	0.343911	0.0390586	0.596811
HTR2A	-0.005818	0.344237	0.271362	0.587859	0.469211	-0.13487	0.593187	0.0289423	0.984473	0.0289562	-0.032516	0.956245	0.245996	1.42641	0.418278	-0.10155	0.565767	0.00440868	0.900388	0.00452715	0.093188	0.124719	0.400575	0.172792	0.660231	0.014144	0.574449	0.206363	0.958568	0.355522	-0.13658	0.491632	0.0722807	0.820132	0.0896264	-0.041136	0.550799	0.161346	0.909002	0.277062
HTR2B	-0.01464	0.0467865	0.0877354	0.0468204	0.109573	-0.075687	0.71824	0.219791	1.14222	0.389212	-0.017862	0.902882	0.131138	1.36166	0.217176	-0.0253	0.665767	0.291834	1.06009	0.499421	-0.0079842	0.417937	0.215219	0.683443	0.341874	0.20334	1.45193	1.13564	2.04595	1.69661	-0.064977	0.127576	0.210433	0.214179	0.365442	0.031616	0.88419	0.657163	1.34612	1.06607
HTR2C	0.17967	0.073097	1.69216	0.0792195	2.32031	0.054163	0.0634008	0.651345	0.0735598	1.05734	0.19866	0.00348395	1.20646	0.00354962	1.76711	0.028633	0.0671205	0.973344	0.0697134	1.44574	0.17554	0.0108083	1.83839	0.0109286	2.46827	0.048453	0.0384223	0.265416	0.0386311	0.481354	-0.086027	0.457822	0.282421	0.765204	0.504178	-0.053631	0.196652	0.254738	0.331065	0.467169
HTR3A	0.05886	0.176337	0.0619208	0.285059	0.0653652	0.22149	0.156257	0.85149	0.262593	1.31278	0.057033	0.17693	0.600967	0.288843	0.979142	0.029313	0.091397	0.239653	0.107371	0.394049	0.1771	0.146819	1.0709	0.23893	1.55776	0.038423	0.752199	0.562487	1.18367	0.941043	0.13355	0.225147	0.553945	0.397929	0.928744	-0.098928	0.260673	0.4178	0.465377	0.71021
HTR3B	0.077536	0.00741114	0.333894	0.00754811	0.574955	0.20673	0.0320451	0.872506	0.0320497	1.33758	0.18799	7.818e-05	2.90602	9.55553e-05	3.65618	0.31829	0.000695428	1.64474	0.000625835	2.26362	0.081382	0.0340978	0.587153	0.0342387	0.923105	0.14383	0.0153467	0.822579	0.0155627	1.2712	-0.19806	0.865791	0.022377	1.32873	0.0224364	-0.13493	0.388319	0.00587209	0.653451	0.00596895
HTR3C	-0.01955	0.667824	0.209947	1.07264	0.346787	-0.0544	0.408034	0.0973663	0.686977	0.165904	0.08621	1.5193	0.740526	2.11815	1.16555	0.058206	0.392759	0.2114	0.651968	0.343538	0.07044	0.0552312	0.306326	0.0553545	0.503887	-0.13115	0.761427	0.0328266	1.19489	0.0328734	0.10785	0.063225	0.316377	0.0731484	0.553075	-0.063363	0.456876	0.0911345	0.756863	0.157048
HTR3D	0.20139	0.00339202	1.51156	0.00346206	2.11252	0.23476	0.222392	1.30125	0.391998	1.87254	0.124	0.549181	0.82804	0.888401	1.27148	0.048314	0.101994	0.329745	0.128357	0.56862	0.059902	0.0368026	0.352999	0.0369965	0.598582	0.14736	0.0182901	0.580474	0.018503	0.968753	-0.20496	0.363271	1.01908	0.620713	1.53019	-0.14529	0.330851	0.128853	0.572352	0.218683
HTR3E	-0.17225	0.955225	0.0512302	1.42062	0.0519834	-0.03956	0.364898	0.0164278	0.623095	0.0166128	-0.054757	0.540623	0.128707	0.874291	0.213611	-0.10355	1.67334	0.101099	2.2941	0.13152	-0.10394	0.763538	0.0509517	1.19016	0.0509615	-0.16301	1.06959	0.180324	1.59832	0.305614	0.00029276	0.795717	0.458159	1.23926	0.765204	-0.15456	0.750435	0.0492701	1.18001	0.0533562
HTR4	-0.006267	1.82786	0.163075	2.45982	0.266257	-0.18914	0.657124	0.218101	1.06459	0.385324	-0.07765	0.447758	0.118336	0.734333	0.198157	0.024976	0.309352	0.171359	0.527434	0.27698	-0.042928	0.513145	0.232199	0.815223	0.36881	-0.050266	0.243364	0.0235308	0.433586	0.023673	-0.11711	0.370611	0.0407439	0.630691	0.0412451	-0.075486	0.429282	0.61502	0.71478	1.01227
HTR6	0.10884	0.218589	0.436887	0.355394	0.719285	-0.030959	0.29376	0.303303	0.520036	0.534097	0.17421	0.454606	0.651481	0.744679	1.05595	-0.3031	1.59095	0.0067931	2.19858	0.00682839	-0.013742	0.0424598	0.287451	0.0426418	0.467704	0.075532	0.121541	0.310496	0.203627	0.544135	0.063765	0.0980461	0.234101	0.162936	0.4173	0.090528	0.214485	0.473041	0.365442	0.802885
HTR7	0.13831	0.206307	0.310576	0.334072	0.542497	-0.17935	1.13876	0.375409	1.70006	0.639444	-0.0066118	0.221415	0.577952	0.366521	0.94184	0.11487	0.286014	0.384208	0.478783	0.64157	0.034261	0.605426	0.0372756	0.951403	0.0374886	-0.20097	0.576132	0.482356	0.96138	0.803133	0.097281	0.0205199	0.59232	0.0204607	0.98305	0.15263	0.125756	0.617569	0.20968	1.01532
IDH1	-0.024739	0.307453	0.440644	0.53152	0.725311	0.026472	0.171295	0.37674	0.289739	0.64157	-0.082449	0.601487	0.862614	0.974612	1.31582	-0.049169	1.16566	0.243075	1.68683	0.400827	-0.024454	0.389531	0.144796	0.646526	0.233885	0.12211	0.259543	0.7601	0.471649	1.19372	0.026193	0.11099	0.293487	0.188164	0.519562	0.14392	0.679916	0.651656	1.09067	1.0594
IDH2	-0.00917	0.5157	0.32181	0.828712	0.558195	0.062057	0.57007	0.486822	0.956402	0.815451	-0.095326	0.594022	0.30479	0.962335	0.534097	0.15677	0.0827782	0.408334	0.092175	0.673582	-0.11211	0.845728	0.0525467	1.28813	0.0525026	-0.10982	0.516484	0.436543	0.85661	0.730837	-0.20235	0.660588	0.295558	1.06861	0.522647	0.25032	0.186412	1.2154	0.312623	1.78275
IGF1R	0.042014	0.0242604	0.610497	0.0243798	0.992679	0.22534	0.00288896	0.708054	0.0029458	1.12944	-0.044555	0.178218	0.0154997	0.290823	0.0156978	0.31494	0.240015	1.93222	0.390075	2.5813	0.12816	0.322493	0.593	0.537318	0.932297	0.064831	0.0379576	0.322129	0.0381282	0.560999	0.36169	0.0814402	1.0155	0.112096	1.52558	-0.29663	0.375275	0.00685487	0.6344	0.00687693
IKBKB	0.16249	0.109741	0.839471	0.152569	1.28594	0.21108	0.123205	0.917789	0.206566	1.39555	0.13734	0.431118	0.846094	0.709498	1.29563	0.12504	0.00140504	0.870149	0.00121338	1.32056	0.018367	0.321964	0.414697	0.536077	0.678961	0.05147	0.23613	0.158747	0.4173	0.265608	-0.16996	0.369562	0.00646678	0.629135	0.00651968	-0.10648	0.327801	0.0169333	0.568122	0.0171682
IMPA1	-0.10875	1.47956	0.0334688	2.07389	0.033586	-0.015737	0.744342	0.0617405	1.17496	0.0714659	0.025058	0.251068	0.276249	0.424708	0.483266	0.04196	0.0603759	0.0833513	0.0612702	0.0956199	-0.090984	1.03831	0.114079	1.51648	0.145828	-0.018927	0.792851	0.0913542	1.23391	0.137028	0.082273	0.126703	0.384281	0.21278	0.651053	-0.028303	0.423198	0.235323	0.704785	0.439125
IMPDH1	-0.040812	0.272012	0.455795	0.457	0.747535	-0.037906	0.0802109	0.245491	0.109126	0.448599	-0.14147	1.65123	0.0657945	2.26991	0.0716144	0.11005	0.0859479	0.16372	0.0975891	0.26508	-0.084639	0.588111	0.709253	0.92533	1.11181	-0.1955	1.47891	0.0841413	2.07769	0.116969	-0.0041877	0.531919	0.0888157	0.888502	0.131038	-0.017896	0.205728	0.111658	0.348499	0.190124
IMPDH2	-0.15566	0.999046	0.137666	1.47737	0.22674	0.081869	0.0408345	0.765053	0.0413979	1.20136	-0.021607	0.0862603	0.0481576	0.105424	0.0486576	0.038512	0.0642057	0.0911934	0.0659108	0.110687	-0.10367	0.74625	0.395947	1.16991	0.654509	0.12431	0.0442161	1.06462	0.0448801	1.5947	-0.07518	0.837107	0.0368546	1.29262	0.0370533	-0.26958	1.78052	0.00123515	2.41782	0.00102615
INSR	0.095739	0.0781107	0.432303	0.0867002	0.71231	-0.01173	1.68048	0.133713	2.31394	0.224579	0.00041034	0.404272	0.18043	0.670419	0.296073	0.026366	0.384903	0.276865	0.64157	0.467781	0.063933	0.0791204	0.667946	0.083862	1.0457	0.055989	0.234704	0.118074	0.414156	0.198583	0.061603	0.285268	0.164506	0.507938	0.276626	0.050129	0.178945	0.267204	0.298812	0.484921
ITGB3	0.0017131	0.229016	0.741506	0.373352	1.16653	-0.010417	0.454681	0.205317	0.76055	0.358139	-0.071575	0.602895	0.0412498	0.976748	0.0414887	-0.14705	0.52862	0.011673	0.84333	0.0117488	-0.22016	1.01868	0.109322	1.49328	0.135258	-0.098574	0.723814	0.0713686	1.1487	0.0870981	0.13858	0.35933	0.78513	0.61502	1.22461	0.0059969	0.231147	0.334701	0.399681	0.583027
ITK	-0.18341	1.33866	0.337289	1.91247	0.579384	0.16208	0.711997	0.74285	1.13442	1.1736	-0.083185	0.576345	0.232051	0.934234	0.389819	-0.17662	1.5078	0.0102166	2.10604	0.0103411	-0.16903	2.18611	0.17114	2.86934	0.273811	-0.11257	0.503333	0.0887412	0.834696	0.129192	0.069596	0.210744	0.528811	0.366653	0.881669	0.14978	0.122203	0.600222	0.204057	0.994091
JAK1	-0.012409	0.389021	0.147575	0.64803	0.242088	-0.10361	0.114746	0.183692	0.193711	0.315406	-0.049559	0.397712	0.27908	0.661285	0.489857	-0.050351	0.137141	0.26164	0.224943	0.436875	0.029159	0.29664	0.190898	0.487089	0.303906	-0.15891	1.29594	0.2024	1.86691	0.347937	0.18787	0.318072	0.742058	0.555487	1.17164	0.074854	0.114808	1.51156	0.193305	2.11825
JAK2	0.16296	0.185459	1.04771	0.299816	1.547	0.01685	0.278734	0.335744	0.499421	0.581682	-0.04623	0.306009	0.51506	0.535794	0.837436	-0.098292	0.765913	0.364335	1.19338	0.61493	0.033393	0.329995	0.454186	0.554085	0.733392	0.0059882	0.523632	0.274816	0.868253	0.493996	-0.23331	1.26324	0.158459	1.83136	0.265752	-0.061949	0.347638	0.0243339	0.595902	0.0244579
JAK3	-0.014937	0.241861	0.453951	0.397853	0.744679	-0.22483	0.794363	0.224244	1.23757	0.39955	0.18873	0.148858	0.798466	0.243501	1.23594	-0.027583	1.01783	0.357456	1.49733	0.605216	-0.23496	1.45781	0.264289	2.04847	0.424835	-0.18874	0.789762	0.560383	1.22967	0.937192	-0.015916	0.0976979	0.0237968	0.161604	0.0239528	0.068391	0.0731793	0.317178	0.0872786	0.557144
KAT2A	0.10592	0.419577	1.27659	0.689434	1.84615	0.36639	0.0201649	3.09351	0.0201513	3.84348	-0.011914	0.541876	1.82125	0.876148	2.45982	0.18498	0.00269664	1.82757	0.00272723	2.45982	0.17811	0.0229031	1.24776	0.0230039	1.77853	0.53246	0.154685	3.49278	0.257778	4.27361	-0.034404	0.108808	0.328679	0.184874	0.570845	-0.39055	3.44237	1.3029e-05	4.19171	2.60585e-05
KAT6A	-0.18598	1.15228	0.0313536	1.67483	0.0314097	0.042369	0.789735	0.427744	1.23107	0.720173	0.0052535	0.168373	0.0421677	0.274358	0.0423975	-0.087334	0.650431	0.100037	1.03366	0.12914	0.062621	0.342648	0.646757	0.581069	1.0123	0.19032	0.406216	1.11713	0.681519	1.66926	-0.040282	0.710366	0.873544	1.13238	1.33685	-0.30251	1.71296	1.25753	2.34811	1.8255
KAT6B	0.15597	0.00197182	1.25435	0.00193692	1.82099	-0.16046	0.398027	0.0301742	0.671009	0.0302301	0.15117	0.0372188	0.851922	0.0374365	1.30249	0.15851	0.000630184	1.45474	0.000556253	2.04585	0.10271	0.130446	0.961102	0.188432	1.42167	-0.040519	0.321919	0.0317413	0.560494	0.0317179	0.10005	0.0441055	1.32429	0.0449765	1.89867	0.059177	0.259116	0.380062	0.461665	0.651053
KCNA1	-0.025374	0.384271	0.276544	0.64157	0.480264	-0.097122	0.289993	0.0697898	0.514378	0.0867002	-0.040476	0.51972	0.0222307	0.841487	0.0223084	-0.0089307	0.435086	0.680166	0.70972	1.08975	0.01331	0.42539	0.19325	0.693639	0.3077	0.12388	0.0345255	0.729601	0.034676	1.15582	-0.028437	0.28635	0.118444	0.509311	0.199221	-0.17373	0.748362	0.144778	1.17741	0.246088
KCNA10	-0.051482	0.409972	0.142342	0.675944	0.234056	0.080304	0.171888	0.333548	0.290823	0.578511	-0.0016299	0.145002	0.274113	0.237982	0.478039	-0.056743	0.316971	0.227671	0.544044	0.37156	0.054506	0.0882673	0.0727837	0.0973445	0.0753641	-0.10613	0.285084	0.0459216	0.507407	0.0470527	-0.12023	0.601418	0.39955	0.994605	0.672845	0.12383	0.00382556	0.293846	0.00388691	0.522184
KCNA2	-0.073201	0.152612	0.161983	0.247875	0.264665	-0.10262	0.0497812	0.0228986	0.0523115	0.0229993	0.15156	0.0199057	0.738452	0.0199375	1.16326	0.069352	0.0124052	0.154387	0.0124946	0.250565	0.076439	0.107505	0.194085	0.132002	0.308945	-0.046099	0.135845	0.395407	0.226484	0.665928	-0.067429	0.373598	0.0585134	0.635336	0.0649968	-0.0092845	0.33694	0.424916	0.580887	0.722712
KCNA3	0.10579	0.0333749	0.336902	0.0334406	0.578906	0.060692	0.108184	0.155939	0.183871	0.263006	-0.049728	0.750875	0.0230817	1.17743	0.0232146	0.028137	0.0230817	0.0889436	0.0232146	0.106072	0.093164	0.0825313	0.397365	0.0884429	0.656198	0.2291	0.353508	1.05927	0.605303	1.58712	0.11797	0.875528	0.497409	1.33992	0.828888	0.020964	0.293547	0.256733	0.518945	0.469954
KCNA4	0.0738	0.0373939	0.22525	0.0376022	0.374225	-0.055029	0.137922	0.0765591	0.231103	0.102263	-0.0067949	0.0419572	0.107594	0.0421199	0.163208	0.057032	0.0219931	0.145809	0.0220479	0.23817	-0.030383	0.158972	0.0958202	0.255965	0.109747	0.058652	0.0215364	0.21775	0.0215547	0.378896	-0.10028	0.848446	0.231806	1.30675	0.412076	0.05014	1.05442	0.119255	1.57209	0.202137
KCNA5	0.012703	0.056456	0.305948	0.0574116	0.535779	0.042942	1.13143	0.114373	1.69173	0.193393	0.11944	0.092551	0.756193	0.119078	1.18485	-0.065373	0.0657086	0.278643	0.0678561	0.471572	-0.071818	0.256812	0.0396386	0.412558	0.0398623	0.050817	0.0236271	0.274505	0.023783	0.493617	-0.10963	0.359678	0.84649	0.615414	1.30411	0.26459	0.0772123	1.12801	0.0950844	1.68801
KCNA6	0.089976	0.0546792	1.18214	0.0552756	1.73205	-0.043285	0.391378	0.3036	0.661245	0.534602	0.10443	0.130065	0.709965	0.215447	1.1276	0.081074	0.0399385	0.703971	0.0401528	1.11927	-0.063598	0.0745074	0.171991	0.0778093	0.275085	-0.091222	1.12081	0.117265	1.67081	0.197363	-0.37888	1.39395	0.0205199	1.97873	0.0204607	-0.16279	0.777206	0.0952628	1.21263	0.165293
KCNA7	-0.10092	0.372266	0.257393	0.625105	0.439137	-0.059973	0.281955	0.276807	0.50361	0.497	0.016846	0.228515	0.0350666	0.379739	0.0353492	-0.02342	0.0513719	0.332715	0.0514306	0.572514	-0.0025869	0.114424	0.0911559	0.147319	0.101796	0.11542	0.0656783	0.241255	0.0760673	0.431364	-0.19336	0.278156	0.0623016	0.498708	0.07121	-0.12929	0.378533	0.0581657	0.639558	0.068039
KCNB1	0.12548	0.443999	0.473118	0.725311	0.771933	-0.11567	0.412839	1.26807	0.694348	1.83705	-0.10468	0.466686	0.219776	0.761828	0.366239	-0.060108	0.366299	0.329977	0.616903	0.568894	0.04087	0.282904	0.456267	0.460284	0.736151	-0.03973	0.389926	0.725311	0.657459	1.15107	-0.063183	0.0850754	0.0956361	0.121564	0.15294	-0.16275	0.662601	0.492576	1.07019	0.836153
KCNB2	-0.028544	0.254917	0.0884163	0.423014	0.111141	-0.18815	1.51534	0.00816722	2.11931	0.00823803	-0.12485	0.760275	0.217391	1.18889	0.361471	-0.066936	0.558808	0.0599619	0.88941	0.0614002	-0.059785	0.300631	0.0201513	0.494538	0.0201331	-0.12934	1.15033	0.766446	1.71316	1.20146	0.045315	0.0696165	0.667339	0.0849856	1.07705	0.12098	0.375842	1.4489	0.635336	2.04595
KCNC1	-0.087439	0.456354	0.0655268	0.742441	0.0705811	-0.061656	0.578149	0.133075	0.965893	0.223509	0.020437	0.103733	0.0898721	0.147075	0.116214	-0.038632	0.150433	0.174528	0.244171	0.282171	-0.0015464	0.183958	0.0355471	0.293359	0.0357922	-0.080143	0.375378	0.227715	0.636896	0.400914	-0.038637	0.478901	0.086165	0.799286	0.123557	-0.31975	1.34073	0.679916	1.91686	1.09428
KCNC2	0.087043	0.0332858	0.456329	0.0333656	0.748337	-0.0068041	0.123707	0.122801	0.207433	0.206314	-0.037674	0.102951	0.340873	0.144996	0.584759	-0.016812	0.201053	0.337535	0.323956	0.578906	0.074603	0.119221	0.126139	0.158221	0.175295	-0.046865	0.116742	0.041632	0.196543	0.0420624	0.28842	0.653706	1.26324	1.06027	1.83136	0.16146	0.338405	0.779997	0.583043	1.22342
KCNC3	-0.04291	0.327948	0.0323865	0.566198	0.0324099	0.030262	0.217656	0.0714557	0.381502	0.0901285	-0.07945	1.09776	0.0585234	1.6124	0.0612702	-0.025324	0.273346	0.033089	0.453482	0.0331405	-0.091682	0.584826	0.235047	0.920312	0.373229	-0.089498	0.287098	0.0172947	0.509957	0.0175026	-0.028106	0.151201	0.300657	0.253	0.530075	0.10564	0.110866	0.445487	0.187775	0.756367
KCNC4	0.27156	0.108078	1.47236	0.148277	2.06726	-0.010745	0.0748685	0.516156	0.0960098	0.864231	0.049981	0.0135463	0.10746	0.0137076	0.162873	0.059748	0.0140439	0.274268	0.0142503	0.462345	0.092893	0.0693973	0.146466	0.0712765	0.238433	0.4175	0.0211396	2.08013	0.0212034	2.78622	0.20062	0.0803467	0.82804	0.109177	1.27997	0.0076016	0.611419	0.0715632	1.00651	0.0960585
KCND1	0.043918	0.406216	0.127721	0.670419	0.211825	0.053056	0.356498	0.116941	0.611189	0.197302	0.17027	0.326325	1.11815	0.564394	1.64373	-0.076077	0.55477	0.0783447	0.882894	0.0872308	-0.016848	0.556033	0.323252	0.87605	0.537318	-0.072941	0.277769	0.163195	0.497969	0.273419	0.12751	0.497696	0.509887	0.830326	0.849029	0.24183	1.08961	1.45917	1.6186	2.05781
KCND2	-0.053464	0.156232	0.0732564	0.25328	0.0825418	-0.16562	1.05618	0.00968335	1.58677	0.00981215	-0.13362	1.06617	0.028803	1.57199	0.0288262	-0.15604	0.922233	0.00316448	1.3791	0.00323886	-0.15526	0.564633	0.102719	0.889242	0.122203	-0.15352	0.552842	0.0948898	0.920638	0.148332	-0.18761	0.48975	0.742898	0.817186	1.17271	0.11941	0.0614052	0.309768	0.0674755	0.54607
KCND3	0.23468	0.0252489	1.15638	0.0252995	1.69626	0.014	0.194962	0.790619	0.334851	1.23373	0.10577	0.0569014	0.809472	0.058752	1.24951	0.20208	0.102477	1.48464	0.129403	2.08055	0.0052581	0.0420146	1.83133	0.0421821	2.45972	0.011227	0.838632	0.218223	1.29262	0.379874	0.059604	0.169899	1.39931	0.287165	1.98405	0.14953	0.0617405	0.546666	0.0678968	0.92786
KCNF1	0.23874	0.820793	1.39802	1.25985	1.98047	0.031344	0.329801	0.259235	0.572514	0.472731	-0.15657	1.23011	0.290671	1.79113	0.514378	-0.059772	0.590726	0.539298	0.94002	0.864422	0.12436	0.791532	0.399136	1.22297	0.65819	-0.0060961	0.0872467	0.230379	0.123303	0.406947	0.017121	0.305702	0.266907	0.537347	0.483782	-0.079536	0.385957	0.28418	0.650295	0.507938
KCNG1	0.049848	0.601296	2.26549	0.962335	2.97968	0.10962	0.0329343	0.352109	0.0329952	0.605216	0.14527	0.023728	1.09685	0.0238748	1.61491	0.14246	0.011972	0.6743	0.0120255	1.08313	0.13064	0.00120902	1.43232	0.00100003	2.01775	0.0015015	0.266121	0.0388068	0.482659	0.0390586	0.083488	0.0146364	0.204934	0.0148835	0.354303	0.096244	0.00837084	0.405011	0.00847711	0.689498
KCNG2	0.20818	0.485067	0.754216	0.783597	1.18171	-0.15958	0.276397	0.00161423	0.496223	0.00146169	-0.16725	0.873544	0.00274471	1.32708	0.00278405	-0.18146	1.00127	0.0977305	1.47707	0.124007	-0.040267	0.298061	0.266097	0.489763	0.428128	-0.11941	0.357694	0.024959	0.61165	0.0250326	0.11657	0.201149	0.286383	0.347396	0.509311	0.074046	0.130463	0.762783	0.217305	1.20146
KCNG3	0.023473	0.198377	0.300223	0.321463	0.528254	0.052762	0.58306	0.851305	0.971551	1.31249	-0.096553	0.406382	0.0744043	0.67348	0.085292	-0.11976	0.431892	0.0973119	0.705357	0.12313	0.024921	0.0406199	0.0677952	0.0408298	0.0690968	-0.12279	0.316089	0.0480702	0.552207	0.0498494	-0.22621	0.923724	0.0458637	1.40041	0.0471543	-0.029969	0.653627	0.273697	1.0594	0.493617
KCNG4	-0.12815	1.19245	0.0150274	1.73018	0.0152387	0.12001	0.0446298	0.48617	0.0457237	0.814458	-0.12234	0.691756	0.0956849	1.10411	0.12993	-0.093238	0.662022	0.123488	1.05385	0.194853	-0.060715	0.376658	0.013	0.628988	0.0131656	-0.14171	0.443565	0.00992322	0.739952	0.0100343	-0.099079	0.299573	1.04728	0.528723	1.57209	0.058406	0.142637	0.259977	0.236782	0.474126
KCNH1	0.043702	0.807795	0.520799	1.24447	0.844816	-0.071248	0.700885	0.507198	1.11927	0.848937	-0.024443	0.828303	0.28567	1.27045	0.504026	-0.19109	1.09354	0.22388	1.5946	0.365362	-0.16873	0.613751	0.273574	0.963291	0.441339	-0.0095924	0.542466	0.613751	0.901183	1.00939	-0.32143	1.43852	0.258281	2.03002	0.471649	-0.016932	0.764926	0.582728	1.19757	0.971632
KCNH2	-0.049792	0.66358	0.200322	1.06582	0.329513	0.18799	0.0949871	1.16534	0.152569	1.73018	0.11031	0.168213	0.827339	0.27395	1.27045	0.031666	0.808689	0.317629	1.24447	0.552114	-0.21591	1.46303	0.0256772	2.05358	0.0257463	0.0015757	0.627604	0.368516	1.02674	0.62707	0.16646	0.505025	0.759052	0.84203	1.19253	0.2443	0.288792	1.11984	0.512113	1.67778
KCNH3	-0.075302	0.824082	0.0446394	1.26365	0.0446539	-0.015279	0.140916	0.0317786	0.236288	0.0317646	0.032349	0.313024	0.206859	0.545994	0.342476	-0.070424	0.215597	0.0909738	0.347609	0.110239	-0.031863	0.0549107	0.0152657	0.0550044	0.0154907	-0.094115	0.369267	0.3283	0.627604	0.569941	0.038146	0.551108	0.460397	0.923979	0.768428	-0.075075	0.146496	0.060361	0.242847	0.0720961
KCNH4	0.053444	0.830179	0.529266	1.27045	0.858331	0.1263	0.00316448	0.173899	0.00323886	0.296116	0.09425	0.349974	0.295386	0.596691	0.521318	0.28968	0.569087	1.74686	0.905424	2.37777	0.20327	0.022656	0.919518	0.0227109	1.37332	0.19714	0.00335701	1.18286	0.0034358	1.74902	0.42655	0.0984491	2.10076	0.164608	2.80916	0.055462	0.280553	0.935542	0.501428	1.42481
KCNH5	-0.044327	0.379739	0.281083	0.635111	0.490851	-0.15439	0.71949	0.023728	1.14398	0.0238748	-0.014813	0.213852	0.770037	0.352558	1.20136	-0.054751	0.469711	0.295438	0.758877	0.50643	0.059956	0.0963241	0.470262	0.111091	0.755426	-0.085213	0.607057	0.131267	1.00156	0.219733	0.12633	0.161945	0.614608	0.272223	1.01054	0.094806	0.570959	1.87579	0.944507	2.54743
KCNH6	-0.10922	0.416835	0.100448	0.685901	0.139782	0.028694	0.138944	0.117072	0.232941	0.197514	0.11176	0.070622	0.945195	0.0779288	1.41545	0.10451	0.23625	0.45937	0.383262	0.747414	0.070511	0.193752	0.382496	0.308591	0.637216	-0.21437	0.754784	0.0880757	1.18671	0.127116	0.36152	0.376244	2.40643	0.639539	3.10652	0.59327	0.00869416	2.20361	0.00882711	2.91973
KCNH7	0.033072	0.0715529	0.256725	0.076813	0.438005	-0.23518	1.08264	0.0831672	1.62133	0.119318	-0.14509	0.839952	0.0233245	1.28594	0.0234895	-0.10318	0.538426	0.0562879	0.858393	0.0572927	0.069688	0.293513	0.152736	0.48012	0.246869	-0.16995	0.773349	0.00364158	1.20906	0.0037248	0.017996	0.189673	0.112968	0.32501	0.191	0.34878	0.484603	1.33022	0.799806	1.90679
KCNH8	0.0047932	0.353028	0.23814	0.599514	0.400161	0.18427	0.0398338	1.41022	0.0402433	1.99896	-0.019347	0.100097	0.133754	0.137249	0.221032	0.060346	0.0303139	0.31191	0.0303651	0.543421	0.061052	0.0284644	0.235742	0.0284783	0.374379	0.061145	0.393941	0.721384	0.6631	1.14579	-0.072316	0.189237	0.210236	0.324267	0.364959	-0.00035652	0.178355	0.0783499	0.297621	0.114854
KCNJ11	0.087046	0.230143	0.230948	0.375666	0.38563	0.059716	0.538381	0.529501	0.900665	0.888401	0.12139	0.0171727	0.656591	0.0174032	1.06249	0.028634	0.107594	0.237592	0.141499	0.390075	0.052695	0.165923	0.172715	0.266185	0.276298	0.004298	1.13947	0.197966	1.69951	0.338841	0.13327	0.44816	0.424523	0.750508	0.712176	0.22241	0.10445	1.28108	0.169399	1.85217
KCNJ2	0.016567	0.347686	0.337592	0.592218	0.579945	0.057986	0.0739355	0.772756	0.0940747	1.21055	-0.065308	0.328911	1.12171	0.567913	1.64873	0.010981	0.0989069	0.573229	0.122007	0.918797	-0.039307	0.232132	1.40179	0.369216	1.98384	-0.04964	0.11272	0.388702	0.19038	0.656375	-0.011214	0.036316	0.184622	0.0365664	0.31476	0.14333	1.35324	0.761402	1.92996	1.19992
KCNJ8	0.031631	0.0214406	0.226433	0.0214862	0.376823	-0.16304	0.705247	0.0658249	1.125	0.0790579	0.0096742	0.609083	0.0529733	0.987289	0.0542312	0.012541	0.0300113	0.0859532	0.0300253	0.100612	0.00076862	0.0544379	0.0347748	0.0545413	0.0350101	-0.0054407	0.290976	0.161378	0.51533	0.27001	-0.011339	0.964891	0.483359	1.4571	0.806208	0.18101	0.19071	0.995679	0.320572	1.5107
KCNK10	-0.061766	0.238975	0.100776	0.392223	0.140922	-0.24556	1.09284	0.0378391	1.6371	0.0380998	0.13698	0.000591042	2.20429	0.000521466	2.921	-0.056304	0.298803	0.0745332	0.504817	0.0815345	0.066091	0.108909	0.418028	0.134985	0.683443	0.040898	0.252713	0.163056	0.455597	0.273191	-0.25279	0.659199	0.646699	1.06702	1.0511	-0.023321	0.103226	0.086976	0.165287	0.14242
KCNK18	0.18944	0.0887625	1.89255	0.105213	2.54059	0.053237	0.162974	1.40017	0.274358	1.98611	0.065178	0.154598	0.313766	0.252091	0.547217	-0.073111	0.413908	0.0253686	0.679791	0.0254146	-0.0063619	0.210539	0.235107	0.334513	0.37327	-0.030637	0.370387	1.13576	0.629117	1.69685	0.028919	0.293453	0.359469	0.519562	0.61502	0.1391	0.203551	0.405022	0.344429	0.689519
KCNK2	-0.10189	0.731914	0.343883	1.15415	0.58838	-0.045445	0.0943066	0.0250004	0.150409	0.0250648	-0.029744	0.0851282	0.223393	0.103303	0.37245	-0.026824	0.194907	0.225337	0.313605	0.367654	0.065759	0.36225	0.364858	0.610923	0.614215	0.0053541	0.204002	0.159167	0.349323	0.266442	0.2375	0.0221621	0.794931	0.0222261	1.23791	0.17761	0.0407868	0.813977	0.0410684	1.26724
KCNK3	0.012905	0.828947	0.66324	1.26923	1.07031	-0.20968	0.733369	0.00971444	1.16098	0.00983881	-0.052447	0.348451	0.114074	0.594398	0.185014	0.16235	0.422198	0.716382	0.691521	1.13536	-0.18171	0.761929	0.00774259	1.18835	0.00787967	-0.066826	0.377061	0.328772	0.639236	0.5707	0.035241	0.160107	0.209419	0.268669	0.363281	0.015277	0.609047	0.418449	1.00378	0.711393
KCNK9	0.021761	0.135489	0.0954197	0.222798	0.126802	-0.075696	0.281307	0.271062	0.50278	0.489321	0.076457	0.942448	0.544242	1.40945	0.88399	-0.086863	0.279832	0.293291	0.466533	0.5022	0.060867	0.423878	0.115335	0.69135	0.148674	0.066177	0.167951	0.303024	0.281191	0.533147	-0.023851	0.473997	0.0610102	0.791102	0.0688881	-0.057729	0.184927	0.0828255	0.309866	0.12789
KCNMA1	0.03353	0.245912	0.263524	0.405851	0.452078	0.14656	0.563297	0.653686	0.946614	1.06048	-0.020361	0.160981	0.127121	0.262799	0.211005	0.061945	0.262386	0.107188	0.432256	0.146776	0.041924	0.0951655	0.189317	0.108859	0.30156	0.094838	0.365744	0.315882	0.623004	0.552207	-0.014315	0.195118	0.111759	0.334926	0.189143	-0.15798	0.344381	0.321718	0.591167	0.563853
KCNN4	-0.13986	0.858644	0.251339	1.30634	0.426885	-0.13673	0.740717	0.43608	1.17009	0.733486	-0.0069438	0.339818	0.0405627	0.58296	0.0407725	-0.080435	0.252635	0.0156572	0.413976	0.0158554	-0.079956	0.466241	0.00832657	0.750313	0.00843283	-0.13986	0.485134	0.58316	0.805819	0.971632	-0.059694	1.09194	0.724389	1.63509	1.15026	-0.05614	0.520094	0.962016	0.85661	1.46395
KCNQ1	0.016947	0.288167	0.216411	0.490851	0.358139	-0.043595	0.354303	0.299063	0.60769	0.528459	-0.028351	0.325102	0.49209	0.562614	0.803023	-0.025972	0.716088	0.5338	1.13442	0.856517	-0.072748	0.152495	0.10206	0.246478	0.120973	0.13447	0.0782979	0.599514	0.101066	0.991655	-0.16284	0.662501	0.0881715	1.07125	0.129192	-0.0048692	0.890253	0.363191	1.35352	0.62527
KCNQ2	0.035657	0.217363	0.157578	0.35339	0.257298	-0.018469	0.0520029	0.260887	0.0555075	0.475072	0.19269	0.0225142	1.31398	0.0225736	1.88579	-0.002875	0.220108	0.121559	0.355069	0.188492	0.086226	0.122318	0.153304	0.166184	0.247644	0.12602	0.0516457	0.280147	0.0542656	0.501097	0.035263	0.674361	0.500011	1.08561	0.833244	-0.022747	0.640202	0.850381	1.04186	1.31592
KCNQ3	-0.049535	0.84512	0.430743	1.29051	0.70972	-0.19757	1.30949	0.203086	1.88147	0.353753	-0.13625	0.934682	0.142083	1.39969	0.233952	-0.067665	0.39306	0.292396	0.652397	0.500505	-0.097832	0.42764	0.012231	0.696631	0.0122891	0.028787	0.0893222	0.224251	0.128929	0.392963	0.015916	0.3325	0.030943	0.576312	0.031013	-0.082832	0.47641	0.122969	0.786854	0.208365
KCNQ4	-0.22897	0.908157	0.965652	1.36421	1.44055	-0.28395	0.839082	0.0471156	1.29563	0.0492361	0.091125	0.278181	0.546101	0.481881	0.887227	-0.16439	0.68778	0.208773	1.09628	0.338803	-0.24637	0.897635	0.309804	1.34782	0.510224	-0.45777	1.78941	0.0292581	2.4294	0.0292441	0.17141	0.34879	0.474476	0.5996	0.791209	0.15192	0.0875654	0.556111	0.119124	0.93934
KCNQ5	-0.34703	1.05093	0.0231733	1.54263	0.0233245	-0.057483	0.671396	0.491349	1.08203	0.822954	0.006315	0.212129	0.222595	0.349411	0.37106	-0.022184	0.420685	0.218704	0.689434	0.355936	-0.22663	0.659913	0.128713	1.03335	0.182296	-0.14102	0.689073	0.0479781	1.10297	0.0497423	0.16489	1.04646	0.401593	1.57209	0.676171	0.029025	0.0998624	0.0215684	0.153873	0.0216049
KCNS1	0.060308	0.0891782	0.493103	0.106072	0.803023	0.13819	0.0442978	0.631081	0.0452366	1.03144	0.15141	0.0190109	0.605706	0.0191652	0.9875	-0.034212	0.738024	0.307021	1.16042	0.531579	0.13198	0.103854	0.248836	0.124707	0.397571	0.0083291	0.110066	0.166388	0.186699	0.279229	0.19818	0.080446	0.795826	0.1094	1.23913	0.11455	0.49286	0.489884	0.813241	0.831768
KCNS2	-0.086813	0.640127	0.170433	1.02574	0.278206	-0.13888	0.724573	0.175224	1.15089	0.298734	0.041066	0.263341	0.354745	0.449564	0.603225	-0.0081133	0.288016	0.644414	0.483266	1.03366	0.06486	0.182289	0.484007	0.290976	0.773581	0.028747	0.237569	0.340008	0.420491	0.586633	0.034241	0.273811	0.402228	0.492643	0.677057	-0.18638	0.740048	0.195193	1.16704	0.346055
[truncated: 365 more rows]

## Sheet: AC16
	cisplatin					PM					doxorubicin					etoposide					topotecan					vincristine					RA					JQAD1
[truncated: 723 more rows]

[truncated: 15 more sheets: BJ-TERT, CHP212, GIMEN, HCT116, HEK293T, KELLY, GM12878.LCL, NGP, RH30, SKES1, SKMEL2, SKNAS, SKNFI, SKNSH, TGW]
