# Supplementary material for: A CRISPR-drug perturbational map for identifying compounds to combine with commonly used chemotherapeutics
Source: Nat Commun. 2023 Nov 13;14:7332. doi: 10.1038/s41467-023-43134-0 (PMC10643606; doi:10.1038/s41467-023-43134-0)
Supplement: Supplementary file 7 — Supplementary Data 6 [file 41467_2023_43134_MOESM7_ESM.xlsx]

## Sheet: Table info
Supplementary Data Table 6. RRA based validation in positive and negative selection
This table contains lists of candidate genes of sensitization referenced against previous findings in the literature and clinical trials.
Tab title		Contents in each tab
CDDP	Cisplatin	Gene	Candidate genes of sensitizing (S) or resistance (R)
CDDP heatmap		NOTE	Candidate classificaiton
PM	phosphoramide mustard	Ref	Indication of whether candidates were previously reported
PM heatmap		MHHNB11	Cell line
Doxorubicin		BE2C	Cell line
Doxorubicin heapmap		NGP	Cell line
Etoposide		SKNFI	Cell line
Etoposide heapmap		KELLY	Cell line
Topotecan		TGW	Cell line
Topotecan heapmap		SKNSH	Cell line
Vincristine		CHP212	Cell line
Vincristine heapmap		SKNAS	Cell line
ATRA	all trans retinoic acid	GIMEN	Cell line
ATRA heapmap		SKES1	Cell line
JQAD1		SKMEL2	Cell line
JQAD1 heapmap		HCT116	Cell line
		RH30	Cell line
		H293T	Cell line
		AC16	Cell line
		LCL	Cell line
		BJ-TERT	Cell line
		Each numbers	Negative Log robust rank aggregation in positive or negative selection
		Highlighted blue (R; resistance) or yellow (S; sensitizing)	Above 1.8 is statistically significant (P < 0.05)
			In between 1.4-1.8 is borderline (P = ~0.05)
			In between 1.3-1.4 is marginal (0.05 < P < 0.06)
			Below 1.3 is statistically insignificant

## Sheet: CDDP
Gene	NOTE	Ref	MHHNB11	BE2C	NGP	SKNFI	KELLY	TGW	SKNSH	CHP212	SKNAS	GIMEN	SKES1	SKMEL2	HCT116	RH30	H293T	AC16	LCL	BJ-TERT
Dose [uM]			3	1	5	10	1.5	0.1	0.2	1.5	2.5	8	0.5	2	10	4	1	0.5	1	2.5
R (pos|selection)
ADORA3	Direct target	DrugMatrix in vitro pharmacology data	2.3789	0.254878	0.442493	0.220072	1.05617	0.188941	1.56862	1.71613	1.1573	0.719535	1.10477	0.0530371	1.07833	1.09577	2.11805	1.59907	1.66518	1.21916
ATM	DDR asssociated		0.679978	0.629154	2.82588	2.6159	1.49078	0.270511	0.0303186	0.493197	0.895137	0.461112	0.707013	1.24271	0.604726	1.76336	0.459708	0.778794	0.00400085	1.01156
ATR	DDR asssociated		0.113746	0.736246	0.601314	0.808521	0.48324	0.35565	0.63699	0.000156374	0.360384	0.977943	0.00635659	0.119787	0.145439	0.0991906	0.0184894	0.125414	0.743836	0.723607
CCR1	subfamily of CCR		1.0815	0.0168159	0.845089	0.28413	0.00813182	0.214635	0.33007	1.74722	1.11888	0.517755	2.06773	0.0610852	0.00841954	1.1119	1.40369	1.0201	0.908403	0.493306
CCR2	Direct target	DrugMatrix in vitro pharmacology data	0.172263	1.61685	1.0149	0.46948	0.104633	0.00188894	1.18337	1.00841	0.0322976	0.0687456	0.0992343	0.657301	1.32186	1.95012	0.459058	0.0810684	0.498256	0.472886
CCR5	subfamily of CCR		2.1062	0.334072	0.628932	0.0403911	1.09087	0.242225	0.486836	0.254231	1.76296	1.97662	1.31592	0.779997	0.631174	1.5106	0.430088	0.463858	0.0718398	0.431728
CCR9	subfamily of CCR		0.132161	0.689264	1.12286	0.206922	0.477008	0.0352455	1.29233	0.533741	0.0994035	0.259843	0.657459	0.0313163	0.801893	0.581169	0.0852497	3.15758	0.190171	0.00364596
CDK7	DDR asssociated		0.253966	0.221733	0.34394	0.91743	2.17155	0.088576	0.435997	1.12991	0.652397	0.901183	0.0242328	0.879064	1.77459	0.797757	0.0184894	0.0268814	0.983761	0.190743
CHEK1	DDR asssociated		0.62441	0.628914	0.203891	0.899871	1.02032	0.74439	0.196761	2.37976	0.545292	0.793282	0.000238928	0.26657	0.171089	1.02432	1.40935	0.130346	0.917215	1.32719
CHEK2	DDR asssociated		1.89891	1.05101	0.00831771	0.0696318	0.613858	0.0338677	0.0524683	0.626555	0.0391726	0.175718	1.92996	0.0247842	0.0512155	0.350899	0.188324	0.403546	1.23302	0.549782
PARP1	DDR asssociated		0.321381	0.493915	0.0494648	4.35408	0.314285	0.00577526	0.944163	0.259787	0.103116	2.95261	0.00452276	0.274799	1.58041	0.0386026	0.930554	0.658407	0.987374	1.25942
PARP2	DDR asssociated		1.33301	0.759825	0.686914	0.239351	0.268033	0.821887	0.5724	0.239306	0.279766	0.0196012	0.123557	0.00374232	0.481763	0.0296857	0.288716	1.54983	0.424535	1.28055
PARP3	DDR asssociated		0.732007	0.148882	0.0147038	0.690561	0.1625	0.809921	0.621584	0.486343	1.42695	0.648107	0.563853	0.309839	0.909777	0.589122	0.0174258	0.619716	1.09742	1.28189
POLD1	DDR asssociated		1.19324	0.206999	0.271468	1.77793	0.325948	0.708454	1.15807	1.7223	0.634138	1.56497	0.164271	0.00383433	0.297036	0.37245	0.665747	1.10833	1.78595	1.31504
POLE	DDR asssociated		0.159856	0.824459	0.74671	0.56073	2.42154	0.16233	0.84333	0.0725167	1.48899	1.72335	0.0799184	0.0127584	2.49271	5.21185e-05	0.383892	0.23066	0.624208	1.46779
PRKDC	DDR asssociated		0.000721528	1.09438	0.23893	2.11506	0.510421	0.207125	2.31936	0.0548072	1.97642	1.32873	0.00397017	1.07029	1.58196	0.268009	0.532259	1.11781	1.50624	1.54974
PTGS1	subfamily of PTGS		2.58135	0.034883	0.107321	0.171753	0.497696	0.711572	1.04414	3.14417	0.113447	1.112	0.00162731	0.0510494	1.44085	0.0109553	1.0767	1.01592	0.535093	0.808605
PTGS2	Potential target	doi: 10.1111/j.1748-1716.2011.02257.x	0.669018	1.48222	0.0329296	0.0223587	0.602512	3.12991	1.20116	2.00233	1.61595	0.333379	0.0894396	1.08886	0.0027753	0.421705	1.02884	1.14153	0.101505	1.69473
PTK2	DDR asssociated	Elife. 2019;8:e47327.	0.860184	0.0990869	2.16	0.0886346	1.5289	2.22482	1.13919	0.949582	1.58549	3.66442	0.127116	0.00180171	0.134487	0.0177016	1.59903	0.858801	0.777674	1.07864
PTK6	subfamily of PTK		0.306168	2.11815	0.0222353	0.187715	0.220952	3.15849	1.17476	0.703444	0.239751	0.71021	0.356834	0.662561	0.705357	0.618903	0.00586769	0.503001	0.0850754	1.08979
S (neg|selection)	Contexts (NB or others cancers)
FASN	Other	Mol Med. 2011;17(7–8):635–45.	3.15849	0.756218	0.608977	0.0736421	0.397875	0.379895	0.707545	0.970576	0.0229718	0.170799	1.40438	0.597343	0.231295	0.31653	1.17486	0.0233383	0.791263	1.477
PIK3CA	Other	NCT02113878	0.352715	0.709498	0.0775704	0.0718347	1.30282	0.435914	1.74739	0.552889	0.142143	1.00156	0.353881	0.304352	0.418528	0.0279222	1.04756	0.478509	0.231207	0.028701
PIK3CB	Other	NCT02113878	0.0697898	1.87335	0.786668	0.288159	0.441579	2.12088	0.64643	1.92885	0.615503	0.998569	0.507337	0.206671	0.0659411	0.00337452	1.1507	0.764573	1.66728	1.044
PIK3CD	Other	NCT02113878	0.86053	0.286157	0.523067	0.323206	1.53393	0.456888	1.08406	0.417721	0.446639	0.0648607	0.255003	0.306906	0.276873	0.0540049	0.148222	0.2497	0.609966	0.218546
PIK3CG	Other	NCT02113878	1.04406	0.242346	1.7487	0.191586	1.03358	1.47432	0.561205	0.168745	1.42432	0.544044	0.336327	0.156381	0.107755	1.1713	0.962096	0.984096	0.893062	0.218087
PIK3R1	Other	NCT02113878	0.413604	0.269258	1.8822	2.79466	1.92863	0.157747	0.331605	0.0178238	0.482857	1.43368	0.312623	0.174697	0.735324	0.120531	1.0836	0.0289841	0.0756432	0.29744
PIK3R2	Other	NCT02113878	0.99285	0.106932	0.566038	0.27302	0.581997	0.699035	0.311651	0.0293789	0.435417	0.657459	1.07071	0.821253	0.40605	0.0958148	1.2074	0.83354	0.0686235	1.03389
PIK3R3	Other	NCT02113878	0.744872	0.070147	0.443637	1.08244	0.367938	0.665144	8.68676e-05	0.370876	0.160327	0.0694636	0.590304	0.181299	0.703444	1.01209	0.732734	0.258336	0.261465	1.51124
PIK3R5	Other	NCT02113878	0.00179299	0.826493	1.20228	0.619897	0.0806865	1.09775	0.00222493	1.34206	0.620549	0.262299	0.0104923	0.0202013	0.5629	1.31149	0.111995	0.166509	0.587153	0.453642
TOP1	NB	NCT00004188, NCT00526318	0.523052	1.19854	2.06017	0.0509957	0.642637	0.624757	0.0335344	0.727648	0.0777626	0.0514648	1.15026	7.26826	0.0519785	0.918689	0.37058	0.0033964	0.810987	1.22192
TOP2A	NB	NCT00578864, NCT00526318	0.48809	0.193644	0.0929328	0.0156753	0.395904	0.905319	0.419486	0.192309	0.343547	0.261069	1.13273	2.36024	2.07845	0.00242142	1.76769	0.218611	0.820879	0.587556
TOP2B	NB	NCT00578864, NCT00526318	0.44749	0.505025	1.1351	0.00371604	0.106566	0.988049	0.630896	0.257008	0.360713	0.314697	0.0674755	0.127832	0.0225233	0.558729	0.0304117	0.301282	0.342523	0.3007
TUBB	NB	NCT00526318, NCT00003203	0.709743	2.48004	0.261656	0.425124	0.0564461	0.478143	0.0105902	0.189828	0.693403	0.484921	2.20515	1.83809	1.85864	0.501676	0.354991	1.67826	0.661962	0.0383749
TUBB1	NB	NCT00526318, NCT00003203	0.0394293	0.262187	0.12122	0.604831	1.02949	1.75367	0.119455	0.407512	0.762481	0.504872	0.0684608	0.359777	0.0915364	0.819444	0.900492	1.07563	0.0896852	0.509031
TUBB2A	NB	NCT00526318, NCT00003203	0.380823	0.806375	1.30391	0.054822	0.0321386	0.267397	0.0488034	0.721704	0.0599818	0.676996	1.69951	0.099764	0.583859	0.884656	2.13423	0.904343	0.12661	0.0823685
TUBB2B	NB	NCT00526318, NCT00003203	3.56018	0.0437979	0.256773	0.0259537	0.266787	0.462282	1.18102	1.96305	0.210673	0.0523458	0.25335	0.577213	0.169437	0.0597476	2.23383	0.988049	0.22412	1.24301
TUBB3	NB	NCT00526318, NCT00003203	0.930147	0.261085	1.08119	0.617731	0.508975	0.796614	0.234317	1.06124	0.790271	0.0246877	0.00428585	0.043078	3.15728	0.0117488	0.0281538	1.61999	0.172024	0.0200694
TUBB4A	NB	NCT00526318, NCT00003203	2.68162	1.09756	0.918581	1.89286	0.219193	0.810566	2.15084	0.336469	1.25521	0.332192	2.06868	0.00630371	0.773323	0.725588	0.0222901	1.01585	0.814826	0.0142862
TUBB4B	NB	NCT00526318, NCT00003203	1.19775	0.0520911	0.541559	1.5965	0.79531	1.53587	0.798794	1.20038	0.0503758	0.946307	2.39199	0.511731	1.4125	0.827047	2.45972	0.0510885	0.52981	0.393296
TUBB6	NB	NCT00526318, NCT00003203	1.31995	1.42471	2.75699	0.974326	0.773117	1.02609	0.241436	0.0884057	0.545384	0.0205609	0.0299136	0.120766	0.377102	1.0837	0.543953	0.489254	0.938925	1.86423
TUBB8	NB	NCT00526318, NCT00003203	0.355384	0.292123	1.14364	0.062999	0.238516	0.139608	1.69193	0.80159	0.395936	0.793282	0.569941	0.986615	0.180246	1.11625	0.102631	0.510928	0.725704	0.259203
	NOTE	Ref	MHHNB11	BE2C	NGP	SKNFI	KELLY	TGW	SKNSH	CHP212	SKNAS	GIMEN	SKES1	SKMEL2	HCT116	RH30	H293T	AC16	LCL	BJ-TERT
Dose [uM]			3	1	5	10	1.5	0.1	0.2	1.5	2.5	8	0.5	2	10	4	1	0.5	1	2.5
R (pos|selection)
ADORA3	Direct target	DrugMatrix in vitro pharmacology data	2.3789	0.254878	0.442493	0.220072	1.05617	0.188941	1.56862	1.71613	1.1573	0.719535	1.10477	0.204196	1.07833	1.09577	2.11805	1.59907	1.66518	1.32766
ATM	DDR asssociated		0.679978	0.629154	2.82588	2.6159	1.49078	0.270511	0.0303186	0.493197	0.895137	0.461112	0.707013	0.281191	0.604726	1.76336	0.459708	0.778794	0.00400085	1.77921
ATR	DDR asssociated		0.113746	0.736246	0.601314	0.808521	0.48324	0.35565	0.63699	0.000156374	0.360384	0.977943	0.00635659	0.7955	0.145439	0.0991906	0.0184894	0.125414	0.743836	0.789307
CCR1	subfamily of CCR		1.0815	0.0168159	0.845089	0.28413	0.00813182	0.214635	0.33007	1.74722	1.11888	0.517755	2.06773	0.638555	0.00841954	1.1119	1.40369	1.0201	0.908403	0.393328
CCR2	Direct target	DrugMatrix in vitro pharmacology data	0.172263	1.61685	1.0149	0.46948	0.104633	0.00188894	1.18337	1.00841	0.0322976	0.0687456	0.0992343	0.883326	1.32186	1.95012	0.459058	0.0810684	0.498256	0.477399
CCR5	subfamily of CCR		2.1062	0.334072	0.628932	0.0403911	1.09087	0.242225	0.486836	0.254231	1.76296	1.97662	1.31592	0.109747	0.631174	1.5106	0.430088	0.463858	0.0718398	0.371376
CCR9	subfamily of CCR		0.132161	0.689264	1.12286	0.206922	0.477008	0.0352455	1.29233	0.533741	0.0994035	0.259843	0.657459	0.75237	0.801893	0.581169	0.0852497	3.15758	0.190171	0.0219428
CDK7	DDR asssociated		0.253966	0.221733	0.34394	0.91743	2.17155	0.088576	0.435997	1.12991	0.652397	0.901183	0.0242328	0.0260229	1.77459	0.797757	0.0184894	0.0268814	0.983761	0.334898
CHEK1	DDR asssociated		0.62441	0.628914	0.203891	0.899871	1.02032	0.74439	0.196761	2.37976	0.545292	0.793282	0.000238928	0.77796	0.171089	1.02432	1.40935	0.130346	0.917215	0.0302068
CHEK2	DDR asssociated		1.89891	1.05101	0.00831771	0.0696318	0.613858	0.0338677	0.0524683	0.626555	0.0391726	0.175718	1.92996	0.787413	0.0512155	0.350899	0.188324	0.403546	1.23302	0.209384
PARP1	DDR asssociated		0.321381	0.493915	0.0494648	4.35408	0.314285	0.00577526	0.944163	0.259787	0.103116	2.95261	0.00452276	0.388319	1.58041	0.0386026	0.930554	0.658407	0.987374	1.01153
PARP2	DDR asssociated		1.33301	0.759825	0.686914	0.239351	0.268033	0.821887	0.5724	0.239306	0.279766	0.0196012	0.123557	0.468202	0.481763	0.0296857	0.288716	1.54983	0.424535	0.425726
PARP3	DDR asssociated		0.732007	0.148882	0.0147038	0.690561	0.1625	0.809921	0.621584	0.486343	1.42695	0.648107	0.563853	1.28036	0.909777	0.589122	0.0174258	0.619716	1.09742	0.269719
POLD1	DDR asssociated		1.19324	0.206999	0.271468	1.77793	0.325948	0.708454	1.15807	1.7223	0.634138	1.56497	0.164271	0.175399	0.297036	0.37245	0.665747	1.10833	1.78595	0.0325316
POLE	DDR asssociated		0.159856	0.824459	0.74671	0.56073	2.42154	0.16233	0.84333	0.0725167	1.48899	1.72335	0.0799184	1.11651	2.49271	5.21185e-05	0.383892	0.23066	0.624208	0.00215073
PRKDC	DDR asssociated		0.000721528	1.09438	0.23893	2.11506	0.510421	0.207125	2.31936	0.0548072	1.97642	1.32873	0.00397017	0.761201	1.58196	0.268009	0.532259	1.11781	1.50624	0.379177
PTGS1	subfamily of PTGS		2.58135	0.034883	0.107321	0.171753	0.497696	0.711572	1.04414	3.14417	0.113447	1.112	0.00162731	0.0866154	1.44085	0.0109553	1.0767	1.01592	0.535093	0.627051
PTGS2	Potential target	doi: 10.1111/j.1748-1716.2011.02257.x	0.669018	1.48222	0.0329296	0.0223587	0.602512	3.12991	1.20116	2.00233	1.61595	0.333379	0.0894396	0.0973174	0.0027753	0.421705	1.02884	1.14153	0.101505	1.00292
PTK2	DDR asssociated	Elife. 2019;8:e47327.	0.860184	0.0990869	2.16	0.0886346	1.5289	2.22482	1.13919	0.949582	1.58549	3.66442	0.127116	0.950511	0.134487	0.0177016	1.59903	0.858801	0.777674	1.35199
PTK6	subfamily of PTK		0.306168	2.11815	0.0222353	0.187715	0.220952	3.15849	1.17476	0.703444	0.239751	0.71021	0.356834	0.436045	0.705357	0.618903	0.00586769	0.503001	0.0850754	0.20362
S (neg|selection)	Contexts (NB or others cancers)
FASN	Other	Mol Med. 2011;17(7–8):635–45.	3.15849	0.756218	0.608977	0.0736421	0.397875	0.379895	0.707545	0.970576	0.0229718	0.170799	1.40438	0.00128742	0.231295	0.31653	1.17486	0.0233383	0.791263	0.835915
PIK3CA	Other	NCT02113878	0.352715	0.709498	0.0775704	0.0718347	1.30282	0.435914	1.74739	0.552889	0.142143	1.00156	0.353881	0.18966	0.418528	0.0279222	1.04756	0.478509	0.231207	0.112861
PIK3CB	Other	NCT02113878	0.0697898	1.87335	0.786668	0.288159	0.441579	2.12088	0.64643	1.92885	0.615503	0.998569	0.507337	0.286602	0.0659411	0.00337452	1.1507	0.764573	1.66728	0.164811
PIK3CD	Other	NCT02113878	0.86053	0.286157	0.523067	0.323206	1.53393	0.456888	1.08406	0.417721	0.446639	0.0648607	0.255003	0.0106748	0.276873	0.0540049	0.148222	0.2497	0.609966	0.0523948
PIK3CG	Other	NCT02113878	1.04406	0.242346	1.7487	0.191586	1.03358	1.47432	0.561205	0.168745	1.42432	0.544044	0.336327	0.118593	0.107755	1.1713	0.962096	0.984096	0.893062	0.354804
PIK3R1	Other	NCT02113878	0.413604	0.269258	1.8822	2.79466	1.92863	0.157747	0.331605	0.0178238	0.482857	1.43368	0.312623	0.94184	0.735324	0.120531	1.0836	0.0289841	0.0756432	0.00397894
PIK3R2	Other	NCT02113878	0.99285	0.106932	0.566038	0.27302	0.581997	0.699035	0.311651	0.0293789	0.435417	0.657459	1.07071	0.000243273	0.40605	0.0958148	1.2074	0.83354	0.0686235	0.950627
PIK3R3	Other	NCT02113878	0.744872	0.070147	0.443637	1.08244	0.367938	0.665144	8.68676e-05	0.370876	0.160327	0.0694636	0.590304	0.932408	0.703444	1.01209	0.732734	0.258336	0.261465	0.0471011
PIK3R5	Other	NCT02113878	0.00179299	0.826493	1.20228	0.619897	0.0806865	1.09775	0.00222493	1.34206	0.620549	0.262299	0.0104923	0.696092	0.5629	1.31149	0.111995	0.166509	0.587153	0.103843
TOP1	NB	NCT00004188, NCT00526318	0.523052	1.19854	2.06017	0.0509957	0.642637	0.624757	0.0335344	0.727648	0.0777626	0.0514648	1.15026	0.335161	0.0519785	0.918689	0.37058	0.0033964	0.810987	0.31215
TOP2A	NB	NCT00578864, NCT00526318	0.48809	0.193644	0.0929328	0.0156753	0.395904	0.905319	0.419486	0.192309	0.343547	0.261069	1.13273	0.507198	2.07845	0.00242142	1.76769	0.218611	0.820879	0.318551
TOP2B	NB	NCT00578864, NCT00526318	0.44749	0.505025	1.1351	0.00371604	0.106566	0.988049	0.630896	0.257008	0.360713	0.314697	0.0674755	0.0496059	0.0225233	0.558729	0.0304117	0.301282	0.342523	0.363532
TUBB	NB	NCT00526318, NCT00003203	0.709743	2.48004	0.261656	0.425124	0.0564461	0.478143	0.0105902	0.189828	0.693403	0.484921	2.20515	0.331046	1.85864	0.501676	0.354991	1.67826	0.661962	0.109305
TUBB1	NB	NCT00526318, NCT00003203	0.0394293	0.262187	0.12122	0.604831	1.02949	1.75367	0.119455	0.407512	0.762481	0.504872	0.0684608	1.10198	0.0915364	0.819444	0.900492	1.07563	0.0896852	0.0645734
TUBB2A	NB	NCT00526318, NCT00003203	0.380823	0.806375	1.30391	0.054822	0.0321386	0.267397	0.0488034	0.721704	0.0599818	0.676996	1.69951	0.0241548	0.583859	0.884656	2.13423	0.904343	0.12661	0.350072
TUBB2B	NB	NCT00526318, NCT00003203	3.56018	0.0437979	0.256773	0.0259537	0.266787	0.462282	1.18102	1.96305	0.210673	0.0523458	0.25335	3.15828	0.169437	0.0597476	2.23383	0.988049	0.22412	1.43536
TUBB3	NB	NCT00526318, NCT00003203	0.930147	0.261085	1.08119	0.617731	0.508975	0.796614	0.234317	1.06124	0.790271	0.0246877	0.00428585	1.0326	3.15728	0.0117488	0.0281538	1.61999	0.172024	0.459558
TUBB4A	NB	NCT00526318, NCT00003203	2.68162	1.09756	0.918581	1.89286	0.219193	0.810566	2.15084	0.336469	1.25521	0.332192	2.06868	2.04585	0.773323	0.725588	0.0222901	1.01585	0.814826	0.611739
TUBB4B	NB	NCT00526318, NCT00003203	1.19775	0.0520911	0.541559	1.5965	0.79531	1.53587	0.798794	1.20038	0.0503758	0.946307	2.39199	0.537467	1.4125	0.827047	2.45972	0.0510885	0.52981	0.0528458
TUBB6	NB	NCT00526318, NCT00003203	1.31995	1.42471	2.75699	0.974326	0.773117	1.02609	0.241436	0.0884057	0.545384	0.0205609	0.0299136	0.013282	0.377102	1.0837	0.543953	0.489254	0.938925	0.0370201
TUBB8	NB	NCT00526318, NCT00003203	0.355384	0.292123	1.14364	0.062999	0.238516	0.139608	1.69193	0.80159	0.395936	0.793282	0.569941	0.0429533	0.180246	1.11625	0.102631	0.510928	0.725704	0.0220524

## Sheet: CDDP heatmap
		MHHNB11	BE2C	NGP	SKNFI	KELLY	TGW	SKNSH	CHP212	SKNAS	GIMEN	SKES1	SKMEL2	HCT116	RH30	H293T	AC16	LCL	BJ-TERT				Ref
Dose [uM]		3	1	5	10	1.5	0.1	0.2	1.5	2.5	8	0.5	2	10	4	1	0.5	1	2.5
Gene																					R (pos|selection)
ADORA3	Direct target																					> 1.8	DrugMatrix in vitro pharmacology data
ATM	DDR asssociated																					1.4 < R < 1.8
ATR	DDR asssociated																					1.3 < R < 1.4
CCR1	subfamily of CCR
CCR2	Direct target																						DrugMatrix in vitro pharmacology data
CCR5	subfamily of CCR
CCR9	subfamily of CCR
CDK7	DDR asssociated
CHEK1	DDR asssociated
CHEK2	DDR asssociated
PARP1	DDR asssociated
PARP2	DDR asssociated
PARP3	DDR asssociated
POLD1	DDR asssociated
POLE	DDR asssociated
PRKDC	DDR asssociated
PTGS1	subfamily of PTGS
PTGS2	Potential target																						doi: 10.1111/j.1748-1716.2011.02257.x
PTK2	DDR asssociated																						Elife. 2019;8:e47327.
PTK6	subfamily of PTK
		MHHNB11	BE2C	NGP	SKNFI	KELLY	TGW	SKNSH	CHP212	SKNAS	GIMEN	SKES1	SKMEL2	HCT116	RH30	H293T	AC16	LCL	BJ-TERT
Gene	Indicattion																				S (neg|selection)
FASN	Other																					> 1.8	Mol Med. 2011;17(7–8):635–45.
PIK3CA	Other																					1.4 < R < 1.8	NCT02113878
PIK3CB	Other																					1.3 < R < 1.4	NCT02113878
PIK3CD	Other																						NCT02113878
PIK3CG	Other																						NCT02113878
PIK3R1	Other																						NCT02113878
PIK3R2	Other																						NCT02113878
PIK3R3	Other																						NCT02113878
PIK3R5	Other																						NCT02113878
TOP1	NB																						NCT00004188, NCT00526318
TOP2A	NB																						NCT00578864, NCT00526318
TOP2B	NB																						NCT00578864, NCT00526318
TUBB	NB																						NCT00526318, NCT00003203
TUBB1	NB																						NCT00526318, NCT00003203
TUBB2A	NB																						NCT00526318, NCT00003203
TUBB2B	NB																						NCT00526318, NCT00003203
TUBB3	NB																						NCT00526318, NCT00003203
TUBB4A	NB																						NCT00526318, NCT00003203
TUBB4B	NB																						NCT00526318, NCT00003203
TUBB6	NB																						NCT00526318, NCT00003203
TUBB8	NB																						NCT00526318, NCT00003203
Dose [uM]		3	1	5	10	1.5	0.1	0.2	1.5	2.5	8	0.5	2	10	4	1	0.5	1	2.5
Gene																					R (pos|selection)
ADORA3	Direct target																					> 1.8	DrugMatrix in vitro pharmacology data
ATM	DDR asssociated																					1.4 < R < 1.8
ATR	DDR asssociated																					1.3 < R < 1.4
CCR1	subfamily of CCR
CCR2	Direct target																						DrugMatrix in vitro pharmacology data
CCR5	subfamily of CCR
CCR9	subfamily of CCR
CDK7	DDR asssociated
CHEK1	DDR asssociated
CHEK2	DDR asssociated
PARP1	DDR asssociated
PARP2	DDR asssociated
PARP3	DDR asssociated
POLD1	DDR asssociated
POLE	DDR asssociated
PRKDC	DDR asssociated
PTGS1	subfamily of PTGS
PTGS2	Potential target																						doi: 10.1111/j.1748-1716.2011.02257.x
PTK2	DDR asssociated																						Elife. 2019;8:e47327.
PTK6	subfamily of PTK
Gene	Indication																				S (neg|selection)
FASN	Other																					> 1.8	Mol Med. 2011;17(7–8):635–45.
PIK3CA	Other																					1.4 < R < 1.8	NCT02113878
PIK3CB	Other																					1.3 < R < 1.4	NCT02113878
PIK3CD	Other																						NCT02113878
PIK3CG	Other																						NCT02113878
PIK3R1	Other																						NCT02113878
PIK3R2	Other																						NCT02113878
PIK3R3	Other																						NCT02113878
PIK3R5	Other																						NCT02113878
TOP1	NB																						NCT00004188, NCT00526318
TOP2A	NB																						NCT00578864, NCT00526318
TOP2B	NB																						NCT00578864, NCT00526318
TUBB	NB																						NCT00526318, NCT00003203
TUBB1	NB																						NCT00526318, NCT00003203
TUBB2A	NB																						NCT00526318, NCT00003203
TUBB2B	NB																						NCT00526318, NCT00003203
TUBB3	NB																						NCT00526318, NCT00003203
TUBB4A	NB																						NCT00526318, NCT00003203
TUBB4B	NB																						NCT00526318, NCT00003203
TUBB6	NB																						NCT00526318, NCT00003203
TUBB8	NB																						NCT00526318, NCT00003203

## Sheet: PM
Gene	NOTE	Ref	MHHNB11	BE2C	NGP	SKNFI	KELLY	TGW	SKNSH	CHP212	SKNAS	GIMEN	SKES1	SKMEL2	HCT116	RH30	H293T	AC16	LCL	BJ-TERT
Dose [uM]			1	4	0.5	2	0.15	0.08	1	1	15	5	0.02	20	20	10	4.5	7	1	20
R (pos|selection)
ATM	DDR asssociated		0.246317	0.178526	0.471315	1.79879	1.92904	0.201163	0.500891	0.389521	2.01627	1.79953	1.12168	0.0446298	0.499421	1.23594	1.08777	0.991655	0.0048608	0.179983
ATR	DDR asssociated		1.16784	1.29993	1.02128	0.724481	0.0713686	0.131844	0.961499	0.0295183	0.851274	1.06396	1.73528	0.73009	0.0477308	0.938849	0.570943	1.23949	0.0496157	0.550691
CDK7	DDR asssociated		0.574189	0.475396	0.247414	0.483756	1.83839	0.68447	0.302187	0.650859	0.313525	0.474631	0.166751	0.0717783	0.0158959	0.0111558	0.276191	0.171405	0.612325	0.499571
CHEK1	DDR asssociated		0.349003	1.72049	0.450494	0.786934	0.478901	0.240604	0.0538082	1.89076	0.49205	0.899388	0.260879	1.43985	0.111478	1.11508	1.83869	0.277234	0.79215	0.658823
CHEK2	DDR asssociated		1.43127	0.145882	0.521232	0.00697401	1.67778	0.329541	0.240174	1.63903	0.953739	0.0788183	2.68112	0.271654	0.0021551	0.699426	0.507938	0.195717	2.0302	1.14337
PARP1	DDR asssociated		0.00625084	0.131785	0.0158824	2.50226	0.173977	0.206748	0.882066	0.0273807	0.49073	0.261188	0.522184	0.216776	0.473919	0.454309	0.38637	0.620912	0.169097	0.779604
PARP2	DDR asssociated		1.07973	0.611437	1.11898	1.02335	0.0271679	0.315478	0.112551	0.512536	0.242194	0.0943606	0.310203	0.277087	0.688013	0.801893	0.0998405	1.06964	0.770216	0.960388
PARP3	DDR asssociated		0.270641	0.0231596	0.601973	0.196318	0.00918626	0.944928	0.612325	0.382318	0.370631	2.07945	0.618632	2.04515	0.194853	0.96138	0.0778093	0.00296329	0.555424	0.805513
POLD1	DDR asssociated		0.58929	0.856798	0.170208	1.94271	0.110844	1.39096	2.20515	0.268009	0.521592	0.697561	1.44511	1.80799	0.553758	0.730744	0.837914	1.18308	0.588549	0.812226
POLE	DDR asssociated		1.11651	0.143525	1.55566	1.25516	0.581367	0.410017	0.235017	0.165719	1.59015	1.59481	0.76005	1.11859	1.46742	0.00886256	1.32364	2.39245	0.0505417	0.813496
PRKDC	DDR asssociated		0.00621559	0.609188	0.0173082	0.826202	0.428419	0.0664975	1.31592	0.00681075	0.186566	1.73762	0.694069	0.960705	0.0175705	0.0294207	0.0028671	0.931851	0.628951	1.0582
PTK2	DDR asssociated		0.228126	0.0210347	1.29313	0.042867	1.37919	0.474126	1.15222	0.465301	1.24895	1.38136	0.010061	0.104445	0.047629	0.0018366	1.44064	0.658585	0.843966	1.07295
PTK6	subfamily of PTK		1.28144	0.29382	0.268387	0.489535	1.9917	2.31404	2.31534	0.313694	0.258967	1.27906	0.625949	0.0577091	0.542497	0.548582	0.0364861	0.997575	0.342877	0.216204
S (neg|selection)	Contexts (NB or others cancers)
TUBB	NB	NCT00003203, NCT00416676	0.384471	0.0217921	0.210744	0.457536	0.100026	0.167331	0.0266366	0.0166128	0.125976	1.06099	0.185599	0.671009	0.556236	0.328707	0.530708	1.2909	0.179385	0.0420337
TUBB1	NB	NCT00003203, NCT00416676	0.6631	1.81144	0.577345	0.134825	0.594842	0.0322929	0.031153	0.549874	0.247998	0.450274	0.381345	1.07931	0.0766834	1.37773	0.0278805	1.95739	0.213234	0.0540393
TUBB2A	NB	NCT00003203, NCT00416676	0.12083	0.631081	1.06348	0.217563	1.38605	0.262299	0.204481	1.06807	0.337507	1.42554	2.73053	0.27215	0.749751	0.682187	2.22363	1.51754	1.80615	0.25048
TUBB2B	NB	NCT00003203, NCT00416676	1.0974	0.628157	0.638915	0.169315	0.0522086	0.232317	0.868253	1.76266	0.104285	0.562249	0.98881	3.15828	0.329689	0.178821	1.38059	0.805902	0.821944	1.28046
TUBB3	NB	NCT00003203, NCT00416676	1.22967	1.66029	0.384039	2.17575	0.0439757	1.95585	0.677822	0.136588	0.0699072	0.66831	0.146606	0.0407725	0.0951006	0.158928	0.00749508	2.02902	1.07506	0.328781
TUBB4A	NB	NCT00003203, NCT00416676	1.28502	1.12102	0.673111	0.956834	0.262481	1.17761	0.559768	0.73838	0.438136	0.837794	0.347947	1.98397	0.669789	0.46159	0.107416	0.433091	1.29014	0.540351
TUBB4B	NB	NCT00003203, NCT00416676	1.58393	2.11815	1.38801	0.959239	1.70509	0.461665	0.543573	1.46247	0.497518	1.57321	0.490408	0.33099	0.111018	0.260546	1.98405	0.0443074	0.227796	0.00514636
TUBB6	NB	NCT00003203, NCT00416676	0.854431	0.899044	0.221407	2.37992	1.11033	1.23299	0.0305282	0.152791	0.070198	0.377092	0.090182	0.0097855	0.353685	1.1299	0.192107	0.273591	1.18539	1.39774
TUBB8	NB	NCT00003203, NCT00416676	0.560494	0.966415	0.497341	0.118855	0.768174	0.656375	0.971632	0.579137	0.869538	0.885556	0.0272234	0.112726	0.286451	2.15142	0.196181	0.644951	0.321901	0.786721
																No R
									No S		No S				No S

## Sheet: PM heatmap
Dose [uM]		1	4	0.5	2	0.15	0.08	1	1	15	5	0.02	20	20	10	4.5	7	1	20
Gene																					R (pos|selection)
ATM	DDR asssociated																					> 1.8
ATR	DDR asssociated																					1.4 < R < 1.8
CDK7	DDR asssociated																					1.3 < R < 1.4
CHEK1	DDR asssociated
CHEK2	DDR asssociated
PARP1	DDR asssociated
PARP2	DDR asssociated
PARP3	DDR asssociated
POLD1	DDR asssociated
POLE	DDR asssociated
PRKDC	DDR asssociated
PTK2	DDR asssociated
PTK6	subfamily of PTK
Gene	Indication																				S (neg|selection)
TUBB	NB																					> 1.8	NCT00003203, NCT00416676
TUBB1	NB																					1.4 < R < 1.8	NCT00003203, NCT00416676
TUBB2A	NB																					1.3 < R < 1.4	NCT00003203, NCT00416676
TUBB2B	NB																						NCT00003203, NCT00416676
TUBB3	NB																						NCT00003203, NCT00416676
TUBB4A	NB																						NCT00003203, NCT00416676
TUBB4B	NB																						NCT00003203, NCT00416676
TUBB6	NB																						NCT00003203, NCT00416676
TUBB8	NB																						NCT00003203, NCT00416676

## Sheet: Doxorubicin
Gene	NOTE	Ref	MHHNB11	BE2C	NGP	SKNFI	KELLY	TGW	SKNSH	CHP212	SKNAS	GIMEN	SKES1	SKMEL2	HCT116	RH30	H293T	AC16	LCL	BJ-TERT
Dose [uM] (nM)			(8)	0.15	0.015	1	(5)	0.05	0.08	0.01	0.1	0.015	(3)	0.03	0.04	(4)	(5)	0.03	(1)	0.025
R (pos|selection)
FYN	associated target	DrugMatrix in vitro pharmacology data	0.0115659	0.0790319	0.413818	0.579797	0.398897	1.5947	0.727833	0.587842	0.0295415	0.0747859	0.432809	0.71108	1.49217	0.528254	0.0741879	0.0495232	2.23453	1.01051
HTR4	associated target	DrugMatrix in vitro pharmacology data	0.355394	0.198157	0.10502	0.557708	0.171237	0.834281	0.960665	0.770523	0.525012	0.545872	2.62509	0.200749	0.0379054	0.725311	1.56274	0.0480945	0.232696	1.95319
MMP1	subfamily of associated target	DrugMatrix in vitro pharmacology data	1.58494	1.23373	1.44015	0.0278249	0.384145	0.500891	0.359538	0.642599	0.347686	0.178238	0.581682	0.0111825	1.15143	0.0078664	1.21064	0.449808	0.614161	0.0310876
MMP13	subfamily of associated target		0.648262	0.689434	0.0779236	0.737146	0.371887	0.557693	1.92405	0.0272789	0.67776	0.557066	1.04204	0.184529	0.375316	0.635881	0.568974	0.0141157	0.227539	0.77653
MMP7	subfamily of associated target		0.0750956	0.263946	0.752936	0.162386	0.253335	1.61259	0.500643	2.01392	0.0368877	1.01634	0.071169	0.0406247	0.458096	2.1732	0.651053	2.08443	0.242543	0.776193
MMP8	subfamily of associated target		0.845181	0.44721	0.212277	0.436756	0.226243	0.117925	0.299798	0.904831	0.044885	0.0106169	0.539283	0.218812	1.48634	0.481144	0.14955	0.628028	1.12874	1.03767
RORC	potentail target	ChEMBL: CHEMBL53463	0.521982	1.31278	0.486836	0.743282	1.31959	0.070622	1.7837	0.214571	1.98347	0.0249498	0.422359	0.145269	0.0855511	0.471572	1.78275	1.15298	2.04263	0.475838
TOP1	associated target	DrugMatrix in vitro pharmacology data	0.130985	0.0382847	0.216518	0.0860008	0.544683	0.00303763	0.666029	1.18298	0.0675212	2.20505	1.00752	1.5338	0.00963006	1.5946	0.0580515	0.783702	0.190555	0.687632
TOP1MT			0.0406819	0.486276	0.294247	1.06231	2.72175	0.226484	0.763992	0.42206	1.10843	2.31394	1.07054	0.000795487	0.363412	2.31394	0.512254	0.176265	1.05026	0.299513
TOP2A	Direct target		0.601019	1.54049	2.26907	2.96505	1.36267	0.861539	1.30381	1.12663	0.637103	0.447064	0.650198	1.529	0.43479	0.71146	1.57209	2.37391	0.37924	0.865186
TOP2B	Direct target		0.354234	0.595765	0.738809	4.779	0.377941	0.17907	4.11273	1.67009	0.591607	0.315065	0.382675	0.324103	2.45852	1.277	0.798002	1.17539	0.722345	2.52839
S (neg|selection)	Contexts (NB or others cancers)
EGFR	other	Br. J. Cancer 109(5), 1214–1222 (2013)	1.99896	0.633558	0.766319	0.710701	0.151318	1.5947	0.992124	0.76025	1.92933	0.387417	0.706925	0.269331	0.479647	0.177538	0.0320731	0.0800699	0.241967	0.822579
RARA	other	Chemico-Biological Interactions (2018) 285:69-75	0.363622	1.03554	0.455721	0.271078	0.207307	1.86845	1.54523	0.0599071	0.351464	1.13055	1.14617	1.30106	2.40294	4.40691	1.1387	0.688437	0.071297	0.0196284
RARB	other		3.01718	0.0960098	0.0296578	0.835082	0.402371	1.00853	0.0857309	0.511873	0.056278	0.0316198	1.57199	2.11835	0.190952	0.200088	0.933339	0.124441	0.859084	0.464453
RARG	other		0.0298206	0.277374	0.219539	1.37901	0.709387	0.492995	1.95672	2.10773	1.13394	1.05734	0.0810318	1.08364	0.488919	0.496659	0.597721	0.276191	2.75728	0.950511
RXRA	other		0.252884	0.0946521	0.204162	0.52272	2.64766	1.04488	0.768658	2.00619	0.871665	0.300761	1.13836	0.103088	0.00988323	0.808829	0.913961	0.798658	0.329309	0.157378
RXRB	other		0.759176	1.10067	0.841125	0.954951	0.36189	0.7777	1.24931	0.0355801	1.44005	0.274554	1.82652	1.35427	0.137207	2.20853	0.643936	0.0951114	0.121093	0.33181
RXRG	other		0.635881	2.63103	2.19944	0.452742	2.18966	0.970941	0.165783	0.64474	0.729624	1.17253	1.21229	0.261227	0.955343	1.6438	0.196953	0.208478	3.44551	0.531018
TUBB		NCT04980222	0.866844	0.655706	1.39001	0.310265	0.430369	0.0507076	0.0336846	0.0199421	0.00576646	1.41353	0.976418	0.483372	3.2368	0.0200103	0.213838	1.3418	0.999566	0.588061
TUBB1			0.283171	1.6994	0.194554	0.707611	1.2077	1.63168	0.041699	0.0152207	0.384955	0.1869	0.238997	1.36223	0.36189	0.497764	0.394792	1.86059	0.313471	0.0469026
TUBB2A			0.183116	0.132326	0.614572	0.209075	0.52298	0.656375	0.315253	0.308035	0.563329	0.584459	0.637348	0.0108974	0.25862	0.777336	2.16371	0.11356	0.513612	0.669525
TUBB2B			3.09826	0.328494	0.128404	0.111074	0.545552	0.164741	1.44034	0.598962	0.370264	0.00567845	0.293368	3.15849	0.349217	0.827485	2.35624	1.96533	0.711907	0.418528
TUBB3			0.659437	0.808829	0.34728	2.05191	0.248067	1.41765	0.0642107	1.14957	0.0995619	0.0261289	0.19164	2.46002	0.54952	0.0916115	0.031083	0.487716	0.648416	0.102197
TUBB4A			1.0326	1.10467	0.80936	0.990464	0.890725	2.16459	0.0866101	0.409961	2.22377	0.565303	0.647663	0.872312	0.079741	0.00608345	0.584459	0.297526	0.537872	0.14741
TUBB4B			0.0275102	0.397853	0.126081	0.481921	0.649151	0.0573274	0.107711	1.21424	0.236624	0.92449	0.619734	0.597034	0.126226	0.696826	1.69951	0.173258	0.543421	0.305834
TUBB6			0.100919	0.675532	0.174035	1.59688	1.63562	0.6951	0.0556703	0.129081	0.0523654	0.360354	0.00736255	0.753206	0.829562	1.08366	0.0298485	0.542618	0.898116	0.579203
TUBB8			0.661285	1.11927	1.28099	0.575265	1.8375	0.0790996	1.36232	0.282329	0.0421534	0.337752	0.274358	0.0261751	1.69951	0.977943	0.683757	0.797103	0.260483	0.898941

## Sheet: Doxorubicin heatmap
	Dose [uM] (nM)		-8	0.15	0.015	1	-5	0.05	0.08	0.01	0.1	0.015	-3	0.03	0.04	-4	-5	0.03	-1	0.025
	Gene																					R (pos|selection)
	FYN	associated target																					> 1.8	DrugMatrix in vitro pharmacology data
	HTR4	associated target																					1.4 < R < 1.8	DrugMatrix in vitro pharmacology data
	MMP1	associated target																					1.3 < R < 1.4	DrugMatrix in vitro pharmacology data
	MMP13	associated target
	MMP7	associated target
	MMP8	associated target
	RORC	potentail target																						ChEMBL: CHEMBL53463
	TOP1	associated target																						DrugMatrix in vitro pharmacology data
	TOP1MT
	TOP2A	Direct target
	TOP2B	Direct target
	Gene	Indication																				S (neg|selection)
	EGFR	other																					> 1.8	Br. J. Cancer 109(5), 1214–1222 (2013)
	RARA	other																					1.4 < R < 1.8	Chemico-Biological Interactions (2018) 285:69-75
	RARB	other																					1.3 < R < 1.4
	RARG	other
	RXRA	other
	RXRB	other
	RXRG	other
	TUBB	other																						NCT04980222
	TUBB1	other
	TUBB2A	other
	TUBB2B	other
	TUBB3	other
	TUBB4A	other
	TUBB4B	other
	TUBB6	other
	TUBB8	other

## Sheet: Etoposide
Gene	NOTE	Ref	MHHNB11	BE2C	NGP	SKNFI	KELLY	TGW	SKNSH	CHP212	SKNAS	GIMEN	SKES1	SKMEL2	HCT116	RH30	H293T	AC16	LCL	BJ-TERT
Dose [uM] (nM)			0.2	6	0.2	13	0.3	0.25	0.4	0.04	1	1	(3)	0.6	0.25	0.1	0.1	0.1	0.03	2
R (pos|selection)
TOP1	associated target		0.353469	0.449564	0.186366	0.515017	1.17226	0.121863	0.330683	0.466953	0.0268721	3.15839	2.63586	0.118627	0.204989	1.07031	0.00498818	0.777804	1.27212	0.76218
TOP1MT			0.282729	0.130721	0.235951	0.276733	0.926355	0.734451	0.639085	0.845972	0.147038	1.24961	2.07308	1.12285	0.0497082	0.398929	1.64576	0.547524	0.402766	1.14077
TOP2A	Direct target		0.40966	2.68141	0.992551	2.83845	0.0374697	0.772576	2.45942	2.77708	0.681519	1.16662	0.74439	2.45942	0.0667405	3.50336	2.31404	2.06068	0.754586	0.700536
TOP2B	Direct target		1.01808	0.36189	0.072835	1.1141	0.0686896	0.0254607	3.01163	0.0570301	0.592915	0.0248578	0.99805	0.957779	1.74247	0.67508	0.128929	2.21026	0.346296	2.05926
S (neg|selection)	Contexts (NB or others cancers)
RARA	other	Chemico-Biological Interactions (2018) 285:69-75, Cancer Res (2007) 67 (9_Supplement): 525.	0.12083	2.21537	0.758877	0.249191	1.3217	0.271184	0.590608	0.32697	0.00318635	0.728182	1.55023	0.659873	1.22925	2.41403	0.214528	0.77124	1.90721	1.25939
RARB	other		0.588464	0.0483468	0.590101	2.16191	1.47263	1.3807	0.698493	0.131309	0.822954	0.068039	0.00364158	1.14977	0.13152	0.26568	1.12413	0.0419142	0.257841	0.302736
RARG	other		0.0836935	0.448599	2.01451	1.09639	0.216704	0.563821	2.35857	0.73311	1.67009	1.11432	0.975966	0.636708	0.0515919	0.059623	2.39351	0.451083	2.75669	0.219236
RXRA	other		0.763286	0.592049	0.154592	0.297182	1.64229	0.684765	1.2699	0.92753	1.83797	0.21044	0.0598921	0.455721	0.569731	0.0334406	0.966536	0.0486382	0.272426	1.62157
RXRB	other		0.322585	0.58838	0.135151	0.853252	0.693682	1.39492	0.450114	0.379416	0.0922824	0.559075	1.11161	0.620549	0.17049	1.59054	0.560494	0.244239	0.155753	0.60326
RXRG	other		0.040887	0.765129	1.34021	0.325525	1.86617	0.623095	0.436388	0.340902	1.22001	0.647895	0.158103	0.454309	1.08273	1.0082	0.660668	0.0292488	2.2382	0.653569
TUBB	other	Thorax 1989;44:215-219, NCT00003935	2.20515	0.0340414	0.665446	0.182461	0.399343	0.699513	0.0119675	0.219186	0.491363	0.801893	0.676088	0.00898669	2.31294	0.0644172	0.219143	1.29037	1.08187	0.0103945
TUBB1	other		0.0931641	0.604726	0.0545905	0.917538	1.63803	0.7199	0.0572679	0.200315	0.437505	0.534692	0.0892636	0.00778238	0.211619	0.754142	1.34612	1.17352	0.0244579	0.695639
TUBB2A	other		1.32364	0.211825	1.30371	0.604132	0.432821	0.181682	0.0388305	1.04097	0.0489881	0.425876	1.65281	0.749678	1.0181	0.475396	3.84509	1.99701	0.755624	0.00456665
TUBB2B	other		0.967341	0.00636541	0.0298857	0.367057	0.186199	0.259961	0.282255	0.162639	0.131197	0.05496	0.0982421	2.60664	0.250411	0.0245498	0.809752	1.37121	0.514719	1.16555
TUBB3	other		3.15839	0.2718	0.84863	2.04883	0.0829148	0.924453	0.344862	0.24926	0.386613	0.229384	0.0334359	0.0566094	0.85555	0.0187569	0.0184169	1.39403	1.05083	0.19382
TUBB4A	other		2.45601	1.23942	0.823243	1.50082	0.791774	2.29797	1.15184	0.44182	0.234548	0.018195	0.927493	0.272467	0.240884	0.110463	0.126342	1.43655	0.785951	0.188257
TUBB4B	other		0.217535	0.560399	0.892315	1.2667	0.687971	0.33645	0.0517387	2.12254	0.382979	0.202469	2.0689	0.546254	0.598617	1.56468	0.306519	0.0645582	0.601817	0.433527
TUBB6	other		0.553851	1.4711	0.312739	1.729	0.275904	1.80894	0.0103455	0.38214	1.18298	0.0299136	0.0236454	0.80936	0.133949	1.6707	0.125321	2.11586	0.183421	0.385767
TUBB8	other		1.47422	0.918689	0.350918	0.02745	0.0990869	0.165681	0.776972	0.71575	1.38973	0.144753	1.0664	0.225936	0.102824	1.57349	0.798958	0.2497	0.718172	0.527595
					No R		No R	No R			No R								No R
												No S

## Sheet: Etoposide heatmap
	Dose [uM] (nM)		0.2	6	0.2	13	0.3	0.25	0.4	0.04	1	1	-3	0.6	0.25	0.1	0.1	0.1	0.03	2
	Gene																					R (pos|selection)
	TOP1	associated target																					> 1.8
	TOP1MT																						1.4 < R < 1.8
	TOP2A	Direct target																					1.3 < R < 1.4
	TOP2B	Direct target
	Gene	Indication																				S (neg|selection)
	RARA	other																					> 1.8	Chemico-Biological Interactions (2018) 285:69-75
	RARB	other																					1.4 < R < 1.8	Cancer Res (2007) 67 (9_Supplement): 525
	RARG	other																					1.3 < R < 1.4
	RXRA	other
	RXRB	other
	RXRG	other
	TUBB	other																						Thorax 1989;44:215-219, NCT00003935
	TUBB1	other
	TUBB2A	other
	TUBB2B	other
	TUBB3	other
	TUBB4A	other
	TUBB4B	other
	TUBB6	other
	TUBB8	other

## Sheet: Topotecan
Gene	NOTE	Ref	MHHNB11	BE2C	NGP	SKNFI	KELLY	TGW	SKNSH	CHP212	SKNAS	GIMEN	SKES1	SKMEL2	HCT116	RH30	H293T	AC16	LCL	BJ-TERT
Dose [uM] (nM)			0.01	0.05	0.05	0.5	(10)	(5)	0.02	0.04	0.15	0.2	(1.5)	0.015	0.3	0.01	0.02	(5)	(5)	0.3
R (pos|selection)
TOP1	Direct target		0.404912	0.0136404	1.76392	1.92281	1.08204	1.13462	5.12376	2.44249	0.652319	3.15828	2.17235	2.50404	1.79953	3.51963	3.95386	0.8789	0.834103	0.354421
TOP1MT	associated target		0.704785	0.048109	0.0184623	0.292549	0.4553	0.816189	0.505804	1.65655	0.13373	1.53009	0.612272	0.573212	0.44044	0.835617	0.183116	0.0150543	0.291146	0.770165
TOP2A	associated target		1.14635	0.440884	4.78547	3.60762	1.31269	0.051279	1.24911	2.45902	0.330534	1.18983	1.15797	1.17398	0.36173	1.97831	2.45982	3.58875	0.814543	2.22735
TOP2B	associated target		1.48141	0.600361	0.0246279	1.40658	0.0404769	0.158071	1.61809	0.524852	0.365049	0.00373794	0.274431	0.0606455	2.84845	0.456255	0.435938	0.865122	0.357664	0.0513915
S (neg|selection)	Contexts (NB or others cancers)
PARP1	other	NCT00553189, NCT05295589	0.65906	0.00715057	0.643802	0.234943	4.88207	4.36334	0.045309	0.246455	1.32056	0.493143	0.701562	2.33456	0.121984	3.23498	2.76736	3.16136	2.40325	2.15194
PARP2	other		0.0186164	0.815678	0.055779	0.859209	0.381032	0.0343186	2.18732	0.0279268	0.295112	0.848998	2.45952	1.75875	0.0251937	1.52847	0.817443	1.03192	0.0847216	0.340302
PARP3	other		0.0302534	2.14766	0.244384	1.01968	0.68154	0.51207	0.236213	0.808884	0.146253	0.186292	0.0209709	1.08364	0.00108274	0.25649	0.457997	0.459495	0.598444	0.598531
RARA	other	Xu et al. BMC Cancer (2016) 16:2 DOI 10.1186/s12885-015-2010-6	0.134547	0.497955	0.00423322	0.548736	0.938811	2.47075	1.57161	0.242202	0.0865252	0.22187	1.19432	0.12665	0.187869	1.9307	1.07695	0.692675	0.64024	1.06511
RARB	other		1.80429	0.888301	0.262299	0.413581	1.063	0.227678	0.981216	0.37	1.4566	0.168649	0.0545905	2.04605	0.0202468	0.529913	0.199441	0.321573	1.43161	0.300787
RARG	other		1.00939	2.22787	0.841577	1.21878	0.185074	0.66831	2.04545	0.854369	0.578297	0.928892	1.5288	1.84527	0.690966	0.0353492	0.876148	0.358764	2.00529	0.800026
RXRA	other		0.0369729	0.337101	0.0862126	0.512579	2.40602	1.16672	0.277761	0.284481	1.20097	0.187327	0.0203833	0.279783	0.644951	0.00981215	1.53009	0.44056	0.134618	0.703357
RXRB	other		0.0820798	0.016843	0.0732975	0.740836	0.37643	0.310949	1.73131	0.395385	0.912787	0.250024	0.770907	0.64176	0.502752	0.523937	0.842785	0.19488	0.00605262	0.277786
RXRG	other		0.0538082	3.16256	2.46415	0.867036	0.0974587	0.469493	0.146253	0.752567	1.11329	0.309016	0.0710514	0.156786	1.47313	0.0262489	0.529987	0.941764	2.11483	1.09432
TUBB	other	Cancer (2012) 118(22): 5663–5670.	0.95546	0.729065	0	0.0356508	0.0158149	0.568299	0.0011437	0.352431	0.0452077	1.19992	0.177721	0.0373277	2.15842	0.0895784	0.44721	2.68698	0.66027	0.11218
TUBB1	other		0.338841	2.15478	0.295481	0.647354	1.0201	1.84937	0.285402	0.105894	0.927383	0.897429	0.232243	0.702021	0.148619	1.93618	0.281291	0.803492	0.0327235	0.379427
TUBB2A	other		0.823619	0.316053	3.90184	0.118946	0.618271	0.0731895	0.428745	0.756664	0.151103	0.241202	1.38488	0.57682	1.2319	0.496659	1.01623	1.38074	1.08872	0.00799024
TUBB2B	other		1.63509	0.243387	0.0933579	0.238177	0.0523017	0.140459	0.795717	1.36595	0.0664469	0.0158149	0.722345	3.15849	0.29335	0.389116	1.03864	0.334316	0.0596778	1.01762
TUBB3	other		0.184316	0.363011	0.0892582	1.25057	0.00701373	1.72047	0.257424	0.735513	0.406537	0.0590007	0.0611602	0.475526	0.840162	0.1641	0.0231092	0.908685	1.33671	0.755204
TUBB4A	other		0.586482	2.04575	1.58235	0.975555	1.05033	1.47003	0.128538	0.373619	0.711706	0.494687	0.252542	1.24971	0.676521	0.216325	0.609931	0.947498	1.30075	0.00397894
TUBB4B	other		0.730114	0.393855	0.00662991	1.07898	1.40591	0.0270293	0.456379	0.0207249	0.586214	1.83467	1.59865	0.234279	0.743763	1.16174	0.351728	1.02221	0.101001	0.0175885
TUBB6	other		0.0196012	0.641913	0.257778	1.16955	0.33744	0.722804	0.033633	0.156207	0.434294	0.0776119	0.129766	0.412154	0.474553	2.20058	0.192458	0.211952	0.738357	2.28266
TUBB8	other		1.15836	0.996066	0.0170823	0.552702	0.0745023	0.404779	1.52969	0.275552	0.0596031	0.194445	0.632886	0.0140304	0.142969	2.25323	0.168303	0.238132	0.0492604	0.00184532
				No R				No R			No R								No R
						No S

[truncated: 7 more sheets: Topotecan heatmap, Vincristine, Vincristine heatmap, ATRA, ATRA heatmap, JQAD1, JQAD1 heatmap]
