# Supplementary material for: A CRISPR-drug perturbational map for identifying compounds to combine with commonly used chemotherapeutics
Source: Nat Commun. 2023 Nov 13;14:7332. doi: 10.1038/s41467-023-43134-0 (PMC10643606; doi:10.1038/s41467-023-43134-0)
Supplement: Supplementary file 8 — Supplementary Data 7 [file 41467_2023_43134_MOESM8_ESM.xlsx]

## Sheet: Table info
Supplementary Data. Table 7
	This data contain gene set analysis data (analyzed by the joint model described in Methods) of 1) mSigDb Hallmark gene sets (first 9 tabs), 2) gene family (next 9 tabs), and 3) genes targeted by the same drug (last 9 tabs)
	Tab title		Contents in each tab
Hallmark
	Hallmark DNA damaging agents		Hallmark	Hallmark gene sets
	JQAD1		geneFamPs	P values in gene set
	Cisplatin		pAdj	adjusted P value
	Doxorubicin		medianDiff	Median difference between non targeting controls and genes in the gene set, a negative number implies knockout of genes in that gene set causes drug resistance.
	Etoposide		genesInGeneset	List of screened genes belonging to this gene set
	PM	Phosphoramide mustard
	Retinoic-acid
	Topotecan
	Vincristine
Gene family
	Gene family DNA damaing agents		gene	Name of genes
	JQAD1 (2)		geneFamPs	P values in gene set
	Cisplatin (2)		pAdj	adjusted P value
	Doxorubicin (2)		medianDiff	Median difference between non targeting controls and genes in the gene set, a negative number implies knockout of genes in that gene set causes drug resistance.
	Etoposide (2)		genesInGeneset	List of screened genes belonging to this gene set
	PM (2)	Phosphoramide mustard
	Retinoic-acid (2)
	Topotecan (2)
	Vincristine (2)
Genes targeted by the same drug
	Drugs DNA damaging agents		Drug	Name of drugs
	JQAD1 (3)		geneFamPs	P values in gene set
	Cisplatin (3)		pAdj	adjusted P value
	Doxorubicin (3)		medianDiff	Median difference between non targeting controls and genes in the gene set, a negative number implies knockout of genes in that gene set causes drug resistance.
	Etoposide (3)		genesInGeneset	List of screened genes belonging to this gene set
	PM (3)	Phosphoramide mustard
	Retinoic-acid (3)
	Topotecan (3)
	Vincristine (3)

## Sheet: Hallmark DNA damaging agents
Hallmark	geneFamPs	pAdj	medianDiff	genesInGeneset
HALLMARK_G2M_CHECKPOINT	9.23614e-05	0.00443335	-0.0600981	AURKA TOP2A PLK1 TTK AURKB CDK1 PLK4 CHEK1 EZH2 CDC7 TOP1 ABL1 ODC1 MAPK14 MYC CDK4 POLE
HALLMARK_OXIDATIVE_PHOSPHORYLATION	0.00148279	0.029676	-0.0319361	NDUFS3 NDUFS2 NDUFA9 NDUFS4 NDUFS1 NDUFA2 NDUFS8 NDUFS7 NDUFV1 NDUFA1 NDUFA6 NDUFAB1 NDUFB6 NDUFB3 NDUFB8 NDUFB5 NDUFA4 NDUFB1 NDUFS6 NDUFA7 NDUFV2 NDUFC1 NDUFA5 NDUFA8 NDUFB7 IDH2 NDUFA3 NDUFB2 MAOB NDUFB4 IDH1 NDUFC2
HALLMARK_MYC_TARGETS_V2	0.00185475	0.029676	-0.108555	NDUFAF4 MYC PLK4 PLK1 CDK4
HALLMARK_PROTEIN_SECRETION	0.00478439	0.0496469	-0.0701031	EGFR ATP1A1 MAPK1 ABCA1
HALLMARK_E2F_TARGETS	0.00517156	0.0496469	-0.0508921	AURKA DNMT1 PLK4 POLE CDK1 TOP2A RRM2 EZH2 CHEK1 PLK1 AURKB POLD1 PRKDC CHEK2 MYC TUBB CDK4 WEE1
HALLMARK_ADIPOGENESIS	0.0235562	0.18845	-0.0311273	PPARG IDH1 PIM3 NDUFAB1 GPD2 ALDH2 NDUFA5 ARAF PTGER3 ABCA1 NDUFS3 NDUFB7
HALLMARK_ESTROGEN_RESPONSE_EARLY	0.0393221	0.269638	-0.0192243	CA12 PGR RET SCNN1A ABAT BCL2 RARA UGCG MYC FRK JAK2 IGF1R AR TUBB2B FASN
HALLMARK_PI3K_AKT_MTOR_SIGNALING	0.0513909	0.276869	-0.0348478	MAPK8 PIK3R3 MAPK9 AKT1 MAPK1 GSK3B RAF1 CDK4 CDK1 CDK2 PRKCB EGFR MAPK10 LCK CXCR4 PAK4
HALLMARK_GLYCOLYSIS	0.051913	0.276869	-0.0420125	EGFR CXCR4 ADORA2B MET CDK1 SRD5A3 AURKA IDH1 NDUFV3 CACNA1H
HALLMARK_P53_PATHWAY	0.071592	0.335434	-0.0319368	MDM2 ADA ABAT VDR EPHA2 HDAC3 RXRA F2R
HALLMARK_NOTCH_SIGNALING	0.0799877	0.335434	-0.050131	PPARD KAT2A PRKCA
HALLMARK_HYPOXIA	0.0838584	0.335434	-0.0208063	GAA EGFR ADORA2B NR3C1 CA12 PIM1 PRKCA CXCR4 BCL2 MAP3K1
HALLMARK_MITOTIC_SPINDLE	0.108319	0.399948	-0.027779	TTK PLK1 TOP2A MAP3K11 ABL1 BCR CDK1 AURKA HDAC6 ROCK1
HALLMARK_SPERMATOGENESIS	0.125942	0.431802	-0.023247	AURKA MTOR EZH2 BRAF MTNR1A TTK CHRM4 NPY5R CDK1 PARP2 ACE CFTR
HALLMARK_HEDGEHOG_SIGNALING	0.153555	0.491375	-0.0201216	CDK6 PLG ACHE
HALLMARK_REACTIVE_OXYGEN_SPECIES_PATHWAY	0.247119	0.668784	-0.0456876	GSR TXNRD1 NDUFB4 NDUFA6 NDUFS2
HALLMARK_WNT_BETA_CATENIN_SIGNALING	0.249673	0.668784	-0.0502512	MYC KAT2A HDAC2 PPARD HDAC5 HDAC11
HALLMARK_TNFA_SIGNALING_VIA_NFKB	0.254199	0.668784	-0.0237272	PTGS2 PTGER4 MYC SGK1 MCL1 TUBB2A PDE4B ABCA1
HALLMARK_ANDROGEN_RESPONSE	0.275732	0.668784	-0.0562176	HMGCR GSR SGK1 CDK6 AKT1
HALLMARK_MYC_TARGETS_V1	0.27866	0.668784	-0.0122033	MYC CDK4 HDAC2 CDK2 ODC1 RRM1 NDUFAB1 SRPK1 TYMS IMPDH2
HALLMARK_ESTROGEN_RESPONSE_LATE	0.334664	0.764945	-0.0142149	CA12 PGR RET SCNN1A JAK2 BCL2 CA2 FRK SLC29A1 FGFR3 SGK1 JAK1 IDH2 PTGER3 PLK4 TH TOP2A
HALLMARK_BILE_ACID_METABOLISM	0.370647	0.793293	0.0143474	NR1H4 IDH1 NR3C2 DIO1 RXRA SLC29A1 LCK ABCA1 RXRG AR IDH2
HALLMARK_APICAL_SURFACE	0.385382	0.793293	-0.0221572	EPHB4 LYN SLC22A12
HALLMARK_PANCREAS_BETA_CELLS	0.396646	0.793293	0.0195603	ABCC8 AKT3 DPP4 VDR
HALLMARK_INFLAMMATORY_RESPONSE	0.447142	0.82115	0.01039	PTGER4 OPRK1 LYN BDKRB1 HRH1 PTGIR CALCRL ADORA2B PTGER2 MYC GABBR1 P2RX7 ABCA1 TACR1 LCK KCNJ2 KCNA3 AXL PDE4B MET RAF1 ITGB3 C5AR1 TACR3 PIK3R5
HALLMARK_INTERFERON_GAMMA_RESPONSE	0.470839	0.82115	-0.0216587	PTGS2 JAK2 PDE4B PIM1
HALLMARK_CHOLESTEROL_HOMEOSTASIS	0.479001	0.82115	-0.0304689	FDPS HMGCR FASN AVPR1A PPARG
HALLMARK_APOPTOSIS	0.479004	0.82115	-0.016194	MCL1 F2R PDGFRB CDK2 PTK2 PLAT ROCK1 WEE1 RARA GSR BCL2L1 F2 TOP2A ERBB3 ERBB2 AVPR1A
HALLMARK_TGF_BETA_SIGNALING	0.507938	0.822536	-0.0176982	FKBP1A CDK9 HDAC1
HALLMARK_ANGIOGENESIS	0.526977	0.822536	-0.0211758	FGFR1 KCNJ8 PTK2
HALLMARK_MYOGENESIS	0.531221	0.822536	0.0273878	RYR1 CHRNB1 CHRNA1 KCNH1 CACNA1H GAA BDKRB2 KCNH2 AKT2 ACHE CHRNG HDAC5 ERBB3 FDPS EPHB3
HALLMARK_PEROXISOME	0.564452	0.846678	0.0132539	IDH1 DIO1 ABCC8 IDH2 FDPS CDK7 RXRG TOP2A CACNA1B ESR2
HALLMARK_HEME_METABOLISM	0.613102	0.88141	-0.0119441	CA1 CA2 TOP1 NR3C1 TYR
HALLMARK_KRAS_SIGNALING_DN	0.64315	0.88141	-0.0107574	FGFR3 PDE6B SCN10A HTR1D SLC6A3 THRB RYR1 PTGFR SLC12A3 CHRNG KCNQ2 KCND1 CACNA1F EPHA5 ADRA2C HTR1B SGK1 ATP4A
HALLMARK_EPITHELIAL_MESENCHYMAL_TRANSITION	0.648333	0.88141	-0.0240787	ITGB3 MMP1 PDGFRB
HALLMARK_UV_RESPONSE_DN	0.661057	0.88141	-0.00624541	MET AKT3 NR3C1 PPARG MYC PRKCA PRKCE RXRA FYN PIK3R3 ERBB2 CDK13 ADORA2B KCNMA1 IGF1R PDGFRB PTGFR MAPK14 ITGB3 SCN8A KIT PIK3CD
HALLMARK_FATTY_ACID_METABOLISM	0.695173	0.901846	-0.000961424	IDH1 CA2 CA4 ADH1C MAOA GPD2 FASN PPARA ODC1 CA6
HALLMARK_XENOBIOTIC_METABOLISM	0.764925	0.938641	0.00161469	ADH1C IDH1 COMT MAOA ALDH2 CA2 PLG GSR XDH PPARD ESR1 DDC TYR EPHA2 GART CYP17A1 F10
HALLMARK_IL6_JAK_STAT3_SIGNALING	0.767668	0.938641	0.00363041	TYK2 ITGB3 ACVRL1 PIM1 PIK3R5 CCR1
HALLMARK_ALLOGRAFT_REJECTION	0.7822	0.938641	-0.00184792	LYN LCK CCR5 HDAC9 JAK2 CCR2 EGFR ITK F2 PRKCG ACHE F2R PRKCB CCR1 AKT1 IKBKB FGR
HALLMARK_COMPLEMENT	0.823397	0.963978	-0.00511606	MMP13 PLG DPP4 F10 F2 GPD2 CA2 PLAT PIK3CA LCK LYN PRKCD SRC FYN JAK2 PIM1 MMP8 PIK3R5 RAF1 ADRA2B PIK3CG
HALLMARK_UV_RESPONSE_UP	0.856082	0.972821	-0.000944166	LYN RXRB CLCN2 RET PPAT HTR7 SIGMAR1 PARP2 KCNH2 MAOA NTRK3 PRKACA PRKCD CDK2 CA2 TACR3
HALLMARK_APICAL_JUNCTION	0.904252	0.972821	-0.00536854	PTK2 AKT2 SRC MAPK14 ATP1A3 ADRA1B SYK MAPK11 PIK3CB EGFR PIK3R3 KCNH2 CDK8 AKT3
HALLMARK_KRAS_SIGNALING_UP	0.91769	0.972821	0.00960253	AKT2 GABRA3 FLT4 NR1H4 ACE PLAT ANO1 HDAC9 KCNN4 PTGS2 CA2 EPHB2 MAP3K1 CXCR4 MYCN
HALLMARK_COAGULATION	0.944871	0.972821	-0.000575692	F2 F10 PLG MMP1 MMP8 PLAT ITGB3 DPP4 FYN MMP7
HALLMARK_DNA_REPAIR	0.947718	0.972821	0.00265088	POLD1 PDE4B ADA IMPDH2 PDE6G TYMS POLA1
HALLMARK_MTORC1_SIGNALING	0.952554	0.972821	0.0137703	IDH1 AURKA HMGCR DHFR TXNRD1 PIK3R3 RRM2 PSMB5 PLK1 GSK3B CXCR4 GSR SRD5A1
HALLMARK_IL2_STAT5_SIGNALING	0.994725	0.994725	-0.00749426	PIM1 PTGER2 BCL2L1 MYC TLR7 MAPKAPK2 BCL2 ODC1 IGF1R PRKCH CA2 GUCY1B1 SCN9A
HALLMARK_INTERFERON_ALPHA_RESPONSE	NA	NA	NA	NA
HALLMARK_UNFOLDED_PROTEIN_RESPONSE	NA	NA	NA	NA

## Sheet: JQAD1
Hallmark	geneFamPs	pAdj	medianDiff	genesInGeneset
HALLMARK_OXIDATIVE_PHOSPHORYLATION	4.41271e-08	2.1181e-06	0.0505664	NDUFS3 NDUFS2 NDUFA9 NDUFS4 NDUFS1 NDUFA2 NDUFS8 NDUFS7 NDUFV1 NDUFA1 NDUFA6 NDUFAB1 NDUFB6 NDUFB3 NDUFB8 NDUFB5 NDUFA4 NDUFB1 NDUFS6 NDUFA7 NDUFV2 NDUFC1 NDUFA5 NDUFA8 NDUFB7 IDH2 NDUFA3 NDUFB2 MAOB NDUFB4 IDH1 NDUFC2
HALLMARK_WNT_BETA_CATENIN_SIGNALING	0.0010003	0.0240073	0.0672371	MYC KAT2A HDAC2 PPARD HDAC5 HDAC11
HALLMARK_MYC_TARGETS_V1	0.00158963	0.025434	0.0590634	MYC CDK4 HDAC2 CDK2 ODC1 RRM1 NDUFAB1 SRPK1 TYMS IMPDH2
HALLMARK_EPITHELIAL_MESENCHYMAL_TRANSITION	0.0109209	0.105605	0.0523729	ITGB3 MMP1 PDGFRB
HALLMARK_INTERFERON_GAMMA_RESPONSE	0.0126928	0.105605	0.0620457	PTGS2 JAK2 PDE4B PIM1
HALLMARK_COMPLEMENT	0.0157233	0.105605	0.0405339	MMP13 PLG DPP4 F10 F2 GPD2 CA2 PLAT PIK3CA LCK LYN PRKCD SRC FYN JAK2 PIM1 MMP8 PIK3R5 RAF1 ADRA2B PIK3CG
HALLMARK_APOPTOSIS	0.0183869	0.105605	0.0374607	MCL1 F2R PDGFRB CDK2 PTK2 PLAT ROCK1 WEE1 RARA GSR BCL2L1 F2 TOP2A ERBB3 ERBB2 AVPR1A
HALLMARK_ESTROGEN_RESPONSE_EARLY	0.0192612	0.105605	0.0286815	CA12 PGR RET SCNN1A ABAT BCL2 RARA UGCG MYC FRK JAK2 IGF1R AR TUBB2B FASN
HALLMARK_ESTROGEN_RESPONSE_LATE	0.0198009	0.105605	0.0481231	CA12 PGR RET SCNN1A JAK2 BCL2 CA2 FRK SLC29A1 FGFR3 SGK1 JAK1 IDH2 PTGER3 PLK4 TH TOP2A
HALLMARK_PI3K_AKT_MTOR_SIGNALING	0.033694	0.161731	0.0387758	MAPK8 PIK3R3 MAPK9 AKT1 MAPK1 GSK3B RAF1 CDK4 CDK1 CDK2 PRKCB EGFR MAPK10 LCK CXCR4 PAK4
HALLMARK_ALLOGRAFT_REJECTION	0.0543691	0.237247	0.0254471	LYN LCK CCR5 HDAC9 JAK2 CCR2 EGFR ITK F2 PRKCG ACHE F2R PRKCB CCR1 AKT1 IKBKB FGR
HALLMARK_DNA_REPAIR	0.0597183	0.238873	0.0461777	POLD1 PDE4B ADA IMPDH2 PDE6G TYMS POLA1
HALLMARK_MYC_TARGETS_V2	0.0739974	0.265134	0.0611188	NDUFAF4 MYC PLK4 PLK1 CDK4
HALLMARK_APICAL_JUNCTION	0.0773306	0.265134	0.0214173	PTK2 AKT2 SRC MAPK14 ATP1A3 ADRA1B SYK MAPK11 PIK3CB EGFR PIK3R3 KCNH2 CDK8 AKT3
HALLMARK_REACTIVE_OXYGEN_SPECIES_PATHWAY	0.0855762	0.273844	0.0248715	GSR TXNRD1 NDUFB4 NDUFA6 NDUFS2
HALLMARK_PROTEIN_SECRETION	0.0924524	0.277357	-0.0414992	EGFR ATP1A1 MAPK1 ABCA1
HALLMARK_IL2_STAT5_SIGNALING	0.0997314	0.281594	0.0170569	PIM1 PTGER2 BCL2L1 MYC TLR7 MAPKAPK2 BCL2 ODC1 IGF1R PRKCH CA2 GUCY1B1 SCN9A
HALLMARK_KRAS_SIGNALING_UP	0.107191	0.285842	0.0105762	AKT2 GABRA3 FLT4 NR1H4 ACE PLAT ANO1 HDAC9 KCNN4 PTGS2 CA2 EPHB2 MAP3K1 CXCR4 MYCN
HALLMARK_UV_RESPONSE_DN	0.126671	0.320012	0.00671275	MET AKT3 NR3C1 PPARG MYC PRKCA PRKCE RXRA FYN PIK3R3 ERBB2 CDK13 ADORA2B KCNMA1 IGF1R PDGFRB PTGFR MAPK14 ITGB3 SCN8A KIT PIK3CD
HALLMARK_TGF_BETA_SIGNALING	0.162214	0.370775	0.0261531	FKBP1A CDK9 HDAC1
HALLMARK_HEDGEHOG_SIGNALING	0.162214	0.370775	-0.0311739	CDK6 PLG ACHE
HALLMARK_ADIPOGENESIS	0.172532	0.376433	0.0364635	PPARG IDH1 PIM3 NDUFAB1 GPD2 ALDH2 NDUFA5 ARAF PTGER3 ABCA1 NDUFS3 NDUFB7
HALLMARK_PEROXISOME	0.183783	0.383547	0.0254536	IDH1 DIO1 ABCC8 IDH2 FDPS CDK7 RXRG TOP2A CACNA1B ESR2
HALLMARK_CHOLESTEROL_HOMEOSTASIS	0.196282	0.387797	0.0126084	FDPS HMGCR FASN AVPR1A PPARG
HALLMARK_MTORC1_SIGNALING	0.201978	0.387797	-0.00662045	IDH1 AURKA HMGCR DHFR TXNRD1 PIK3R3 RRM2 PSMB5 PLK1 GSK3B CXCR4 GSR SRD5A1
HALLMARK_SPERMATOGENESIS	0.210088	0.387855	-0.0138338	AURKA MTOR EZH2 BRAF MTNR1A TTK CHRM4 NPY5R CDK1 PARP2 ACE CFTR
HALLMARK_COAGULATION	0.221847	0.394394	0.0116051	F2 F10 PLG MMP1 MMP8 PLAT ITGB3 DPP4 FYN MMP7
HALLMARK_IL6_JAK_STAT3_SIGNALING	0.233303	0.399948	0.0272776	TYK2 ITGB3 ACVRL1 PIM1 PIK3R5 CCR1
HALLMARK_APICAL_SURFACE	0.269845	0.446641	-0.0716079	EPHB4 LYN SLC22A12
HALLMARK_NOTCH_SIGNALING	0.282825	0.452521	0.0188645	PPARD KAT2A PRKCA
HALLMARK_GLYCOLYSIS	0.314174	0.486463	-0.0160696	EGFR CXCR4 ADORA2B MET CDK1 SRD5A3 AURKA IDH1 NDUFV3 CACNA1H
HALLMARK_ANGIOGENESIS	0.353993	0.520389	0.0663814	FGFR1 KCNJ8 PTK2
HALLMARK_G2M_CHECKPOINT	0.357767	0.520389	0.00291568	AURKA TOP2A PLK1 TTK AURKB CDK1 PLK4 CHEK1 EZH2 CDC7 TOP1 ABL1 ODC1 MAPK14 MYC CDK4 POLE
HALLMARK_PANCREAS_BETA_CELLS	0.382702	0.540285	0.025037	ABCC8 AKT3 DPP4 VDR
HALLMARK_ANDROGEN_RESPONSE	0.438145	0.600884	0.0465494	HMGCR GSR SGK1 CDK6 AKT1
HALLMARK_XENOBIOTIC_METABOLISM	0.509189	0.678919	0.00738826	ADH1C IDH1 COMT MAOA ALDH2 CA2 PLG GSR XDH PPARD ESR1 DDC TYR EPHA2 GART CYP17A1 F10
HALLMARK_UV_RESPONSE_UP	0.55459	0.715702	-0.0155118	LYN RXRB CLCN2 RET PPAT HTR7 SIGMAR1 PARP2 KCNH2 MAOA NTRK3 PRKACA PRKCD CDK2 CA2 TACR3
HALLMARK_HEME_METABOLISM	0.566597	0.715702	0.00677468	CA1 CA2 TOP1 NR3C1 TYR
HALLMARK_BILE_ACID_METABOLISM	0.605312	0.738794	-0.00662045	NR1H4 IDH1 NR3C2 DIO1 RXRA SLC29A1 LCK ABCA1 RXRG AR IDH2
HALLMARK_FATTY_ACID_METABOLISM	0.628355	0.738794	-0.00185238	IDH1 CA2 CA4 ADH1C MAOA GPD2 FASN PPARA ODC1 CA6
HALLMARK_MYOGENESIS	0.631053	0.738794	0.00319442	RYR1 CHRNB1 CHRNA1 KCNH1 CACNA1H GAA BDKRB2 KCNH2 AKT2 ACHE CHRNG HDAC5 ERBB3 FDPS EPHB3
HALLMARK_TNFA_SIGNALING_VIA_NFKB	0.73427	0.839165	0.00451635	PTGS2 PTGER4 MYC SGK1 MCL1 TUBB2A PDE4B ABCA1
HALLMARK_MITOTIC_SPINDLE	0.764447	0.842915	-0.0103552	TTK PLK1 TOP2A MAP3K11 ABL1 BCR CDK1 AURKA HDAC6 ROCK1
HALLMARK_KRAS_SIGNALING_DN	0.772673	0.842915	-0.00309324	FGFR3 PDE6B SCN10A HTR1D SLC6A3 THRB RYR1 PTGFR SLC12A3 CHRNG KCNQ2 KCND1 CACNA1F EPHA5 ADRA2C HTR1B SGK1 ATP4A
HALLMARK_HYPOXIA	0.944871	0.969565	-0.00495946	GAA EGFR ADORA2B NR3C1 CA12 PIM1 PRKCA CXCR4 BCL2 MAP3K1
HALLMARK_INFLAMMATORY_RESPONSE	0.946834	0.969565	-0.00173263	PTGER4 OPRK1 LYN BDKRB1 HRH1 PTGIR CALCRL ADORA2B PTGER2 MYC GABBR1 P2RX7 ABCA1 TACR1 LCK KCNJ2 KCNA3 AXL PDE4B MET RAF1 ITGB3 C5AR1 TACR3 PIK3R5
HALLMARK_P53_PATHWAY	0.951417	0.969565	-0.00154652	MDM2 ADA ABAT VDR EPHA2 HDAC3 RXRA F2R
HALLMARK_E2F_TARGETS	0.969565	0.969565	-0.00808593	AURKA DNMT1 PLK4 POLE CDK1 TOP2A RRM2 EZH2 CHEK1 PLK1 AURKB POLD1 PRKDC CHEK2 MYC TUBB CDK4 WEE1
HALLMARK_INTERFERON_ALPHA_RESPONSE	NA	NA	NA	NA
HALLMARK_UNFOLDED_PROTEIN_RESPONSE	NA	NA	NA	NA

## Sheet: Cisplatin
Hallmark	geneFamPs	pAdj	medianDiff	genesInGeneset
HALLMARK_OXIDATIVE_PHOSPHORYLATION	4.36759e-05	0.00209644	-0.0508549	NDUFS3 NDUFS2 NDUFA9 NDUFS4 NDUFS1 NDUFA2 NDUFS8 NDUFS7 NDUFV1 NDUFA1 NDUFA6 NDUFAB1 NDUFB6 NDUFB3 NDUFB8 NDUFB5 NDUFA4 NDUFB1 NDUFS6 NDUFA7 NDUFV2 NDUFC1 NDUFA5 NDUFA8 NDUFB7 IDH2 NDUFA3 NDUFB2 MAOB NDUFB4 IDH1 NDUFC2
HALLMARK_MYC_TARGETS_V2	0.00269812	0.0647548	-0.0978372	NDUFAF4 MYC PLK4 PLK1 CDK4
HALLMARK_G2M_CHECKPOINT	0.00787623	0.110195	-0.0448096	AURKA TOP2A PLK1 TTK AURKB CDK1 PLK4 CHEK1 EZH2 CDC7 TOP1 ABL1 ODC1 MAPK14 MYC CDK4 POLE
HALLMARK_KRAS_SIGNALING_UP	0.0101276	0.110195	-0.0262724	AKT2 GABRA3 FLT4 NR1H4 ACE PLAT ANO1 HDAC9 KCNN4 PTGS2 CA2 EPHB2 MAP3K1 CXCR4 MYCN
HALLMARK_MYC_TARGETS_V1	0.0114786	0.110195	-0.0300429	MYC CDK4 HDAC2 CDK2 ODC1 RRM1 NDUFAB1 SRPK1 TYMS IMPDH2
HALLMARK_ADIPOGENESIS	0.0168975	0.13518	-0.0222089	PPARG IDH1 PIM3 NDUFAB1 GPD2 ALDH2 NDUFA5 ARAF PTGER3 ABCA1 NDUFS3 NDUFB7
HALLMARK_ESTROGEN_RESPONSE_LATE	0.0353414	0.193032	-0.0209918	CA12 PGR RET SCNN1A JAK2 BCL2 CA2 FRK SLC29A1 FGFR3 SGK1 JAK1 IDH2 PTGER3 PLK4 TH TOP2A
HALLMARK_HEDGEHOG_SIGNALING	0.0380397	0.193032	-0.0340147	CDK6 PLG ACHE
HALLMARK_NOTCH_SIGNALING	0.0438441	0.193032	-0.0595993	PPARD KAT2A PRKCA
HALLMARK_ANDROGEN_RESPONSE	0.0442871	0.193032	-0.0565221	HMGCR GSR SGK1 CDK6 AKT1
HALLMARK_TNFA_SIGNALING_VIA_NFKB	0.0501862	0.193032	-0.0353195	PTGS2 PTGER4 MYC SGK1 MCL1 TUBB2A PDE4B ABCA1
HALLMARK_PI3K_AKT_MTOR_SIGNALING	0.0557354	0.193032	-0.0239478	MAPK8 PIK3R3 MAPK9 AKT1 MAPK1 GSK3B RAF1 CDK4 CDK1 CDK2 PRKCB EGFR MAPK10 LCK CXCR4 PAK4
HALLMARK_REACTIVE_OXYGEN_SPECIES_PATHWAY	0.057565	0.193032	-0.0786559	GSR TXNRD1 NDUFB4 NDUFA6 NDUFS2
HALLMARK_APICAL_JUNCTION	0.0600605	0.193032	-0.0253533	PTK2 AKT2 SRC MAPK14 ATP1A3 ADRA1B SYK MAPK11 PIK3CB EGFR PIK3R3 KCNH2 CDK8 AKT3
HALLMARK_ESTROGEN_RESPONSE_EARLY	0.0603226	0.193032	-0.0349231	CA12 PGR RET SCNN1A ABAT BCL2 RARA UGCG MYC FRK JAK2 IGF1R AR TUBB2B FASN
HALLMARK_FATTY_ACID_METABOLISM	0.0734233	0.212729	-0.0151674	IDH1 CA2 CA4 ADH1C MAOA GPD2 FASN PPARA ODC1 CA6
HALLMARK_IL2_STAT5_SIGNALING	0.0753417	0.212729	-0.0177936	PIM1 PTGER2 BCL2L1 MYC TLR7 MAPKAPK2 BCL2 ODC1 IGF1R PRKCH CA2 GUCY1B1 SCN9A
HALLMARK_ANGIOGENESIS	0.102456	0.273217	-0.0225942	FGFR1 KCNJ8 PTK2
HALLMARK_E2F_TARGETS	0.136748	0.34547	-0.0414803	AURKA DNMT1 PLK4 POLE CDK1 TOP2A RRM2 EZH2 CHEK1 PLK1 AURKB POLD1 PRKDC CHEK2 MYC TUBB CDK4 WEE1
HALLMARK_WNT_BETA_CATENIN_SIGNALING	0.156772	0.355579	-0.0397455	MYC KAT2A HDAC2 PPARD HDAC5 HDAC11
HALLMARK_HEME_METABOLISM	0.166938	0.355579	-0.0147033	CA1 CA2 TOP1 NR3C1 TYR
HALLMARK_PROTEIN_SECRETION	0.167903	0.355579	-0.0532213	EGFR ATP1A1 MAPK1 ABCA1
HALLMARK_XENOBIOTIC_METABOLISM	0.170381	0.355579	-0.00805255	ADH1C IDH1 COMT MAOA ALDH2 CA2 PLG GSR XDH PPARD ESR1 DDC TYR EPHA2 GART CYP17A1 F10
HALLMARK_INFLAMMATORY_RESPONSE	0.211593	0.418002	-0.00709233	PTGER4 OPRK1 LYN BDKRB1 HRH1 PTGIR CALCRL ADORA2B PTGER2 MYC GABBR1 P2RX7 ABCA1 TACR1 LCK KCNJ2 KCNA3 AXL PDE4B MET RAF1 ITGB3 C5AR1 TACR3 PIK3R5
HALLMARK_IL6_JAK_STAT3_SIGNALING	0.217709	0.418002	0.0252832	TYK2 ITGB3 ACVRL1 PIM1 PIK3R5 CCR1
HALLMARK_GLYCOLYSIS	0.252292	0.46577	0.0176027	EGFR CXCR4 ADORA2B MET CDK1 SRD5A3 AURKA IDH1 NDUFV3 CACNA1H
HALLMARK_PANCREAS_BETA_CELLS	0.28222	0.489864	0.0304739	ABCC8 AKT3 DPP4 VDR
HALLMARK_CHOLESTEROL_HOMEOSTASIS	0.285754	0.489864	-0.0206975	FDPS HMGCR FASN AVPR1A PPARG
HALLMARK_TGF_BETA_SIGNALING	0.310037	0.513164	0.0368507	FKBP1A CDK9 HDAC1
HALLMARK_ALLOGRAFT_REJECTION	0.346093	0.553748	-0.0131805	LYN LCK CCR5 HDAC9 JAK2 CCR2 EGFR ITK F2 PRKCG ACHE F2R PRKCB CCR1 AKT1 IKBKB FGR
HALLMARK_UV_RESPONSE_UP	0.358346	0.554858	-0.00999931	LYN RXRB CLCN2 RET PPAT HTR7 SIGMAR1 PARP2 KCNH2 MAOA NTRK3 PRKACA PRKCD CDK2 CA2 TACR3
HALLMARK_SPERMATOGENESIS	0.402111	0.603167	-0.0237286	AURKA MTOR EZH2 BRAF MTNR1A TTK CHRM4 NPY5R CDK1 PARP2 ACE CFTR
HALLMARK_HYPOXIA	0.419817	0.610643	-0.0103824	GAA EGFR ADORA2B NR3C1 CA12 PIM1 PRKCA CXCR4 BCL2 MAP3K1
HALLMARK_INTERFERON_GAMMA_RESPONSE	0.470839	0.664714	-0.0231555	PTGS2 JAK2 PDE4B PIM1
HALLMARK_DNA_REPAIR	0.542599	0.731254	-0.00863935	POLD1 PDE4B ADA IMPDH2 PDE6G TYMS POLA1
HALLMARK_COMPLEMENT	0.54844	0.731254	-0.00662732	MMP13 PLG DPP4 F10 F2 GPD2 CA2 PLAT PIK3CA LCK LYN PRKCD SRC FYN JAK2 PIM1 MMP8 PIK3R5 RAF1 ADRA2B PIK3CG
HALLMARK_COAGULATION	0.574883	0.735121	0.00246336	F2 F10 PLG MMP1 MMP8 PLAT ITGB3 DPP4 FYN MMP7
HALLMARK_KRAS_SIGNALING_DN	0.58197	0.735121	-0.00274229	FGFR3 PDE6B SCN10A HTR1D SLC6A3 THRB RYR1 PTGFR SLC12A3 CHRNG KCNQ2 KCND1 CACNA1F EPHA5 ADRA2C HTR1B SGK1 ATP4A
HALLMARK_MYOGENESIS	0.666023	0.81972	0.0010961	RYR1 CHRNB1 CHRNA1 KCNH1 CACNA1H GAA BDKRB2 KCNH2 AKT2 ACHE CHRNG HDAC5 ERBB3 FDPS EPHB3
HALLMARK_APICAL_SURFACE	0.735076	0.882091	-0.0131805	EPHB4 LYN SLC22A12
HALLMARK_MITOTIC_SPINDLE	0.799846	0.912508	0.0264454	TTK PLK1 TOP2A MAP3K11 ABL1 BCR CDK1 AURKA HDAC6 ROCK1
HALLMARK_EPITHELIAL_MESENCHYMAL_TRANSITION	0.825339	0.912508	0.0135474	ITGB3 MMP1 PDGFRB
HALLMARK_PEROXISOME	0.835661	0.912508	0.00486277	IDH1 DIO1 ABCC8 IDH2 FDPS CDK7 RXRG TOP2A CACNA1B ESR2
HALLMARK_P53_PATHWAY	0.841333	0.912508	0.00756265	MDM2 ADA ABAT VDR EPHA2 HDAC3 RXRA F2R
HALLMARK_BILE_ACID_METABOLISM	0.86705	0.912508	0.00506793	NR1H4 IDH1 NR3C2 DIO1 RXRA SLC29A1 LCK ABCA1 RXRG AR IDH2
HALLMARK_APOPTOSIS	0.874487	0.912508	-0.0149155	MCL1 F2R PDGFRB CDK2 PTK2 PLAT ROCK1 WEE1 RARA GSR BCL2L1 F2 TOP2A ERBB3 ERBB2 AVPR1A
HALLMARK_UV_RESPONSE_DN	0.942385	0.962436	-0.00215306	MET AKT3 NR3C1 PPARG MYC PRKCA PRKCE RXRA FYN PIK3R3 ERBB2 CDK13 ADORA2B KCNMA1 IGF1R PDGFRB PTGFR MAPK14 ITGB3 SCN8A KIT PIK3CD
HALLMARK_MTORC1_SIGNALING	0.963089	0.963089	0.00342525	IDH1 AURKA HMGCR DHFR TXNRD1 PIK3R3 RRM2 PSMB5 PLK1 GSK3B CXCR4 GSR SRD5A1
HALLMARK_INTERFERON_ALPHA_RESPONSE	NA	NA	NA	NA
HALLMARK_UNFOLDED_PROTEIN_RESPONSE	NA	NA	NA	NA

## Sheet: Doxorubicin
Hallmark	geneFamPs	pAdj	medianDiff	genesInGeneset
HALLMARK_OXIDATIVE_PHOSPHORYLATION	0.000823725	0.0252147	-0.021829	NDUFS3 NDUFS2 NDUFA9 NDUFS4 NDUFS1 NDUFA2 NDUFS8 NDUFS7 NDUFV1 NDUFA1 NDUFA6 NDUFAB1 NDUFB6 NDUFB3 NDUFB8 NDUFB5 NDUFA4 NDUFB1 NDUFS6 NDUFA7 NDUFV2 NDUFC1 NDUFA5 NDUFA8 NDUFB7 IDH2 NDUFA3 NDUFB2 MAOB NDUFB4 IDH1 NDUFC2
HALLMARK_ESTROGEN_RESPONSE_EARLY	0.00105061	0.0252147	-0.0369907	CA12 PGR RET SCNN1A ABAT BCL2 RARA UGCG MYC FRK JAK2 IGF1R AR TUBB2B FASN
HALLMARK_MYC_TARGETS_V2	0.00159127	0.0254603	-0.0589164	NDUFAF4 MYC PLK4 PLK1 CDK4
HALLMARK_KRAS_SIGNALING_UP	0.00283749	0.0340498	-0.0249296	AKT2 GABRA3 FLT4 NR1H4 ACE PLAT ANO1 HDAC9 KCNN4 PTGS2 CA2 EPHB2 MAP3K1 CXCR4 MYCN
HALLMARK_P53_PATHWAY	0.0131159	0.125913	-0.0208998	MDM2 ADA ABAT VDR EPHA2 HDAC3 RXRA F2R
HALLMARK_MYC_TARGETS_V1	0.0183367	0.146693	-0.0200662	MYC CDK4 HDAC2 CDK2 ODC1 RRM1 NDUFAB1 SRPK1 TYMS IMPDH2
HALLMARK_E2F_TARGETS	0.0236979	0.151685	-0.0288588	AURKA DNMT1 PLK4 POLE CDK1 TOP2A RRM2 EZH2 CHEK1 PLK1 AURKB POLD1 PRKDC CHEK2 MYC TUBB CDK4 WEE1
HALLMARK_HYPOXIA	0.0274482	0.151685	-0.0334709	GAA EGFR ADORA2B NR3C1 CA12 PIM1 PRKCA CXCR4 BCL2 MAP3K1
HALLMARK_ANDROGEN_RESPONSE	0.028441	0.151685	-0.0314311	HMGCR GSR SGK1 CDK6 AKT1
HALLMARK_ESTROGEN_RESPONSE_LATE	0.0516005	0.240725	-0.0388298	CA12 PGR RET SCNN1A JAK2 BCL2 CA2 FRK SLC29A1 FGFR3 SGK1 JAK1 IDH2 PTGER3 PLK4 TH TOP2A
HALLMARK_MITOTIC_SPINDLE	0.0663148	0.240725	-0.0280409	TTK PLK1 TOP2A MAP3K11 ABL1 BCR CDK1 AURKA HDAC6 ROCK1
HALLMARK_G2M_CHECKPOINT	0.0667113	0.240725	-0.02248	AURKA TOP2A PLK1 TTK AURKB CDK1 PLK4 CHEK1 EZH2 CDC7 TOP1 ABL1 ODC1 MAPK14 MYC CDK4 POLE
HALLMARK_FATTY_ACID_METABOLISM	0.0709876	0.240725	-0.0152824	IDH1 CA2 CA4 ADH1C MAOA GPD2 FASN PPARA ODC1 CA6
HALLMARK_NOTCH_SIGNALING	0.0750462	0.240725	-0.0257015	PPARD KAT2A PRKCA
HALLMARK_REACTIVE_OXYGEN_SPECIES_PATHWAY	0.0777057	0.240725	-0.0214347	GSR TXNRD1 NDUFB4 NDUFA6 NDUFS2
HALLMARK_APOPTOSIS	0.0802416	0.240725	-0.0136707	MCL1 F2R PDGFRB CDK2 PTK2 PLAT ROCK1 WEE1 RARA GSR BCL2L1 F2 TOP2A ERBB3 ERBB2 AVPR1A
HALLMARK_PI3K_AKT_MTOR_SIGNALING	0.112859	0.31866	-0.00815861	MAPK8 PIK3R3 MAPK9 AKT1 MAPK1 GSK3B RAF1 CDK4 CDK1 CDK2 PRKCB EGFR MAPK10 LCK CXCR4 PAK4
HALLMARK_CHOLESTEROL_HOMEOSTASIS	0.123701	0.329869	-0.0160153	FDPS HMGCR FASN AVPR1A PPARG
HALLMARK_INTERFERON_GAMMA_RESPONSE	0.145702	0.36809	-0.0373153	PTGS2 JAK2 PDE4B PIM1
HALLMARK_TNFA_SIGNALING_VIA_NFKB	0.155977	0.370775	-0.0336953	PTGS2 PTGER4 MYC SGK1 MCL1 TUBB2A PDE4B ABCA1
HALLMARK_APICAL_SURFACE	0.162214	0.370775	-0.01259	EPHB4 LYN SLC22A12
HALLMARK_IL6_JAK_STAT3_SIGNALING	0.175453	0.382807	-0.0141319	TYK2 ITGB3 ACVRL1 PIM1 PIK3R5 CCR1
HALLMARK_MTORC1_SIGNALING	0.197343	0.402665	-0.0105533	IDH1 AURKA HMGCR DHFR TXNRD1 PIK3R3 RRM2 PSMB5 PLK1 GSK3B CXCR4 GSR SRD5A1
HALLMARK_PROTEIN_SECRETION	0.201332	0.402665	-0.041321	EGFR ATP1A1 MAPK1 ABCA1
HALLMARK_ADIPOGENESIS	0.259031	0.49734	-0.0152492	PPARG IDH1 PIM3 NDUFAB1 GPD2 ALDH2 NDUFA5 ARAF PTGER3 ABCA1 NDUFS3 NDUFB7
HALLMARK_IL2_STAT5_SIGNALING	0.287155	0.530133	-0.00824712	PIM1 PTGER2 BCL2L1 MYC TLR7 MAPKAPK2 BCL2 ODC1 IGF1R PRKCH CA2 GUCY1B1 SCN9A
HALLMARK_HEME_METABOLISM	0.31728	0.564053	-0.0218293	CA1 CA2 TOP1 NR3C1 TYR
HALLMARK_EPITHELIAL_MESENCHYMAL_TRANSITION	0.385382	0.660655	-0.010309	ITGB3 MMP1 PDGFRB
HALLMARK_COMPLEMENT	0.401944	0.665286	-0.000453798	MMP13 PLG DPP4 F10 F2 GPD2 CA2 PLAT PIK3CA LCK LYN PRKCD SRC FYN JAK2 PIM1 MMP8 PIK3R5 RAF1 ADRA2B PIK3CG
HALLMARK_ALLOGRAFT_REJECTION	0.426319	0.669399	0.00266405	LYN LCK CCR5 HDAC9 JAK2 CCR2 EGFR ITK F2 PRKCG ACHE F2R PRKCB CCR1 AKT1 IKBKB FGR
HALLMARK_DNA_REPAIR	0.436862	0.669399	0.0250821	POLD1 PDE4B ADA IMPDH2 PDE6G TYMS POLA1
HALLMARK_XENOBIOTIC_METABOLISM	0.446266	0.669399	-0.00203537	ADH1C IDH1 COMT MAOA ALDH2 CA2 PLG GSR XDH PPARD ESR1 DDC TYR EPHA2 GART CYP17A1 F10
HALLMARK_WNT_BETA_CATENIN_SIGNALING	0.482111	0.697436	-0.00933689	MYC KAT2A HDAC2 PPARD HDAC5 HDAC11
HALLMARK_BILE_ACID_METABOLISM	0.507748	0.697436	-0.00131159	NR1H4 IDH1 NR3C2 DIO1 RXRA SLC29A1 LCK ABCA1 RXRG AR IDH2
HALLMARK_UV_RESPONSE_UP	0.508547	0.697436	0.00048312	LYN RXRB CLCN2 RET PPAT HTR7 SIGMAR1 PARP2 KCNH2 MAOA NTRK3 PRKACA PRKCD CDK2 CA2 TACR3
HALLMARK_ANGIOGENESIS	0.526977	0.702637	-0.0220212	FGFR1 KCNJ8 PTK2
HALLMARK_UV_RESPONSE_DN	0.559894	0.726349	-0.00412361	MET AKT3 NR3C1 PPARG MYC PRKCA PRKCE RXRA FYN PIK3R3 ERBB2 CDK13 ADORA2B KCNMA1 IGF1R PDGFRB PTGFR MAPK14 ITGB3 SCN8A KIT PIK3CD
HALLMARK_APICAL_JUNCTION	0.643957	0.770245	0.00233118	PTK2 AKT2 SRC MAPK14 ATP1A3 ADRA1B SYK MAPK11 PIK3CB EGFR PIK3R3 KCNH2 CDK8 AKT3
HALLMARK_TGF_BETA_SIGNALING	0.648333	0.770245	0.00587489	FKBP1A CDK9 HDAC1
HALLMARK_SPERMATOGENESIS	0.652647	0.770245	-0.00594412	AURKA MTOR EZH2 BRAF MTNR1A TTK CHRM4 NPY5R CDK1 PARP2 ACE CFTR
HALLMARK_PANCREAS_BETA_CELLS	0.657918	0.770245	-0.00303259	ABCC8 AKT3 DPP4 VDR
HALLMARK_INFLAMMATORY_RESPONSE	0.718781	0.821464	0.00945531	PTGER4 OPRK1 LYN BDKRB1 HRH1 PTGIR CALCRL ADORA2B PTGER2 MYC GABBR1 P2RX7 ABCA1 TACR1 LCK KCNJ2 KCNA3 AXL PDE4B MET RAF1 ITGB3 C5AR1 TACR3 PIK3R5
HALLMARK_COAGULATION	0.823681	0.898561	-0.00227436	F2 F10 PLG MMP1 MMP8 PLAT ITGB3 DPP4 FYN MMP7
HALLMARK_PEROXISOME	0.823681	0.898561	-0.00265907	IDH1 DIO1 ABCC8 IDH2 FDPS CDK7 RXRG TOP2A CACNA1B ESR2
HALLMARK_KRAS_SIGNALING_DN	0.865822	0.923543	0.00243496	FGFR3 PDE6B SCN10A HTR1D SLC6A3 THRB RYR1 PTGFR SLC12A3 CHRNG KCNQ2 KCND1 CACNA1F EPHA5 ADRA2C HTR1B SGK1 ATP4A
HALLMARK_HEDGEHOG_SIGNALING	0.917974	0.947076	-0.00285332	CDK6 PLG ACHE
HALLMARK_MYOGENESIS	0.927345	0.947076	0.00230047	RYR1 CHRNB1 CHRNA1 KCNH1 CACNA1H GAA BDKRB2 KCNH2 AKT2 ACHE CHRNG HDAC5 ERBB3 FDPS EPHB3
HALLMARK_GLYCOLYSIS	0.99387	0.99387	0.00645494	EGFR CXCR4 ADORA2B MET CDK1 SRD5A3 AURKA IDH1 NDUFV3 CACNA1H
HALLMARK_INTERFERON_ALPHA_RESPONSE	NA	NA	NA	NA
HALLMARK_UNFOLDED_PROTEIN_RESPONSE	NA	NA	NA	NA

## Sheet: Etoposide
Hallmark	geneFamPs	pAdj	medianDiff	genesInGeneset
HALLMARK_OXIDATIVE_PHOSPHORYLATION	0.000334349	0.0160487	-0.0404233	NDUFS3 NDUFS2 NDUFA9 NDUFS4 NDUFS1 NDUFA2 NDUFS8 NDUFS7 NDUFV1 NDUFA1 NDUFA6 NDUFAB1 NDUFB6 NDUFB3 NDUFB8 NDUFB5 NDUFA4 NDUFB1 NDUFS6 NDUFA7 NDUFV2 NDUFC1 NDUFA5 NDUFA8 NDUFB7 IDH2 NDUFA3 NDUFB2 MAOB NDUFB4 IDH1 NDUFC2
HALLMARK_ANGIOGENESIS	0.00451894	0.09941	-0.0827269	FGFR1 KCNJ8 PTK2
HALLMARK_ESTROGEN_RESPONSE_LATE	0.00621313	0.09941	-0.0155787	CA12 PGR RET SCNN1A JAK2 BCL2 CA2 FRK SLC29A1 FGFR3 SGK1 JAK1 IDH2 PTGER3 PLK4 TH TOP2A
HALLMARK_E2F_TARGETS	0.0265284	0.247682	-0.0362003	AURKA DNMT1 PLK4 POLE CDK1 TOP2A RRM2 EZH2 CHEK1 PLK1 AURKB POLD1 PRKDC CHEK2 MYC TUBB CDK4 WEE1
HALLMARK_MYC_TARGETS_V2	0.0318568	0.247682	-0.0413904	NDUFAF4 MYC PLK4 PLK1 CDK4
HALLMARK_SPERMATOGENESIS	0.0346904	0.247682	-0.0218068	AURKA MTOR EZH2 BRAF MTNR1A TTK CHRM4 NPY5R CDK1 PARP2 ACE CFTR
HALLMARK_ESTROGEN_RESPONSE_EARLY	0.0393221	0.247682	-0.0287156	CA12 PGR RET SCNN1A ABAT BCL2 RARA UGCG MYC FRK JAK2 IGF1R AR TUBB2B FASN
HALLMARK_KRAS_SIGNALING_UP	0.0417018	0.247682	-0.0206842	AKT2 GABRA3 FLT4 NR1H4 ACE PLAT ANO1 HDAC9 KCNN4 PTGS2 CA2 EPHB2 MAP3K1 CXCR4 MYCN
HALLMARK_MYC_TARGETS_V1	0.0500869	0.247682	-0.0296638	MYC CDK4 HDAC2 CDK2 ODC1 RRM1 NDUFAB1 SRPK1 TYMS IMPDH2
HALLMARK_G2M_CHECKPOINT	0.0516005	0.247682	-0.0243028	AURKA TOP2A PLK1 TTK AURKB CDK1 PLK4 CHEK1 EZH2 CDC7 TOP1 ABL1 ODC1 MAPK14 MYC CDK4 POLE
HALLMARK_ANDROGEN_RESPONSE	0.0777057	0.339079	-0.0377072	HMGCR GSR SGK1 CDK6 AKT1
HALLMARK_COAGULATION	0.0866467	0.346587	0.0142412	F2 F10 PLG MMP1 MMP8 PLAT ITGB3 DPP4 FYN MMP7
HALLMARK_FATTY_ACID_METABOLISM	0.10173	0.370702	-0.00583811	IDH1 CA2 CA4 ADH1C MAOA GPD2 FASN PPARA ODC1 CA6
HALLMARK_INTERFERON_GAMMA_RESPONSE	0.108121	0.370702	-0.0525228	PTGS2 JAK2 PDE4B PIM1
HALLMARK_HYPOXIA	0.159715	0.489105	-0.0217068	GAA EGFR ADORA2B NR3C1 CA12 PIM1 PRKCA CXCR4 BCL2 MAP3K1
HALLMARK_IL2_STAT5_SIGNALING	0.163035	0.489105	-0.00644481	PIM1 PTGER2 BCL2L1 MYC TLR7 MAPKAPK2 BCL2 ODC1 IGF1R PRKCH CA2 GUCY1B1 SCN9A
HALLMARK_MITOTIC_SPINDLE	0.188903	0.507739	-0.0155671	TTK PLK1 TOP2A MAP3K11 ABL1 BCR CDK1 AURKA HDAC6 ROCK1
HALLMARK_HEDGEHOG_SIGNALING	0.190402	0.507739	-0.0236304	CDK6 PLG ACHE
HALLMARK_CHOLESTEROL_HOMEOSTASIS	0.212299	0.536333	-0.0358645	FDPS HMGCR FASN AVPR1A PPARG
HALLMARK_MTORC1_SIGNALING	0.236658	0.547138	-0.00922886	IDH1 AURKA HMGCR DHFR TXNRD1 PIK3R3 RRM2 PSMB5 PLK1 GSK3B CXCR4 GSR SRD5A1
HALLMARK_PANCREAS_BETA_CELLS	0.239373	0.547138	0.00839096	ABCC8 AKT3 DPP4 VDR
HALLMARK_P53_PATHWAY	0.254199	0.554617	-0.015766	MDM2 ADA ABAT VDR EPHA2 HDAC3 RXRA F2R
HALLMARK_XENOBIOTIC_METABOLISM	0.276205	0.565856	-0.00446808	ADH1C IDH1 COMT MAOA ALDH2 CA2 PLG GSR XDH PPARD ESR1 DDC TYR EPHA2 GART CYP17A1 F10
HALLMARK_KRAS_SIGNALING_DN	0.282928	0.565856	-0.0107333	FGFR3 PDE6B SCN10A HTR1D SLC6A3 THRB RYR1 PTGFR SLC12A3 CHRNG KCNQ2 KCND1 CACNA1F EPHA5 ADRA2C HTR1B SGK1 ATP4A
HALLMARK_COMPLEMENT	0.323672	0.606565	-0.00523141	MMP13 PLG DPP4 F10 F2 GPD2 CA2 PLAT PIK3CA LCK LYN PRKCD SRC FYN JAK2 PIM1 MMP8 PIK3R5 RAF1 ADRA2B PIK3CG
HALLMARK_UV_RESPONSE_UP	0.328556	0.606565	-0.0112776	LYN RXRB CLCN2 RET PPAT HTR7 SIGMAR1 PARP2 KCNH2 MAOA NTRK3 PRKACA PRKCD CDK2 CA2 TACR3
HALLMARK_NOTCH_SIGNALING	0.36948	0.635525	-0.0279337	PPARD KAT2A PRKCA
HALLMARK_PI3K_AKT_MTOR_SIGNALING	0.370723	0.635525	-0.00628614	MAPK8 PIK3R3 MAPK9 AKT1 MAPK1 GSK3B RAF1 CDK4 CDK1 CDK2 PRKCB EGFR MAPK10 LCK CXCR4 PAK4
HALLMARK_HEME_METABOLISM	0.399368	0.658854	-0.0154799	CA1 CA2 TOP1 NR3C1 TYR
HALLMARK_ADIPOGENESIS	0.417849	0.658854	0.0018464	PPARG IDH1 PIM3 NDUFAB1 GPD2 ALDH2 NDUFA5 ARAF PTGER3 ABCA1 NDUFS3 NDUFB7
HALLMARK_REACTIVE_OXYGEN_SPECIES_PATHWAY	0.465156	0.658854	-0.0546576	GSR TXNRD1 NDUFB4 NDUFA6 NDUFS2
HALLMARK_TGF_BETA_SIGNALING	0.470971	0.658854	-0.0281246	FKBP1A CDK9 HDAC1
HALLMARK_INFLAMMATORY_RESPONSE	0.485208	0.658854	0.00119089	PTGER4 OPRK1 LYN BDKRB1 HRH1 PTGIR CALCRL ADORA2B PTGER2 MYC GABBR1 P2RX7 ABCA1 TACR1 LCK KCNJ2 KCNA3 AXL PDE4B MET RAF1 ITGB3 C5AR1 TACR3 PIK3R5
HALLMARK_APOPTOSIS	0.501073	0.658854	-0.00313914	MCL1 F2R PDGFRB CDK2 PTK2 PLAT ROCK1 WEE1 RARA GSR BCL2L1 F2 TOP2A ERBB3 ERBB2 AVPR1A
HALLMARK_PROTEIN_SECRETION	0.502533	0.658854	0.00847707	EGFR ATP1A1 MAPK1 ABCA1
HALLMARK_PEROXISOME	0.503853	0.658854	-0.00917393	IDH1 DIO1 ABCC8 IDH2 FDPS CDK7 RXRG TOP2A CACNA1B ESR2
HALLMARK_IL6_JAK_STAT3_SIGNALING	0.507867	0.658854	-0.0262734	TYK2 ITGB3 ACVRL1 PIM1 PIK3R5 CCR1
HALLMARK_DNA_REPAIR	0.555088	0.701164	0.018338	POLD1 PDE4B ADA IMPDH2 PDE6G TYMS POLA1
HALLMARK_GLYCOLYSIS	0.574883	0.702169	0.00675895	EGFR CXCR4 ADORA2B MET CDK1 SRD5A3 AURKA IDH1 NDUFV3 CACNA1H
HALLMARK_BILE_ACID_METABOLISM	0.585141	0.702169	0.00119089	NR1H4 IDH1 NR3C2 DIO1 RXRA SLC29A1 LCK ABCA1 RXRG AR IDH2
HALLMARK_WNT_BETA_CATENIN_SIGNALING	0.632085	0.739599	0.0154697	MYC KAT2A HDAC2 PPARD HDAC5 HDAC11
HALLMARK_UV_RESPONSE_DN	0.647149	0.739599	-0.00583797	MET AKT3 NR3C1 PPARG MYC PRKCA PRKCE RXRA FYN PIK3R3 ERBB2 CDK13 ADORA2B KCNMA1 IGF1R PDGFRB PTGFR MAPK14 ITGB3 SCN8A KIT PIK3CD
HALLMARK_TNFA_SIGNALING_VIA_NFKB	0.74742	0.834329	-0.00138127	PTGS2 PTGER4 MYC SGK1 MCL1 TUBB2A PDE4B ABCA1
HALLMARK_APICAL_JUNCTION	0.79519	0.861223	-0.00410751	PTK2 AKT2 SRC MAPK14 ATP1A3 ADRA1B SYK MAPK11 PIK3CB EGFR PIK3R3 KCNH2 CDK8 AKT3
HALLMARK_MYOGENESIS	0.822038	0.861223	-0.00121058	RYR1 CHRNB1 CHRNA1 KCNH1 CACNA1H GAA BDKRB2 KCNH2 AKT2 ACHE CHRNG HDAC5 ERBB3 FDPS EPHB3
HALLMARK_APICAL_SURFACE	0.825339	0.861223	-0.0095286	EPHB4 LYN SLC22A12
HALLMARK_EPITHELIAL_MESENCHYMAL_TRANSITION	0.848323	0.866372	-0.00232484	ITGB3 MMP1 PDGFRB
HALLMARK_ALLOGRAFT_REJECTION	0.92359	0.92359	-0.00374455	LYN LCK CCR5 HDAC9 JAK2 CCR2 EGFR ITK F2 PRKCG ACHE F2R PRKCB CCR1 AKT1 IKBKB FGR
HALLMARK_INTERFERON_ALPHA_RESPONSE	NA	NA	NA	NA
HALLMARK_UNFOLDED_PROTEIN_RESPONSE	NA	NA	NA	NA

## Sheet: PM
Hallmark	geneFamPs	pAdj	medianDiff	genesInGeneset
HALLMARK_MITOTIC_SPINDLE	0.00240638	0.047554	-0.0281612	TTK PLK1 TOP2A MAP3K11 ABL1 BCR CDK1 AURKA HDAC6 ROCK1
HALLMARK_E2F_TARGETS	0.0034229	0.047554	-0.0305317	AURKA DNMT1 PLK4 POLE CDK1 TOP2A RRM2 EZH2 CHEK1 PLK1 AURKB POLD1 PRKDC CHEK2 MYC TUBB CDK4 WEE1
HALLMARK_OXIDATIVE_PHOSPHORYLATION	0.00366898	0.047554	-0.0225106	NDUFS3 NDUFS2 NDUFA9 NDUFS4 NDUFS1 NDUFA2 NDUFS8 NDUFS7 NDUFV1 NDUFA1 NDUFA6 NDUFAB1 NDUFB6 NDUFB3 NDUFB8 NDUFB5 NDUFA4 NDUFB1 NDUFS6 NDUFA7 NDUFV2 NDUFC1 NDUFA5 NDUFA8 NDUFB7 IDH2 NDUFA3 NDUFB2 MAOB NDUFB4 IDH1 NDUFC2
HALLMARK_DNA_REPAIR	0.00402976	0.047554	-0.0426141	POLD1 PDE4B ADA IMPDH2 PDE6G TYMS POLA1
HALLMARK_HEDGEHOG_SIGNALING	0.00495355	0.047554	-0.0598899	CDK6 PLG ACHE
HALLMARK_KRAS_SIGNALING_UP	0.00682675	0.054614	-0.0343456	AKT2 GABRA3 FLT4 NR1H4 ACE PLAT ANO1 HDAC9 KCNN4 PTGS2 CA2 EPHB2 MAP3K1 CXCR4 MYCN
HALLMARK_G2M_CHECKPOINT	0.00960799	0.0658834	-0.0255787	AURKA TOP2A PLK1 TTK AURKB CDK1 PLK4 CHEK1 EZH2 CDC7 TOP1 ABL1 ODC1 MAPK14 MYC CDK4 POLE
HALLMARK_MYC_TARGETS_V2	0.0166926	0.100156	-0.0590137	NDUFAF4 MYC PLK4 PLK1 CDK4
HALLMARK_PI3K_AKT_MTOR_SIGNALING	0.0258124	0.123405	-0.0303445	MAPK8 PIK3R3 MAPK9 AKT1 MAPK1 GSK3B RAF1 CDK4 CDK1 CDK2 PRKCB EGFR MAPK10 LCK CXCR4 PAK4
HALLMARK_MYC_TARGETS_V1	0.0263882	0.123405	-0.0343487	MYC CDK4 HDAC2 CDK2 ODC1 RRM1 NDUFAB1 SRPK1 TYMS IMPDH2
HALLMARK_FATTY_ACID_METABOLISM	0.0296788	0.123405	-0.0179888	IDH1 CA2 CA4 ADH1C MAOA GPD2 FASN PPARA ODC1 CA6
HALLMARK_GLYCOLYSIS	0.0308513	0.123405	-0.0226226	EGFR CXCR4 ADORA2B MET CDK1 SRD5A3 AURKA IDH1 NDUFV3 CACNA1H
HALLMARK_COAGULATION	0.0373285	0.137828	-0.0298668	F2 F10 PLG MMP1 MMP8 PLAT ITGB3 DPP4 FYN MMP7
HALLMARK_IL6_JAK_STAT3_SIGNALING	0.0492853	0.16013	0.029821	TYK2 ITGB3 ACVRL1 PIM1 PIK3R5 CCR1
HALLMARK_SPERMATOGENESIS	0.0500407	0.16013	-0.0235234	AURKA MTOR EZH2 BRAF MTNR1A TTK CHRM4 NPY5R CDK1 PARP2 ACE CFTR
HALLMARK_ESTROGEN_RESPONSE_LATE	0.0634277	0.179949	-0.025384	CA12 PGR RET SCNN1A JAK2 BCL2 CA2 FRK SLC29A1 FGFR3 SGK1 JAK1 IDH2 PTGER3 PLK4 TH TOP2A
HALLMARK_ANDROGEN_RESPONSE	0.0637321	0.179949	-0.0350615	HMGCR GSR SGK1 CDK6 AKT1
HALLMARK_ESTROGEN_RESPONSE_EARLY	0.081039	0.216104	-0.0273687	CA12 PGR RET SCNN1A ABAT BCL2 RARA UGCG MYC FRK JAK2 IGF1R AR TUBB2B FASN
HALLMARK_MTORC1_SIGNALING	0.1111	0.280673	-0.0250269	IDH1 AURKA HMGCR DHFR TXNRD1 PIK3R3 RRM2 PSMB5 PLK1 GSK3B CXCR4 GSR SRD5A1
HALLMARK_COMPLEMENT	0.172611	0.414267	-0.00608021	MMP13 PLG DPP4 F10 F2 GPD2 CA2 PLAT PIK3CA LCK LYN PRKCD SRC FYN JAK2 PIM1 MMP8 PIK3R5 RAF1 ADRA2B PIK3CG
HALLMARK_TGF_BETA_SIGNALING	0.190402	0.435205	-0.0358021	FKBP1A CDK9 HDAC1
HALLMARK_XENOBIOTIC_METABOLISM	0.220843	0.462106	-0.0113185	ADH1C IDH1 COMT MAOA ALDH2 CA2 PLG GSR XDH PPARD ESR1 DDC TYR EPHA2 GART CYP17A1 F10
HALLMARK_UV_RESPONSE_UP	0.221426	0.462106	-0.0066796	LYN RXRB CLCN2 RET PPAT HTR7 SIGMAR1 PARP2 KCNH2 MAOA NTRK3 PRKACA PRKCD CDK2 CA2 TACR3
HALLMARK_ALLOGRAFT_REJECTION	0.26155	0.523099	-0.00344733	LYN LCK CCR5 HDAC9 JAK2 CCR2 EGFR ITK F2 PRKCG ACHE F2R PRKCB CCR1 AKT1 IKBKB FGR
HALLMARK_NOTCH_SIGNALING	0.282825	0.543025	-0.00916614	PPARD KAT2A PRKCA
HALLMARK_HEME_METABOLISM	0.306527	0.556947	0.0200242	CA1 CA2 TOP1 NR3C1 TYR
HALLMARK_KRAS_SIGNALING_DN	0.313283	0.556947	-0.00470434	FGFR3 PDE6B SCN10A HTR1D SLC6A3 THRB RYR1 PTGFR SLC12A3 CHRNG KCNQ2 KCND1 CACNA1F EPHA5 ADRA2C HTR1B SGK1 ATP4A
HALLMARK_INTERFERON_GAMMA_RESPONSE	0.369063	0.632679	-0.0144453	PTGS2 JAK2 PDE4B PIM1
HALLMARK_ADIPOGENESIS	0.442123	0.729041	-0.00858743	PPARG IDH1 PIM3 NDUFAB1 GPD2 ALDH2 NDUFA5 ARAF PTGER3 ABCA1 NDUFS3 NDUFB7
HALLMARK_BILE_ACID_METABOLISM	0.462258	0.729041	-0.000493034	NR1H4 IDH1 NR3C2 DIO1 RXRA SLC29A1 LCK ABCA1 RXRG AR IDH2
HALLMARK_PANCREAS_BETA_CELLS	0.470839	0.729041	0.0204272	ABCC8 AKT3 DPP4 VDR
HALLMARK_APOPTOSIS	0.523669	0.785504	-0.0139582	MCL1 F2R PDGFRB CDK2 PTK2 PLAT ROCK1 WEE1 RARA GSR BCL2L1 F2 TOP2A ERBB3 ERBB2 AVPR1A
HALLMARK_REACTIVE_OXYGEN_SPECIES_PATHWAY	0.566597	0.808804	-0.0157188	GSR TXNRD1 NDUFB4 NDUFA6 NDUFS2
HALLMARK_APICAL_SURFACE	0.606603	0.808804	0.0285374	EPHB4 LYN SLC22A12
HALLMARK_EPITHELIAL_MESENCHYMAL_TRANSITION	0.606603	0.808804	0.0160049	ITGB3 MMP1 PDGFRB
HALLMARK_ANGIOGENESIS	0.606603	0.808804	-0.0260493	FGFR1 KCNJ8 PTK2
HALLMARK_MYOGENESIS	0.639722	0.82991	0.00304857	RYR1 CHRNB1 CHRNA1 KCNH1 CACNA1H GAA BDKRB2 KCNH2 AKT2 ACHE CHRNG HDAC5 ERBB3 FDPS EPHB3
HALLMARK_PEROXISOME	0.672604	0.844328	-0.0037087	IDH1 DIO1 ABCC8 IDH2 FDPS CDK7 RXRG TOP2A CACNA1B ESR2
HALLMARK_APICAL_JUNCTION	0.718193	0.844328	-0.00684606	PTK2 AKT2 SRC MAPK14 ATP1A3 ADRA1B SYK MAPK11 PIK3CB EGFR PIK3R3 KCNH2 CDK8 AKT3
HALLMARK_INFLAMMATORY_RESPONSE	0.718781	0.844328	-0.00236054	PTGER4 OPRK1 LYN BDKRB1 HRH1 PTGIR CALCRL ADORA2B PTGER2 MYC GABBR1 P2RX7 ABCA1 TACR1 LCK KCNJ2 KCNA3 AXL PDE4B MET RAF1 ITGB3 C5AR1 TACR3 PIK3R5
HALLMARK_TNFA_SIGNALING_VIA_NFKB	0.721197	0.844328	-0.00325167	PTGS2 PTGER4 MYC SGK1 MCL1 TUBB2A PDE4B ABCA1
HALLMARK_P53_PATHWAY	0.800722	0.915111	-0.00307163	MDM2 ADA ABAT VDR EPHA2 HDAC3 RXRA F2R
HALLMARK_WNT_BETA_CATENIN_SIGNALING	0.926949	0.991035	-0.000292043	MYC KAT2A HDAC2 PPARD HDAC5 HDAC11
HALLMARK_PROTEIN_SECRETION	0.929433	0.991035	0.00115819	EGFR ATP1A1 MAPK1 ABCA1
HALLMARK_HYPOXIA	0.944871	0.991035	0.00150752	GAA EGFR ADORA2B NR3C1 CA12 PIM1 PRKCA CXCR4 BCL2 MAP3K1
HALLMARK_IL2_STAT5_SIGNALING	0.97363	0.991035	-0.00447316	PIM1 PTGER2 BCL2L1 MYC TLR7 MAPKAPK2 BCL2 ODC1 IGF1R PRKCH CA2 GUCY1B1 SCN9A
HALLMARK_UV_RESPONSE_DN	0.98078	0.991035	0.00523245	MET AKT3 NR3C1 PPARG MYC PRKCA PRKCE RXRA FYN PIK3R3 ERBB2 CDK13 ADORA2B KCNMA1 IGF1R PDGFRB PTGFR MAPK14 ITGB3 SCN8A KIT PIK3CD
HALLMARK_CHOLESTEROL_HOMEOSTASIS	0.991035	0.991035	0.0125907	FDPS HMGCR FASN AVPR1A PPARG
HALLMARK_INTERFERON_ALPHA_RESPONSE	NA	NA	NA	NA
HALLMARK_UNFOLDED_PROTEIN_RESPONSE	NA	NA	NA	NA

## Sheet: Retinoic-acid
Hallmark	geneFamPs	pAdj	medianDiff	genesInGeneset
HALLMARK_REACTIVE_OXYGEN_SPECIES_PATHWAY	0.00147287	0.0706979	0.113649	GSR TXNRD1 NDUFB4 NDUFA6 NDUFS2
HALLMARK_HEDGEHOG_SIGNALING	0.0100344	0.157191	-0.072948	CDK6 PLG ACHE
HALLMARK_TGF_BETA_SIGNALING	0.0129054	0.157191	0.07858	FKBP1A CDK9 HDAC1
HALLMARK_OXIDATIVE_PHOSPHORYLATION	0.0130992	0.157191	0.0283415	NDUFS3 NDUFS2 NDUFA9 NDUFS4 NDUFS1 NDUFA2 NDUFS8 NDUFS7 NDUFV1 NDUFA1 NDUFA6 NDUFAB1 NDUFB6 NDUFB3 NDUFB8 NDUFB5 NDUFA4 NDUFB1 NDUFS6 NDUFA7 NDUFV2 NDUFC1 NDUFA5 NDUFA8 NDUFB7 IDH2 NDUFA3 NDUFB2 MAOB NDUFB4 IDH1 NDUFC2
HALLMARK_SPERMATOGENESIS	0.0271819	0.260946	-0.016947	AURKA MTOR EZH2 BRAF MTNR1A TTK CHRM4 NPY5R CDK1 PARP2 ACE CFTR
HALLMARK_NOTCH_SIGNALING	0.0438441	0.350753	0.0676407	PPARD KAT2A PRKCA
HALLMARK_G2M_CHECKPOINT	0.0774107	0.454067	-0.015442	AURKA TOP2A PLK1 TTK AURKB CDK1 PLK4 CHEK1 EZH2 CDC7 TOP1 ABL1 ODC1 MAPK14 MYC CDK4 POLE
HALLMARK_GLYCOLYSIS	0.0838584	0.454067	-0.0104599	EGFR CXCR4 ADORA2B MET CDK1 SRD5A3 AURKA IDH1 NDUFV3 CACNA1H
HALLMARK_WNT_BETA_CATENIN_SIGNALING	0.0851377	0.454067	0.0571186	MYC KAT2A HDAC2 PPARD HDAC5 HDAC11
HALLMARK_XENOBIOTIC_METABOLISM	0.126276	0.606126	0.0139123	ADH1C IDH1 COMT MAOA ALDH2 CA2 PLG GSR XDH PPARD ESR1 DDC TYR EPHA2 GART CYP17A1 F10
HALLMARK_COMPLEMENT	0.140759	0.614221	0.0195455	MMP13 PLG DPP4 F10 F2 GPD2 CA2 PLAT PIK3CA LCK LYN PRKCD SRC FYN JAK2 PIM1 MMP8 PIK3R5 RAF1 ADRA2B PIK3CG
HALLMARK_PANCREAS_BETA_CELLS	0.184056	0.686078	0.0229297	ABCC8 AKT3 DPP4 VDR
HALLMARK_IL6_JAK_STAT3_SIGNALING	0.188799	0.686078	0.0356207	TYK2 ITGB3 ACVRL1 PIM1 PIK3R5 CCR1
HALLMARK_PI3K_AKT_MTOR_SIGNALING	0.200106	0.686078	0.0105099	MAPK8 PIK3R3 MAPK9 AKT1 MAPK1 GSK3B RAF1 CDK4 CDK1 CDK2 PRKCB EGFR MAPK10 LCK CXCR4 PAK4
HALLMARK_COAGULATION	0.233693	0.736707	0.0158741	F2 F10 PLG MMP1 MMP8 PLAT ITGB3 DPP4 FYN MMP7
HALLMARK_UV_RESPONSE_DN	0.245569	0.736707	-0.0087251	MET AKT3 NR3C1 PPARG MYC PRKCA PRKCE RXRA FYN PIK3R3 ERBB2 CDK13 ADORA2B KCNMA1 IGF1R PDGFRB PTGFR MAPK14 ITGB3 SCN8A KIT PIK3CD
HALLMARK_DNA_REPAIR	0.307227	0.810599	0.0161171	POLD1 PDE4B ADA IMPDH2 PDE6G TYMS POLA1
HALLMARK_P53_PATHWAY	0.30851	0.810599	-0.00801158	MDM2 ADA ABAT VDR EPHA2 HDAC3 RXRA F2R
HALLMARK_APICAL_SURFACE	0.338923	0.810599	-0.0194968	EPHB4 LYN SLC22A12
HALLMARK_INTERFERON_GAMMA_RESPONSE	0.342704	0.810599	-0.00962028	PTGS2 JAK2 PDE4B PIM1
HALLMARK_UV_RESPONSE_UP	0.364502	0.810599	-0.00325253	LYN RXRB CLCN2 RET PPAT HTR7 SIGMAR1 PARP2 KCNH2 MAOA NTRK3 PRKACA PRKCD CDK2 CA2 TACR3
HALLMARK_ESTROGEN_RESPONSE_EARLY	0.371525	0.810599	-0.00619072	CA12 PGR RET SCNN1A ABAT BCL2 RARA UGCG MYC FRK JAK2 IGF1R AR TUBB2B FASN
HALLMARK_INFLAMMATORY_RESPONSE	0.431363	0.899513	-0.00835484	PTGER4 OPRK1 LYN BDKRB1 HRH1 PTGIR CALCRL ADORA2B PTGER2 MYC GABBR1 P2RX7 ABCA1 TACR1 LCK KCNJ2 KCNA3 AXL PDE4B MET RAF1 ITGB3 C5AR1 TACR3 PIK3R5
HALLMARK_MYOGENESIS	0.461995	0.899513	0.00930129	RYR1 CHRNB1 CHRNA1 KCNH1 CACNA1H GAA BDKRB2 KCNH2 AKT2 ACHE CHRNG HDAC5 ERBB3 FDPS EPHB3
HALLMARK_E2F_TARGETS	0.468496	0.899513	-0.004927	AURKA DNMT1 PLK4 POLE CDK1 TOP2A RRM2 EZH2 CHEK1 PLK1 AURKB POLD1 PRKDC CHEK2 MYC TUBB CDK4 WEE1
HALLMARK_ADIPOGENESIS	0.519593	0.921863	0.00417406	PPARG IDH1 PIM3 NDUFAB1 GPD2 ALDH2 NDUFA5 ARAF PTGER3 ABCA1 NDUFS3 NDUFB7
HALLMARK_ESTROGEN_RESPONSE_LATE	0.538577	0.921863	0.00856855	CA12 PGR RET SCNN1A JAK2 BCL2 CA2 FRK SLC29A1 FGFR3 SGK1 JAK1 IDH2 PTGER3 PLK4 TH TOP2A
HALLMARK_MTORC1_SIGNALING	0.583198	0.921863	0.00795312	IDH1 AURKA HMGCR DHFR TXNRD1 PIK3R3 RRM2 PSMB5 PLK1 GSK3B CXCR4 GSR SRD5A1
HALLMARK_MYC_TARGETS_V1	0.639301	0.921863	0.00635722	MYC CDK4 HDAC2 CDK2 ODC1 RRM1 NDUFAB1 SRPK1 TYMS IMPDH2
HALLMARK_FATTY_ACID_METABOLISM	0.639301	0.921863	0.00508315	IDH1 CA2 CA4 ADH1C MAOA GPD2 FASN PPARA ODC1 CA6
HALLMARK_EPITHELIAL_MESENCHYMAL_TRANSITION	0.648333	0.921863	-0.0010058	ITGB3 MMP1 PDGFRB
HALLMARK_APOPTOSIS	0.660818	0.921863	0.0062589	MCL1 F2R PDGFRB CDK2 PTK2 PLAT ROCK1 WEE1 RARA GSR BCL2L1 F2 TOP2A ERBB3 ERBB2 AVPR1A
HALLMARK_APICAL_JUNCTION	0.662221	0.921863	-0.00103784	PTK2 AKT2 SRC MAPK14 ATP1A3 ADRA1B SYK MAPK11 PIK3CB EGFR PIK3R3 KCNH2 CDK8 AKT3
HALLMARK_ANGIOGENESIS	0.669631	0.921863	0.00130338	FGFR1 KCNJ8 PTK2
HALLMARK_ALLOGRAFT_REJECTION	0.672192	0.921863	-0.000359628	LYN LCK CCR5 HDAC9 JAK2 CCR2 EGFR ITK F2 PRKCG ACHE F2R PRKCB CCR1 AKT1 IKBKB FGR
HALLMARK_BILE_ACID_METABOLISM	0.710484	0.935607	0.00175477	NR1H4 IDH1 NR3C2 DIO1 RXRA SLC29A1 LCK ABCA1 RXRG AR IDH2
HALLMARK_TNFA_SIGNALING_VIA_NFKB	0.721197	0.935607	0.0148219	PTGS2 PTGER4 MYC SGK1 MCL1 TUBB2A PDE4B ABCA1
HALLMARK_MYC_TARGETS_V2	0.744528	0.940456	-0.00716803	NDUFAF4 MYC PLK4 PLK1 CDK4
HALLMARK_IL2_STAT5_SIGNALING	0.786349	0.94827	0.00221318	PIM1 PTGER2 BCL2L1 MYC TLR7 MAPKAPK2 BCL2 ODC1 IGF1R PRKCH CA2 GUCY1B1 SCN9A
HALLMARK_ANDROGEN_RESPONSE	0.813456	0.94827	0.00981781	HMGCR GSR SGK1 CDK6 AKT1
HALLMARK_CHOLESTEROL_HOMEOSTASIS	0.848507	0.94827	0.00733254	FDPS HMGCR FASN AVPR1A PPARG
HALLMARK_HEME_METABOLISM	0.848507	0.94827	-0.00807722	CA1 CA2 TOP1 NR3C1 TYR
HALLMARK_PROTEIN_SECRETION	0.849492	0.94827	0.00353571	EGFR ATP1A1 MAPK1 ABCA1
HALLMARK_MITOTIC_SPINDLE	0.87182	0.951076	0.000830504	TTK PLK1 TOP2A MAP3K11 ABL1 BCR CDK1 AURKA HDAC6 ROCK1
HALLMARK_PEROXISOME	0.89608	0.954729	0.00478422	IDH1 DIO1 ABCC8 IDH2 FDPS CDK7 RXRG TOP2A CACNA1B ESR2
HALLMARK_HYPOXIA	0.932647	0.954729	0.00800686	GAA EGFR ADORA2B NR3C1 CA12 PIM1 PRKCA CXCR4 BCL2 MAP3K1
HALLMARK_KRAS_SIGNALING_DN	0.934839	0.954729	0.00803111	FGFR3 PDE6B SCN10A HTR1D SLC6A3 THRB RYR1 PTGFR SLC12A3 CHRNG KCNQ2 KCND1 CACNA1F EPHA5 ADRA2C HTR1B SGK1 ATP4A
HALLMARK_KRAS_SIGNALING_UP	0.956368	0.956368	-0.00286244	AKT2 GABRA3 FLT4 NR1H4 ACE PLAT ANO1 HDAC9 KCNN4 PTGS2 CA2 EPHB2 MAP3K1 CXCR4 MYCN
HALLMARK_INTERFERON_ALPHA_RESPONSE	NA	NA	NA	NA
HALLMARK_UNFOLDED_PROTEIN_RESPONSE	NA	NA	NA	NA

## Sheet: Topotecan
Hallmark	geneFamPs	pAdj	medianDiff	genesInGeneset
HALLMARK_OXIDATIVE_PHOSPHORYLATION	1.42148e-06	6.82308e-05	-0.0520413	NDUFS3 NDUFS2 NDUFA9 NDUFS4 NDUFS1 NDUFA2 NDUFS8 NDUFS7 NDUFV1 NDUFA1 NDUFA6 NDUFAB1 NDUFB6 NDUFB3 NDUFB8 NDUFB5 NDUFA4 NDUFB1 NDUFS6 NDUFA7 NDUFV2 NDUFC1 NDUFA5 NDUFA8 NDUFB7 IDH2 NDUFA3 NDUFB2 MAOB NDUFB4 IDH1 NDUFC2
HALLMARK_G2M_CHECKPOINT	5.28851e-06	0.000126924	-0.0936196	AURKA TOP2A PLK1 TTK AURKB CDK1 PLK4 CHEK1 EZH2 CDC7 TOP1 ABL1 ODC1 MAPK14 MYC CDK4 POLE
HALLMARK_E2F_TARGETS	1.62216e-05	0.000259546	-0.0826914	AURKA DNMT1 PLK4 POLE CDK1 TOP2A RRM2 EZH2 CHEK1 PLK1 AURKB POLD1 PRKDC CHEK2 MYC TUBB CDK4 WEE1
HALLMARK_MYC_TARGETS_V2	0.000917035	0.0110044	-0.116022	NDUFAF4 MYC PLK4 PLK1 CDK4
HALLMARK_ESTROGEN_RESPONSE_EARLY	0.00197318	0.0189426	-0.0501146	CA12 PGR RET SCNN1A ABAT BCL2 RARA UGCG MYC FRK JAK2 IGF1R AR TUBB2B FASN
HALLMARK_IL2_STAT5_SIGNALING	0.00475872	0.0380698	-0.0298847	PIM1 PTGER2 BCL2L1 MYC TLR7 MAPKAPK2 BCL2 ODC1 IGF1R PRKCH CA2 GUCY1B1 SCN9A
HALLMARK_ESTROGEN_RESPONSE_LATE	0.00621313	0.0426043	-0.0447788	CA12 PGR RET SCNN1A JAK2 BCL2 CA2 FRK SLC29A1 FGFR3 SGK1 JAK1 IDH2 PTGER3 PLK4 TH TOP2A
HALLMARK_SPERMATOGENESIS	0.00736756	0.0442053	-0.029678	AURKA MTOR EZH2 BRAF MTNR1A TTK CHRM4 NPY5R CDK1 PARP2 ACE CFTR
HALLMARK_PI3K_AKT_MTOR_SIGNALING	0.00922901	0.0492214	-0.0310264	MAPK8 PIK3R3 MAPK9 AKT1 MAPK1 GSK3B RAF1 CDK4 CDK1 CDK2 PRKCB EGFR MAPK10 LCK CXCR4 PAK4
HALLMARK_HEDGEHOG_SIGNALING	0.0353914	0.169879	-0.0488356	CDK6 PLG ACHE
HALLMARK_MYC_TARGETS_V1	0.041745	0.173249	-0.0438697	MYC CDK4 HDAC2 CDK2 ODC1 RRM1 NDUFAB1 SRPK1 TYMS IMPDH2
HALLMARK_FATTY_ACID_METABOLISM	0.0433122	0.173249	-0.0387924	IDH1 CA2 CA4 ADH1C MAOA GPD2 FASN PPARA ODC1 CA6
HALLMARK_NOTCH_SIGNALING	0.0470163	0.173599	-0.0310502	PPARD KAT2A PRKCA
HALLMARK_ADIPOGENESIS	0.0729043	0.248658	-0.0315399	PPARG IDH1 PIM3 NDUFAB1 GPD2 ALDH2 NDUFA5 ARAF PTGER3 ABCA1 NDUFS3 NDUFB7
HALLMARK_HEME_METABOLISM	0.0777057	0.248658	-0.0447004	CA1 CA2 TOP1 NR3C1 TYR
HALLMARK_PROTEIN_SECRETION	0.0876543	0.253402	-0.034068	EGFR ATP1A1 MAPK1 ABCA1
HALLMARK_REACTIVE_OXYGEN_SPECIES_PATHWAY	0.0897465	0.253402	-0.0890947	GSR TXNRD1 NDUFB4 NDUFA6 NDUFS2
HALLMARK_HYPOXIA	0.130129	0.34701	-0.0192885	GAA EGFR ADORA2B NR3C1 CA12 PIM1 PRKCA CXCR4 BCL2 MAP3K1
HALLMARK_P53_PATHWAY	0.141303	0.356701	-0.0399221	MDM2 ADA ABAT VDR EPHA2 HDAC3 RXRA F2R
HALLMARK_KRAS_SIGNALING_DN	0.148625	0.356701	-0.0158903	FGFR3 PDE6B SCN10A HTR1D SLC6A3 THRB RYR1 PTGFR SLC12A3 CHRNG KCNQ2 KCND1 CACNA1F EPHA5 ADRA2C HTR1B SGK1 ATP4A
HALLMARK_MITOTIC_SPINDLE	0.173852	0.397376	-0.0116386	TTK PLK1 TOP2A MAP3K11 ABL1 BCR CDK1 AURKA HDAC6 ROCK1
HALLMARK_ANDROGEN_RESPONSE	0.212299	0.463197	-0.0447788	HMGCR GSR SGK1 CDK6 AKT1
HALLMARK_INTERFERON_GAMMA_RESPONSE	0.249628	0.520963	-0.0461194	PTGS2 JAK2 PDE4B PIM1
HALLMARK_BILE_ACID_METABOLISM	0.265443	0.530553	0.00347216	NR1H4 IDH1 NR3C2 DIO1 RXRA SLC29A1 LCK ABCA1 RXRG AR IDH2
HALLMARK_IL6_JAK_STAT3_SIGNALING	0.294052	0.530553	-0.0251052	TYK2 ITGB3 ACVRL1 PIM1 PIK3R5 CCR1
HALLMARK_ANGIOGENESIS	0.296222	0.530553	-0.0314292	FGFR1 KCNJ8 PTK2
HALLMARK_DNA_REPAIR	0.298436	0.530553	-0.0301896	POLD1 PDE4B ADA IMPDH2 PDE6G TYMS POLA1
HALLMARK_WNT_BETA_CATENIN_SIGNALING	0.313202	0.536918	-0.018581	MYC KAT2A HDAC2 PPARD HDAC5 HDAC11
HALLMARK_UV_RESPONSE_DN	0.32803	0.542947	-0.0172533	MET AKT3 NR3C1 PPARG MYC PRKCA PRKCE RXRA FYN PIK3R3 ERBB2 CDK13 ADORA2B KCNMA1 IGF1R PDGFRB PTGFR MAPK14 ITGB3 SCN8A KIT PIK3CD
HALLMARK_UV_RESPONSE_UP	0.396262	0.634019	-0.0169329	LYN RXRB CLCN2 RET PPAT HTR7 SIGMAR1 PARP2 KCNH2 MAOA NTRK3 PRKACA PRKCD CDK2 CA2 TACR3
HALLMARK_PANCREAS_BETA_CELLS	0.410893	0.636221	0.0290115	ABCC8 AKT3 DPP4 VDR
HALLMARK_GLYCOLYSIS	0.446873	0.670309	-0.00771386	EGFR CXCR4 ADORA2B MET CDK1 SRD5A3 AURKA IDH1 NDUFV3 CACNA1H
HALLMARK_TGF_BETA_SIGNALING	0.489267	0.692598	0.0475861	FKBP1A CDK9 HDAC1
HALLMARK_COMPLEMENT	0.49059	0.692598	-0.0113909	MMP13 PLG DPP4 F10 F2 GPD2 CA2 PLAT PIK3CA LCK LYN PRKCD SRC FYN JAK2 PIM1 MMP8 PIK3R5 RAF1 ADRA2B PIK3CG
HALLMARK_PEROXISOME	0.523664	0.700238	0.0135197	IDH1 DIO1 ABCC8 IDH2 FDPS CDK7 RXRG TOP2A CACNA1B ESR2
HALLMARK_TNFA_SIGNALING_VIA_NFKB	0.525178	0.700238	-0.0232415	PTGS2 PTGER4 MYC SGK1 MCL1 TUBB2A PDE4B ABCA1
HALLMARK_MTORC1_SIGNALING	0.556274	0.711909	-0.0138683	IDH1 AURKA HMGCR DHFR TXNRD1 PIK3R3 RRM2 PSMB5 PLK1 GSK3B CXCR4 GSR SRD5A1
HALLMARK_KRAS_SIGNALING_UP	0.563595	0.711909	-0.00979386	AKT2 GABRA3 FLT4 NR1H4 ACE PLAT ANO1 HDAC9 KCNN4 PTGS2 CA2 EPHB2 MAP3K1 CXCR4 MYCN
HALLMARK_EPITHELIAL_MESENCHYMAL_TRANSITION	0.648333	0.797948	0.0182005	ITGB3 MMP1 PDGFRB
HALLMARK_COAGULATION	0.683853	0.806245	-0.0248933	F2 F10 PLG MMP1 MMP8 PLAT ITGB3 DPP4 FYN MMP7
HALLMARK_ALLOGRAFT_REJECTION	0.705426	0.806245	-0.00873398	LYN LCK CCR5 HDAC9 JAK2 CCR2 EGFR ITK F2 PRKCG ACHE F2R PRKCB CCR1 AKT1 IKBKB FGR
HALLMARK_MYOGENESIS	0.71077	0.806245	-0.00939273	RYR1 CHRNB1 CHRNA1 KCNH1 CACNA1H GAA BDKRB2 KCNH2 AKT2 ACHE CHRNG HDAC5 ERBB3 FDPS EPHB3
HALLMARK_XENOBIOTIC_METABOLISM	0.722261	0.806245	-0.0155685	ADH1C IDH1 COMT MAOA ALDH2 CA2 PLG GSR XDH PPARD ESR1 DDC TYR EPHA2 GART CYP17A1 F10
HALLMARK_INFLAMMATORY_RESPONSE	0.772612	0.842849	-0.0092692	PTGER4 OPRK1 LYN BDKRB1 HRH1 PTGIR CALCRL ADORA2B PTGER2 MYC GABBR1 P2RX7 ABCA1 TACR1 LCK KCNJ2 KCNA3 AXL PDE4B MET RAF1 ITGB3 C5AR1 TACR3 PIK3R5
HALLMARK_APOPTOSIS	0.856082	0.913154	-0.00408163	MCL1 F2R PDGFRB CDK2 PTK2 PLAT ROCK1 WEE1 RARA GSR BCL2L1 F2 TOP2A ERBB3 ERBB2 AVPR1A
HALLMARK_CHOLESTEROL_HOMEOSTASIS	0.955196	0.988262	0.0163976	FDPS HMGCR FASN AVPR1A PPARG
HALLMARK_APICAL_JUNCTION	0.974747	0.988262	-0.0031609	PTK2 AKT2 SRC MAPK14 ATP1A3 ADRA1B SYK MAPK11 PIK3CB EGFR PIK3R3 KCNH2 CDK8 AKT3
HALLMARK_APICAL_SURFACE	0.988262	0.988262	-0.00865355	EPHB4 LYN SLC22A12
HALLMARK_INTERFERON_ALPHA_RESPONSE	NA	NA	NA	NA
HALLMARK_UNFOLDED_PROTEIN_RESPONSE	NA	NA	NA	NA

## Sheet: Vincristine
Hallmark	geneFamPs	pAdj	medianDiff	genesInGeneset
HALLMARK_OXIDATIVE_PHOSPHORYLATION	2.66023e-05	0.00127691	-0.0409811	NDUFS3 NDUFS2 NDUFA9 NDUFS4 NDUFS1 NDUFA2 NDUFS8 NDUFS7 NDUFV1 NDUFA1 NDUFA6 NDUFAB1 NDUFB6 NDUFB3 NDUFB8 NDUFB5 NDUFA4 NDUFB1 NDUFS6 NDUFA7 NDUFV2 NDUFC1 NDUFA5 NDUFA8 NDUFB7 IDH2 NDUFA3 NDUFB2 MAOB NDUFB4 IDH1 NDUFC2
HALLMARK_G2M_CHECKPOINT	6.6404e-05	0.0015937	-0.0686023	AURKA TOP2A PLK1 TTK AURKB CDK1 PLK4 CHEK1 EZH2 CDC7 TOP1 ABL1 ODC1 MAPK14 MYC CDK4 POLE
HALLMARK_MYC_TARGETS_V2	0.00021828	0.00349249	-0.102812	NDUFAF4 MYC PLK4 PLK1 CDK4
HALLMARK_E2F_TARGETS	0.0035448	0.0425376	-0.0371475	AURKA DNMT1 PLK4 POLE CDK1 TOP2A RRM2 EZH2 CHEK1 PLK1 AURKB POLD1 PRKDC CHEK2 MYC TUBB CDK4 WEE1
HALLMARK_FATTY_ACID_METABOLISM	0.0109859	0.105465	-0.0415433	IDH1 CA2 CA4 ADH1C MAOA GPD2 FASN PPARA ODC1 CA6
HALLMARK_P53_PATHWAY	0.0174939	0.137274	-0.0457755	MDM2 ADA ABAT VDR EPHA2 HDAC3 RXRA F2R
HALLMARK_HEME_METABOLISM	0.0200191	0.137274	-0.0508886	CA1 CA2 TOP1 NR3C1 TYR
HALLMARK_REACTIVE_OXYGEN_SPECIES_PATHWAY	0.0239102	0.143461	-0.063436	GSR TXNRD1 NDUFB4 NDUFA6 NDUFS2
HALLMARK_ESTROGEN_RESPONSE_LATE	0.0451912	0.24102	-0.0226765	CA12 PGR RET SCNN1A JAK2 BCL2 CA2 FRK SLC29A1 FGFR3 SGK1 JAK1 IDH2 PTGER3 PLK4 TH TOP2A
HALLMARK_MYC_TARGETS_V1	0.0709876	0.34074	-0.0488327	MYC CDK4 HDAC2 CDK2 ODC1 RRM1 NDUFAB1 SRPK1 TYMS IMPDH2
HALLMARK_COAGULATION	0.0895093	0.386091	0.0198476	F2 F10 PLG MMP1 MMP8 PLAT ITGB3 DPP4 FYN MMP7
HALLMARK_TGF_BETA_SIGNALING	0.102456	0.386091	-0.048161	FKBP1A CDK9 HDAC1
HALLMARK_ESTROGEN_RESPONSE_EARLY	0.104566	0.386091	-0.035232	CA12 PGR RET SCNN1A ABAT BCL2 RARA UGCG MYC FRK JAK2 IGF1R AR TUBB2B FASN
HALLMARK_IL6_JAK_STAT3_SIGNALING	0.150893	0.478711	0.0204621	TYK2 ITGB3 ACVRL1 PIM1 PIK3R5 CCR1
HALLMARK_PEROXISOME	0.155202	0.478711	0.0227275	IDH1 DIO1 ABCC8 IDH2 FDPS CDK7 RXRG TOP2A CACNA1B ESR2
HALLMARK_DNA_REPAIR	0.162787	0.478711	0.0272288	POLD1 PDE4B ADA IMPDH2 PDE6G TYMS POLA1
HALLMARK_INFLAMMATORY_RESPONSE	0.169543	0.478711	0.0142584	PTGER4 OPRK1 LYN BDKRB1 HRH1 PTGIR CALCRL ADORA2B PTGER2 MYC GABBR1 P2RX7 ABCA1 TACR1 LCK KCNJ2 KCNA3 AXL PDE4B MET RAF1 ITGB3 C5AR1 TACR3 PIK3R5
HALLMARK_BILE_ACID_METABOLISM	0.213267	0.568712	0.00983465	NR1H4 IDH1 NR3C2 DIO1 RXRA SLC29A1 LCK ABCA1 RXRG AR IDH2
HALLMARK_ALLOGRAFT_REJECTION	0.256786	0.596356	0.00970928	LYN LCK CCR5 HDAC9 JAK2 CCR2 EGFR ITK F2 PRKCG ACHE F2R PRKCB CCR1 AKT1 IKBKB FGR
HALLMARK_MYOGENESIS	0.28193	0.596356	5.96988e-05	RYR1 CHRNB1 CHRNA1 KCNH1 CACNA1H GAA BDKRB2 KCNH2 AKT2 ACHE CHRNG HDAC5 ERBB3 FDPS EPHB3
HALLMARK_INTERFERON_GAMMA_RESPONSE	0.28222	0.596356	-0.0292842	PTGS2 JAK2 PDE4B PIM1
HALLMARK_MITOTIC_SPINDLE	0.285535	0.596356	-0.0232271	TTK PLK1 TOP2A MAP3K11 ABL1 BCR CDK1 AURKA HDAC6 ROCK1
HALLMARK_ANDROGEN_RESPONSE	0.285754	0.596356	-0.0585982	HMGCR GSR SGK1 CDK6 AKT1
HALLMARK_TNFA_SIGNALING_VIA_NFKB	0.300313	0.600626	-0.0271282	PTGS2 PTGER4 MYC SGK1 MCL1 TUBB2A PDE4B ABCA1
HALLMARK_KRAS_SIGNALING_UP	0.333759	0.634235	-0.0140808	AKT2 GABRA3 FLT4 NR1H4 ACE PLAT ANO1 HDAC9 KCNN4 PTGS2 CA2 EPHB2 MAP3K1 CXCR4 MYCN
HALLMARK_WNT_BETA_CATENIN_SIGNALING	0.36459	0.634235	-0.00451411	MYC KAT2A HDAC2 PPARD HDAC5 HDAC11
HALLMARK_ANGIOGENESIS	0.385382	0.634235	-0.0580362	FGFR1 KCNJ8 PTK2
HALLMARK_IL2_STAT5_SIGNALING	0.386462	0.634235	-0.0105698	PIM1 PTGER2 BCL2L1 MYC TLR7 MAPKAPK2 BCL2 ODC1 IGF1R PRKCH CA2 GUCY1B1 SCN9A
HALLMARK_UV_RESPONSE_DN	0.388438	0.634235	0.00372828	MET AKT3 NR3C1 PPARG MYC PRKCA PRKCE RXRA FYN PIK3R3 ERBB2 CDK13 ADORA2B KCNMA1 IGF1R PDGFRB PTGFR MAPK14 ITGB3 SCN8A KIT PIK3CD
HALLMARK_COMPLEMENT	0.396397	0.634235	0.00970928	MMP13 PLG DPP4 F10 F2 GPD2 CA2 PLAT PIK3CA LCK LYN PRKCD SRC FYN JAK2 PIM1 MMP8 PIK3R5 RAF1 ADRA2B PIK3CG
HALLMARK_PANCREAS_BETA_CELLS	0.425439	0.658744	0.01761	ABCC8 AKT3 DPP4 VDR
HALLMARK_NOTCH_SIGNALING	0.470971	0.706456	-0.00753159	PPARD KAT2A PRKCA
HALLMARK_ADIPOGENESIS	0.519593	0.727926	0.00113991	PPARG IDH1 PIM3 NDUFAB1 GPD2 ALDH2 NDUFA5 ARAF PTGER3 ABCA1 NDUFS3 NDUFB7
HALLMARK_HEDGEHOG_SIGNALING	0.526977	0.727926	-0.0139587	CDK6 PLG ACHE
HALLMARK_KRAS_SIGNALING_DN	0.530779	0.727926	0.00669308	FGFR3 PDE6B SCN10A HTR1D SLC6A3 THRB RYR1 PTGFR SLC12A3 CHRNG KCNQ2 KCND1 CACNA1F EPHA5 ADRA2C HTR1B SGK1 ATP4A
HALLMARK_EPITHELIAL_MESENCHYMAL_TRANSITION	0.546374	0.728499	3.27878e-05	ITGB3 MMP1 PDGFRB
HALLMARK_APOPTOSIS	0.586378	0.760707	0.0068892	MCL1 F2R PDGFRB CDK2 PTK2 PLAT ROCK1 WEE1 RARA GSR BCL2L1 F2 TOP2A ERBB3 ERBB2 AVPR1A
HALLMARK_MTORC1_SIGNALING	0.657808	0.805716	0.00983465	IDH1 AURKA HMGCR DHFR TXNRD1 PIK3R3 RRM2 PSMB5 PLK1 GSK3B CXCR4 GSR SRD5A1
HALLMARK_PROTEIN_SECRETION	0.657918	0.805716	-0.0179539	EGFR ATP1A1 MAPK1 ABCA1
HALLMARK_APICAL_JUNCTION	0.67143	0.805716	0.00475026	PTK2 AKT2 SRC MAPK14 ATP1A3 ADRA1B SYK MAPK11 PIK3CB EGFR PIK3R3 KCNH2 CDK8 AKT3
HALLMARK_APICAL_SURFACE	0.713018	0.834753	-0.00278094	EPHB4 LYN SLC22A12
HALLMARK_HYPOXIA	0.787997	0.900568	-0.00387545	GAA EGFR ADORA2B NR3C1 CA12 PIM1 PRKCA CXCR4 BCL2 MAP3K1
HALLMARK_SPERMATOGENESIS	0.819253	0.914514	0.00348384	AURKA MTOR EZH2 BRAF MTNR1A TTK CHRM4 NPY5R CDK1 PARP2 ACE CFTR
HALLMARK_UV_RESPONSE_UP	0.846908	0.9239	-0.00138815	LYN RXRB CLCN2 RET PPAT HTR7 SIGMAR1 PARP2 KCNH2 MAOA NTRK3 PRKACA PRKCD CDK2 CA2 TACR3
HALLMARK_CHOLESTEROL_HOMEOSTASIS	0.901629	0.961738	0.00361935	FDPS HMGCR FASN AVPR1A PPARG
HALLMARK_XENOBIOTIC_METABOLISM	0.977495	1	0.00807549	ADH1C IDH1 COMT MAOA ALDH2 CA2 PLG GSR XDH PPARD ESR1 DDC TYR EPHA2 GART CYP17A1 F10
HALLMARK_PI3K_AKT_MTOR_SIGNALING	1	1	0.00706304	MAPK8 PIK3R3 MAPK9 AKT1 MAPK1 GSK3B RAF1 CDK4 CDK1 CDK2 PRKCB EGFR MAPK10 LCK CXCR4 PAK4
HALLMARK_GLYCOLYSIS	1	1	-0.00212309	EGFR CXCR4 ADORA2B MET CDK1 SRD5A3 AURKA IDH1 NDUFV3 CACNA1H
HALLMARK_INTERFERON_ALPHA_RESPONSE	NA	NA	NA	NA
HALLMARK_UNFOLDED_PROTEIN_RESPONSE	NA	NA	NA	NA

[truncated: 18 more sheets: Gene family DNA damaing agents, JQAD1 (2), Cisplatin (2), Doxorubicin (2), Etoposide (2), PM (2), Retinoic-acid (2), Topotecan (2), Vincristine (2), Drugs DNA damaging agents, JQAD1 (3), Cisplatin (3), Doxorubicin (3), Etoposide (3), PM (3), Retinoic-acid (3), Topotecan (3), Vincristine (3)]
