# Supplementary material for: A CRISPR-drug perturbational map for identifying compounds to combine with commonly used chemotherapeutics
Source: Nat Commun. 2023 Nov 13;14:7332. doi: 10.1038/s41467-023-43134-0 (PMC10643606; doi:10.1038/s41467-023-43134-0)
Supplement: Supplementary file 9 — Supplementary Data 8 [file 41467_2023_43134_MOESM9_ESM.xlsx]

## Sheet: Table info
Supplementary Data. Table 8
This table contains the complete data supporting Figure 3L indicating sensitizers to DNA damaging agents using a joint model.
Tab title		Contents
Supplementary Data Table 8		Gene	List of genes by logFC ranking, including non-targeting
		logFC	log2 fold change
		Senstizing_P	P value in negative selection
		Sensitizing_FDR	false discovery rate in negative selection

## Sheet: Supplementary Data.Table8
Gene	logFC	Senstizing_P	Sensitizing_FDR	Sensitizing_FDR_varGenes
MCL1	-0.10133	0.0992779	0.796631	NA
BCL2L1	-0.100963	0.124833	0.796631	NA
SRC	-0.08038	0.121952	0.796631	NA
RRM2	-0.0770938	0.264787	0.796631	NA
RARA	-0.0734369	0.204199	0.796631	NA
MAP3K12	-0.0679307	0.0933953	0.796631	NA
NDUFC1	-0.0625827	0.373484	0.796631	NA
NDUFS6	-0.0613741	0.204285	0.796631	NA
ITGB3	-0.0611591	0.127025	0.796631	NA
controlGene_37	-0.0603743	0.219574	0.796631	NA
MET	-0.0602374	0.139579	0.796631	NA
IKBKB	-0.060017	0.0605278	0.796631	NA
CFTR	-0.0585228	0.223616	0.796631	NA
CHRNA3	-0.057097	0.264866	0.796631	NA
BDKRB2	-0.0570479	0.192159	0.796631	NA
TACR3	-0.0568066	0.231356	0.796631	NA
YES1	-0.05578	0.165108	0.796631	NA
P2RY12	-0.0556176	0.295137	0.796631	NA
controlGene_20	-0.0539307	0.202003	0.796631	NA
NTRK1	-0.0535262	0.204891	0.796631	NA
NDUFA6	-0.0533096	0.284674	0.796631	NA
HRH1	-0.053086	0.124035	0.796631	NA
AR	-0.0528922	0.199599	0.796631	NA
KCND2	-0.0523458	0.103931	0.796631	NA
controlGene_3	-0.0522743	0.239109	0.796631	NA
BTK	-0.0520813	0.136167	0.796631	NA
controlGene_28	-0.0509551	0.15932	0.796631	NA
MGAM	-0.0509269	0.110665	0.796631	NA
CDK8	-0.0502445	0.158553	0.796631	NA
TRPV4	-0.0495776	0.257611	0.796631	NA
KCNH6	-0.0490246	0.193041	0.796631	NA
PDE3B	-0.0478454	0.0358385	0.796631	NA
ARAF	-0.0467298	0.183001	0.796631	NA
controlGene_16	-0.0465171	0.143971	0.796631	NA
HCK	-0.0459008	0.176352	0.796631	NA
F2	-0.04553	0.0839783	0.796631	NA
controlGene_6	-0.0453858	0.241513	0.796631	NA
TYK2	-0.0453694	0.179123	0.796631	NA
controlGene_18	-0.0453449	0.16496	0.796631	NA
CACNA1D	-0.0442781	0.202964	0.796631	NA
CHRNB2	-0.0441836	0.17022	0.796631	NA
RARG	-0.0432758	0.138089	0.796631	NA
MAPK1	-0.0432239	0.177593	0.796631	NA
PRKCD	-0.0431912	0.202303	0.796631	NA
HDAC4	-0.0429028	0.201824	0.796631	NA
ND2	-0.0427284	0.0761656	0.796631	NA
KCNS3	-0.0426539	0.210142	0.796631	NA
P2RX3	-0.0426454	0.154576	0.796631	NA
CASR	-0.0424776	0.140397	0.796631	NA
ALK	-0.0424319	0.150124	0.796631	NA
CYP3A4	-0.0423697	0.173525	0.796631	NA
KCNH3	-0.0423264	0.315829	0.796631	NA
PIK3R1	-0.0421967	0.15552	0.796631	NA
DRD2	-0.041772	0.203631	0.796631	NA
DPP4	-0.0416507	0.190018	0.796631	NA
PARP1	-0.0415243	0.227947	0.796631	NA
DDC	-0.040667	0.205337	0.796631	NA
controlGene_27	-0.0404407	0.131959	0.796631	NA
IMPDH1	-0.0402607	0.220176	0.796631	NA
NR1H4	-0.0402597	0.1922	0.796631	NA
CA7	-0.0401529	0.298012	0.796631	NA
NDUFB11	-0.0399288	0.436701	0.796631	NA
GABRG3	-0.0399147	0.113081	0.796631	NA
HDAC9	-0.0398929	0.252928	0.796631	NA
MAP3K10	-0.0397297	0.243612	0.796631	NA
KCNA7	-0.0396794	0.271083	0.796631	NA
NDUFB1	-0.0395672	0.17978	0.796631	NA
RAF1	-0.0394422	0.270182	0.796631	NA
FKBP1A	-0.039409	0.155371	0.796631	NA
GRM2	-0.0392224	0.292747	0.796631	NA
ABCC9	-0.0383551	0.269674	0.796631	NA
CACNA1S	-0.0378619	0.267	0.796631	NA
COMT	-0.0376502	0.249994	0.796631	NA
HTR1A	-0.037579	0.216688	0.796631	NA
ADORA1	-0.037017	0.252717	0.796631	NA
controlGene_54	-0.0362701	0.180808	0.796631	NA
SCN11A	-0.0360947	0.238936	0.796631	NA
controlGene_23	-0.0357799	0.245677	0.796631	NA
CHRFAM7A	-0.035447	0.251043	0.796631	NA
THRA	-0.0354402	0.302376	0.796631	NA
PTGDR	-0.0350012	0.254606	0.796631	NA
HSD3B2	-0.0349203	0.158456	0.796631	NA
KEAP1	-0.0348525	0.281893	0.796631	NA
CYSLTR1	-0.0348388	0.205567	0.796631	NA
PRKCQ	-0.0348167	0.27485	0.796631	NA
KCND1	-0.0348005	0.188465	0.796631	NA
ADAMTSL4-AS1	-0.0341313	0.234816	0.796631	NA
DRD4	-0.0330094	0.264851	0.796631	NA
CDK12	-0.0328787	0.225104	0.796631	NA
MAP3K11	-0.0325918	0.182395	0.796631	NA
PRKCG	-0.0325191	0.139853	0.796631	NA
KCNC2	-0.0323957	0.343589	0.796631	NA
FGFR1	-0.032335	0.297051	0.796631	NA
HCRTR1	-0.0321945	0.234965	0.796631	NA
MMP13	-0.0321019	0.308283	0.796631	NA
DHFR	-0.0320826	0.359522	0.796631	NA
TUBB4A	-0.0318626	0.320199	0.796631	NA
ABCC8	-0.0318156	0.242646	0.796631	NA
PDE3A	-0.0316556	0.198913	0.796631	NA
CCR2	-0.0315106	0.298971	0.796631	NA
CDK5	-0.0314915	0.292995	0.796631	NA
PDE4B	-0.0314887	0.240549	0.796631	NA
FGFR3	-0.0314789	0.327018	0.796631	NA
EPHA1	-0.0312738	0.256889	0.796631	NA
NDUFB8	-0.0311654	0.292854	0.796631	NA
PDE1B	-0.0311144	0.33237	0.796631	NA
PDE6H	-0.0309426	0.165732	0.796631	NA
HTR3D	-0.0309143	0.224437	0.796631	NA
DRD3	-0.0306469	0.173099	0.796631	NA
TYMS	-0.0305964	0.337876	0.796631	NA
BRD3	-0.0304876	0.279469	0.796631	NA
SLC6A4	-0.0300847	0.22033	0.796631	NA
PDE7B	-0.030043	0.240611	0.796631	NA
CACNA1F	-0.0295699	0.251662	0.796631	NA
CACNA2D1	-0.0295651	0.295444	0.796631	NA
HTR1B	-0.029514	0.266589	0.796631	NA
KCNK3	-0.0294921	0.302473	0.796631	NA
PARP3	-0.0291265	0.241096	0.796631	NA
KCNH1	-0.0289697	0.272196	0.796631	NA
DIO1	-0.0289653	0.136695	0.796631	NA
KCNC1	-0.0289116	0.314654	0.796631	NA
TRPA1	-0.0288447	0.235331	0.796631	NA
TOP1MT	-0.028695	0.312266	0.796631	NA
TYMP	-0.0284312	0.32946	0.796631	NA
FYN	-0.0284133	0.347994	0.796631	NA
PTGFR	-0.0282972	0.244205	0.796631	NA
KCNC3	-0.0282897	0.279676	0.796631	NA
HDAC2	-0.0281754	0.302074	0.796631	NA
HDAC1	-0.0281005	0.302479	0.796631	NA
SLC5A2	-0.0278245	0.295527	0.796631	NA
controlGene_2	-0.027791	0.376465	0.796631	NA
DRD1	-0.0276535	0.300791	0.796631	NA
CCR9	-0.0275311	0.296718	0.796631	NA
MAPKAPK2	-0.0270815	0.328873	0.796631	NA
CYP3A7	-0.026978	0.340254	0.796631	NA
CHEK2	-0.0269538	0.289743	0.796631	NA
MAPK14	-0.0268475	0.386653	0.796631	NA
GRIA2	-0.0267601	0.206405	0.796631	NA
controlGene_39	-0.0264215	0.277623	0.796631	NA
WEE1	-0.0263434	0.396906	0.796631	NA
KCND3	-0.0262606	0.315178	0.796631	NA
HCRTR2	-0.0261739	0.291546	0.796631	NA
GABRB3	-0.025695	0.354256	0.796631	NA
GGCX	-0.0256716	0.259123	0.796631	NA
KCNA1	-0.0256043	0.187171	0.796631	NA
PTK6	-0.0255165	0.295541	0.796631	NA
controlGene_60	-0.0252393	0.334057	0.796631	NA
CYP3A5	-0.0249037	0.352884	0.796631	NA
KCNH2	-0.0248919	0.284876	0.796631	NA
ERBB4	-0.0248753	0.255463	0.796631	NA
EPHB1	-0.0248523	0.308261	0.796631	NA
PDGFRB	-0.0248434	0.317761	0.796631	NA
DPEP1	-0.0247783	0.318364	0.796631	NA
CHRNG	-0.0247757	0.335657	0.796631	NA
MTNR1B	-0.0245392	0.305131	0.796631	NA
POLA1	-0.0242627	0.353701	0.796631	NA
BDKRB1	-0.0241678	0.294637	0.796631	NA
PDE6D	-0.0241293	0.414659	0.796631	NA
HTR3C	-0.023961	0.308025	0.796631	NA
controlGene_14	-0.0238961	0.347151	0.796631	NA
controlGene_17	-0.0236553	0.401735	0.796631	NA
controlGene_51	-0.0236379	0.265497	0.796631	NA
SRD5A1	-0.0235436	0.193273	0.796631	NA
PDE4A	-0.0234941	0.299363	0.796631	NA
TACR2	-0.0234585	0.297979	0.796631	NA
ROCK1	-0.0232237	0.350577	0.796631	NA
KCNN4	-0.0231908	0.353306	0.796631	NA
DDR2	-0.0231726	0.326585	0.796631	NA
ALDH2	-0.0221284	0.327882	0.796631	NA
PRKDC	-0.0220791	0.397907	0.796631	NA
SLC22A11	-0.0220118	0.202831	0.796631	NA
ADRA1D	-0.0218469	0.344742	0.796631	NA
GRIN2A	-0.0218039	0.324091	0.796631	NA
CA14	-0.0217884	0.236457	0.796631	NA
PIK3CG	-0.0217609	0.298975	0.796631	NA
HDAC6	-0.0217383	0.362133	0.796631	NA
FDPS	-0.0216338	0.351675	0.796631	NA
PIK3CA	-0.0215661	0.405825	0.796631	NA
SLC6A2	-0.0214795	0.358427	0.796631	NA
KCNK10	-0.021269	0.229652	0.796631	NA
SMO	-0.0212393	0.284189	0.796631	NA
MC4R	-0.0211847	0.277321	0.796631	NA
MYCN	-0.0210834	0.369807	0.796631	NA
OPRL1	-0.0210385	0.325009	0.796631	NA
PTGDR2	-0.0210271	0.347846	0.796631	NA
KCNQ5	-0.0208476	0.368052	0.796631	NA
PRKACB	-0.0206886	0.392728	0.796631	NA
IDH2	-0.0206848	0.316892	0.796631	NA
NDUFB3	-0.0205701	0.412208	0.796631	NA
controlGene_7	-0.0204752	0.230047	0.796631	NA
GSR	-0.0204241	0.390372	0.796631	NA
controlGene_50	-0.0202149	0.210619	0.796631	NA
GABRA1	-0.0200544	0.339795	0.796631	NA
PTGER3	-0.0199128	0.282073	0.796631	NA
SLC6A3	-0.0198926	0.325208	0.796631	NA
CHRM4	-0.0198696	0.322369	0.796631	NA
PNLIP	-0.0198265	0.298785	0.796631	NA
controlGene_34	-0.0197124	0.319515	0.796631	NA
controlGene_57	-0.0197029	0.314231	0.796631	NA
SCN3A	-0.0194501	0.3581	0.796631	NA
RXRG	-0.0194277	0.377037	0.796631	NA
FAAH	-0.0187971	0.416811	0.796631	NA
CHRM1	-0.0187806	0.293971	0.796631	NA
CDK20	-0.0186996	0.368007	0.796631	NA
controlGene_47	-0.0183801	0.286509	0.796631	NA
OPRM1	-0.0183241	0.286741	0.796631	NA
CHRNB1	-0.0180996	0.360667	0.796631	NA
ATP1A4	-0.0180798	0.320985	0.796631	NA
THRB	-0.0179844	0.444447	0.796631	NA
CRHR1	-0.0179764	0.346163	0.796631	NA
JAK1	-0.0176835	0.319625	0.796631	NA
NR1H3	-0.0175946	0.310087	0.796631	NA
NDUFA10	-0.0174694	0.380394	0.796631	NA
HDAC10	-0.0173435	0.342812	0.796631	NA
PIK3CB	-0.0173296	0.309329	0.796631	NA
CA5A	-0.0171966	0.356513	0.796631	NA
PPARD	-0.0170822	0.32134	0.796631	NA
GABRA3	-0.0170228	0.430781	0.796631	NA
ADA	-0.0169997	0.319908	0.796631	NA
PTGER1	-0.0169222	0.34497	0.796631	NA
controlGene_35	-0.0169001	0.293986	0.796631	NA
MAP2K2	-0.0167759	0.387858	0.796631	NA
TH	-0.0166963	0.409591	0.796631	NA
ADRA2B	-0.0166117	0.372986	0.796631	NA
S1PR1	-0.016433	0.344829	0.796631	NA
GABRB1	-0.0162883	0.40326	0.796631	NA
LIPF	-0.016105	0.369636	0.796631	NA
BCL2	-0.0159682	0.379168	0.796631	NA
ND3	-0.0157265	0.389844	0.796631	NA
SCNN1G	-0.0156438	0.373126	0.796631	NA
GSK3B	-0.0156005	0.375185	0.796631	NA
HRH2	-0.0155901	0.392654	0.796631	NA
controlGene_43	-0.0152939	0.381264	0.796631	NA
controlGene_29	-0.0152789	0.323771	0.796631	NA
controlGene_10	-0.0152638	0.366245	0.796631	NA
GABRA4	-0.01521	0.375251	0.796631	NA
CLCN2	-0.0151955	0.371388	0.796631	NA
controlGene_24	-0.0151766	0.399381	0.796631	NA
PDGFRA	-0.015142	0.390443	0.796631	NA
SRMS	-0.0151279	0.331937	0.796631	NA
controlGene_63	-0.0149949	0.358557	0.796631	NA
PDE8B	-0.0149437	0.343416	0.796631	NA
CPS1	-0.0148615	0.340248	0.796631	NA
GABRA6	-0.0147618	0.364117	0.796631	NA
VDR	-0.0147282	0.342853	0.796631	NA
HTR2A	-0.0147	0.411258	0.796631	NA
KCNQ4	-0.0145917	0.42161	0.796631	NA
PDE8A	-0.0145681	0.402108	0.796631	NA
CACNA1G	-0.0143603	0.379308	0.796631	NA
controlGene_61	-0.0142183	0.294021	0.796631	NA
DOT1L	-0.0141554	0.390942	0.796631	NA
KCNG1	-0.0140632	0.381648	0.796631	NA
ADORA2B	-0.0138904	0.3822	0.796631	NA
controlGene_22	-0.0134321	0.39614	0.796631	NA
PDE6G	-0.0133097	0.409893	0.796631	NA
EGFR	-0.0130756	0.415618	0.796631	NA
TUBB4B	-0.0129463	0.397905	0.796631	NA
ADH1C	-0.0126081	0.428199	0.796631	NA
SCN1A	-0.0126039	0.40494	0.796631	NA
C5AR1	-0.0124119	0.379544	0.796631	NA
IDH1	-0.0123847	0.38724	0.796631	NA
PDE10A	-0.0122006	0.384184	0.796631	NA
CDK16	-0.0121904	0.368749	0.796631	NA
ADH1B	-0.012182	0.377286	0.796631	NA
CDK2	-0.011952	0.410388	0.796631	NA
SLC12A1	-0.0119289	0.409017	0.796631	NA
PRKCH	-0.0118949	0.44402	0.796631	NA
CACNA1I	-0.0117276	0.437189	0.796631	NA
EDNRB	-0.0116358	0.369706	0.796631	NA
controlGene_36	-0.0115916	0.427299	0.796631	NA
CHRM5	-0.0113777	0.371826	0.796631	NA
CCR1	-0.0112564	0.386928	0.796631	NA
TUBB1	-0.0111502	0.410634	0.796631	NA
SLC6A1	-0.0110933	0.385125	0.796631	NA
controlGene_4	-0.0110807	0.385747	0.796631	NA
AXL	-0.0109515	0.432866	0.796631	NA
SCN8A	-0.0109152	0.38561	0.796631	NA
OPRD1	-0.0107562	0.369833	0.796631	NA
NTRK3	-0.0107366	0.414705	0.796631	NA
ND4	-0.0107144	0.393534	0.796631	NA
PPARG	-0.0106624	0.369649	0.796631	NA
controlGene_26	-0.0106551	0.365748	0.796631	NA
BLK	-0.0106467	0.394142	0.796631	NA
S1PR3	-0.0105317	0.375965	0.796631	NA
KCNB1	-0.0102014	0.40533	0.796631	NA
BRD2	-0.0100857	0.404165	0.796631	NA
PRKCE	-0.00999779	0.420469	0.796631	NA
HTR1D	-0.00996454	0.37281	0.796631	NA
KCNQ1	-0.00995723	0.434049	0.796631	NA
ABL1	-0.00994606	0.437071	0.796631	NA
LCK	-0.0099068	0.368188	0.796631	NA
AGTR1	-0.00984745	0.435605	0.796631	NA
GRIA4	-0.00969156	0.422829	0.796631	NA
EPHB4	-0.00960136	0.406556	0.796631	NA
CALCRL	-0.00945759	0.403338	0.796631	NA
EPHA7	-0.00945434	0.397952	0.796631	NA
MAOA	-0.00943819	0.381695	0.796631	NA
INSR	-0.00933318	0.388426	0.796631	NA
GABBR1	-0.00923299	0.399148	0.796631	NA
ACVRL1	-0.00917644	0.437106	0.796631	NA
RORC	-0.00907388	0.45968	0.796631	NA
CNR1	-0.00896594	0.420743	0.796631	NA
CDK13	-0.00878704	0.432083	0.796631	NA
HRH3	-0.00868752	0.451235	0.796631	NA
EPHA6	-0.00859431	0.402283	0.796631	NA
controlGene_1	-0.00851149	0.402835	0.796631	NA
TUBB8	-0.00848941	0.42691	0.796631	NA
ND1	-0.00844495	0.43763	0.796631	NA
NDUFA7	-0.0083493	0.428429	0.796631	NA
KCNJ11	-0.00829315	0.4189	0.796631	NA
controlGene_65	-0.00828086	0.384218	0.796631	NA
PDE6B	-0.00824532	0.446906	0.796631	NA
FRK	-0.00796313	0.435487	0.796631	NA
GRM3	-0.00774062	0.426636	0.796631	NA
NR3C2	-0.00751062	0.437863	0.796631	NA
AKT3	-0.00744459	0.418146	0.796631	NA
CYP17A1	-0.0074197	0.389489	0.796631	NA
ALDH5A1	-0.00739808	0.43195	0.796631	NA
SRD5A3	-0.0073947	0.450806	0.796631	NA
CACNA1B	-0.00723845	0.424186	0.796631	NA
EPHA2	-0.00709793	0.457313	0.796631	NA
RXRB	-0.00705087	0.441026	0.796631	NA
KCNJ2	-0.00690665	0.438356	0.796631	NA
PRKCB	-0.00688215	0.422599	0.796631	NA
TUBB2A	-0.00682645	0.470112	0.796631	NA
CA1	-0.00679897	0.457126	0.796631	NA
BHMT2	-0.00672272	0.453159	0.796631	NA
KCNF1	-0.00651998	0.439339	0.796631	NA
controlGene_49	-0.0062984	0.436344	0.796631	NA
CHRNA7	-0.00615448	0.447758	0.796631	NA
TPO	-0.00615012	0.452891	0.796631	NA
KCNMA1	-0.00594295	0.442197	0.796631	NA
TACR1	-0.00542224	0.444687	0.796631	NA
controlGene_58	-0.00538874	0.45018	0.796631	NA
CHRND	-0.00534806	0.464628	0.796631	NA
CDK1	-0.00519913	0.474735	0.796631	NA
P2RX7	-0.00518198	0.456674	0.796631	NA
TUBB2B	-0.00508261	0.462467	0.796631	NA
HDAC7	-0.00499378	0.459406	0.796631	NA
CHRNB4	-0.0046977	0.441817	0.796631	NA
ND6	-0.00459628	0.432542	0.796631	NA
GRIN2C	-0.00456411	0.465407	0.796631	NA
GRM5	-0.00443106	0.46368	0.796631	NA
GABRG1	-0.00436889	0.435854	0.796631	NA
PTGIR	-0.00433513	0.470175	0.796631	NA
SRD5A2	-0.00432634	0.464131	0.796631	NA
PRKD3	-0.00409158	0.466127	0.796631	NA
CDK18	-0.00397652	0.464976	0.796631	NA
SLC18A2	-0.00372866	0.472905	0.796631	NA
PRKCI	-0.00349977	0.465954	0.796631	NA
RRM1	-0.00342764	0.477376	0.796631	NA
XDH	-0.00339982	0.476982	0.796631	NA
ADRB2	-0.00333175	0.476893	0.796631	NA
CYP11A1	-0.00307934	0.470265	0.796631	NA
PDE4C	-0.0030512	0.477331	0.796631	NA
HTR2B	-0.00293669	0.470493	0.796631	NA
controlGene_59	-0.00282867	0.467637	0.796631	NA
NDUFV1	-0.00270542	0.483605	0.796631	NA
PTGS1	-0.00269617	0.480672	0.796631	NA
controlGene_8	-0.00267318	0.472573	0.796631	NA
NR3C1	-0.00263436	0.468532	0.796631	NA
NR1H2	-0.0025257	0.482191	0.796631	NA
CHRM3	-0.00243357	0.481291	0.796631	NA
PRKD1	-0.00232972	0.475238	0.796631	NA
HPD	-0.00226301	0.48339	0.796631	NA
CHRM2	-0.00219882	0.482407	0.796631	NA
HDAC11	-0.00205207	0.480864	0.796631	NA
AKT2	-0.00201603	0.489976	0.796631	NA
TOP1	-0.00183465	0.491248	0.796631	NA
ACE	-0.00145556	0.48424	0.796631	NA
controlGene_42	-0.00137366	0.488383	0.796631	NA
ROCK2	-0.00126349	0.485442	0.796631	NA
controlGene_56	-0.00120564	0.487833	0.796631	NA
PDE6A	-0.00114021	0.488607	0.796631	NA
NDUFV2	-0.000914691	0.491057	0.796631	NA
RPS6KB2	-0.000809667	0.493557	0.796631	NA
MTNR1A	-0.00072604	0.492989	0.796631	NA
MPL	-0.000454973	0.496558	0.796631	NA
EPHA5	-0.000405053	0.495009	0.796631	NA
CDK17	-0.000357598	0.49693	0.796631	NA
MST1R	9.29994e-05	0.500742	0.796631	NA
controlGene_46	0.000225865	0.501806	0.796631	NA
HCN4	0.00023851	0.501019	0.796631	NA
KCNG3	0.000328864	0.503496	0.796631	NA
ADRA1B	0.000392253	0.504048	0.796631	NA
GRIN3B	0.000712678	0.509263	0.796631	NA
GRIK5	0.000737182	0.503934	0.796631	NA
GRIN2B	0.000766374	0.506569	0.796631	NA
GRIK3	0.000824763	0.507611	0.796631	NA
ADH1A	0.000841921	0.508688	0.796631	NA
GABRB2	0.000843837	0.508718	0.796631	NA
CNR2	0.000914787	0.508365	0.796631	NA
MMP1	0.000942315	0.511227	0.796631	NA
RARB	0.000969546	0.507941	0.796631	NA
TLR7	0.0010362	0.507223	0.796631	NA
MDM2	0.00122841	0.511208	0.796631	NA
KCNK2	0.00125386	0.507738	0.796631	NA
ADRA2C	0.00129712	0.509879	0.796631	NA
CACNA1C	0.00141648	0.508273	0.796631	NA
ALOX5	0.00145005	0.515564	0.796631	NA
controlGene_9	0.00145927	0.515947	0.796631	NA
ESR1	0.00170027	0.509254	0.796631	NA
RPS6KB1	0.00171111	0.508675	0.796631	NA
SLC29A1	0.00191705	0.508923	0.796631	NA
NPY5R	0.00194721	0.518599	0.796631	NA
CA3	0.00220364	0.52131	0.796631	NA
HTR3E	0.00225006	0.533358	0.796631	NA
controlGene_64	0.00229877	0.522926	0.796631	NA
controlGene_40	0.00236517	0.515028	0.796631	NA
controlGene_25	0.00240722	0.520924	0.796631	NA
GPD2	0.00241688	0.533396	0.796631	NA
PPARA	0.00258544	0.521022	0.796631	NA
CHEK1	0.00263035	0.512619	0.796631	NA
HTR7	0.002661	0.518298	0.796631	NA
TLR9	0.00277307	0.517151	0.796631	NA
GRIA3	0.00292875	0.540625	0.796631	NA
MAP3K9	0.00293572	0.536988	0.796631	NA
TRPM8	0.00301116	0.524097	0.796631	NA
F10	0.00302042	0.516282	0.796631	NA
controlGene_11	0.00304789	0.528669	0.796631	NA
controlGene_52	0.00308206	0.523587	0.796631	NA
GABRA2	0.00315582	0.553025	0.796631	NA
controlGene_66	0.00317236	0.529597	0.796631	NA
SCN10A	0.00325722	0.534441	0.796631	NA
UGCG	0.00332211	0.524787	0.796631	NA
AURKC	0.00364365	0.542652	0.796631	NA
KCNQ2	0.00372824	0.518797	0.796631	NA
controlGene_41	0.00380393	0.531187	0.796631	NA
GABRA5	0.00380968	0.535442	0.796631	NA
SCN7A	0.00395213	0.536529	0.796631	NA
KCNA6	0.00400565	0.528931	0.796631	NA
GRIN2D	0.00402456	0.538191	0.796631	NA
TRPV3	0.00403415	0.550816	0.796631	NA
controlGene_5	0.0041206	0.555771	0.796631	NA
ATP1A3	0.0042507	0.544065	0.796631	NA
controlGene_15	0.0042634	0.563969	0.796631	NA
CYP3A43	0.00426866	0.549943	0.796631	NA
NDUFA3	0.00427673	0.536119	0.796631	NA
F2R	0.00427686	0.556315	0.796631	NA
EPHB3	0.00436645	0.543679	0.796631	NA
CA5B	0.00436657	0.568153	0.796631	NA
ND5	0.0044046	0.531604	0.796631	NA
CA6	0.00452245	0.539872	0.796631	NA
DRD5	0.00455615	0.528424	0.796631	NA
MAP2K1	0.0045633	0.538468	0.796631	NA
GRIA1	0.00458431	0.52802	0.796631	NA
controlGene_32	0.00507602	0.549314	0.796631	NA
AVPR2	0.00514474	0.533423	0.796631	NA
SCNN1B	0.005363	0.550315	0.796631	NA
GRIN3A	0.00554844	0.567898	0.796631	NA
KCNQ3	0.00572428	0.593152	0.796631	NA
S1PR2	0.00583518	0.55926	0.796631	NA
PTGER4	0.0062246	0.563768	0.796631	NA
FLT4	0.00627113	0.548474	0.796631	NA
ESR2	0.00645639	0.541507	0.796631	NA
controlGene_53	0.00655563	0.545001	0.796631	NA
AVPR1A	0.00668114	0.543061	0.796631	NA
MAP3K5	0.00671929	0.554883	0.796631	NA
ERBB3	0.00674953	0.585518	0.796631	NA
KCNA4	0.00675525	0.572822	0.796631	NA
BCR	0.0068528	0.539508	0.796631	NA
HTR4	0.00698573	0.544626	0.796631	NA
FGFR4	0.00701044	0.566834	0.796631	NA
ERBB2	0.0070824	0.5445	0.796631	NA
PDE1C	0.0072373	0.558535	0.796631	NA
NDUFA5	0.00725396	0.544231	0.796631	NA
CSNK2A1	0.0074801	0.568816	0.796631	NA
SYK	0.00751247	0.549513	0.796631	NA
ADORA3	0.00754681	0.544594	0.796631	NA
SRPK1	0.00763536	0.56861	0.796631	NA
IGF1R	0.00767849	0.553379	0.796631	NA
MAP3K1	0.00803876	0.577381	0.796631	NA
KCNH5	0.00827664	0.569356	0.796631	NA
PRKCZ	0.00828578	0.574372	0.796631	NA
CYP11B1	0.00838545	0.602687	0.796631	NA
ANO1	0.00850443	0.564448	0.796631	NA
controlGene_45	0.00861452	0.588496	0.796631	NA
EPHA4	0.00863005	0.57088	0.796631	NA
controlGene_21	0.00863753	0.565103	0.796631	NA
PARP2	0.00864214	0.566589	0.796631	NA
IMPA1	0.00870462	0.595278	0.796631	NA
KIT	0.00875674	0.603448	0.796631	NA
MAPK10	0.00893588	0.589456	0.796631	NA
EPHB6	0.00895775	0.611751	0.796631	NA
RYR3	0.00922262	0.603316	0.796631	NA
GLRA1	0.0094043	0.567156	0.796631	NA
FGR	0.00940689	0.585051	0.796631	NA
NDUFA4L2	0.00948665	0.572411	0.796631	NA
MME	0.00957099	0.55937	0.796631	NA
CXCR1	0.00964864	0.603603	0.796631	NA
HTR3B	0.00982472	0.580434	0.796631	NA
controlGene_55	0.0100804	0.645068	0.796631	NA
PDE7A	0.0101867	0.571967	0.796631	NA
FFAR1	0.0102304	0.58881	0.796631	NA
ITK	0.010239	0.64675	0.796631	NA
NDUFS7	0.0102898	0.566438	0.796631	NA
ATP1A2	0.0103113	0.571764	0.796631	NA
MMP8	0.0105138	0.561232	0.796631	NA
CYP19A1	0.0105143	0.596836	0.796631	NA
CDK7	0.0106267	0.571782	0.796631	NA
HTR6	0.0108838	0.558874	0.796631	NA
controlGene_12	0.0109098	0.620018	0.796631	NA
C9orf47	0.0109519	0.621325	0.796631	NA
HTR2C	0.0111057	0.5861	0.796631	NA
GAA	0.0111112	0.580291	0.796631	NA
PIK3R3	0.0112315	0.636553	0.796631	NA
PDE9A	0.0112671	0.631761	0.796631	NA
RXRA	0.0113149	0.636358	0.796631	NA
RET	0.0113639	0.591664	0.796631	NA
CDK9	0.0114276	0.552915	0.796631	NA
JAK2	0.0115091	0.615302	0.796631	NA
KAT2A	0.0116173	0.587497	0.796631	NA
ATM	0.011628	0.571202	0.796631	NA
NDUFA12	0.0118199	0.57502	0.796631	NA
MAPK9	0.0118297	0.593124	0.796631	NA
SCN5A	0.0120422	0.576848	0.796631	NA
KCNA3	0.0121066	0.610731	0.796631	NA
SCN9A	0.0122222	0.633779	0.796631	NA
REN	0.0122422	0.588519	0.796631	NA
NTRK2	0.0122579	0.55032	0.796631	NA
MAPK11	0.0124117	0.604266	0.796631	NA
FLT3	0.0124468	0.642019	0.796631	NA
controlGene_38	0.0124918	0.658245	0.796631	NA
CHRNA1	0.0127275	0.578701	0.796631	NA
RYR1	0.013024	0.570762	0.796631	NA
SGK1	0.0130401	0.598872	0.796631	NA
CCR5	0.0132818	0.599051	0.796631	NA
ADRB3	0.013369	0.595999	0.796631	NA
TUBB6	0.0134307	0.589127	0.796631	NA
KCNG2	0.0136994	0.62139	0.796631	NA
MMP7	0.0138973	0.612539	0.796631	NA
MTTP	0.0139782	0.55227	0.796631	NA
CACNA1H	0.0140797	0.593489	0.796631	NA
FGFR2	0.0141523	0.634816	0.796631	NA
CXCR4	0.0142451	0.6141	0.796631	NA
PDE6C	0.0142752	0.627449	0.796631	NA
GUCY1B1	0.0143309	0.622596	0.796631	NA
KCNA10	0.0143542	0.626398	0.796631	NA
ACHE	0.0144151	0.645026	0.796631	NA
EDNRA	0.014437	0.643072	0.796631	NA
NDUFB10	0.0145547	0.553748	0.796631	NA
KCNV1	0.0148382	0.617833	0.796631	NA
NDUFA9	0.0149474	0.614128	0.796631	NA
S1PR5	0.0149511	0.618116	0.796631	NA
GABRG2	0.0149666	0.568566	0.796631	NA
controlGene_19	0.0150326	0.67036	0.796631	NA
PDE1A	0.0150773	0.649825	0.796631	NA
GCGR	0.0151635	0.664151	0.796631	NA
NDUFA2	0.0154083	0.620376	0.796631	NA
LYN	0.0156161	0.620826	0.796631	NA
controlGene_31	0.0157097	0.608591	0.796631	NA
NPC1L1	0.0158143	0.625283	0.796631	NA
controlGene_33	0.0161062	0.666208	0.796631	NA
TUBB	0.0161957	0.578909	0.796631	NA
OPRK1	0.0162563	0.627603	0.796631	NA
ADORA2A	0.0162651	0.58022	0.796631	NA
controlGene_62	0.0163242	0.620981	0.796631	NA
GRIK1	0.0171048	0.619151	0.796631	NA
CA12	0.0171531	0.654906	0.796631	NA
KCNH7	0.0172405	0.690626	0.800693	NA
CA2	0.0172501	0.620756	0.796631	NA
CA4	0.017337	0.636591	0.796631	NA
TUBB3	0.0174225	0.624614	0.796631	NA
KCNG4	0.0175615	0.639216	0.796631	NA
PIM2	0.0176204	0.647376	0.796631	NA
NDUFA11	0.0176217	0.595786	0.796631	NA
CDK15	0.0177558	0.644618	0.796631	NA
MAPK3	0.0179921	0.686872	0.797837	NA
CDC7	0.0180212	0.558209	0.796631	NA
NDUFB5	0.0181931	0.634777	0.796631	NA
KCNV2	0.018259	0.581293	0.796631	NA
HDAC8	0.0184492	0.624286	0.796631	NA
BRAF	0.0184804	0.679979	0.796631	NA
SCN2A	0.0185509	0.71504	0.802912	NA
VKORC1	0.0186359	0.627367	0.796631	NA
ADRA1A	0.0189896	0.667802	0.796631	NA
ADRA2A	0.0190398	0.652526	0.796631	NA
CDK11B	0.0192564	0.640458	0.796631	NA
TYR	0.0194425	0.704192	0.801274	NA
ND4L	0.0194537	0.65301	0.796631	NA
NDUFAF2	0.0196108	0.636862	0.796631	NA
GNRHR	0.0197236	0.740253	0.813469	NA
NDUFV3	0.0197934	0.624965	0.796631	NA
PDE4D	0.0199188	0.677071	0.796631	NA
CCKBR	0.020049	0.660885	0.796631	NA
SLC22A6	0.0202872	0.697142	0.800711	NA
MEN1	0.0207198	0.591697	0.796631	NA
PIK3R2	0.0208836	0.6494	0.796631	NA
CA9	0.0209214	0.654601	0.796631	NA
CDK10	0.0209529	0.578734	0.796631	NA
KAT6A	0.0211323	0.649586	0.796631	NA
HTR1F	0.0211579	0.713219	0.802889	NA
ODC1	0.0212311	0.721958	0.805067	NA
NDUFS3	0.0212777	0.668297	0.796631	NA
CDK14	0.02133	0.686829	0.797837	NA
KCNB2	0.0216227	0.662531	0.796631	NA
PIM1	0.021718	0.600482	0.796631	NA
NDUFAF1	0.0217513	0.653085	0.796631	NA
PIK3R5	0.0218935	0.620731	0.796631	NA
SIGMAR1	0.0220546	0.704382	0.801274	NA
TEK	0.0223466	0.669711	0.796631	NA
GRIK4	0.0225212	0.695208	0.800693	NA
CHRNE	0.0227332	0.677251	0.796631	NA
controlGene_44	0.0228646	0.598889	0.796631	NA
SLC12A3	0.0228709	0.743726	0.813469	NA
TRPV1	0.0230476	0.682493	0.796631	NA
PRKCA	0.0231192	0.679122	0.796631	NA
NDUFB4	0.0234294	0.656278	0.796631	NA
MAOB	0.0235116	0.717526	0.802912	NA
KCNK18	0.0243437	0.70079	0.801274	NA
HRH4	0.0244473	0.783007	0.829135	NA
JAK3	0.0244718	0.671897	0.796631	NA
SLC22A8	0.0245098	0.696013	0.800693	NA
ATR	0.0247493	0.655407	0.796631	NA
SV2A	0.0249706	0.716999	0.802912	NA
GRIN1	0.0258044	0.760119	0.819379	NA
NDUFS5	0.025976	0.678644	0.796631	NA
MAPK8	0.0260999	0.633833	0.796631	NA
CXCR2	0.0263539	0.75955	0.819379	NA
KCNJ8	0.0263897	0.733968	0.810735	NA
EPHB2	0.0268213	0.729079	0.807716	NA
PDE5A	0.0271053	0.740057	0.813469	NA
AVPR1B	0.0274113	0.747139	0.813469	NA
POLD1	0.0274962	0.63056	0.796631	NA
CA13	0.0275161	0.833842	0.859528	NA
DNMT3A	0.0275633	0.703574	0.801274	NA
KCNH4	0.0278499	0.735187	0.810735	NA
CDK3	0.0278939	0.819623	0.850374	NA
KCNH8	0.028261	0.693657	0.800693	NA
ATP4A	0.0284798	0.707236	0.801619	NA
CDK19	0.028685	0.646572	0.796631	NA
controlGene_13	0.0287872	0.830531	0.859211	NA
ADRB1	0.0301926	0.78148	0.828738	NA
PIM3	0.0303286	0.668507	0.796631	NA
PGR	0.0306719	0.642794	0.796631	NA
BHMT	0.0309657	0.705355	0.801274	NA
TTK	0.031106	0.68251	0.796631	NA
NDUFS1	0.0312186	0.703941	0.801274	NA
HTR3A	0.0312322	0.818076	0.849995	NA
SCN4A	0.0314537	0.744829	0.813469	NA
DNMT1	0.0316504	0.681349	0.796631	NA
KCNC4	0.0320653	0.764218	0.821335	NA
NDUFAB1	0.0322422	0.835619	0.859528	NA
NDUFA4	0.0326769	0.734476	0.810735	NA
NDUFB7	0.0328346	0.588806	0.796631	NA
NDUFS2	0.0328922	0.707967	0.801619	NA
EPHA10	0.0329173	0.756217	0.818855	NA
PLG	0.0337117	0.718042	0.802912	NA
NDUFB9	0.0337488	0.663009	0.796631	NA
PTK2	0.0338441	0.633531	0.796631	NA
CSF1R	0.033976	0.774833	0.825341	NA
PRKACG	0.0343699	0.797947	0.836332	NA
FLT1	0.0344514	0.789389	0.832215	NA
NDUFAF4	0.0348686	0.724945	0.805226	NA
NDUFC2	0.0354185	0.675607	0.796631	NA
ABCA1	0.0354973	0.753914	0.817638	NA
PIK3CD	0.0365139	0.725711	0.805226	NA
AURKB	0.0367374	0.694432	0.800693	NA
KCNS1	0.037444	0.796269	0.835791	NA
PAH	0.0374759	0.753956	0.817638	NA
MAPKAPK5	0.0374978	0.8026	0.838763	NA
PTGS2	0.0378003	0.844753	0.862821	NA
KDR	0.0390073	0.77189	0.824124	NA
PRKACA	0.0391054	0.785395	0.82922	NA
PLK4	0.0397553	0.71083	0.802334	NA
controlGene_48	0.0400635	0.723328	0.805067	NA
BRD4	0.0406	0.608411	0.796631	NA
POLE	0.0408788	0.694072	0.800693	NA
AURKA	0.0411174	0.628867	0.796631	NA
PDE2A	0.0415019	0.883546	0.889733	NA
EPHA8	0.0423563	0.747848	0.813469	NA
KAT6B	0.0425507	0.72221	0.805067	NA
EZH2	0.0426048	0.835248	0.859528	NA
HMGCR	0.0440338	0.670444	0.796631	NA
EP300	0.0441157	0.685813	0.797837	NA
NDUFB2	0.0448611	0.710648	0.802334	NA
NDUFAF3	0.0456597	0.808053	0.842015	NA
S1PR4	0.0459786	0.772544	0.824124	NA
ABAT	0.0474459	0.843146	0.862821	NA
controlGene_30	0.0474747	0.680704	0.796631	NA
KCNS2	0.0478642	0.876513	0.885981	NA
PLAT	0.0481615	0.778493	0.828012	NA
TOP2B	0.0482188	0.830362	0.859211	NA
KCNA2	0.0482307	0.780814	0.828738	NA
NDUFS8	0.0485172	0.763695	0.821335	NA
CDK4	0.0493617	0.768914	0.822692	NA
CHRNA4	0.0494868	0.74745	0.813469	NA
TXNRD1	0.0499569	0.713555	0.802889	NA
AKT1	0.0503851	0.801274	0.838597	NA
IMPDH2	0.050767	0.863304	0.876618	NA
NDUFA1	0.0516374	0.864425	0.876618	NA
KCNK9	0.0555986	0.746419	0.813469	NA
PAK4	0.0560453	0.841369	0.862821	NA
KCNA5	0.0561035	0.794473	0.835126	NA
NDUFS4	0.0567041	0.675545	0.796631	NA
SCNN1A	0.0577117	0.863028	0.876618	NA
FASN	0.0584096	0.757695	0.819222	NA
EPHA3	0.0601827	0.876707	0.885981	NA
CDK6	0.0624108	0.877355	0.885981	NA
PSMB5	0.0633945	0.766917	0.821778	NA
GART	0.0639019	0.933212	0.935815	NA
AMY2A	0.0640862	0.854773	0.871748	NA
NDUFB6	0.0661163	0.80564	0.840719	NA
SLC22A12	0.0677162	0.742703	0.813469	NA
MTOR	0.070898	0.844821	0.862821	NA
PLK1	0.0709322	0.902853	0.907636	NA
MYC	0.0711448	0.765532	0.821519	NA
NDUFA13	0.0747573	0.832819	0.859528	NA
ATP1A1	0.0754825	0.881476	0.888894	NA
GSK3A	0.0772693	0.947819	0.947819	NA
GRIK2	0.0779466	0.784633	0.82922	NA
NDUFA8	0.0785632	0.86179	0.876618	NA
DHODH	0.0797195	0.946044	0.947361	NA
TOP2A	0.0838816	0.838653	0.861417	NA
HDAC5	0.0877522	0.632126	0.796631	NA
PPAT	0.0988596	0.8162	0.849273	NA
PTGER2	0.104729	0.705433	0.801274	NA
CRBN	0.107702	0.794123	0.835126	NA
HDAC3	0.135765	0.903849	0.907636	NA
