# Supplementary material for: A CRISPR-drug perturbational map for identifying compounds to combine with commonly used chemotherapeutics
Source: Nat Commun. 2023 Nov 13;14:7332. doi: 10.1038/s41467-023-43134-0 (PMC10643606; doi:10.1038/s41467-023-43134-0)
Supplement: Supplementary file 10 — Supplementary Data 9 [file 41467_2023_43134_MOESM10_ESM.xlsx]

## Sheet: Table info
Supplementary Data Table 9. Model based sensitization in neuroblasoma cell lines.
This table contains the results of a model estimating differential sensitization in the neuroblastoma group vs the outgroup cell lines.
Tab title	Corresponding plots in the text	Contents in each tab
F4a_Doxorubicin_dim	Figure 4a, doxorubicin, differential Independent model	Gene	Name of genes
F4b_Etoposide_dim	Figure 4b, Etoposide, differential Independent model	NB_effectSize	Neuroblastoma effect size. A negative effect indicates sensitization in the neuroblastoma cell lines.
F4c_JQAD1_dim	Figure 4c, JQAD1, differential Independent model	NB_Senstizing_P	P value of neuroblastoma effect size for sensitizing candidates
F4d_Retinoic-acd_dim	Figure 4d, Retinoicd-acid,differential Independent model	NB_Resistance_P	P value of neuroblastoma effect size for resistance candidates
F4e_Topotecan_dim	Figure 4e, Topotecan, differential Independent model	NB_Sensitizing_FDR	false discovery rate of neuroblastoma effect size for sensitizing candidates
F4f_Vincrisitine_dim	Figure 4f, Vincristine, differential Independent model	NB_Resistance_FDR	false discovery rate of neuroblastoma effect size for resistance candidates
F4g_Cisplatin_dim	Figure 4g, Cisplatin,differential Independent model	differential_effectSize	Effect size estimating the difference between the neuroblastoma group and the outgroup
F4h_PM_dim	Figure 4h, phosphoramide mustard, differential Independent model	differential_Senstizing_P	P value in comparing ourgroup effect size for sensitizing candidates
F4j-l_Candidates in NB	Figure 4j ~ l sensitizing candidates in NB	differential_Resistance_P	P value in comparing ourgroup effect size for resistance candidates
		differential_Sensitizing_FDR	false discovery rate in comparing outgroup effect size for sensitizing candidates
		differential_Resistance_FDR	false discovery rate in comparing outgroup effect size for resistance candidates

## Sheet: F4a_Doxorubicin_dim
Gene	NB_effectSize	NB_Senstizing_P	NB_Resistance_P	NB_Sensitizing_FDR	NB_Resistance_FDR	NB_Sensitizing_FDR_varGenes	NB_Resistance_FDR_varGenes	differential_effectSize	differential_Senstizing_P	differential_Resistance_P	differential_Sensitizing_FDR	differential_Resistance_FDR	differential_Sensitizing_FDR_varGenes	differential_Resistance_FDR_varGenes
TUBB4A	-0.174948	0.00637076	0.993629	0.766422	0.996542	0.312361	0.996542	0.244432	0.0102082	0.989792	0.874328	0.996458	0.454797	0.994971
AURKB	-0.164927	0.00459357	0.995406	0.766422	0.996542	0.303175	0.996542	0.238067	0.00563595	0.994364	0.874328	0.996458	0.454797	0.994971
CDK12	-0.157738	0.0126083	0.987392	0.766422	0.996542	0.356636	0.996542	0.186467	0.0356796	0.96432	0.986812	0.996187	0.588713	0.994971
EGFR	-0.157575	0.00345825	0.996542	0.766422	0.996542	0.303175	0.996542	0.212865	0.00502944	0.994971	0.874328	0.996458	0.454797	0.994971
controlGene_3	-0.151315	0.0151848	0.984815	0.766422	0.996542	NA	NA	0.0175819	0.435257	0.564743	0.987377	0.972508	NA	NA
controlGene_20	-0.150578	0.0123879	0.987612	0.766422	0.996542	NA	NA	0.0525678	0.305492	0.694508	0.986812	0.972508	NA	NA
CDK1	-0.150031	0.0313964	0.968604	0.766422	0.996542	0.485231	0.996542	0.104718	0.206342	0.793658	0.986812	0.976325	0.8649	0.986905
MET	-0.147906	0.0249432	0.975057	0.766422	0.996542	0.485231	0.996542	0.101223	0.211337	0.788663	0.986812	0.976325	0.8649	0.986905
PRKDC	-0.141728	0.0103226	0.989677	0.766422	0.996542	0.340645	0.996542	0.0152789	0.437668	0.562332	0.987377	0.972508	0.973688	0.986905
controlGene_14	-0.132543	0.00451212	0.995488	0.766422	0.996542	NA	NA	0.112345	0.0900335	0.909967	0.986812	0.983226	NA	NA
PTGER1	-0.131645	0.00788791	0.992112	0.766422	0.996542	0.312361	0.996542	0.163505	0.0206726	0.979327	0.874328	0.996458	0.454797	0.994971
NDUFB8	-0.131642	0.0397583	0.960242	0.766422	0.996542	0.55403	0.996542	0.0659553	0.256446	0.743554	0.986812	0.972508	0.879787	0.986905
DHFR	-0.127099	0.0743405	0.92566	0.821943	0.996542	0.732938	0.996542	-0.0270621	0.580245	0.419755	0.993299	0.972508	0.999346	0.924147
SLC29A1	-0.126431	0.0202214	0.979779	0.766422	0.996542	0.444871	0.996542	0.0997201	0.146623	0.853377	0.986812	0.981725	0.8649	0.986905
CHRNA3	-0.120206	0.0447701	0.95523	0.766422	0.996542	0.55403	0.996542	-0.0291729	0.594873	0.405127	0.993299	0.972508	0.999346	0.911898
DPP4	-0.120105	0.00367066	0.996329	0.766422	0.996542	0.303175	0.996542	0.14982	0.0147448	0.985255	0.874328	0.996458	0.454797	0.994971
SLC22A12	-0.119847	0.0610866	0.938913	0.815828	0.996542	0.71148	0.996542	0.263679	0.0147988	0.985201	0.874328	0.996458	0.454797	0.994971
MAPK14	-0.109833	0.00676585	0.993234	0.766422	0.996542	NA	NA	0.0760917	0.154334	0.845666	0.986812	0.981725	NA	NA
SLC18A2	-0.100643	0.0171857	0.982814	0.766422	0.996542	0.425347	0.996542	0.141414	0.0268693	0.973131	0.919954	0.996458	0.532012	0.994971
controlGene_60	-0.100019	0.0544674	0.945533	0.790338	0.996542	NA	NA	0.111546	0.0921868	0.907813	0.986812	0.983226	NA	NA
FGFR3	-0.0996133	0.0165662	0.983434	0.766422	0.996542	NA	NA	0.0924422	0.102171	0.897829	0.986812	0.983226	NA	NA
PDE10A	-0.0981201	0.0188117	0.981188	0.766422	0.996542	NA	NA	0.0719546	0.167211	0.832789	0.986812	0.981725	NA	NA
controlGene_23	-0.0963671	0.0286172	0.971383	0.766422	0.996542	NA	NA	0.0828528	0.123065	0.876935	0.986812	0.983226	NA	NA
FDPS	-0.0961877	0.0300299	0.96997	0.766422	0.996542	NA	NA	0.154234	0.0245764	0.975424	0.902857	0.996458	NA	NA
ADRA2C	-0.094551	0.0677193	0.932281	0.821943	0.996542	NA	NA	0.154246	0.0449912	0.955009	0.986812	0.990839	NA	NA
PTGER2	-0.0935105	0.0325257	0.967474	0.766422	0.996542	NA	NA	0.14876	0.0228842	0.977116	0.902857	0.996458	NA	NA
TRPV4	-0.0929915	0.0400101	0.95999	0.766422	0.996542	NA	NA	0.0287006	0.370326	0.629674	0.987377	0.972508	NA	NA
controlGene_16	-0.0919745	0.0445944	0.955406	0.766422	0.996542	NA	NA	0.0697344	0.201285	0.798715	0.986812	0.976325	NA	NA
MAP3K10	-0.0917946	0.0198037	0.980196	0.766422	0.996542	NA	NA	0.102734	0.0647726	0.935227	0.986812	0.986026	NA	NA
KCNA7	-0.0917614	0.0508542	0.949146	0.790338	0.996542	NA	NA	0.0579525	0.249399	0.750601	0.986812	0.972508	NA	NA
FYN	-0.0916526	0.0763277	0.923672	0.821943	0.996542	0.732938	0.996542	0.0761463	0.24025	0.75975	0.986812	0.972508	0.8649	0.986905
HDAC5	-0.0890022	0.0726625	0.927337	0.821943	0.996542	NA	NA	0.0912431	0.154811	0.845189	0.986812	0.981725	NA	NA
OPRL1	-0.0882828	0.044312	0.955688	0.766422	0.996542	0.55403	0.996542	0.189136	0.0166741	0.983326	0.874328	0.996458	0.454797	0.994971
NR3C2	-0.088066	0.0110252	0.988975	0.766422	0.996542	NA	NA	0.105401	0.0424285	0.957571	0.986812	0.992066	NA	NA
PNLIP	-0.0866912	0.0172904	0.98271	0.766422	0.996542	NA	NA	0.0713758	0.133782	0.866218	0.986812	0.983226	NA	NA
FAAH	-0.0862748	0.0375737	0.962426	0.766422	0.996542	NA	NA	0.0923077	0.119276	0.880724	0.986812	0.983226	NA	NA
CDK7	-0.0859727	0.029294	0.970706	0.766422	0.996542	0.485231	0.996542	0.0750553	0.137704	0.862296	0.986812	0.983226	0.8649	0.986905
ALOX5	-0.0852563	0.0318586	0.968141	0.766422	0.996542	0.485231	0.996542	0.156011	0.01949	0.98051	0.874328	0.996458	0.454797	0.994971
GABRG3	-0.0852465	0.023989	0.976011	0.766422	0.996542	NA	NA	0.0256252	0.344175	0.655825	0.986812	0.972508	NA	NA
PDGFRA	-0.0845953	0.0303341	0.969666	0.766422	0.996542	NA	NA	0.117137	0.0495542	0.950446	0.986812	0.989679	NA	NA
controlGene_28	-0.0845738	0.0504659	0.949534	0.790338	0.996542	NA	NA	-0.004999	0.52313	0.47687	0.987377	0.972508	NA	NA
controlGene_63	-0.0841745	0.0370314	0.962969	0.766422	0.996542	NA	NA	0.104134	0.132317	0.867683	0.986812	0.983226	NA	NA
controlGene_10	-0.0838046	0.101639	0.898361	0.893399	0.996542	NA	NA	0.0452163	0.328184	0.671816	0.986812	0.972508	NA	NA
CHRNB1	-0.0818724	0.103806	0.896194	0.893399	0.996542	NA	NA	0.0146983	0.444063	0.555937	0.987377	0.972508	NA	NA
ND4L	-0.0818644	0.121405	0.878595	0.893399	0.996542	0.835346	0.996542	0.10183	0.15334	0.84666	0.986812	0.981725	0.8649	0.986905
CCR2	-0.0806622	0.138721	0.861279	0.893399	0.996542	0.835346	0.996542	0.080279	0.211464	0.788536	0.986812	0.976325	0.8649	0.986905
FGFR1	-0.0804579	0.0942662	0.905734	0.893399	0.996542	0.798598	0.996542	0.0393976	0.340865	0.659135	0.986812	0.972508	0.903905	0.986905
MYCN	-0.0798765	0.1347	0.8653	0.893399	0.996542	0.835346	0.996542	0.21645	0.0133558	0.986644	0.874328	0.996458	0.454797	0.994971
KCND2	-0.0796135	0.0420605	0.957939	0.766422	0.996542	NA	NA	-0.0019286	0.511324	0.488676	0.987377	0.972508	NA	NA
HTR1B	-0.0785089	0.0777359	0.922264	0.821943	0.996542	0.732938	0.996542	0.047382	0.281289	0.718711	0.986812	0.972508	0.903905	0.986905
TACR3	-0.0783715	0.0616791	0.938321	0.815828	0.996542	NA	NA	0.00830503	0.461268	0.538732	0.987377	0.972508	NA	NA
controlGene_6	-0.0774513	0.0491709	0.950829	0.790338	0.996542	NA	NA	0.0295956	0.347237	0.652763	0.986812	0.972508	NA	NA
P2RX3	-0.0771378	0.0569384	0.943062	0.790338	0.996542	NA	NA	0.0685736	0.169126	0.830874	0.986812	0.981725	NA	NA
IMPDH1	-0.0769615	0.0462612	0.953739	0.77353	0.996542	NA	NA	0.0310031	0.340552	0.659448	0.986812	0.972508	NA	NA
CDK8	-0.0752001	0.0724113	0.927589	0.821943	0.996542	0.732938	0.996542	0.0364137	0.31155	0.68845	0.986812	0.972508	0.903905	0.986905
SLC6A2	-0.0751226	0.0834312	0.916569	0.864233	0.996542	NA	NA	-0.0106099	0.554929	0.445071	0.989359	0.972508	NA	NA
controlGene_52	-0.0746062	0.102264	0.897736	0.893399	0.996542	NA	NA	0.105899	0.100014	0.899986	0.986812	0.983226	NA	NA
PDE3B	-0.0745926	0.0367553	0.963245	0.766422	0.996542	NA	NA	-0.0190335	0.617556	0.382444	0.993299	0.972508	NA	NA
PRKCB	-0.0731454	0.0709127	0.929087	0.821943	0.996542	NA	NA	0.106106	0.0937352	0.906265	0.986812	0.983226	NA	NA
S1PR1	-0.0723696	0.0773228	0.922677	0.821943	0.996542	NA	NA	0.0931417	0.117252	0.882748	0.986812	0.983226	NA	NA
PDE4B	-0.0720659	0.0670611	0.932939	0.821943	0.996542	NA	NA	-0.00190849	0.511196	0.488804	0.987377	0.972508	NA	NA
NDUFS4	-0.0711077	0.0624069	0.937593	0.815828	0.996542	NA	NA	0.225348	0.000851709	0.999148	0.612379	0.999148	NA	NA
RARG	-0.070182	0.0967998	0.9032	0.893399	0.996542	0.798598	0.996542	0.11534	0.0766002	0.9234	0.986812	0.983226	0.722231	0.994971
DRD5	-0.0695298	0.124033	0.875967	0.893399	0.996542	NA	NA	0.12792	0.0857195	0.91428	0.986812	0.983226	NA	NA
MMP8	-0.0694458	0.034051	0.965949	0.766422	0.996542	NA	NA	0.128383	0.0251142	0.974886	0.902857	0.996458	NA	NA
ACVRL1	-0.0691295	0.053189	0.946811	0.790338	0.996542	NA	NA	0.101854	0.0696753	0.930325	0.986812	0.986026	NA	NA
PRKCG	-0.0690226	0.0711243	0.928876	0.821943	0.996542	NA	NA	0.0192044	0.392254	0.607746	0.987377	0.972508	NA	NA
TOP1	-0.0687237	0.0957275	0.904272	0.893399	0.996542	0.798598	0.996542	-0.012463	0.556828	0.443172	0.989359	0.972508	0.999346	0.944138
HCK	-0.0674115	0.0756564	0.924344	0.821943	0.996542	NA	NA	0.0886086	0.137607	0.862393	0.986812	0.983226	NA	NA
controlGene_47	-0.0673555	0.0433457	0.956654	0.766422	0.996542	NA	NA	0.0607778	0.156149	0.843851	0.986812	0.981725	NA	NA
GNRHR	-0.0671879	0.0394722	0.960528	0.766422	0.996542	NA	NA	0.159034	0.004928	0.995072	0.874328	0.996458	NA	NA
XDH	-0.0671131	0.102783	0.897217	0.893399	0.996542	0.814042	0.996542	0.0837936	0.164997	0.835003	0.986812	0.981725	0.8649	0.986905
HRH1	-0.0670423	0.111205	0.888795	0.893399	0.996542	NA	NA	-0.0773027	0.829237	0.170763	0.995291	0.882742	NA	NA
CLCN2	-0.0669581	0.1148	0.8852	0.893399	0.996542	0.835346	0.996542	0.0867356	0.166975	0.833025	0.986812	0.981725	0.8649	0.986905
BTK	-0.0659505	0.0713593	0.928641	0.821943	0.996542	NA	NA	-0.0077015	0.543407	0.456593	0.987377	0.972508	NA	NA
TLR7	-0.0652736	0.0360295	0.96397	0.766422	0.996542	NA	NA	0.133936	0.00764872	0.992351	0.874328	0.996458	NA	NA
RXRG	-0.06526	0.137088	0.862912	0.893399	0.996542	NA	NA	-0.0108736	0.549643	0.450357	0.987377	0.972508	NA	NA
MC4R	-0.0639782	0.0841395	0.915861	0.864233	0.996542	NA	NA	0.0111063	0.435521	0.564479	0.987377	0.972508	NA	NA
HTR1D	-0.0638016	0.107779	0.892221	0.893399	0.996542	NA	NA	0.0643614	0.205035	0.794965	0.986812	0.976325	NA	NA
TYK2	-0.0636233	0.105158	0.894842	0.893399	0.996542	NA	NA	0.0934357	0.105247	0.894753	0.986812	0.983226	NA	NA
SCN5A	-0.06362	0.0547568	0.945243	0.790338	0.996542	NA	NA	0.0328951	0.298488	0.701512	0.986812	0.972508	NA	NA
KCNF1	-0.0628796	0.136668	0.863332	0.893399	0.996542	NA	NA	0.115619	0.088617	0.911383	0.986812	0.983226	NA	NA
PDE3A	-0.0624374	0.146653	0.853347	0.893399	0.996542	NA	NA	0.0798177	0.179402	0.820598	0.986812	0.981713	NA	NA
controlGene_18	-0.0616983	0.14575	0.85425	0.893399	0.996542	NA	NA	0.0581828	0.253414	0.746586	0.986812	0.972508	NA	NA
MAOA	-0.0615499	0.04253	0.95747	0.766422	0.996542	NA	NA	0.0723797	0.0985918	0.901408	0.986812	0.983226	NA	NA
NR1H4	-0.0615203	0.154327	0.845673	0.893399	0.996542	NA	NA	-0.105487	0.890239	0.109761	0.995291	0.882742	NA	NA
HSD3B2	-0.0606067	0.0571593	0.942841	0.790338	0.996542	NA	NA	0.0976178	0.0391111	0.960889	0.986812	0.994071	NA	NA
AGTR1	-0.0603878	0.068828	0.931172	0.821943	0.996542	NA	NA	0.025816	0.359458	0.640542	0.987377	0.972508	NA	NA
CACNA1F	-0.0602829	0.154537	0.845463	0.893399	0.996542	NA	NA	-0.0235283	0.601382	0.398618	0.993299	0.972508	NA	NA
HTR1A	-0.0602736	0.0962739	0.903726	0.893399	0.996542	NA	NA	0.055508	0.211601	0.788399	0.986812	0.976325	NA	NA
MGAM	-0.060072	0.0899252	0.910075	0.893399	0.996542	NA	NA	-0.00350832	0.518432	0.481568	0.987377	0.972508	NA	NA
ND4	-0.0599682	0.0402502	0.95975	0.766422	0.996542	NA	NA	0.0425074	0.204025	0.795975	0.986812	0.976325	NA	NA
TACR2	-0.0595351	0.163601	0.836399	0.897934	0.996542	NA	NA	0.122091	0.101409	0.898591	0.986812	0.983226	NA	NA
FKBP1A	-0.0591837	0.169085	0.830915	0.899008	0.996542	0.835346	0.996542	0.0879018	0.173134	0.826866	0.986812	0.981725	0.8649	0.986905
ROCK1	-0.0590302	0.0560917	0.943908	0.790338	0.996542	NA	NA	0.0578256	0.17672	0.82328	0.986812	0.981725	NA	NA
PRKCQ	-0.0588264	0.142459	0.857541	0.893399	0.996542	0.835346	0.996542	0.0198161	0.404819	0.595181	0.987377	0.972508	0.954217	0.986905
RARA	-0.0581317	0.181512	0.818488	0.899008	0.996542	0.835346	0.996542	0.0070591	0.473324	0.526676	0.987377	0.972508	0.997163	0.966187
PRKD3	-0.0572571	0.135317	0.864683	0.893399	0.996542	NA	NA	0.113486	0.0790066	0.920993	0.986812	0.983226	NA	NA
MMP7	-0.0570351	0.162685	0.837315	0.897934	0.996542	NA	NA	0.114626	0.10289	0.89711	0.986812	0.983226	NA	NA
CACNA1D	-0.0565095	0.15532	0.84468	0.893399	0.996542	0.835346	0.996542	-0.0373838	0.666629	0.333371	0.995291	0.972508	0.999346	0.911898
HCRTR1	-0.0555655	0.133071	0.866929	0.893399	0.996542	NA	NA	-0.0124541	0.562857	0.437143	0.989359	0.972508	NA	NA
PTGER3	-0.0553247	0.108892	0.891108	0.893399	0.996542	NA	NA	0.0238716	0.370738	0.629262	0.987377	0.972508	NA	NA
CA5A	-0.055266	0.153998	0.846002	0.893399	0.996542	NA	NA	-0.00779434	0.537988	0.462012	0.987377	0.972508	NA	NA
KCNK3	-0.0551966	0.152818	0.847182	0.893399	0.996542	NA	NA	-0.0127549	0.560497	0.439503	0.989359	0.972508	NA	NA
DRD4	-0.0550608	0.198076	0.801924	0.899008	0.996542	0.835346	0.992381	0.0310427	0.379849	0.620151	0.987377	0.972508	0.927224	0.986905
P2RY12	-0.0550519	0.140175	0.859825	0.893399	0.996542	NA	NA	-0.0486136	0.731591	0.268409	0.995291	0.972508	NA	NA
PIM3	-0.0548336	0.131658	0.868342	0.893399	0.996542	0.835346	0.996542	0.142715	0.0598074	0.940193	0.986812	0.986026	0.623256	0.994971
ARAF	-0.0548294	0.13348	0.86652	0.893399	0.996542	NA	NA	-0.121422	0.946125	0.0538749	0.99676	0.882742	NA	NA
controlGene_41	-0.054822	0.138572	0.861428	0.893399	0.996542	NA	NA	0.107567	0.0670204	0.93298	0.986812	0.986026	NA	NA
controlGene_46	-0.0548172	0.0897135	0.910287	0.893399	0.996542	NA	NA	0.00513638	0.465178	0.534822	0.987377	0.972508	NA	NA
KCNC1	-0.0544907	0.178549	0.821451	0.899008	0.996542	0.835346	0.996542	-0.0289858	0.62523	0.37477	0.994015	0.972508	0.999346	0.911898
EP300	-0.0544305	0.210248	0.789752	0.899008	0.996542	0.835346	0.992381	0.118309	0.109781	0.890219	0.986812	0.983226	0.8649	0.994971
ADA	-0.0534644	0.189093	0.810907	0.899008	0.996542	0.835346	0.996542	0.0959595	0.141411	0.858589	0.986812	0.983226	0.8649	0.986905
CYP11A1	-0.0528959	0.149757	0.850243	0.893399	0.996542	NA	NA	0.107422	0.0784705	0.92153	0.986812	0.983226	NA	NA
PPARA	-0.0527376	0.203457	0.796543	0.899008	0.996542	0.835346	0.992381	0.121698	0.0888987	0.911101	0.986812	0.983226	0.765302	0.994971
controlGene_24	-0.0518668	0.230841	0.769159	0.899008	0.996542	NA	NA	0.00321676	0.489358	0.510642	0.987377	0.972508	NA	NA
CHRNG	-0.0513811	0.210745	0.789255	0.899008	0.996542	0.835346	0.992381	0.00395259	0.483349	0.516651	0.987377	0.972508	0.997163	0.966187
NDUFB1	-0.0513272	0.175973	0.824027	0.899008	0.996542	NA	NA	0.04221	0.296302	0.703698	0.986812	0.972508	NA	NA
HTR3E	-0.0512852	0.104	0.896	0.893399	0.996542	NA	NA	0.145967	0.0107791	0.989221	0.874328	0.996458	NA	NA
ND3	-0.0509591	0.112696	0.887304	0.893399	0.996542	NA	NA	0.0982221	0.0755763	0.924424	0.986812	0.983226	NA	NA
controlGene_39	-0.0508352	0.149573	0.850427	0.893399	0.996542	NA	NA	-0.0170112	0.585664	0.414336	0.993299	0.972508	NA	NA
HRH3	-0.0505351	0.149878	0.850122	0.893399	0.996542	NA	NA	-0.0529415	0.748696	0.251304	0.995291	0.957014	NA	NA
NDUFS6	-0.0500727	0.196168	0.803832	0.899008	0.996542	NA	NA	0.00540888	0.473485	0.526515	0.987377	0.972508	NA	NA
ADRB2	-0.0500227	0.144905	0.855095	0.893399	0.996542	0.835346	0.996542	0.0623857	0.213032	0.786968	0.986812	0.976325	0.8649	0.986905
CA9	-0.0499654	0.162803	0.837197	0.897934	0.996542	NA	NA	0.122105	0.058092	0.941908	0.986812	0.986026	NA	NA
MAP2K2	-0.0498453	0.170459	0.829541	0.899008	0.996542	0.835346	0.996542	0.0596713	0.240167	0.759833	0.986812	0.972508	0.8649	0.986905
HDAC2	-0.0498039	0.115365	0.884635	0.893399	0.996542	NA	NA	0.0646139	0.146702	0.853298	0.986812	0.981725	NA	NA
AURKC	-0.0489373	0.148157	0.851843	0.893399	0.996542	NA	NA	0.0607869	0.193319	0.806681	0.986812	0.977612	NA	NA
BDKRB2	-0.04872	0.12575	0.87425	0.893399	0.996542	NA	NA	-0.0512689	0.748335	0.251665	0.995291	0.957014	NA	NA
ALDH2	-0.0484896	0.12196	0.87804	0.893399	0.996542	NA	NA	0.0175903	0.399861	0.600139	0.987377	0.972508	NA	NA
CDK5	-0.0484738	0.20147	0.79853	0.899008	0.996542	0.835346	0.992381	0.0449998	0.321085	0.678915	0.986812	0.972508	0.903905	0.986905
PPAT	-0.0484724	0.256423	0.743577	0.899578	0.996542	0.835346	0.992381	0.0733265	0.236584	0.763416	0.986812	0.972508	0.8649	0.986905
ND2	-0.0478924	0.0996636	0.900336	0.893399	0.996542	NA	NA	-0.0242168	0.655798	0.344202	0.995291	0.972508	NA	NA
GGCX	-0.047406	0.134367	0.865633	0.893399	0.996542	NA	NA	0.0338558	0.318599	0.681401	0.986812	0.972508	NA	NA
KCNJ2	-0.04715	0.142984	0.857016	0.893399	0.996542	NA	NA	0.00855964	0.445849	0.554151	0.987377	0.972508	NA	NA
TEK	-0.0470169	0.227968	0.772032	0.899008	0.996542	NA	NA	0.0752102	0.197698	0.802302	0.986812	0.976325	NA	NA
KCNH7	-0.0466591	0.138344	0.861656	0.893399	0.996542	NA	NA	0.0738085	0.133705	0.866295	0.986812	0.983226	NA	NA
controlGene_35	-0.0459505	0.159937	0.840063	0.897934	0.996542	NA	NA	-0.0446457	0.722533	0.277467	0.995291	0.972508	NA	NA
MAP3K11	-0.0453973	0.181927	0.818073	0.899008	0.996542	NA	NA	0.15692	0.0204748	0.979525	0.874328	0.996458	NA	NA
BLK	-0.0452943	0.189223	0.810777	0.899008	0.996542	NA	NA	0.0948653	0.0939369	0.906063	0.986812	0.983226	NA	NA
KAT6A	-0.044677	0.16132	0.83868	0.897934	0.996542	NA	NA	0.0719544	0.161229	0.838771	0.986812	0.981725	NA	NA
GABRB2	-0.0444945	0.117041	0.882959	0.893399	0.996542	NA	NA	0.0855611	0.0655273	0.934473	0.986812	0.986026	NA	NA
SLC22A11	-0.0440494	0.227785	0.772215	0.899008	0.996542	0.835346	0.992381	-0.00286925	0.511683	0.488317	0.987377	0.972508	0.999346	0.960383
HDAC10	-0.0439446	0.192075	0.807925	0.899008	0.996542	NA	NA	0.024001	0.367423	0.632577	0.987377	0.972508	NA	NA
CYP17A1	-0.0438286	0.150366	0.849634	0.893399	0.996542	NA	NA	0.0104513	0.437522	0.562478	0.987377	0.972508	NA	NA
ADRA1B	-0.0437969	0.188988	0.811012	0.899008	0.996542	NA	NA	0.0594531	0.218435	0.781565	0.986812	0.976325	NA	NA
CCR9	-0.0433468	0.211616	0.788384	0.899008	0.996542	0.835346	0.992381	0.0257996	0.388685	0.611315	0.987377	0.972508	0.927224	0.986905
CYP3A7	-0.0431978	0.154624	0.845376	0.893399	0.996542	NA	NA	-0.0376824	0.696109	0.303891	0.995291	0.972508	NA	NA
NDUFC2	-0.0428532	0.23816	0.76184	0.899008	0.996542	0.835346	0.992381	0.184257	0.0324334	0.967567	0.986812	0.996458	0.583801	0.994971
FGR	-0.0423523	0.209837	0.790163	0.899008	0.996542	NA	NA	0.169379	0.0146554	0.985345	0.874328	0.996458	NA	NA
HTR3C	-0.0418722	0.175247	0.824753	0.899008	0.996542	NA	NA	0.0162458	0.405915	0.594085	0.987377	0.972508	NA	NA
MAPKAPK2	-0.0417668	0.248821	0.751179	0.899008	0.996542	0.835346	0.992381	-0.0360206	0.634566	0.365434	0.994015	0.972508	0.999346	0.911898
GRIA4	-0.0415829	0.223331	0.776669	0.899008	0.996542	NA	NA	0.0213141	0.403493	0.596507	0.987377	0.972508	NA	NA
CHRNA7	-0.0414918	0.212366	0.787634	0.899008	0.996542	NA	NA	0.119792	0.0590786	0.940921	0.986812	0.986026	NA	NA
MTTP	-0.0414496	0.146304	0.853696	0.893399	0.996542	NA	NA	0.0504639	0.205472	0.794528	0.986812	0.976325	NA	NA
controlGene_43	-0.0414383	0.142218	0.857782	0.893399	0.996542	NA	NA	0.0997475	0.0574741	0.942526	0.986812	0.986026	NA	NA
PDE1B	-0.0409011	0.309107	0.690893	0.913209	0.996542	0.835346	0.992381	-0.0383286	0.619169	0.380831	0.993299	0.972508	0.999346	0.911898
EPHB1	-0.0408988	0.220532	0.779468	0.899008	0.996542	0.835346	0.992381	0.0133295	0.43048	0.56952	0.987377	0.972508	0.973688	0.986905
PDE6B	-0.0408433	0.177735	0.822265	0.899008	0.996542	NA	NA	-0.00536837	0.532099	0.467901	0.987377	0.972508	NA	NA
CA6	-0.0407974	0.175672	0.824328	0.899008	0.996542	NA	NA	0.10353	0.0787414	0.921259	0.986812	0.983226	NA	NA
controlGene_15	-0.040183	0.142064	0.857936	0.893399	0.996542	NA	NA	0.0816845	0.0903671	0.909633	0.986812	0.983226	NA	NA
EPHA7	-0.0400452	0.164923	0.835077	0.898329	0.996542	NA	NA	0.0322351	0.309932	0.690068	0.986812	0.972508	NA	NA
CRHR1	-0.0397701	0.157979	0.842021	0.897934	0.996542	NA	NA	0.0345506	0.272752	0.727248	0.986812	0.972508	NA	NA
HDAC9	-0.0390308	0.228975	0.771025	0.899008	0.996542	0.835346	0.992381	0.0364716	0.33451	0.66549	0.986812	0.972508	0.903905	0.986905
KCNG4	-0.0389032	0.24536	0.75464	0.899008	0.996542	0.835346	0.992381	0.136174	0.0488616	0.951138	0.986812	0.989679	0.623256	0.994971
SIGMAR1	-0.0388056	0.274318	0.725682	0.909053	0.996542	0.835346	0.992381	0.0341621	0.346954	0.653046	0.986812	0.972508	0.903905	0.986905
OPRM1	-0.0387889	0.214025	0.785975	0.899008	0.996542	NA	NA	0.00399705	0.478937	0.521063	0.987377	0.972508	NA	NA
CACNA1S	-0.0386079	0.235872	0.764128	0.899008	0.996542	NA	NA	-0.0979479	0.865502	0.134498	0.995291	0.882742	NA	NA
KCNH1	-0.0385019	0.278496	0.721504	0.909053	0.996542	0.835346	0.992381	0.0465788	0.323345	0.676655	0.986812	0.972508	0.903905	0.986905
CFTR	-0.0376897	0.234053	0.765947	0.899008	0.996542	NA	NA	-0.0199618	0.593189	0.406811	0.993299	0.972508	NA	NA
KCND3	-0.0376012	0.248677	0.751323	0.899008	0.996542	NA	NA	-0.0685533	0.788032	0.211968	0.995291	0.891258	NA	NA
CHRFAM7A	-0.0374437	0.230666	0.769334	0.899008	0.996542	0.835346	0.992381	-0.10055	0.872351	0.127649	0.995291	0.882742	0.999346	0.733934
SRMS	-0.0370836	0.22515	0.77485	0.899008	0.996542	NA	NA	-0.00733715	0.53681	0.46319	0.987377	0.972508	NA	NA
PTGFR	-0.0370728	0.20839	0.79161	0.899008	0.996542	NA	NA	-0.0358442	0.703354	0.296646	0.995291	0.972508	NA	NA
COMT	-0.0368926	0.241568	0.758432	0.899008	0.996542	0.835346	0.992381	-0.0158742	0.579933	0.420067	0.993299	0.972508	0.999346	0.924147
PSMB5	-0.0366936	0.317403	0.682597	0.913209	0.996542	0.835346	0.992381	0.139665	0.103379	0.896621	0.986812	0.983226	0.852875	0.994971
CHRNB2	-0.0366036	0.286753	0.713247	0.910532	0.996542	0.835346	0.992381	-0.0394815	0.648977	0.351023	0.995291	0.972508	0.999346	0.911898
FRK	-0.0364454	0.230868	0.769132	0.899008	0.996542	0.835346	0.992381	0.0828576	0.162762	0.837238	0.986812	0.981725	0.8649	0.986905
CDK14	-0.0363226	0.212885	0.787115	0.899008	0.996542	NA	NA	0.16793	0.00912618	0.990874	0.874328	0.996458	NA	NA
controlGene_1	-0.0359262	0.21153	0.78847	0.899008	0.996542	NA	NA	-0.000694944	0.503879	0.496121	0.987377	0.972508	NA	NA
SRC	-0.0358246	0.285722	0.714278	0.910532	0.996542	0.835346	0.992381	-0.140112	0.907141	0.0928588	0.995291	0.882742	0.999346	0.680964
BHMT2	-0.035715	0.234446	0.765554	0.899008	0.996542	NA	NA	0.0904603	0.131697	0.868303	0.986812	0.983226	NA	NA
ITGB3	-0.0352457	0.209877	0.790123	0.899008	0.996542	NA	NA	0.0152682	0.408332	0.591668	0.987377	0.972508	NA	NA
KCNMA1	-0.0350704	0.221864	0.778136	0.899008	0.996542	NA	NA	0.050263	0.241617	0.758383	0.986812	0.972508	NA	NA
TRPA1	-0.0350512	0.171049	0.828951	0.899008	0.996542	NA	NA	-0.00954317	0.564303	0.435697	0.989359	0.972508	NA	NA
F2R	-0.0350174	0.231094	0.768906	0.899008	0.996542	NA	NA	0.0417818	0.30501	0.69499	0.986812	0.972508	NA	NA
KCNH3	-0.0347713	0.241087	0.758913	0.899008	0.996542	NA	NA	0.0869199	0.125063	0.874937	0.986812	0.983226	NA	NA
CPS1	-0.0345918	0.254715	0.745285	0.899578	0.996542	NA	NA	0.0973397	0.103392	0.896608	0.986812	0.983226	NA	NA
PIK3CB	-0.0344855	0.218687	0.781313	0.899008	0.996542	NA	NA	0.0567056	0.221457	0.778543	0.986812	0.976325	NA	NA
TUBB4B	-0.0342977	0.258684	0.741316	0.902883	0.996542	NA	NA	-0.00740746	0.535315	0.464685	0.987377	0.972508	NA	NA
ERBB4	-0.034208	0.263079	0.736921	0.909053	0.996542	NA	NA	-0.00561065	0.52925	0.47075	0.987377	0.972508	NA	NA
MAPK10	-0.0341114	0.215792	0.784208	0.899008	0.996542	NA	NA	0.0606038	0.193194	0.806806	0.986812	0.977612	NA	NA
MEN1	-0.0340362	0.29804	0.70196	0.913209	0.996542	0.835346	0.992381	0.0966937	0.147203	0.852797	0.986812	0.981725	0.8649	0.986905
IKBKB	-0.0339414	0.241233	0.758767	0.899008	0.996542	NA	NA	-0.0577942	0.756912	0.243088	0.995291	0.949894	NA	NA
GRIN2B	-0.0336463	0.200072	0.799928	0.899008	0.996542	NA	NA	-0.0259467	0.653345	0.346655	0.995291	0.972508	NA	NA
INSR	-0.0335979	0.199307	0.800693	0.899008	0.996542	NA	NA	0.0177697	0.386407	0.613593	0.987377	0.972508	NA	NA
PRKCE	-0.0334721	0.2756	0.7244	0.909053	0.996542	NA	NA	-0.0266756	0.613745	0.386255	0.993299	0.972508	NA	NA
KCNK10	-0.0332626	0.247918	0.752082	0.899008	0.996542	NA	NA	0.00869583	0.450702	0.549298	0.987377	0.972508	NA	NA
KCNV1	-0.033236	0.256223	0.743777	0.899578	0.996542	NA	NA	-0.0326818	0.662655	0.337345	0.995291	0.972508	NA	NA
PDE6G	-0.0328064	0.324732	0.675268	0.913209	0.996542	0.835346	0.992381	-0.015663	0.555881	0.444119	0.989359	0.972508	0.999346	0.944138
NDUFA10	-0.0327127	0.364646	0.635354	0.913209	0.996542	0.835346	0.992381	0.062196	0.321175	0.678825	0.986812	0.972508	0.903905	0.986905
KCNQ3	-0.0326438	0.22259	0.77741	0.899008	0.996542	NA	NA	0.0725597	0.115284	0.884716	0.986812	0.983226	NA	NA
ADRA1D	-0.0325705	0.280936	0.719064	0.909053	0.996542	0.835346	0.992381	-0.024763	0.595434	0.404566	0.993299	0.972508	0.999346	0.911898
NDUFV2	-0.0321488	0.322651	0.677349	0.913209	0.996542	0.835346	0.992381	0.0454517	0.305117	0.694883	0.986812	0.972508	0.903905	0.986905
CDK17	-0.0319395	0.238841	0.761159	0.899008	0.996542	NA	NA	0.0199069	0.394826	0.605174	0.987377	0.972508	NA	NA
KCNB2	-0.0317523	0.256437	0.743563	0.899578	0.996542	NA	NA	0.0186828	0.400401	0.599599	0.987377	0.972508	NA	NA
FGFR4	-0.0313058	0.232193	0.767807	0.899008	0.996542	NA	NA	0.0369307	0.30031	0.69969	0.986812	0.972508	NA	NA
PDE6A	-0.0311688	0.224031	0.775969	0.899008	0.996542	NA	NA	0.0491415	0.234468	0.765532	0.986812	0.972508	NA	NA
CDK18	-0.0309374	0.308472	0.691528	0.913209	0.996542	0.835346	0.992381	0.0528876	0.289346	0.710654	0.986812	0.972508	0.903905	0.986905
CACNA1G	-0.0309236	0.231047	0.768953	0.899008	0.996542	NA	NA	0.095852	0.0940745	0.905925	0.986812	0.983226	NA	NA
SLC6A4	-0.0305329	0.240087	0.759913	0.899008	0.996542	NA	NA	0.0205811	0.37721	0.62279	0.987377	0.972508	NA	NA
KCNH2	-0.030503	0.278049	0.721951	0.909053	0.996542	NA	NA	0.0313612	0.32543	0.67457	0.986812	0.972508	NA	NA
MCL1	-0.0303978	0.325869	0.674131	0.913209	0.996542	0.835346	0.992381	-0.147482	0.901627	0.0983732	0.995291	0.882742	0.999346	0.68734
controlGene_25	-0.0303861	0.203313	0.796687	0.899008	0.996542	NA	NA	0.0665633	0.127722	0.872278	0.986812	0.983226	NA	NA
RARB	-0.0299445	0.250352	0.749648	0.899578	0.996542	NA	NA	0.0412951	0.281173	0.718827	0.986812	0.972508	NA	NA
TLR9	-0.0298627	0.267398	0.732602	0.909053	0.996542	NA	NA	0.0889643	0.119861	0.880139	0.986812	0.983226	NA	NA
BCL2L1	-0.0297986	0.308308	0.691692	0.913209	0.996542	0.835346	0.992381	-0.103998	0.864304	0.135696	0.995291	0.882742	0.999346	0.733934
S1PR3	-0.0297841	0.275266	0.724734	0.909053	0.996542	NA	NA	0.0166488	0.403415	0.596585	0.987377	0.972508	NA	NA
ADORA1	-0.0296962	0.266928	0.733072	0.909053	0.996542	0.835346	0.992381	0.06511	0.210859	0.789141	0.986812	0.976325	0.8649	0.986905
PLG	-0.0296263	0.279069	0.720931	0.909053	0.996542	NA	NA	0.0419355	0.315337	0.684663	0.986812	0.972508	NA	NA
PARP1	-0.029608	0.306364	0.693636	0.913209	0.996542	0.835346	0.992381	0.0641986	0.227675	0.772325	0.986812	0.972508	0.8649	0.986905
GRIA3	-0.0291593	0.278096	0.721904	0.909053	0.996542	0.835346	0.992381	-0.019675	0.597091	0.402909	0.993299	0.972508	0.999346	0.911898
PRKCA	-0.0290826	0.198387	0.801613	0.899008	0.996542	NA	NA	0.0697684	0.0871085	0.912892	0.986812	0.983226	NA	NA
AXL	-0.0290407	0.248638	0.751362	0.899008	0.996542	NA	NA	-0.0227858	0.632768	0.367232	0.994015	0.972508	NA	NA
TUBB8	-0.0290117	0.256486	0.743514	0.899578	0.996542	NA	NA	0.0808631	0.132264	0.867736	0.986812	0.983226	NA	NA
GABRB1	-0.0283605	0.244272	0.755728	0.899008	0.996542	NA	NA	0.0672693	0.130964	0.869036	0.986812	0.983226	NA	NA
KCNS1	-0.0281592	0.30131	0.69869	0.913209	0.996542	NA	NA	0.0582346	0.249832	0.750168	0.986812	0.972508	NA	NA
CNR2	-0.0279602	0.261954	0.738046	0.909053	0.996542	NA	NA	0.015463	0.401529	0.598471	0.987377	0.972508	NA	NA
DPEP1	-0.0278688	0.229166	0.770834	0.899008	0.996542	NA	NA	-0.0149637	0.603528	0.396472	0.993299	0.972508	NA	NA
NDUFS1	-0.0277978	0.304849	0.695151	0.913209	0.996542	NA	NA	0.0328654	0.332167	0.667833	0.986812	0.972508	NA	NA
CYP3A5	-0.0276487	0.316736	0.683264	0.913209	0.996542	NA	NA	0.122459	0.0702446	0.929755	0.986812	0.986026	NA	NA
ALDH5A1	-0.0275679	0.328402	0.671598	0.913209	0.996542	0.835346	0.992381	-0.0647861	0.769401	0.230599	0.995291	0.934344	0.999346	0.830156
CDK20	-0.027477	0.297818	0.702182	0.913209	0.996542	NA	NA	0.0572267	0.230615	0.769385	0.986812	0.972508	NA	NA
NR1H3	-0.0271376	0.236101	0.763899	0.899008	0.996542	NA	NA	0.0435708	0.249609	0.750391	0.986812	0.972508	NA	NA
GRM2	-0.027094	0.327107	0.672893	0.913209	0.996542	NA	NA	-0.0537242	0.727245	0.272755	0.995291	0.972508	NA	NA
SCN4A	-0.0268067	0.328532	0.671468	0.913209	0.996542	0.835346	0.992381	0.0855055	0.180996	0.819004	0.986812	0.981713	0.8649	0.986905
MAPK1	-0.0267234	0.303141	0.696859	0.913209	0.996542	NA	NA	0.0556581	0.238603	0.761397	0.986812	0.972508	NA	NA
ADRA2B	-0.0265334	0.293597	0.706403	0.913209	0.996542	0.835346	0.992381	0.0293967	0.35942	0.64058	0.987377	0.972508	0.924223	0.986905
EPHB4	-0.0263227	0.280602	0.719398	0.909053	0.996542	NA	NA	0.0394039	0.284985	0.715015	0.986812	0.972508	NA	NA
POLE	-0.0260653	0.380732	0.619268	0.913209	0.996542	0.84311	0.992381	0.0739558	0.284046	0.715954	0.986812	0.972508	0.903905	0.986905
CDK6	-0.0260203	0.336314	0.663686	0.913209	0.996542	0.835346	0.992381	0.0681504	0.256208	0.743792	0.986812	0.972508	0.879787	0.986905
KCNN4	-0.0258742	0.294741	0.705259	0.913209	0.996542	NA	NA	0.0781905	0.138318	0.861682	0.986812	0.983226	NA	NA
RRM1	-0.025607	0.377962	0.622038	0.913209	0.996542	0.84311	0.992381	0.13066	0.156634	0.843366	0.986812	0.981725	0.8649	0.986905
CDK10	-0.0251978	0.317097	0.682903	0.913209	0.996542	0.835346	0.992381	0.112466	0.080977	0.919023	0.986812	0.983226	0.728793	0.994971
TPO	-0.0249347	0.333668	0.666332	0.913209	0.996542	0.835346	0.992381	0.00367895	0.483473	0.516527	0.987377	0.972508	0.997163	0.966187
CYSLTR1	-0.0248106	0.28747	0.71253	0.910532	0.996542	NA	NA	-0.0390665	0.723778	0.276222	0.995291	0.972508	NA	NA
controlGene_11	-0.0243259	0.289138	0.710862	0.9118	0.996542	NA	NA	0.033699	0.317297	0.682703	0.986812	0.972508	NA	NA
GABBR1	-0.0240479	0.299936	0.700064	0.913209	0.996542	0.835346	0.992381	-0.0246575	0.633207	0.366793	0.994015	0.972508	0.999346	0.911898
RPS6KB2	-0.0237779	0.2644	0.7356	0.909053	0.996542	NA	NA	0.0432423	0.244822	0.755178	0.986812	0.972508	NA	NA
controlGene_50	-0.0237421	0.236968	0.763032	0.899008	0.996542	NA	NA	0.0464976	0.206485	0.793515	0.986812	0.976325	NA	NA
NDUFV1	-0.0237308	0.338358	0.661642	0.913209	0.996542	0.835346	0.992381	-0.0424243	0.685018	0.314982	0.995291	0.972508	0.999346	0.911898
KIT	-0.023728	0.28329	0.71671	0.90931	0.996542	NA	NA	0.061176	0.167835	0.832165	0.986812	0.981725	NA	NA
NDUFA4L2	-0.0236285	0.343858	0.656142	0.913209	0.996542	NA	NA	-0.0293422	0.626468	0.373532	0.994015	0.972508	NA	NA
ADORA3	-0.0233629	0.367046	0.632954	0.913209	0.996542	0.835346	0.992381	-0.0261222	0.596794	0.403206	0.993299	0.972508	0.999346	0.911898
BRD3	-0.023254	0.313743	0.686257	0.913209	0.996542	NA	NA	-0.00938163	0.550119	0.449881	0.987377	0.972508	NA	NA
PTK6	-0.0230801	0.312593	0.687407	0.913209	0.996542	0.835346	0.992381	0.0383192	0.316601	0.683399	0.986812	0.972508	0.903905	0.986905
CDK15	-0.0230607	0.278536	0.721464	0.909053	0.996542	NA	NA	-0.00644977	0.542073	0.457927	0.987377	0.972508	NA	NA
KEAP1	-0.0227437	0.360832	0.639168	0.913209	0.996542	0.835346	0.992381	-0.0897266	0.820371	0.179629	0.995291	0.882742	0.999346	0.816312
PIK3R1	-0.0224955	0.344053	0.655947	0.913209	0.996542	0.835346	0.992381	-0.0593033	0.724946	0.275054	0.995291	0.972508	0.999346	0.878397
EPHA5	-0.0218037	0.281946	0.718054	0.909053	0.996542	NA	NA	0.0780569	0.0978599	0.90214	0.986812	0.983226	NA	NA
LCK	-0.0217788	0.303025	0.696975	0.913209	0.996542	NA	NA	0.024542	0.35716	0.64284	0.987377	0.972508	NA	NA
RET	-0.0216966	0.333079	0.666921	0.913209	0.996542	NA	NA	0.142976	0.033925	0.966075	0.986812	0.996458	NA	NA
GRIN3A	-0.0214916	0.337765	0.662235	0.913209	0.996542	0.835346	0.992381	0.114326	0.0758852	0.924115	0.986812	0.983226	0.722231	0.994971
CRBN	-0.021192	0.338704	0.661296	0.913209	0.996542	NA	NA	0.0239589	0.370869	0.629131	0.987377	0.972508	NA	NA
controlGene_45	-0.0210963	0.275737	0.724263	0.909053	0.996542	NA	NA	0.024958	0.331134	0.668866	0.986812	0.972508	NA	NA
PIK3CD	-0.0210663	0.361005	0.638995	0.913209	0.996542	0.835346	0.992381	0.03062	0.383893	0.616107	0.987377	0.972508	0.927224	0.986905
KCNQ5	-0.0210514	0.354475	0.645525	0.913209	0.996542	0.835346	0.992381	0.0131345	0.435016	0.564984	0.987377	0.972508	0.973688	0.986905
OPRD1	-0.0207714	0.344542	0.655458	0.913209	0.996542	NA	NA	0.010816	0.444681	0.555319	0.987377	0.972508	NA	NA
GABRA6	-0.0206936	0.316403	0.683597	0.913209	0.996542	NA	NA	0.0363293	0.299502	0.700498	0.986812	0.972508	NA	NA
ADORA2A	-0.0205538	0.327165	0.672835	0.913209	0.996542	NA	NA	0.052037	0.249217	0.750783	0.986812	0.972508	NA	NA
THRB	-0.0203597	0.330705	0.669295	0.913209	0.996542	NA	NA	0.0524275	0.236036	0.763964	0.986812	0.972508	NA	NA
NDUFS7	-0.0202955	0.359683	0.640317	0.913209	0.996542	NA	NA	0.0498725	0.25559	0.74441	0.986812	0.972508	NA	NA
RAF1	-0.0200087	0.351657	0.648343	0.913209	0.996542	0.835346	0.992381	-0.00118721	0.505257	0.494743	0.987377	0.972508	0.999346	0.960383
BDKRB1	-0.0198227	0.357303	0.642697	0.913209	0.996542	NA	NA	-0.00462815	0.522571	0.477429	0.987377	0.972508	NA	NA
DRD1	-0.0198157	0.335775	0.664225	0.913209	0.996542	NA	NA	-0.0847711	0.902768	0.0972324	0.995291	0.882742	NA	NA
TUBB3	-0.0196545	0.383232	0.616768	0.913209	0.996542	0.84311	0.992381	0.0229322	0.411841	0.588159	0.987377	0.972508	0.959347	0.986905
FLT4	-0.0185813	0.365548	0.634452	0.913209	0.996542	NA	NA	0.0552191	0.22787	0.77213	0.986812	0.972508	NA	NA
GSK3B	-0.0182734	0.341753	0.658247	0.913209	0.996542	NA	NA	0.0358727	0.304942	0.695058	0.986812	0.972508	NA	NA
PARP3	-0.0182197	0.365185	0.634815	0.913209	0.996542	NA	NA	0.0195335	0.403555	0.596445	0.987377	0.972508	NA	NA
KCND1	-0.0178248	0.357456	0.642544	0.913209	0.996542	NA	NA	-0.00339699	0.517793	0.482207	0.987377	0.972508	NA	NA
TYMS	-0.017805	0.388363	0.611637	0.913209	0.996542	0.845009	0.992381	-0.0721911	0.798524	0.201476	0.995291	0.882742	0.999346	0.816312
PDE7B	-0.0177582	0.361606	0.638394	0.913209	0.996542	NA	NA	0.0314267	0.349013	0.650987	0.987377	0.972508	NA	NA
KCNQ4	-0.0176793	0.407776	0.592224	0.913209	0.996542	0.846622	0.992381	0.0872596	0.230549	0.769451	0.986812	0.972508	0.8649	0.986905
GABRG1	-0.0176663	0.348684	0.651316	0.913209	0.996542	NA	NA	0.0434489	0.261197	0.738803	0.986812	0.972508	NA	NA
MAP2K1	-0.0173966	0.364394	0.635606	0.913209	0.996542	NA	NA	0.00806628	0.457646	0.542354	0.987377	0.972508	NA	NA
ADH1A	-0.0172839	0.353497	0.646503	0.913209	0.996542	NA	NA	-0.0510474	0.742161	0.257839	0.995291	0.965554	NA	NA
ALK	-0.0172174	0.358301	0.641699	0.913209	0.996542	NA	NA	0.0322118	0.331765	0.668235	0.986812	0.972508	NA	NA
EPHA4	-0.0171414	0.337647	0.662353	0.913209	0.996542	NA	NA	0.022605	0.358523	0.641477	0.987377	0.972508	NA	NA
RRM2	-0.0170328	0.419281	0.580719	0.916301	0.996542	0.855852	0.992381	-0.00585014	0.519251	0.480749	0.987377	0.972508	0.999346	0.960383
PIK3R3	-0.016655	0.357278	0.642722	0.913209	0.996542	NA	NA	-0.0263453	0.640779	0.359221	0.995291	0.972508	NA	NA
TOP1MT	-0.0163951	0.372344	0.627656	0.913209	0.996542	NA	NA	-0.0385338	0.687779	0.312221	0.995291	0.972508	NA	NA
PRKD1	-0.0162873	0.356279	0.643721	0.913209	0.996542	NA	NA	0.03178	0.326174	0.673826	0.986812	0.972508	NA	NA
GABRB3	-0.0162815	0.386354	0.613646	0.913209	0.996542	NA	NA	-0.0570124	0.749644	0.250356	0.995291	0.957014	NA	NA
PIK3CA	-0.0161584	0.374038	0.625962	0.913209	0.996542	NA	NA	0.00787624	0.46108	0.53892	0.987377	0.972508	NA	NA
GSR	-0.0155696	0.384741	0.615259	0.913209	0.996542	NA	NA	-0.0145036	0.565545	0.434455	0.989359	0.972508	NA	NA
OPRK1	-0.0155036	0.402522	0.597478	0.913209	0.996542	0.846622	0.992381	-0.0113472	0.550679	0.449321	0.987377	0.972508	0.999346	0.944138
CASR	-0.0151791	0.36408	0.63592	0.913209	0.996542	NA	NA	0.0272931	0.342716	0.657284	0.986812	0.972508	NA	NA
controlGene_31	-0.0150921	0.373531	0.626469	0.913209	0.996542	NA	NA	0.0100994	0.446389	0.553611	0.987377	0.972508	NA	NA
MMP13	-0.0150127	0.372156	0.627844	0.913209	0.996542	NA	NA	-0.00670242	0.537057	0.462943	0.987377	0.972508	NA	NA
ABCC9	-0.0149513	0.368849	0.631151	0.913209	0.996542	NA	NA	-0.00864631	0.549808	0.450192	0.987377	0.972508	NA	NA
controlGene_9	-0.0147428	0.370389	0.629611	0.913209	0.996542	NA	NA	0.00875772	0.446202	0.553798	0.987377	0.972508	NA	NA
DOT1L	-0.0146914	0.396861	0.603139	0.913209	0.996542	NA	NA	-0.0467423	0.700325	0.299675	0.995291	0.972508	NA	NA
SCN3A	-0.0146167	0.381337	0.618663	0.913209	0.996542	NA	NA	0.0324897	0.320901	0.679099	0.986812	0.972508	NA	NA
ADAMTSL4-AS1	-0.014477	0.365057	0.634943	0.913209	0.996542	NA	NA	0.0253849	0.367443	0.632557	0.987377	0.972508	NA	NA
ND1	-0.0144056	0.369828	0.630172	0.913209	0.996542	NA	NA	0.00894178	0.448272	0.551728	0.987377	0.972508	NA	NA
ACHE	-0.014404	0.394347	0.605653	0.913209	0.996542	0.846622	0.992381	-0.030423	0.641926	0.358074	0.995291	0.972508	0.999346	0.911898
PDE7A	-0.0142915	0.394832	0.605168	0.913209	0.996542	NA	NA	0.00402572	0.480461	0.519539	0.987377	0.972508	NA	NA
PTGIR	-0.0139673	0.410483	0.589517	0.913209	0.996542	0.846622	0.992381	-0.0169209	0.565424	0.434576	0.989359	0.972508	0.999346	0.944138
FLT3	-0.013889	0.388782	0.611218	0.913209	0.996542	NA	NA	0.00845142	0.455525	0.544475	0.987377	0.972508	NA	NA
NDUFAF4	-0.0131805	0.398227	0.601773	0.913209	0.996542	NA	NA	0.0605406	0.206502	0.793498	0.986812	0.976325	NA	NA
GABRA4	-0.0131228	0.393483	0.606517	0.913209	0.996542	NA	NA	0.0454077	0.260357	0.739643	0.986812	0.972508	NA	NA
ESR1	-0.0129489	0.409465	0.590535	0.913209	0.996542	0.846622	0.992381	-0.0104185	0.547005	0.452995	0.987377	0.972508	0.999346	0.944138
PIK3CG	-0.0128182	0.402897	0.597103	0.913209	0.996542	NA	NA	-0.0239441	0.621347	0.378653	0.993299	0.972508	NA	NA
HTR3D	-0.0124118	0.384969	0.615031	0.913209	0.996542	NA	NA	-0.0164275	0.59578	0.40422	0.993299	0.972508	NA	NA
BRAF	-0.0122866	0.386241	0.613759	0.913209	0.996542	NA	NA	0.0282676	0.327124	0.672876	0.986812	0.972508	NA	NA
PRKCZ	-0.0122166	0.395956	0.604044	0.913209	0.996542	NA	NA	0.0845604	0.106715	0.893285	0.986812	0.983226	NA	NA
HCRTR2	-0.0121854	0.409634	0.590366	0.913209	0.996542	NA	NA	-0.00707327	0.533523	0.466477	0.987377	0.972508	NA	NA
KCNC3	-0.0119991	0.411814	0.588186	0.913209	0.996542	NA	NA	0.0537396	0.241125	0.758875	0.986812	0.972508	NA	NA
CALCRL	-0.0119635	0.399354	0.600646	0.913209	0.996542	NA	NA	-0.0589794	0.788262	0.211738	0.995291	0.891258	NA	NA
S1PR5	-0.0118742	0.408564	0.591436	0.913209	0.996542	NA	NA	0.000850022	0.495951	0.504049	0.987377	0.972508	NA	NA
ADH1B	-0.0115831	0.426454	0.573546	0.918121	0.996542	0.861611	0.992381	0.0366082	0.326423	0.673577	0.986812	0.972508	0.903905	0.986905
NPY5R	-0.0114531	0.401752	0.598248	0.913209	0.996542	NA	NA	0.0506315	0.235139	0.764861	0.986812	0.972508	NA	NA
NDUFB3	-0.011261	0.410756	0.589244	0.913209	0.996542	NA	NA	-0.0379619	0.714367	0.285633	0.995291	0.972508	NA	NA
ABCC8	-0.0111978	0.410352	0.589648	0.913209	0.996542	NA	NA	-0.0690349	0.807815	0.192185	0.995291	0.882742	NA	NA
YES1	-0.010931	0.424484	0.575516	0.918121	0.996542	NA	NA	-0.0757259	0.813486	0.186514	0.995291	0.882742	NA	NA
BCR	-0.0106843	0.407419	0.592581	0.913209	0.996542	NA	NA	0.0352279	0.309216	0.690784	0.986812	0.972508	NA	NA
NDUFB2	-0.0103251	0.441731	0.558269	0.919504	0.996542	0.865968	0.992381	0.0278603	0.387989	0.612011	0.987377	0.972508	0.927224	0.986905
NDUFB7	-0.0101965	0.435892	0.564108	0.919081	0.996542	0.863067	0.992381	0.0710334	0.223534	0.776466	0.986812	0.976012	0.8649	0.986905
NPC1L1	-0.0101197	0.415943	0.584057	0.914519	0.996542	NA	NA	0.0193164	0.398338	0.601662	0.987377	0.972508	NA	NA
controlGene_58	-0.00958272	0.412786	0.587214	0.913209	0.996542	NA	NA	0.0113753	0.432938	0.567062	0.987377	0.972508	NA	NA
SCN10A	-0.00952021	0.41669	0.58331	0.914519	0.996542	NA	NA	0.00210201	0.486989	0.513011	0.987377	0.972508	NA	NA
controlGene_17	-0.00943082	0.433928	0.566072	0.918524	0.996542	NA	NA	-0.0848161	0.843396	0.156604	0.995291	0.882742	NA	NA
SCN11A	-0.00922958	0.417194	0.582806	0.914519	0.996542	NA	NA	0.0219826	0.375218	0.624782	0.987377	0.972508	NA	NA
CYP3A43	-0.00915903	0.421311	0.578689	0.917948	0.996542	NA	NA	0.0333169	0.313023	0.686977	0.986812	0.972508	NA	NA
BCL2	-0.00875458	0.425672	0.574328	0.918121	0.996542	NA	NA	-0.0362283	0.699882	0.300118	0.995291	0.972508	NA	NA
SGK1	-0.0084452	0.429307	0.570693	0.918524	0.996542	NA	NA	0.086438	0.120175	0.879825	0.986812	0.983226	NA	NA
DRD3	-0.00831054	0.431005	0.568995	0.918524	0.996542	0.862009	0.992381	-0.0886829	0.861714	0.138286	0.995291	0.882742	0.999346	0.733934
CHRM3	-0.00805884	0.426498	0.573502	0.918121	0.996542	NA	NA	0.0730847	0.146751	0.853249	0.986812	0.981725	NA	NA
CACNA1B	-0.00797146	0.442021	0.557979	0.919504	0.996542	NA	NA	0.000361966	0.498102	0.501898	0.987377	0.972508	NA	NA
CYP11B1	-0.00796385	0.438317	0.561683	0.919504	0.996542	NA	NA	-0.0264297	0.629129	0.370871	0.994015	0.972508	NA	NA
controlGene_38	-0.00781472	0.442487	0.557513	0.919504	0.996542	NA	NA	-0.00430079	0.520195	0.479805	0.987377	0.972508	NA	NA
DIO1	-0.00765544	0.411023	0.588977	0.913209	0.996542	NA	NA	0.0128599	0.414298	0.585702	0.987377	0.972508	NA	NA
EPHA6	-0.0073565	0.428183	0.571817	0.918524	0.996542	NA	NA	-0.000408155	0.502413	0.497587	0.987377	0.972508	NA	NA
EPHB3	-0.00712058	0.442183	0.557817	0.919504	0.996542	NA	NA	-0.00185414	0.509346	0.490654	0.987377	0.972508	NA	NA
ERBB3	-0.00652996	0.434351	0.565649	0.918524	0.996542	NA	NA	0.0014258	0.490978	0.509022	0.987377	0.972508	NA	NA
MAPK9	-0.00644968	0.432192	0.567808	0.918524	0.996542	NA	NA	0.0325278	0.279827	0.720173	0.986812	0.972508	NA	NA
EDNRB	-0.0055916	0.444533	0.555467	0.921094	0.996542	NA	NA	-0.055589	0.814272	0.185728	0.995291	0.882742	NA	NA
controlGene_22	-0.00529915	0.459911	0.540089	0.939421	0.996542	NA	NA	-0.0775398	0.798409	0.201591	0.995291	0.882742	NA	NA
PRKCD	-0.00528242	0.45305	0.54695	0.933361	0.996542	NA	NA	-0.0662981	0.796252	0.203748	0.995291	0.882742	NA	NA
NTRK1	-0.00503839	0.469843	0.530157	0.941354	0.996542	0.912049	0.992381	-0.0439522	0.667933	0.332067	0.995291	0.972508	0.999346	0.911898
KCNK2	-0.00469022	0.450699	0.549301	0.931186	0.996542	NA	NA	0.00191947	0.486949	0.513051	0.987377	0.972508	NA	NA
AURKA	-0.00466243	0.479798	0.520202	0.942555	0.996542	0.922331	0.992381	-0.125326	0.814522	0.185478	0.995291	0.882742	0.999346	0.816312
CDK19	-0.0042243	0.455602	0.544398	0.935936	0.996542	NA	NA	0.0533338	0.197485	0.802515	0.986812	0.976325	NA	NA
PDE5A	-0.00418102	0.4629	0.5371	0.941354	0.996542	NA	NA	-0.0207933	0.619528	0.380472	0.993299	0.972508	NA	NA
KCNA1	-0.00413283	0.467321	0.532679	0.941354	0.996542	NA	NA	-0.120161	0.951744	0.0482559	0.99676	0.882742	NA	NA
controlGene_55	-0.00400237	0.466977	0.533023	0.941354	0.996542	NA	NA	0.0369137	0.315573	0.684427	0.986812	0.972508	NA	NA
CA14	-0.00395561	0.458948	0.541052	0.939421	0.996542	NA	NA	-0.00711094	0.54474	0.45526	0.987377	0.972508	NA	NA
GRIN2A	-0.00390483	0.470182	0.529818	0.941354	0.996542	NA	NA	0.0474122	0.284016	0.715984	0.986812	0.972508	NA	NA
controlGene_34	-0.00325205	0.468491	0.531509	0.941354	0.996542	NA	NA	0.00319613	0.479003	0.520997	0.987377	0.972508	NA	NA
HDAC4	-0.0032518	0.477059	0.522941	0.942555	0.996542	NA	NA	-0.0229322	0.610538	0.389462	0.993299	0.972508	NA	NA
controlGene_37	-0.00323214	0.473404	0.526596	0.941354	0.996542	NA	NA	-0.125945	0.94818	0.05182	0.99676	0.882742	NA	NA
SCNN1B	-0.0027165	0.472592	0.527408	0.941354	0.996542	NA	NA	0.0235793	0.354032	0.645968	0.987377	0.972508	NA	NA
SCN2A	-0.00261856	0.47222	0.52778	0.941354	0.996542	NA	NA	0.0442191	0.230162	0.769838	0.986812	0.972508	NA	NA
controlGene_29	-0.00258308	0.47395	0.52605	0.941354	0.996542	NA	NA	-0.0584475	0.835077	0.164923	0.995291	0.882742	NA	NA
MTNR1A	-0.00234124	0.478653	0.521347	0.942555	0.996542	NA	NA	-0.0777538	0.897747	0.102253	0.995291	0.882742	NA	NA
HDAC6	-0.00226769	0.481782	0.518218	0.943829	0.996542	NA	NA	0.0662921	0.182603	0.817397	0.986812	0.981713	NA	NA
EPHA1	-0.00216193	0.483072	0.516928	0.943829	0.996542	NA	NA	-0.0201595	0.601278	0.398722	0.993299	0.972508	NA	NA
GRM5	-0.00195253	0.478785	0.521215	0.942555	0.996542	NA	NA	0.0106441	0.426703	0.573297	0.987377	0.972508	NA	NA
controlGene_21	-0.00172134	0.486555	0.513445	0.944987	0.996542	NA	NA	-0.0984513	0.893676	0.106324	0.995291	0.882742	NA	NA
controlGene_27	-0.00160558	0.487712	0.512288	0.944987	0.996542	NA	NA	-0.118639	0.917727	0.0822728	0.995291	0.882742	NA	NA
NDUFB5	-0.0014873	0.490237	0.509763	0.944987	0.996542	NA	NA	0.166308	0.0192778	0.980722	0.874328	0.996458	NA	NA
GRIK5	-0.00142459	0.487856	0.512144	0.944987	0.996542	NA	NA	0.00582184	0.467708	0.532292	0.987377	0.972508	NA	NA
IDH2	-0.00110977	0.489644	0.510356	0.944987	0.996542	NA	NA	-0.0222769	0.62931	0.37069	0.994015	0.972508	NA	NA
KCNK9	-0.000766136	0.492609	0.507391	0.947022	0.996542	NA	NA	0.00526686	0.46786	0.53214	0.987377	0.972508	NA	NA
controlGene_62	-0.000331977	0.49733	0.50267	0.947347	0.996542	NA	NA	-0.0353138	0.684439	0.315561	0.995291	0.972508	NA	NA
REN	-0.000318692	0.496838	0.503162	0.947347	0.996542	NA	NA	0.088932	0.0840834	0.915917	0.986812	0.983226	NA	NA
FASN	0.000296503	0.501976	0.498024	0.947347	0.996542	0.955685	0.992381	-0.00197284	0.508826	0.491174	0.987377	0.972508	0.999346	0.960383
IMPA1	0.00034299	0.503465	0.496535	0.947347	0.996542	NA	NA	-0.00650115	0.540482	0.459518	0.987377	0.972508	NA	NA
PDE1C	0.000625638	0.505052	0.494948	0.947347	0.996542	NA	NA	-0.0238179	0.617969	0.382031	0.993299	0.972508	NA	NA
JAK3	0.000633147	0.505492	0.494508	0.947347	0.996542	NA	NA	0.0705609	0.176084	0.823916	0.986812	0.981725	NA	NA
PRKACB	0.000816759	0.506885	0.493115	0.947347	0.996542	NA	NA	-0.0464358	0.745772	0.254228	0.995291	0.957014	NA	NA
RXRB	0.000989263	0.507564	0.492436	0.947347	0.996542	NA	NA	-0.0781411	0.842579	0.157421	0.995291	0.882742	NA	NA
KDR	0.00118967	0.509775	0.490225	0.947347	0.996542	NA	NA	0.0611088	0.200999	0.799001	0.986812	0.976325	NA	NA
CA5B	0.001247	0.512965	0.487035	0.947347	0.996542	NA	NA	-0.0260677	0.674222	0.325778	0.995291	0.972508	NA	NA
SRD5A2	0.00163931	0.515634	0.484366	0.947347	0.996542	NA	NA	0.0233171	0.365499	0.634501	0.987377	0.972508	NA	NA
controlGene_49	0.00165239	0.513725	0.486275	0.947347	0.996542	NA	NA	-0.0107225	0.563032	0.436968	0.989359	0.972508	NA	NA
CCR5	0.00201388	0.515707	0.484293	0.947347	0.996542	NA	NA	-0.0398415	0.685369	0.314631	0.995291	0.972508	NA	NA
IDH1	0.00203626	0.51883	0.48117	0.947347	0.996542	NA	NA	0.0105303	0.430067	0.569933	0.987377	0.972508	NA	NA
BHMT	0.0021091	0.52215	0.47785	0.947347	0.996542	NA	NA	0.0729119	0.127098	0.872902	0.986812	0.983226	NA	NA
controlGene_4	0.00214858	0.523141	0.476859	0.947347	0.996542	NA	NA	0.0229563	0.343285	0.656715	0.986812	0.972508	NA	NA
PIM1	0.00221937	0.51621	0.48379	0.947347	0.996542	NA	NA	0.0428498	0.298104	0.701896	0.986812	0.972508	NA	NA
SCN1A	0.00277447	0.524372	0.475628	0.947347	0.996542	NA	NA	-0.0525017	0.78455	0.21545	0.995291	0.900632	NA	NA
NTRK3	0.00281774	0.520055	0.479945	0.947347	0.996542	NA	NA	-0.0938174	0.862484	0.137516	0.995291	0.882742	NA	NA
DRD2	0.00283291	0.524915	0.475085	0.947347	0.996542	NA	NA	-0.0553905	0.768459	0.231541	0.995291	0.934344	NA	NA
TUBB6	0.00283357	0.517117	0.482883	0.947347	0.996542	0.975135	0.992381	0.0728991	0.239349	0.760651	0.986812	0.972508	0.8649	0.986905
GRIA2	0.00340733	0.530862	0.469138	0.947347	0.996542	NA	NA	-0.0417531	0.735888	0.264112	0.995291	0.972508	NA	NA
HDAC7	0.00346846	0.526014	0.473986	0.947347	0.996542	NA	NA	0.032109	0.356887	0.643113	0.987377	0.972508	NA	NA
CXCR2	0.0035015	0.532805	0.467195	0.947347	0.996542	NA	NA	0.0456496	0.246806	0.753194	0.986812	0.972508	NA	NA
SLC6A3	0.00352858	0.527334	0.472666	0.947347	0.996542	0.979402	0.992381	-0.0476128	0.729795	0.270205	0.995291	0.972508	0.999346	0.87706
TYMP	0.00374413	0.526175	0.473825	0.947347	0.996542	NA	NA	-0.0245224	0.621675	0.378325	0.993299	0.972508	NA	NA
controlGene_61	0.00385526	0.534804	0.465196	0.947347	0.996542	NA	NA	-0.0661536	0.830389	0.169611	0.995291	0.882742	NA	NA
RXRA	0.00401842	0.529104	0.470896	0.947347	0.996542	NA	NA	-0.0169464	0.586927	0.413073	0.993299	0.972508	NA	NA
PPARG	0.00406459	0.544189	0.455811	0.947347	0.996542	NA	NA	-0.0509027	0.823634	0.176366	0.995291	0.882742	NA	NA
ODC1	0.00412188	0.531514	0.468486	0.947347	0.996542	NA	NA	0.00367327	0.479914	0.520086	0.987377	0.972508	NA	NA
EPHA2	0.00439542	0.533195	0.466805	0.947347	0.996542	NA	NA	-0.0130722	0.564564	0.435436	0.989359	0.972508	NA	NA
TUBB1	0.00472629	0.538618	0.461382	0.947347	0.996542	NA	NA	-0.0662382	0.821699	0.178301	0.995291	0.882742	NA	NA
HDAC1	0.00497094	0.529273	0.470727	0.947347	0.996542	0.979402	0.992381	-0.102924	0.809285	0.190715	0.995291	0.882742	0.999346	0.816312
ATP1A4	0.0055249	0.540078	0.459922	0.947347	0.996542	NA	NA	0.00529933	0.473107	0.526893	0.987377	0.972508	NA	NA
GCGR	0.0055423	0.542873	0.457127	0.947347	0.996542	NA	NA	0.0357583	0.3451	0.6549	0.986812	0.972508	NA	NA
ADRA1A	0.00555931	0.55555	0.44445	0.947347	0.996542	NA	NA	-0.0160013	0.590896	0.409104	0.993299	0.972508	NA	NA
P2RX7	0.00587843	0.552395	0.447605	0.947347	0.996542	NA	NA	-0.0820376	0.885654	0.114346	0.995291	0.882742	NA	NA
DDC	0.00592541	0.53504	0.46496	0.947347	0.996542	0.980907	0.992381	-0.0472395	0.691611	0.308389	0.995291	0.972508	0.999346	0.911898
ATP1A3	0.00629341	0.551348	0.448652	0.947347	0.996542	NA	NA	-0.136315	0.959577	0.0404233	0.99676	0.882742	NA	NA
PRKCI	0.0064488	0.557836	0.442164	0.947347	0.996542	NA	NA	0.0431996	0.284662	0.715338	0.986812	0.972508	NA	NA
CHRM1	0.00660261	0.55807	0.44193	0.947347	0.996542	NA	NA	-0.00219673	0.512125	0.487875	0.987377	0.972508	NA	NA
controlGene_12	0.00664273	0.558985	0.441015	0.947347	0.996542	NA	NA	-0.074005	0.838213	0.161787	0.995291	0.882742	NA	NA
SLC22A6	0.00673581	0.555019	0.444981	0.947347	0.996542	NA	NA	0.0357659	0.323689	0.676311	0.986812	0.972508	NA	NA
F10	0.00703424	0.56357	0.43643	0.947347	0.996542	NA	NA	0.00356805	0.477421	0.522579	0.987377	0.972508	NA	NA
TRPM8	0.0071182	0.571018	0.428982	0.947347	0.996542	NA	NA	0.0407275	0.26262	0.73738	0.986812	0.972508	NA	NA
HRH2	0.00719807	0.556519	0.443481	0.947347	0.996542	NA	NA	0.056423	0.27651	0.72349	0.986812	0.972508	NA	NA
JAK1	0.00742347	0.556697	0.443303	0.947347	0.996542	NA	NA	-0.157461	0.980561	0.0194389	0.99676	0.824202	NA	NA
controlGene_26	0.00778497	0.564457	0.435543	0.947347	0.996542	NA	NA	-0.0447444	0.720729	0.279271	0.995291	0.972508	NA	NA
CNR1	0.00782732	0.566656	0.433344	0.947347	0.996542	NA	NA	0.0280113	0.334118	0.665882	0.986812	0.972508	NA	NA
controlGene_51	0.00833518	0.571305	0.428695	0.947347	0.996542	NA	NA	-0.0161932	0.5873	0.4127	0.993299	0.972508	NA	NA
DNMT1	0.0086149	0.550598	0.449402	0.947347	0.996542	0.996256	0.988685	0.0737347	0.239912	0.760088	0.986812	0.972508	0.8649	0.986905
CDC7	0.00861739	0.557657	0.442343	0.947347	0.996542	0.996256	0.984089	0.0669891	0.238001	0.761999	0.986812	0.972508	0.8649	0.986905
DNMT3A	0.00870105	0.563185	0.436815	0.947347	0.996542	NA	NA	0.0173386	0.425879	0.574121	0.987377	0.972508	NA	NA
DDR2	0.00901239	0.573672	0.426328	0.947347	0.996542	NA	NA	-0.166843	0.986029	0.0139713	0.99676	0.824202	NA	NA
CYP19A1	0.00954625	0.585723	0.414277	0.947347	0.996542	NA	NA	0.0125566	0.426382	0.573618	0.987377	0.972508	NA	NA
CA3	0.00983945	0.590204	0.409796	0.947347	0.996542	NA	NA	-0.0331554	0.704338	0.295662	0.995291	0.972508	NA	NA
MAPK11	0.0101735	0.577166	0.422834	0.947347	0.996542	NA	NA	0.0115224	0.439852	0.560148	0.987377	0.972508	NA	NA
SMO	0.0104045	0.585192	0.414808	0.947347	0.996542	NA	NA	-0.0905067	0.882353	0.117647	0.995291	0.882742	NA	NA
controlGene_40	0.0105136	0.610531	0.389469	0.947347	0.996542	NA	NA	0.0308186	0.295936	0.704064	0.986812	0.972508	NA	NA
controlGene_42	0.0105462	0.617723	0.382277	0.947347	0.996542	NA	NA	-0.0951821	0.937128	0.0628718	0.99676	0.882742	NA	NA
SCNN1G	0.0106005	0.595205	0.404795	0.947347	0.996542	NA	NA	-0.0846482	0.861954	0.138046	0.995291	0.882742	NA	NA
HTR4	0.0107037	0.60341	0.39659	0.947347	0.996542	NA	NA	0.0564835	0.180554	0.819446	0.986812	0.981713	NA	NA
PDE4D	0.0108627	0.610709	0.389291	0.947347	0.996542	NA	NA	0.00432841	0.469695	0.530305	0.987377	0.972508	NA	NA
KCNA3	0.0110204	0.582727	0.417273	0.947347	0.996542	0.996256	0.961805	-0.0046891	0.523953	0.476047	0.987377	0.972508	0.999346	0.960383
KCNG3	0.0111468	0.587717	0.412283	0.947347	0.996542	NA	NA	-0.0267279	0.640872	0.359128	0.995291	0.972508	NA	NA
SLC6A1	0.0113486	0.587393	0.412607	0.947347	0.996542	NA	NA	0.0342463	0.334582	0.665418	0.986812	0.972508	NA	NA
SCN7A	0.0116954	0.59245	0.40755	0.947347	0.996542	NA	NA	-0.0418353	0.704154	0.295846	0.995291	0.972508	NA	NA
NR1H2	0.0117256	0.570739	0.429261	0.947347	0.996542	0.996256	0.965838	-0.063685	0.747009	0.252991	0.995291	0.957014	0.999346	0.834872
GABRA2	0.0118363	0.627282	0.372718	0.947347	0.996542	NA	NA	-0.0247135	0.67161	0.32839	0.995291	0.972508	NA	NA
controlGene_19	0.0119234	0.599726	0.400274	0.947347	0.996542	NA	NA	-0.0563111	0.775602	0.224398	0.995291	0.916717	NA	NA
CDK3	0.0119664	0.612626	0.387374	0.947347	0.996542	NA	NA	0.0393859	0.263132	0.736868	0.986812	0.972508	NA	NA
GPD2	0.0119915	0.612117	0.387883	0.947347	0.996542	NA	NA	-0.0340736	0.679557	0.320443	0.995291	0.972508	NA	NA
ADH1C	0.012045	0.59303	0.40697	0.947347	0.996542	NA	NA	0.00773364	0.460274	0.539726	0.987377	0.972508	NA	NA
SRD5A1	0.0122008	0.593977	0.406023	0.947347	0.996542	NA	NA	-0.150982	0.980679	0.0193206	0.99676	0.824202	NA	NA
GABRA1	0.0123899	0.616578	0.383422	0.947347	0.996542	NA	NA	0.0337787	0.297498	0.702502	0.986812	0.972508	NA	NA
controlGene_56	0.0124732	0.580876	0.419124	0.947347	0.996542	NA	NA	-0.0999582	0.861128	0.138872	0.995291	0.882742	NA	NA
controlGene_5	0.012582	0.601944	0.398056	0.947347	0.996542	NA	NA	-0.0756999	0.833049	0.166951	0.995291	0.882742	NA	NA
CHRM5	0.0126086	0.61409	0.38591	0.947347	0.996542	NA	NA	0.00562573	0.463767	0.536233	0.987377	0.972508	NA	NA
controlGene_32	0.0127405	0.644708	0.355292	0.947347	0.996542	NA	NA	-0.0504147	0.821118	0.178882	0.995291	0.882742	NA	NA
CCR1	0.0129244	0.604304	0.395696	0.947347	0.996542	NA	NA	0.106246	0.110376	0.889624	0.986812	0.983226	NA	NA
CA4	0.0131543	0.610038	0.389962	0.947347	0.996542	NA	NA	-0.0135994	0.572084	0.427916	0.993299	0.972508	NA	NA
PDE1A	0.0138615	0.608834	0.391166	0.947347	0.996542	NA	NA	-0.00879069	0.542129	0.457871	0.987377	0.972508	NA	NA
CDK13	0.0140338	0.615349	0.384651	0.947347	0.996542	NA	NA	-0.0729478	0.83919	0.16081	0.995291	0.882742	NA	NA
RORC	0.0143429	0.603082	0.396918	0.947347	0.996542	NA	NA	0.000779881	0.49602	0.50398	0.987377	0.972508	NA	NA
NDUFC1	0.0147237	0.574699	0.425301	0.947347	0.996542	0.996256	0.965838	0.00489844	0.482019	0.517981	0.987377	0.972508	0.997163	0.966187
PARP2	0.0149042	0.618433	0.381567	0.947347	0.996542	NA	NA	-0.0648887	0.804701	0.195299	0.995291	0.882742	NA	NA
NDUFA7	0.0152147	0.623055	0.376945	0.947347	0.996542	NA	NA	-0.0420137	0.712522	0.287478	0.995291	0.972508	NA	NA
PDE6H	0.0153582	0.630169	0.369831	0.947347	0.996542	NA	NA	-0.027021	0.655745	0.344255	0.995291	0.972508	NA	NA
ABCA1	0.0155614	0.629239	0.370761	0.947347	0.996542	0.996256	0.953386	0.120468	0.0514926	0.948507	0.986812	0.989679	0.623256	0.994971
TH	0.0159437	0.60482	0.39518	0.947347	0.996542	0.996256	0.95656	0.0584405	0.257715	0.742285	0.986812	0.972508	0.879787	0.986905
AR	0.0159505	0.614899	0.385101	0.947347	0.996542	NA	NA	-0.141145	0.938986	0.0610142	0.99676	0.882742	NA	NA
KCNH8	0.0160381	0.670093	0.329907	0.947347	0.996542	NA	NA	0.0357278	0.27007	0.72993	0.986812	0.972508	NA	NA
KCNJ11	0.0160716	0.648311	0.351689	0.947347	0.996542	NA	NA	-0.0615043	0.815821	0.184179	0.995291	0.882742	NA	NA
GRIN2C	0.0162446	0.617667	0.382333	0.947347	0.996542	NA	NA	-0.087781	0.867154	0.132846	0.995291	0.882742	NA	NA
WEE1	0.0163725	0.582246	0.417754	0.947347	0.996542	0.996256	0.961805	0.174066	0.0590926	0.940907	0.986812	0.986026	0.623256	0.994971
BRD2	0.0163947	0.634855	0.365145	0.947347	0.996542	NA	NA	-0.0747889	0.842378	0.157622	0.995291	0.882742	NA	NA
FLT1	0.0168991	0.639628	0.360372	0.947347	0.996542	NA	NA	0.0241319	0.375889	0.624111	0.987377	0.972508	NA	NA
NR3C1	0.0170598	0.6365	0.3635	0.947347	0.996542	NA	NA	0.0011849	0.493886	0.506114	0.987377	0.972508	NA	NA
KCNQ2	0.0170933	0.628794	0.371206	0.947347	0.996542	NA	NA	-0.0448904	0.710522	0.289478	0.995291	0.972508	NA	NA
VDR	0.0174006	0.682057	0.317943	0.947347	0.996542	NA	NA	0.000901787	0.493857	0.506143	0.987377	0.972508	NA	NA
C9orf47	0.0176223	0.650218	0.349782	0.947347	0.996542	NA	NA	-0.0648065	0.810691	0.189309	0.995291	0.882742	NA	NA
CA2	0.0177058	0.658799	0.341201	0.947347	0.996542	NA	NA	-0.0618514	0.833551	0.166449	0.995291	0.882742	NA	NA
MAP3K9	0.0177825	0.66558	0.33442	0.947347	0.996542	NA	NA	-0.000251361	0.501743	0.498257	0.987377	0.972508	NA	NA
NDUFAB1	0.0178579	0.594187	0.405813	0.947347	0.996542	0.996256	0.95656	-0.0431716	0.648321	0.351679	0.995291	0.972508	0.999346	0.911898
PTGDR2	0.0179082	0.604339	0.395661	0.947347	0.996542	0.996256	0.95656	0.00734078	0.472989	0.527011	0.987377	0.972508	0.997163	0.966187
TRPV1	0.0179286	0.612772	0.387228	0.947347	0.996542	NA	NA	-0.0674349	0.766833	0.233167	0.995291	0.934344	NA	NA
KCNQ1	0.0180191	0.670076	0.329924	0.947347	0.996542	NA	NA	0.0396102	0.259291	0.740709	0.986812	0.972508	NA	NA
NDUFA11	0.0182738	0.597791	0.402209	0.947347	0.996542	0.996256	0.95656	-0.0254104	0.601494	0.398506	0.993299	0.972508	0.999346	0.911898
PAK4	0.0183292	0.643642	0.356358	0.947347	0.996542	NA	NA	0.0580899	0.228101	0.771899	0.986812	0.972508	NA	NA
controlGene_33	0.0187713	0.655057	0.344943	0.947347	0.996542	NA	NA	-0.0137701	0.574021	0.425979	0.993299	0.972508	NA	NA
NDUFV3	0.0188657	0.658519	0.341481	0.947347	0.996542	NA	NA	0.00205958	0.489224	0.510776	0.987377	0.972508	NA	NA
NDUFAF3	0.019751	0.65713	0.34287	0.947347	0.996542	NA	NA	0.0376449	0.31173	0.68827	0.986812	0.972508	NA	NA
NDUFS3	0.0197939	0.661077	0.338923	0.947347	0.996542	NA	NA	-0.00767993	0.542497	0.457503	0.987377	0.972508	NA	NA
HTR2A	0.0199273	0.673152	0.326848	0.947347	0.996542	NA	NA	-0.0401995	0.735472	0.264528	0.995291	0.972508	NA	NA
NDUFA2	0.0200123	0.613765	0.386235	0.947347	0.996542	0.996256	0.95656	-0.00656566	0.526857	0.473143	0.987377	0.972508	0.999346	0.960383
KCNA10	0.0200415	0.699503	0.300497	0.947347	0.996542	NA	NA	-0.112613	0.969182	0.0308185	0.99676	0.882742	NA	NA
ADRB1	0.0201727	0.670711	0.329289	0.947347	0.996542	NA	NA	0.0957017	0.0888474	0.911153	0.986812	0.983226	NA	NA
ABAT	0.0202244	0.687851	0.312149	0.947347	0.996542	NA	NA	0.0703477	0.127467	0.872533	0.986812	0.983226	NA	NA
ADORA2B	0.0203772	0.630825	0.369175	0.947347	0.996542	0.996256	0.953386	-0.181971	0.977104	0.0228965	0.99676	0.824202	0.999346	0.434156
LIPF	0.0206005	0.694154	0.305846	0.947347	0.996542	NA	NA	0.0224714	0.358198	0.641802	0.987377	0.972508	NA	NA
ND6	0.0209404	0.699022	0.300978	0.947347	0.996542	NA	NA	-0.0891159	0.926015	0.0739855	0.995743	0.882742	NA	NA
controlGene_36	0.0209652	0.693181	0.306819	0.947347	0.996542	NA	NA	0.0309768	0.330394	0.669606	0.986812	0.972508	NA	NA
LYN	0.021062	0.68029	0.31971	0.947347	0.996542	NA	NA	0.0298364	0.341082	0.658918	0.986812	0.972508	NA	NA
SYK	0.0210991	0.662153	0.337847	0.947347	0.996542	NA	NA	-0.0875298	0.842175	0.157825	0.995291	0.882742	NA	NA
KCNH4	0.021233	0.670797	0.329203	0.947347	0.996542	NA	NA	-0.0395066	0.672947	0.327053	0.995291	0.972508	NA	NA
TRPV3	0.0216877	0.667451	0.332549	0.947347	0.996542	NA	NA	-0.0377981	0.691498	0.308502	0.995291	0.972508	NA	NA
PDGFRB	0.0220907	0.686722	0.313278	0.947347	0.996542	NA	NA	-0.0292244	0.652325	0.347675	0.995291	0.972508	NA	NA
CACNA1H	0.0221927	0.645986	0.354014	0.947347	0.996542	NA	NA	-0.0237102	0.618564	0.381436	0.993299	0.972508	NA	NA
NDUFA9	0.0223632	0.648572	0.351428	0.947347	0.996542	NA	NA	-0.090391	0.863951	0.136049	0.995291	0.882742	NA	NA
KCNC2	0.0223976	0.648453	0.351547	0.947347	0.996542	0.996256	0.928085	-0.164541	0.925267	0.0747329	0.995743	0.882742	0.999346	0.680964
CSNK2A1	0.0225339	0.675669	0.324331	0.947347	0.996542	NA	NA	0.0129004	0.429648	0.570352	0.987377	0.972508	NA	NA
TTK	0.0226836	0.663591	0.336409	0.947347	0.996542	NA	NA	-0.029816	0.654935	0.345065	0.995291	0.972508	NA	NA
GRM3	0.0227676	0.710875	0.289125	0.953581	0.996542	NA	NA	-0.0373132	0.715188	0.284812	0.995291	0.972508	NA	NA
MAP3K5	0.0229399	0.686236	0.313764	0.947347	0.996542	NA	NA	-0.0645287	0.815218	0.184782	0.995291	0.882742	NA	NA
MPL	0.0229407	0.68086	0.31914	0.947347	0.996542	0.996256	0.907045	-0.0200479	0.609873	0.390127	0.993299	0.972508	0.999346	0.911898
NDUFB9	0.0230654	0.601837	0.398163	0.947347	0.996542	0.996256	0.95656	-0.107428	0.810327	0.189673	0.995291	0.882742	0.999346	0.816312
PIM2	0.0232198	0.679372	0.320628	0.947347	0.996542	NA	NA	-0.0701192	0.8138	0.1862	0.995291	0.882742	NA	NA
ACE	0.0232966	0.694617	0.305383	0.947347	0.996542	NA	NA	-0.0903612	0.911887	0.0881127	0.995291	0.882742	NA	NA
controlGene_30	0.0234456	0.741278	0.258722	0.961274	0.996542	NA	NA	-0.05666	0.822929	0.177071	0.995291	0.882742	NA	NA
PTGDR	0.0234555	0.665369	0.334631	0.947347	0.996542	NA	NA	-0.0736202	0.805587	0.194413	0.995291	0.882742	NA	NA
CA1	0.0235571	0.695959	0.304041	0.947347	0.996542	NA	NA	0.0135951	0.424136	0.575864	0.987377	0.972508	NA	NA
CXCR4	0.0240421	0.694915	0.305085	0.947347	0.996542	NA	NA	0.0699558	0.16397	0.83603	0.986812	0.981725	NA	NA
controlGene_57	0.0244215	0.703628	0.296372	0.947394	0.996542	NA	NA	-0.101646	0.935026	0.0649737	0.99676	0.882742	NA	NA
PDE8B	0.0245091	0.73767	0.26233	0.961274	0.996542	NA	NA	-0.104701	0.960556	0.0394442	0.99676	0.882742	NA	NA
NDUFS2	0.0246048	0.616529	0.383471	0.947347	0.996542	0.996256	0.95656	-0.0304738	0.609079	0.390921	0.993299	0.972508	0.999346	0.911898
controlGene_64	0.0248329	0.663303	0.336697	0.947347	0.996542	NA	NA	-0.035118	0.666252	0.333748	0.995291	0.972508	NA	NA
NTRK2	0.0256	0.693492	0.306508	0.947347	0.996542	0.996256	0.907045	-0.0420952	0.697939	0.302061	0.995291	0.972508	0.999346	0.911898
EPHA8	0.0256275	0.679277	0.320723	0.947347	0.996542	NA	NA	0.0672219	0.213415	0.786585	0.986812	0.976325	NA	NA
MAP3K12	0.0256468	0.671219	0.328781	0.947347	0.996542	0.996256	0.907045	-0.0666329	0.752442	0.247558	0.995291	0.957014	0.999346	0.834872
EPHB6	0.02568	0.748818	0.251182	0.961274	0.996542	NA	NA	-0.0594165	0.841999	0.158001	0.995291	0.882742	NA	NA
controlGene_54	0.0257256	0.700737	0.299263	0.947347	0.996542	NA	NA	-0.140189	0.974358	0.0256416	0.99676	0.824202	NA	NA
NDUFA5	0.0261379	0.670656	0.329344	0.947347	0.996542	NA	NA	-0.0436133	0.678985	0.321015	0.995291	0.972508	NA	NA
PRKCH	0.0263246	0.726325	0.273675	0.958431	0.996542	NA	NA	-0.0759529	0.849498	0.150502	0.995291	0.882742	NA	NA
RPS6KB1	0.0270543	0.669811	0.330189	0.947347	0.996542	0.996256	0.907045	0.105766	0.147252	0.852748	0.986812	0.981725	0.8649	0.986905
PDE6D	0.0271053	0.671664	0.328336	0.947347	0.996542	0.996256	0.907045	-0.0262496	0.61183	0.38817	0.993299	0.972508	0.999346	0.911898
ATM	0.0273902	0.699284	0.300716	0.947347	0.996542	NA	NA	0.0342117	0.335244	0.664756	0.986812	0.972508	NA	NA
CHEK1	0.0273963	0.648651	0.351349	0.947347	0.996542	0.996256	0.928085	-0.0925766	0.811426	0.188574	0.995291	0.882742	0.999346	0.816312
PTGS2	0.0277852	0.762395	0.237605	0.961687	0.996542	NA	NA	0.00625398	0.456073	0.543927	0.987377	0.972508	NA	NA
GRIN2D	0.027853	0.725452	0.274548	0.958431	0.996542	NA	NA	0.0316875	0.330084	0.669916	0.986812	0.972508	NA	NA
PTGS1	0.0281687	0.738176	0.261824	0.961274	0.996542	NA	NA	-0.035566	0.703745	0.296255	0.995291	0.972508	NA	NA
MAPK3	0.0282491	0.716776	0.283224	0.957922	0.996542	NA	NA	0.0765492	0.155878	0.844122	0.986812	0.981725	NA	NA
KCNG2	0.0283147	0.665585	0.334415	0.947347	0.996542	0.996256	0.907045	0.182128	0.0462586	0.953741	0.986812	0.990839	0.623256	0.994971
PPARD	0.0283552	0.703353	0.296647	0.947394	0.996542	NA	NA	-0.0367426	0.671923	0.328077	0.995291	0.972508	NA	NA
CYP3A4	0.0285569	0.72665	0.27335	0.958431	0.996542	NA	NA	-0.0141405	0.580865	0.419135	0.993299	0.972508	NA	NA
GRIN3B	0.0286007	0.756915	0.243085	0.961274	0.996542	NA	NA	-0.043245	0.708788	0.291212	0.995291	0.972508	NA	NA
KCNV2	0.0288302	0.688051	0.311949	0.947347	0.996542	0.996256	0.907045	-0.072289	0.757345	0.242655	0.995291	0.949894	0.999346	0.834872
GRIK2	0.028852	0.67439	0.32561	0.947347	0.996542	0.996256	0.907045	0.0380816	0.331724	0.668276	0.986812	0.972508	0.903905	0.986905
PRKACG	0.0291375	0.690189	0.309811	0.947347	0.996542	0.996256	0.907045	0.031987	0.381406	0.618594	0.987377	0.972508	0.927224	0.986905
GLRA1	0.0292673	0.682328	0.317672	0.947347	0.996542	NA	NA	-0.0204757	0.58816	0.41184	0.993299	0.972508	NA	NA
EPHB2	0.029797	0.700958	0.299042	0.947347	0.996542	NA	NA	-0.0439203	0.699357	0.300643	0.995291	0.972508	NA	NA
controlGene_2	0.0300469	0.727821	0.272179	0.958431	0.996542	NA	NA	-0.0456641	0.735465	0.264535	0.995291	0.972508	NA	NA
controlGene_66	0.0300653	0.76213	0.23787	0.961687	0.996542	NA	NA	-0.0295502	0.683142	0.316858	0.995291	0.972508	NA	NA
PDE9A	0.0302772	0.755237	0.244763	0.961274	0.996542	NA	NA	0.00474972	0.472114	0.527886	0.987377	0.972508	NA	NA
HDAC8	0.0306286	0.720264	0.279736	0.958431	0.996542	0.996256	0.907045	-0.16675	0.98506	0.0149397	0.99676	0.824202	0.999346	0.429246
VKORC1	0.0309095	0.743101	0.256899	0.961274	0.996542	NA	NA	0.0384297	0.290916	0.709084	0.986812	0.972508	NA	NA
ND5	0.0311992	0.750156	0.249844	0.961274	0.996542	NA	NA	0.0603009	0.186023	0.813977	0.986812	0.981713	NA	NA
THRA	0.0312332	0.730186	0.269814	0.959632	0.996542	0.996256	0.907045	0.068055	0.19803	0.80197	0.986812	0.976325	0.8649	0.986905
DHODH	0.031632	0.710406	0.289594	0.953581	0.996542	0.996256	0.907045	-0.0306936	0.630461	0.369539	0.994015	0.972508	0.999346	0.911898
PTGER4	0.0316624	0.76924	0.23076	0.96264	0.996542	NA	NA	0.00555794	0.46894	0.53106	0.987377	0.972508	NA	NA
SRPK1	0.0319016	0.741031	0.258969	0.961274	0.996542	NA	NA	-0.0503206	0.765938	0.234062	0.995291	0.934344	NA	NA
CHRNB4	0.0320556	0.777953	0.222047	0.966425	0.996542	NA	NA	-0.017444	0.594931	0.405069	0.993299	0.972508	NA	NA
SLC5A2	0.032076	0.685465	0.314535	0.947347	0.996542	0.996256	0.907045	-0.168689	0.95398	0.0460196	0.99676	0.882742	0.999346	0.650849
CHRNE	0.0322798	0.771993	0.228007	0.963651	0.996542	NA	NA	-0.0346526	0.694302	0.305698	0.995291	0.972508	NA	NA
CHRNA1	0.0331839	0.748923	0.251077	0.961274	0.996542	NA	NA	-0.0803392	0.836889	0.163111	0.995291	0.882742	NA	NA
ATR	0.0334626	0.734202	0.265798	0.961274	0.996542	0.996256	0.907045	0.0420761	0.311052	0.688948	0.986812	0.972508	0.903905	0.986905
controlGene_7	0.0340929	0.81202	0.18798	0.970768	0.996542	NA	NA	-0.033163	0.7105	0.2895	0.995291	0.972508	NA	NA
CACNA2D1	0.034229	0.775574	0.224426	0.966425	0.996542	0.996256	0.886373	-0.131074	0.93112	0.0688803	0.99676	0.882742	0.999346	0.680964
S1PR4	0.0346463	0.72528	0.27472	0.958431	0.996542	NA	NA	0.000797764	0.4966	0.5034	0.987377	0.972508	NA	NA
CDK2	0.0349647	0.766529	0.233471	0.961841	0.996542	NA	NA	-0.0930723	0.872993	0.127007	0.995291	0.882742	NA	NA
CXCR1	0.0351296	0.851191	0.148809	0.975588	0.996542	NA	NA	-0.0155678	0.610439	0.389561	0.993299	0.972508	NA	NA
KAT6B	0.0351857	0.758056	0.241944	0.961274	0.996542	NA	NA	-0.00915528	0.549668	0.450332	0.987377	0.972508	NA	NA
PDE8A	0.0356267	0.788571	0.211429	0.967547	0.996542	NA	NA	-0.0774124	0.844682	0.155318	0.995291	0.882742	NA	NA
PIK3R2	0.0356747	0.755598	0.244402	0.961274	0.996542	NA	NA	0.048748	0.263536	0.736464	0.986812	0.972508	NA	NA
KCNK18	0.0359627	0.755679	0.244321	0.961274	0.996542	0.996256	0.886373	0.0437264	0.320478	0.679522	0.986812	0.972508	0.903905	0.986905
KCNH6	0.0361739	0.785607	0.214393	0.966425	0.996542	NA	NA	-0.174865	0.989485	0.0105151	0.99676	0.824202	NA	NA
KCNJ8	0.0364579	0.806943	0.193057	0.970768	0.996542	NA	NA	-0.0559603	0.813743	0.186257	0.995291	0.882742	NA	NA
controlGene_65	0.0364598	0.785129	0.214871	0.966425	0.996542	NA	NA	-0.0647376	0.834252	0.165748	0.995291	0.882742	NA	NA
JAK2	0.036835	0.814173	0.185827	0.970768	0.996542	NA	NA	-0.0327783	0.688164	0.311836	0.995291	0.972508	NA	NA
CDK11B	0.0369956	0.753785	0.246215	0.961274	0.996542	0.996256	0.886373	-0.0705268	0.79374	0.20626	0.995291	0.882742	0.999346	0.816312
KCNB1	0.0373761	0.742485	0.257515	0.961274	0.996542	NA	NA	0.00606093	0.468287	0.531713	0.987377	0.972508	NA	NA
MME	0.0380716	0.839377	0.160623	0.972632	0.996542	NA	NA	-0.101146	0.948021	0.0519793	0.99676	0.882742	NA	NA
CA7	0.0381569	0.766477	0.233523	0.961841	0.996542	0.996256	0.886373	-0.126923	0.921925	0.0780751	0.995291	0.882742	0.999346	0.680964
controlGene_59	0.0381577	0.805196	0.194804	0.970768	0.996542	NA	NA	-0.0548432	0.795444	0.204556	0.995291	0.882742	NA	NA
HTR2B	0.0383145	0.810041	0.189959	0.970768	0.996542	NA	NA	-0.0610834	0.832432	0.167568	0.995291	0.882742	NA	NA
RYR3	0.0383392	0.743711	0.256289	0.961274	0.996542	NA	NA	-0.036135	0.666904	0.333096	0.995291	0.972508	NA	NA
MMP1	0.0384296	0.807607	0.192393	0.970768	0.996542	NA	NA	-0.0929134	0.921737	0.0782626	0.995291	0.882742	NA	NA
RYR1	0.038681	0.764527	0.235473	0.961841	0.996542	0.996256	0.886373	0.0785133	0.183047	0.816953	0.986812	0.981713	0.8649	0.986905
HDAC11	0.0388559	0.712316	0.287684	0.953734	0.996542	0.996256	0.907045	-0.113153	0.859144	0.140856	0.995291	0.882742	0.999346	0.733934
SCN9A	0.0398527	0.829113	0.170887	0.970768	0.996542	NA	NA	-0.0772455	0.878217	0.121783	0.995291	0.882742	NA	NA
NDUFS5	0.0404709	0.785982	0.214018	0.966425	0.996542	NA	NA	0.0204095	0.396519	0.603481	0.987377	0.972508	NA	NA
MTNR1B	0.040773	0.784511	0.215489	0.966425	0.996542	NA	NA	-0.125263	0.934546	0.0654537	0.99676	0.882742	NA	NA
UGCG	0.0409793	0.869619	0.130381	0.981564	0.996542	NA	NA	-0.0593422	0.825245	0.174755	0.995291	0.882742	NA	NA
TOP2B	0.0420974	0.753498	0.246502	0.961274	0.996542	NA	NA	0.0480092	0.28812	0.71188	0.986812	0.972508	NA	NA
GRIK1	0.0421128	0.823538	0.176462	0.970768	0.996542	NA	NA	-0.0397178	0.704971	0.295029	0.995291	0.972508	NA	NA
KCNA4	0.0423008	0.861135	0.138865	0.98123	0.996542	NA	NA	-0.106894	0.956131	0.0438687	0.99676	0.882742	NA	NA
EDNRA	0.0423921	0.860719	0.139281	0.98123	0.996542	NA	NA	0.010165	0.429866	0.570134	0.987377	0.972508	NA	NA
MTOR	0.0424668	0.780699	0.219301	0.966425	0.996542	0.996256	0.886373	-0.115548	0.908343	0.0916568	0.995291	0.882742	0.999346	0.680964
CHRM2	0.043114	0.796392	0.203608	0.970768	0.996542	NA	NA	-0.0733753	0.83885	0.16115	0.995291	0.882742	NA	NA
KCNH5	0.0438681	0.839362	0.160638	0.972632	0.996542	NA	NA	-0.0742327	0.858123	0.141877	0.995291	0.882742	NA	NA
controlGene_8	0.0440406	0.808201	0.191799	0.970768	0.996542	NA	NA	-0.0642396	0.796181	0.203819	0.995291	0.882742	NA	NA
ATP4A	0.044049	0.811079	0.188921	0.970768	0.996542	NA	NA	-0.000586033	0.502933	0.497067	0.987377	0.972508	NA	NA
GRIA1	0.0443798	0.731402	0.268598	0.959632	0.996542	0.996256	0.907045	-0.00986738	0.541177	0.458823	0.987377	0.972508	0.999346	0.946323
PDE2A	0.0445146	0.837442	0.162558	0.972632	0.996542	NA	NA	0.0604142	0.182851	0.817149	0.986812	0.981713	NA	NA
CDK9	0.0445399	0.719485	0.280515	0.958431	0.996542	0.996256	0.907045	-0.109035	0.851906	0.148094	0.995291	0.882742	0.999346	0.751862
KCNA2	0.0452899	0.81619	0.18381	0.970768	0.996542	NA	NA	0.0478682	0.287985	0.712015	0.986812	0.972508	NA	NA
CA12	0.045327	0.867717	0.132283	0.981564	0.996542	NA	NA	-0.0525546	0.76479	0.23521	0.995291	0.934344	NA	NA
HTR7	0.045701	0.832436	0.167564	0.970768	0.996542	NA	NA	-0.0843172	0.873846	0.126154	0.995291	0.882742	NA	NA
EPHA3	0.0457212	0.823004	0.176996	0.970768	0.996542	NA	NA	0.0483395	0.272607	0.727393	0.986812	0.972508	NA	NA
FFAR1	0.0458147	0.831346	0.168654	0.970768	0.996542	NA	NA	0.0021883	0.487887	0.512113	0.987377	0.972508	NA	NA
CHEK2	0.0459636	0.769844	0.230156	0.96264	0.996542	0.996256	0.886373	-0.141181	0.909772	0.0902282	0.995291	0.882742	0.999346	0.680964
PLK4	0.0463122	0.804581	0.195419	0.970768	0.996542	0.996256	0.871183	0.136388	0.0581375	0.941863	0.986812	0.986026	0.623256	0.994971
KCNS3	0.047597	0.802004	0.197996	0.970768	0.996542	0.996256	0.871183	-0.140182	0.920519	0.0794813	0.995291	0.882742	0.999346	0.680964
GABRG2	0.0479721	0.869346	0.130654	0.981564	0.996542	NA	NA	-0.142748	0.983365	0.0166353	0.99676	0.824202	NA	NA
EZH2	0.0480767	0.806319	0.193681	0.970768	0.996542	0.996256	0.871183	-0.0570108	0.760031	0.239969	0.995291	0.948009	0.999346	0.834872
CA13	0.0482258	0.91727	0.0827298	0.983184	0.996542	NA	NA	-0.070883	0.905143	0.0948567	0.995291	0.882742	NA	NA
SRD5A3	0.0491331	0.817804	0.182196	0.970768	0.996542	NA	NA	0.000119091	0.499389	0.500611	0.987377	0.972508	NA	NA
NDUFA4	0.0492301	0.762242	0.237758	0.961687	0.996542	NA	NA	-0.104139	0.868315	0.131685	0.995291	0.882742	NA	NA
HTR6	0.0493943	0.801689	0.198311	0.970768	0.996542	NA	NA	0.0277566	0.365754	0.634246	0.987377	0.972508	NA	NA
MDM2	0.049677	0.818898	0.181102	0.970768	0.996542	NA	NA	0.000910206	0.495789	0.504211	0.987377	0.972508	NA	NA
POLA1	0.0501589	0.724513	0.275487	0.958431	0.996542	0.996256	0.907045	-0.23373	0.96636	0.0336396	0.99676	0.882742	0.999346	0.512357
S1PR2	0.0502331	0.87976	0.12024	0.983184	0.996542	NA	NA	-0.0694572	0.85575	0.14425	0.995291	0.882742	NA	NA
CHRM4	0.050262	0.811129	0.188871	0.970768	0.996542	NA	NA	-0.0884247	0.831925	0.168075	0.995291	0.882742	NA	NA
NDUFA3	0.0503628	0.882733	0.117267	0.983184	0.996542	NA	NA	-0.0588342	0.833264	0.166736	0.995291	0.882742	NA	NA
PLAT	0.0503883	0.829248	0.170752	0.970768	0.996542	NA	NA	0.0748322	0.192348	0.807652	0.986812	0.977612	NA	NA
CCKBR	0.0506271	0.820123	0.179877	0.970768	0.996542	NA	NA	-0.0460312	0.690411	0.309589	0.995291	0.972508	NA	NA
MYC	0.0509164	0.755578	0.244422	0.961274	0.996542	0.996256	0.886373	-0.0999752	0.796686	0.203314	0.995291	0.882742	0.999346	0.816312
TUBB2A	0.0519826	0.877423	0.122577	0.983184	0.996542	NA	NA	-0.153452	0.988485	0.0115155	0.99676	0.824202	NA	NA
AVPR2	0.0521711	0.840062	0.159938	0.972632	0.996542	NA	NA	-0.00217961	0.511398	0.488602	0.987377	0.972508	NA	NA
F2	0.0522383	0.833051	0.166949	0.970768	0.996542	NA	NA	-0.134712	0.955939	0.0440607	0.99676	0.882742	NA	NA
ANO1	0.0527166	0.875511	0.124489	0.983184	0.996542	NA	NA	-0.0226026	0.624794	0.375206	0.994015	0.972508	NA	NA
SLC12A3	0.0528153	0.92047	0.0795303	0.983184	0.996542	NA	NA	-0.0895877	0.945608	0.0543919	0.99676	0.882742	NA	NA
ATP1A2	0.053211	0.885922	0.114078	0.983184	0.996542	NA	NA	-0.108228	0.939482	0.0605181	0.99676	0.882742	NA	NA
KAT2A	0.0535434	0.851922	0.148078	0.975588	0.996542	NA	NA	-0.0851689	0.880952	0.119048	0.995291	0.882742	NA	NA
NDUFAF2	0.0537954	0.821664	0.178336	0.970768	0.996542	0.996256	0.861232	-0.111361	0.899329	0.100671	0.995291	0.882742	0.999346	0.68734
MAOB	0.054795	0.786312	0.213688	0.966425	0.996542	0.996256	0.886373	-0.0757796	0.77602	0.22398	0.995291	0.916717	0.999346	0.82126
ROCK2	0.0552195	0.852113	0.147887	0.975588	0.996542	NA	NA	-0.0693777	0.808026	0.191974	0.995291	0.882742	NA	NA
controlGene_44	0.0557234	0.815524	0.184476	0.970768	0.996542	NA	NA	-0.12077	0.902153	0.0978467	0.995291	0.882742	NA	NA
ITK	0.05581	0.907353	0.0926471	0.983184	0.996542	NA	NA	-0.0419257	0.728004	0.271996	0.995291	0.972508	NA	NA
PTK2	0.0560892	0.825524	0.174476	0.970768	0.996542	0.996256	0.861232	0.0562183	0.271829	0.728171	0.986812	0.972508	0.903905	0.986905
controlGene_13	0.056644	0.915469	0.0845308	0.983184	0.996542	NA	NA	-0.0761795	0.903302	0.0966976	0.995291	0.882742	NA	NA
AMY2A	0.0570759	0.864722	0.135278	0.981564	0.996542	0.996256	0.81167	-0.0240786	0.61631	0.38369	0.993299	0.972508	0.999346	0.911898
GSK3A	0.0572092	0.888566	0.111434	0.983184	0.996542	NA	NA	-0.025674	0.650147	0.349853	0.995291	0.972508	NA	NA
SCN8A	0.0577912	0.883378	0.116622	0.983184	0.996542	NA	NA	-0.113081	0.949179	0.0508213	0.99676	0.882742	NA	NA
KCNS2	0.0578107	0.868313	0.131687	0.981564	0.996542	0.996256	0.81167	0.075068	0.169218	0.830782	0.986812	0.981725	0.8649	0.986905
KCNC4	0.0579244	0.866119	0.133881	0.981564	0.996542	NA	NA	-0.122012	0.902635	0.0973655	0.995291	0.882742	NA	NA
CDK16	0.0581341	0.882931	0.117069	0.983184	0.996542	NA	NA	-0.0839825	0.867185	0.132815	0.995291	0.882742	NA	NA
C5AR1	0.0583646	0.900042	0.0999576	0.983184	0.996542	NA	NA	-0.0986147	0.926498	0.0735018	0.995743	0.882742	NA	NA
GUCY1B1	0.0585807	0.891693	0.108307	0.983184	0.996542	NA	NA	-0.0394031	0.700936	0.299064	0.995291	0.972508	NA	NA
MAP3K1	0.0591159	0.915571	0.0844289	0.983184	0.996542	NA	NA	-0.0339318	0.686362	0.313638	0.995291	0.972508	NA	NA
CHRND	0.0605448	0.848122	0.151878	0.975588	0.996542	NA	NA	-0.00664571	0.530456	0.469544	0.987377	0.972508	NA	NA
SLC12A1	0.0616008	0.90385	0.0961499	0.983184	0.996542	NA	NA	-0.140953	0.974508	0.0254924	0.99676	0.824202	NA	NA
PDE4A	0.0616112	0.898402	0.101598	0.983184	0.996542	NA	NA	-0.173718	0.990611	0.00938946	0.99676	0.824202	NA	NA
PLK1	0.0618199	0.784332	0.215668	0.966425	0.996542	0.996256	0.886373	0.0080145	0.473698	0.526302	0.987377	0.972508	0.997163	0.966187
ABL1	0.0622624	0.805203	0.194797	0.970768	0.996542	0.996256	0.871183	-0.0471132	0.672711	0.327289	0.995291	0.972508	0.999346	0.911898
TYR	0.063448	0.919126	0.0808738	0.983184	0.996542	NA	NA	-0.127635	0.964925	0.0350752	0.99676	0.882742	NA	NA
AKT3	0.0637915	0.91884	0.0811597	0.983184	0.996542	NA	NA	-0.0995763	0.915761	0.0842394	0.995291	0.882742	NA	NA
HCN4	0.0639875	0.913396	0.0866036	0.983184	0.996542	NA	NA	-0.123566	0.956783	0.0432173	0.99676	0.882742	NA	NA
PAH	0.0640649	0.941528	0.0584715	0.983184	0.996542	NA	NA	0.0314524	0.311862	0.688138	0.986812	0.972508	NA	NA
HTR3B	0.0641582	0.910858	0.0891416	0.983184	0.996542	NA	NA	-0.0403166	0.715125	0.284875	0.995291	0.972508	NA	NA
NDUFB4	0.0649606	0.827347	0.172653	0.970768	0.996542	0.996256	0.861232	-0.118144	0.884407	0.115593	0.995291	0.882742	0.999346	0.733934
TACR1	0.0650313	0.910462	0.0895383	0.983184	0.996542	NA	NA	-0.14817	0.979004	0.0209959	0.99676	0.824202	NA	NA
HTR1F	0.0656361	0.894195	0.105805	0.983184	0.996542	NA	NA	-0.0198209	0.605629	0.394371	0.993299	0.972508	NA	NA
GABRA3	0.0658184	0.948395	0.0516047	0.983184	0.996542	NA	NA	-0.0647693	0.846581	0.153419	0.995291	0.882742	NA	NA
KCNA6	0.0659024	0.876878	0.123122	0.983184	0.996542	NA	NA	-0.0743219	0.822664	0.177336	0.995291	0.882742	NA	NA
BRD4	0.066498	0.882635	0.117365	0.983184	0.996542	0.996256	0.749624	0.036534	0.343566	0.656434	0.986812	0.972508	0.903905	0.986905
PDE4C	0.0666035	0.843131	0.156869	0.973051	0.996542	0.996256	0.84076	-0.183869	0.936548	0.0634522	0.99676	0.882742	0.999346	0.680964
POLD1	0.0666376	0.824359	0.175641	0.970768	0.996542	0.996256	0.861232	-0.136204	0.909044	0.0909561	0.995291	0.882742	0.999346	0.680964
GRIN1	0.067578	0.927868	0.0721315	0.983184	0.996542	NA	NA	-0.0257449	0.637366	0.362634	0.995291	0.972508	NA	NA
PGR	0.0678544	0.855282	0.144718	0.97766	0.996542	0.996256	0.84076	-0.022959	0.594712	0.405288	0.993299	0.972508	0.999346	0.911898
PRKACA	0.0682075	0.905647	0.0943527	0.983184	0.996542	0.996256	0.653358	-0.0776752	0.832013	0.167987	0.995291	0.882742	0.999346	0.816312
GRIK3	0.068273	0.901765	0.0982353	0.983184	0.996542	NA	NA	-0.103533	0.906332	0.0936683	0.995291	0.882742	NA	NA
ESR2	0.0683609	0.926799	0.0732013	0.983184	0.996542	NA	NA	-0.115098	0.947637	0.0523632	0.99676	0.882742	NA	NA
GRIK4	0.0689018	0.915112	0.0848877	0.983184	0.996542	NA	NA	-0.0933436	0.892845	0.107155	0.995291	0.882742	NA	NA
PDE6C	0.0690664	0.948582	0.0514185	0.983184	0.996542	NA	NA	-0.131652	0.955203	0.0447974	0.99676	0.882742	NA	NA
CSF1R	0.0695052	0.924736	0.0752641	0.983184	0.996542	0.996256	0.596092	0.00781482	0.463858	0.536142	0.987377	0.972508	0.997163	0.973909
FGFR2	0.0722675	0.921313	0.078687	0.983184	0.996542	0.996256	0.599232	-0.160442	0.98126	0.0187403	0.99676	0.824202	0.999346	0.434156
GABRA5	0.0725889	0.934682	0.0653184	0.983184	0.996542	0.996256	0.596092	-0.187717	0.996189	0.00381066	0.998682	0.824202	0.999346	0.251504
HPD	0.0728753	0.950181	0.0498192	0.983184	0.996542	NA	NA	-0.0900872	0.913992	0.0860082	0.995291	0.882742	NA	NA
EPHA10	0.0735077	0.9262	0.0737998	0.983184	0.996542	NA	NA	0.0139707	0.421656	0.578344	0.987377	0.972508	NA	NA
NDUFA12	0.073904	0.962038	0.037962	0.983934	0.996542	NA	NA	-0.0678332	0.822543	0.177457	0.995291	0.882742	NA	NA
HMGCR	0.0750562	0.848253	0.151747	0.975588	0.996542	0.996256	0.84076	0.0218701	0.421871	0.578129	0.987377	0.972508	0.971285	0.986905
NDUFA1	0.0753839	0.935135	0.0648648	0.983184	0.996542	NA	NA	-0.100117	0.897361	0.102639	0.995291	0.882742	NA	NA
HTR3A	0.0760423	0.952833	0.0471674	0.983184	0.996542	NA	NA	-0.0766949	0.85353	0.14647	0.995291	0.882742	NA	NA
controlGene_53	0.0762352	0.922526	0.0774735	0.983184	0.996542	NA	NA	-0.0672858	0.79467	0.20533	0.995291	0.882742	NA	NA
NDUFAF1	0.0762625	0.941551	0.0584489	0.983184	0.996542	NA	NA	-0.0229508	0.619005	0.380995	0.993299	0.972508	NA	NA
MAPKAPK5	0.0764726	0.98103	0.0189702	0.994867	0.996542	NA	NA	-0.0767173	0.888337	0.111663	0.995291	0.882742	NA	NA
GAA	0.0777458	0.943816	0.0561839	0.983184	0.996542	NA	NA	-0.0690475	0.828084	0.171916	0.995291	0.882742	NA	NA
KCNA5	0.0779642	0.926091	0.0739089	0.983184	0.996542	0.996256	0.596092	0.0932197	0.1592	0.8408	0.986812	0.981725	0.8649	0.986905
HTR2C	0.078624	0.935319	0.0646809	0.983184	0.996542	NA	NA	-0.0926656	0.906353	0.0936472	0.995291	0.882742	NA	NA
KCNG1	0.0789462	0.904306	0.0956938	0.983184	0.996542	0.996256	0.653358	-0.0769905	0.80425	0.19575	0.995291	0.882742	0.999346	0.816312
SV2A	0.0791925	0.909071	0.0909291	0.983184	0.996542	0.996256	0.653358	-0.184927	0.973687	0.0263125	0.99676	0.824202	0.999346	0.434156
controlGene_48	0.0802806	0.989827	0.0101727	0.996256	0.829282	NA	NA	-0.064013	0.879411	0.120589	0.995291	0.882742	NA	NA
TUBB	0.0851585	0.842888	0.157112	0.973051	0.996542	0.996256	0.84076	-0.0946634	0.777184	0.222816	0.995291	0.916717	0.999346	0.82126
MAPK8	0.0854029	0.933494	0.0665065	0.983184	0.996542	NA	NA	-0.0286071	0.620044	0.379956	0.993299	0.972508	NA	NA
ADRB3	0.087244	0.923131	0.0768686	0.983184	0.996542	NA	NA	-0.0419817	0.689503	0.310497	0.995291	0.972508	NA	NA
NDUFS8	0.0872913	0.942966	0.057034	0.983184	0.996542	NA	NA	0.0197607	0.399873	0.600127	0.987377	0.972508	NA	NA
ERBB2	0.0877144	0.952306	0.0476936	0.983184	0.996542	NA	NA	-0.114784	0.914803	0.0851974	0.995291	0.882742	NA	NA
CHRNA4	0.0877978	0.946229	0.0537714	0.983184	0.996542	0.996256	0.596092	-0.127832	0.944111	0.0558893	0.99676	0.882742	0.999346	0.680964
SCNN1A	0.0877992	0.960741	0.0392592	0.983934	0.996542	NA	NA	-0.0935436	0.861072	0.138928	0.995291	0.882742	NA	NA
TUBB2B	0.0879133	0.959851	0.0401491	0.983934	0.996542	0.996256	0.596092	-0.167749	0.975822	0.0241781	0.99676	0.824202	0.999346	0.434156
TXNRD1	0.0881345	0.924963	0.0750374	0.983184	0.996542	0.996256	0.596092	0.147471	0.0564871	0.943513	0.986812	0.986026	0.623256	0.994971
CDK4	0.0931679	0.935836	0.0641636	0.983184	0.996542	0.996256	0.596092	-0.114173	0.876454	0.123546	0.995291	0.882742	0.999346	0.733934
NDUFA6	0.094471	0.89443	0.10557	0.983184	0.996542	0.996256	0.696764	-0.215894	0.974898	0.0251025	0.99676	0.824202	0.999346	0.434156
IGF1R	0.0961881	0.9531	0.0468999	0.983184	0.996542	0.996256	0.596092	-0.093954	0.872723	0.127277	0.995291	0.882742	0.999346	0.733934
MST1R	0.0973636	0.970038	0.0299616	0.9879	0.996542	0.996256	0.596092	-0.22757	0.993725	0.00627526	0.997888	0.824202	0.999346	0.310625
AVPR1A	0.0981102	0.945285	0.0547147	0.983184	0.996542	0.996256	0.596092	-0.0751156	0.782034	0.217966	0.995291	0.905882	0.999346	0.82126
AKT2	0.0982362	0.977112	0.0228882	0.99238	0.996542	0.996256	0.566483	-0.231894	0.999346	0.000654454	0.999346	0.470552	0.999346	0.129582
HRH4	0.0999035	0.967034	0.0329662	0.986237	0.996542	NA	NA	-0.165119	0.972488	0.0275116	0.99676	0.824202	NA	NA
SLC22A8	0.101374	0.958581	0.0414189	0.983934	0.996542	0.996256	0.596092	-0.140358	0.941158	0.058842	0.99676	0.882742	0.999346	0.680964
ADRA2A	0.101704	0.960125	0.039875	0.983934	0.996542	0.996256	0.596092	-0.108869	0.908414	0.0915862	0.995291	0.882742	0.999346	0.680964
GART	0.104423	0.927491	0.0725093	0.983184	0.996542	0.996256	0.596092	-0.0809783	0.789738	0.210262	0.995291	0.891258	0.999346	0.816312
IMPDH2	0.104629	0.983513	0.0164867	0.99598	0.996542	0.996256	0.54406	-0.0546945	0.747968	0.252032	0.995291	0.957014	0.999346	0.834872
PIK3R5	0.105599	0.954648	0.0453523	0.983369	0.996542	0.996256	0.596092	-0.131226	0.910496	0.0895042	0.995291	0.882742	0.999346	0.680964
NDUFB10	0.110137	0.932943	0.0670567	0.983184	0.996542	0.996256	0.596092	-0.0453877	0.664688	0.335312	0.995291	0.972508	0.999346	0.911898
AKT1	0.114821	0.964681	0.0353191	0.985235	0.996542	0.996256	0.596092	-0.201893	0.984825	0.0151754	0.99676	0.824202	0.999346	0.429246
CACNA1C	0.119935	0.977197	0.0228028	0.99238	0.996542	0.996256	0.566483	-0.217096	0.991215	0.00878489	0.99676	0.824202	0.999346	0.347882
AVPR1B	0.123203	0.996256	0.00374436	0.996256	0.829282	0.996256	0.411065	-0.206018	0.997293	0.00270712	0.998682	0.824202	0.999346	0.251504
ATP1A1	0.125517	0.95026	0.0497402	0.983184	0.996542	0.996256	0.596092	-0.0532088	0.665071	0.334929	0.995291	0.972508	0.999346	0.911898
NDUFB6	0.149888	0.995575	0.00442457	0.996256	0.829282	0.996256	0.411065	-0.0952901	0.878392	0.121608	0.995291	0.882742	0.999346	0.733934
NDUFB11	0.152409	0.995336	0.00466362	0.996256	0.829282	NA	NA	-0.119703	0.919496	0.0805044	0.995291	0.882742	NA	NA
NDUFA13	0.152713	0.992679	0.00732067	0.996256	0.829282	NA	NA	-0.0409696	0.659943	0.340057	0.995291	0.972508	NA	NA
CACNA1I	0.154804	0.98962	0.0103804	0.996256	0.829282	0.996256	0.411065	-0.120933	0.867353	0.132647	0.995291	0.882742	0.999346	0.733934
NDUFA8	0.158183	0.993871	0.00612893	0.996256	0.829282	NA	NA	-0.161326	0.973529	0.026471	0.99676	0.824202	NA	NA
TOP2A	0.185078	0.993381	0.0066188	0.996256	0.829282	0.996256	0.411065	-0.0909444	0.797077	0.202923	0.995291	0.882742	0.999346	0.816312
HDAC3	0.188737	0.990662	0.0093382	0.996256	0.829282	0.996256	0.411065	0.0382565	0.37433	0.62567	0.987377	0.972508	0.927224	0.986905

## Sheet: F4b_Etoposide_dim
Gene	NB_effectSize	NB_Senstizing_P	NB_Resistance_P	NB_Sensitizing_FDR	NB_Resistance_FDR	NB_Sensitizing_FDR_varGenes	NB_Resistance_FDR_varGenes	differential_effectSize	differential_Senstizing_P	differential_Resistance_P	differential_Sensitizing_FDR	differential_Resistance_FDR	differential_Sensitizing_FDR_varGenes	differential_Resistance_FDR_varGenes
RRM1	-0.158259	0.0149085	0.985091	0.854981	0.994575	0.567885	0.99679	0.361999	0.00084984	0.99915	0.576246	0.99915	0.175917	0.99915
FKBP1A	-0.143672	0.0168643	0.983136	0.854981	0.994575	NA	NA	0.190385	0.0209908	0.979009	0.718687	0.99854	NA	NA
COMT	-0.139247	0.0219473	0.978053	0.854981	0.994575	0.567885	0.99679	0.236253	0.00872257	0.991277	0.576246	0.99854	0.300929	0.99915
CDK5	-0.131765	0.0188419	0.981158	0.854981	0.994575	0.567885	0.99679	0.108179	0.189763	0.810237	0.999726	0.970015	0.944879	0.977435
PDE1B	-0.129055	0.0256348	0.974365	0.854981	0.994575	0.589599	0.99679	0.0933147	0.18895	0.81105	0.999726	0.970015	0.944879	0.977435
RARG	-0.126524	0.0050871	0.994913	0.854981	0.99679	0.35101	0.99679	0.153497	0.0365426	0.963457	0.722831	0.99854	0.641651	0.99915
PDGFRA	-0.123885	0.0036646	0.996335	0.854981	0.99679	0.35101	0.99679	0.194879	0.0073942	0.992606	0.576246	0.99854	0.300929	0.99915
DPP4	-0.12221	0.00321048	0.99679	0.854981	0.99679	0.35101	0.99679	0.125807	0.0497321	0.950268	0.831567	0.99854	0.791888	0.99915
KCNK18	-0.120412	0.0193729	0.980627	0.854981	0.994575	0.567885	0.99679	0.244769	0.00423715	0.995763	0.576246	0.99854	0.300929	0.99915
CFTR	-0.119977	0.0108226	0.989177	0.854981	0.995705	0.56007	0.99679	0.00474795	0.477942	0.522058	0.999726	0.926071	0.999726	0.956762
KCNMA1	-0.112436	0.00419793	0.995802	0.854981	0.99679	NA	NA	0.168309	0.00503858	0.994961	0.576246	0.99854	NA	NA
AR	-0.107285	0.0332827	0.966717	0.854981	0.994575	NA	NA	0.0407713	0.329663	0.670337	0.999726	0.945382	NA	NA
controlGene_41	-0.106836	0.0293091	0.970691	0.854981	0.994575	NA	NA	0.182405	0.0199749	0.980025	0.718099	0.99854	NA	NA
GRM2	-0.106308	0.0331111	0.966889	0.854981	0.994575	NA	NA	-0.0188615	0.582911	0.417089	0.999726	0.924279	NA	NA
F10	-0.10588	0.0137248	0.986275	0.854981	0.994575	NA	NA	0.166987	0.0180427	0.981957	0.718099	0.99854	NA	NA
ACHE	-0.1042	0.0416918	0.958308	0.854981	0.994575	0.738591	0.99679	0.192046	0.00801997	0.99198	0.576246	0.99854	0.300929	0.99915
KCNH3	-0.103429	0.0160139	0.983986	0.854981	0.994575	NA	NA	0.114779	0.0473648	0.952635	0.81084	0.99854	NA	NA
MAPK1	-0.10226	0.0239861	0.976014	0.854981	0.994575	NA	NA	0.0541093	0.237279	0.762721	0.999726	0.970015	NA	NA
TOP1	-0.101333	0.0551466	0.944853	0.854981	0.994575	0.738591	0.99679	0.0146724	0.440733	0.559267	0.999726	0.926071	0.999726	0.956762
MDM2	-0.100232	0.0465712	0.953429	0.854981	0.994575	0.738591	0.99679	0.0921714	0.164908	0.835092	0.999726	0.973502	0.944879	0.979946
OPRL1	-0.0983421	0.0275346	0.972465	0.854981	0.994575	NA	NA	0.173962	0.011769	0.988231	0.588412	0.99854	NA	NA
MET	-0.0965596	0.0316395	0.968361	0.854981	0.994575	0.654937	0.99679	-0.0554545	0.697563	0.302437	0.999726	0.897983	0.999726	0.868342
MTTP	-0.0959537	0.0153139	0.984686	0.854981	0.994575	NA	NA	0.00966984	0.445956	0.554044	0.999726	0.926071	NA	NA
PTGER1	-0.0955333	0.0141413	0.985859	0.854981	0.994575	NA	NA	0.136188	0.0349604	0.96504	0.722831	0.99854	NA	NA
FYN	-0.0929861	0.0808148	0.919185	0.862748	0.994575	0.789545	0.99679	0.0463644	0.323258	0.676742	0.999726	0.945382	0.944879	0.977435
KCNQ4	-0.0926367	0.071824	0.928176	0.862748	0.994575	NA	NA	-0.0122199	0.54736	0.45264	0.999726	0.924279	NA	NA
TYK2	-0.0920627	0.0439265	0.956074	0.854981	0.994575	0.738591	0.99679	0.0777767	0.152449	0.847551	0.999726	0.973502	0.944879	0.979946
KCNS3	-0.0920213	0.0552111	0.944789	0.854981	0.994575	0.738591	0.99679	-0.0114376	0.549605	0.450395	0.999726	0.924279	0.999726	0.925652
CCR2	-0.0897093	0.0570891	0.942911	0.854981	0.994575	0.738591	0.99679	0.0788995	0.17854	0.82146	0.999726	0.973462	0.944879	0.979946
PRKCG	-0.0887036	0.0235963	0.976404	0.854981	0.994575	NA	NA	0.185015	0.00195907	0.998041	0.576246	0.99915	NA	NA
PDE3A	-0.0886627	0.0743452	0.925655	0.862748	0.994575	0.789545	0.99679	0.0496596	0.313989	0.686011	0.999726	0.947075	0.944879	0.977435
ABCC9	-0.0885163	0.0384051	0.961595	0.854981	0.994575	NA	NA	-0.0215221	0.616065	0.383935	0.999726	0.924279	NA	NA
PTGS1	-0.0881745	0.0202847	0.979715	0.854981	0.994575	NA	NA	0.083722	0.105757	0.894243	0.999726	0.992748	NA	NA
AURKB	-0.0874722	0.129684	0.870316	0.862748	0.994575	0.789545	0.99679	0.0848903	0.224408	0.775592	0.999726	0.970015	0.944879	0.977435
MC4R	-0.0859586	0.0215599	0.97844	0.854981	0.994575	NA	NA	0.118687	0.0286701	0.97133	0.722831	0.99854	NA	NA
CYSLTR1	-0.0852358	0.00983406	0.990166	0.854981	0.995705	NA	NA	0.00912305	0.443787	0.556213	0.999726	0.926071	NA	NA
ITGB3	-0.0837493	0.0398656	0.960134	0.854981	0.994575	NA	NA	0.0863443	0.13519	0.86481	0.999726	0.980173	NA	NA
HDAC5	-0.0834544	0.0823268	0.917673	0.862748	0.994575	0.789545	0.99679	0.0751649	0.187832	0.812168	0.999726	0.970015	0.944879	0.977435
KEAP1	-0.0832859	0.115718	0.884282	0.862748	0.994575	0.789545	0.99679	0.094272	0.159193	0.840807	0.999726	0.973502	0.944879	0.979946
GSR	-0.0827877	0.0497494	0.950251	0.854981	0.994575	NA	NA	0.0501734	0.271979	0.728021	0.999726	0.961929	NA	NA
GABRG1	-0.0827468	0.0323913	0.967609	0.854981	0.994575	NA	NA	0.123968	0.0344402	0.96556	0.722831	0.99854	NA	NA
DRD4	-0.0823457	0.134392	0.865608	0.862748	0.994575	0.794832	0.99679	0.174446	0.0371972	0.962803	0.722831	0.99854	0.641651	0.99915
PIK3R1	-0.0821379	0.0571813	0.942819	0.854981	0.994575	NA	NA	0.00676855	0.468044	0.531956	0.999726	0.926071	NA	NA
KCND2	-0.0817575	0.0582672	0.941733	0.854981	0.994575	NA	NA	0.0378273	0.308005	0.691995	0.999726	0.947704	NA	NA
ABCC8	-0.0815527	0.0352088	0.964791	0.854981	0.994575	NA	NA	0.0807404	0.13434	0.86566	0.999726	0.980173	NA	NA
PRKCB	-0.0815111	0.0388682	0.961132	0.854981	0.994575	NA	NA	0.168696	0.0242424	0.975758	0.722831	0.99854	NA	NA
RARA	-0.0811928	0.0993527	0.900647	0.862748	0.994575	0.789545	0.99679	-0.0931043	0.798432	0.201568	0.999726	0.873059	0.999726	0.802397
controlGene_21	-0.0800535	0.0399684	0.960032	0.854981	0.994575	NA	NA	0.0350053	0.313733	0.686267	0.999726	0.947075	NA	NA
controlGene_28	-0.0796775	0.0338026	0.966197	0.854981	0.994575	NA	NA	0.0442062	0.276569	0.723431	0.999726	0.958598	NA	NA
MAP3K12	-0.078683	0.114631	0.885369	0.862748	0.994575	0.789545	0.99679	-0.154011	0.906387	0.0936128	0.999726	0.755341	0.999726	0.523726
CACNA1G	-0.0785823	0.0352685	0.964732	0.854981	0.994575	NA	NA	0.16637	0.0122756	0.987724	0.588412	0.99854	NA	NA
PLK4	-0.0782211	0.127483	0.872517	0.862748	0.994575	0.789545	0.99679	0.215869	0.0196335	0.980367	0.718099	0.99854	0.564556	0.99915
PRKDC	-0.0780506	0.103599	0.896401	0.862748	0.994575	0.789545	0.99679	0.0772176	0.204426	0.795574	0.999726	0.970015	0.944879	0.977435
CDK13	-0.0776047	0.0494448	0.950555	0.854981	0.994575	NA	NA	0.0736132	0.138754	0.861246	0.999726	0.980173	NA	NA
FDPS	-0.0772696	0.0478724	0.952128	0.854981	0.994575	NA	NA	0.0556428	0.233425	0.766575	0.999726	0.970015	NA	NA
CACNA1D	-0.077127	0.0918494	0.908151	0.862748	0.994575	NA	NA	-0.0526102	0.733095	0.266905	0.999726	0.897983	NA	NA
THRA	-0.0769013	0.0779619	0.922038	0.862748	0.994575	0.789545	0.99679	0.153837	0.0245459	0.975454	0.722831	0.99854	0.564556	0.99915
HTR6	-0.0768979	0.125856	0.874144	0.862748	0.994575	NA	NA	-0.00140962	0.505682	0.494318	0.999726	0.926071	NA	NA
S1PR1	-0.0764067	0.0843518	0.915648	0.862748	0.994575	NA	NA	0.0691763	0.191093	0.808907	0.999726	0.970015	NA	NA
CHRNG	-0.0761141	0.109608	0.890392	0.862748	0.994575	0.789545	0.99679	0.108381	0.119284	0.880716	0.999726	0.987885	0.944879	0.996219
SLC22A12	-0.0748622	0.125762	0.874238	0.862748	0.994575	0.789545	0.99679	0.11377	0.152417	0.847583	0.999726	0.973502	0.944879	0.979946
AXL	-0.0735744	0.0553011	0.944699	0.854981	0.994575	NA	NA	0.058695	0.213514	0.786486	0.999726	0.970015	NA	NA
PDE10A	-0.0723449	0.0623356	0.937664	0.862748	0.994575	NA	NA	0.0543429	0.230997	0.769003	0.999726	0.970015	NA	NA
KCNK3	-0.0720506	0.10354	0.89646	0.862748	0.994575	0.789545	0.99679	0.121807	0.11403	0.88597	0.999726	0.990688	0.944879	0.996716
ADH1B	-0.071879	0.108207	0.891793	0.862748	0.994575	0.789545	0.99679	0.0299967	0.361959	0.638041	0.999726	0.945382	0.944879	0.977435
CHEK2	-0.0709634	0.15538	0.84462	0.905643	0.994575	0.858917	0.99679	-0.0318412	0.61292	0.38708	0.999726	0.924279	0.999726	0.910454
IKBKB	-0.0709014	0.0790557	0.920944	0.862748	0.994575	NA	NA	0.0974095	0.125859	0.874141	0.999726	0.987848	NA	NA
EGFR	-0.0697855	0.123804	0.876196	0.862748	0.994575	0.789545	0.99679	0.0863013	0.199909	0.800091	0.999726	0.970015	0.944879	0.977435
PSMB5	-0.0694108	0.183344	0.816656	0.907467	0.994575	0.91635	0.99679	0.117999	0.142734	0.857266	0.999726	0.979927	0.944879	0.980409
GGCX	-0.0692849	0.070672	0.929328	0.862748	0.994575	NA	NA	0.0268936	0.361648	0.638352	0.999726	0.945382	NA	NA
controlGene_20	-0.0681638	0.0980376	0.901962	0.862748	0.994575	NA	NA	0.0993572	0.150049	0.849951	0.999726	0.974665	NA	NA
TUBB4A	-0.0681372	0.168416	0.831584	0.907467	0.994575	0.871551	0.99679	-0.0198309	0.576096	0.423904	0.999726	0.924279	0.999726	0.920753
CDK16	-0.0680424	0.151831	0.848169	0.902205	0.994575	NA	NA	0.0710984	0.235792	0.764208	0.999726	0.970015	NA	NA
controlGene_3	-0.067996	0.18427	0.81573	0.907467	0.994575	NA	NA	-0.0143662	0.550342	0.449658	0.999726	0.924279	NA	NA
controlGene_49	-0.0678978	0.0466041	0.953396	0.854981	0.994575	NA	NA	0.0106515	0.432915	0.567085	0.999726	0.930013	NA	NA
CACNA1H	-0.0675542	0.0939355	0.906065	0.862748	0.994575	NA	NA	0.0707544	0.166213	0.833787	0.999726	0.973502	NA	NA
EPHA7	-0.0675049	0.0556025	0.944398	0.854981	0.994575	NA	NA	0.057939	0.209632	0.790368	0.999726	0.970015	NA	NA
KAT6A	-0.0674256	0.0640807	0.935919	0.862748	0.994575	NA	NA	0.146009	0.0177178	0.982282	0.718099	0.99854	NA	NA
FAAH	-0.0672091	0.0560529	0.943947	0.854981	0.994575	NA	NA	0.116166	0.045447	0.954553	0.797837	0.99854	NA	NA
MGAM	-0.0660406	0.0889265	0.911074	0.862748	0.994575	NA	NA	0.0168783	0.41429	0.58571	0.999726	0.932423	NA	NA
MMP8	-0.0656236	0.0528872	0.947113	0.854981	0.994575	NA	NA	0.1113	0.0454346	0.954565	0.797837	0.99854	NA	NA
KCNH1	-0.0649669	0.0850702	0.91493	0.862748	0.994575	0.789545	0.99679	-0.0407021	0.703407	0.296593	0.999726	0.897983	0.999726	0.868342
HDAC9	-0.0649156	0.0943528	0.905647	0.862748	0.994575	NA	NA	-0.0460812	0.717434	0.282566	0.999726	0.897983	NA	NA
CDK8	-0.0644421	0.0625944	0.937406	0.862748	0.994575	NA	NA	-0.0946766	0.905249	0.0947513	0.999726	0.755341	NA	NA
CDK1	-0.0629474	0.217625	0.782375	0.929779	0.994575	0.91635	0.99679	0.116584	0.16599	0.83401	0.999726	0.973502	0.944879	0.979946
PRKD1	-0.0626191	0.0776742	0.922326	0.862748	0.994575	NA	NA	0.126175	0.0366137	0.963386	0.722831	0.99854	NA	NA
BLK	-0.0626122	0.101293	0.898707	0.862748	0.994575	NA	NA	0.00204111	0.4899	0.5101	0.999726	0.926071	NA	NA
SLC6A4	-0.062584	0.0799503	0.92005	0.862748	0.994575	NA	NA	0.0642196	0.178037	0.821963	0.999726	0.973462	NA	NA
KCNA7	-0.0625771	0.11812	0.88188	0.862748	0.994575	0.789545	0.99679	-0.0195476	0.58632	0.41368	0.999726	0.924279	0.999726	0.920753
POLD1	-0.0616114	0.221591	0.778409	0.929779	0.994575	0.91635	0.99679	0.0236912	0.423005	0.576995	0.999726	0.932423	0.999726	0.977435
controlGene_14	-0.0615321	0.112826	0.887174	0.862748	0.994575	NA	NA	0.0698234	0.17076	0.82924	0.999726	0.973502	NA	NA
ADRA1B	-0.0608776	0.10268	0.89732	0.862748	0.994575	NA	NA	0.0563362	0.225503	0.774497	0.999726	0.970015	NA	NA
MYCN	-0.0608159	0.164985	0.835015	0.907467	0.994575	0.871551	0.99679	0.0568235	0.255874	0.744126	0.999726	0.970015	0.944879	0.977435
MAPK14	-0.0606004	0.112845	0.887155	0.862748	0.994575	NA	NA	0.108886	0.0995405	0.90046	0.999726	0.994068	NA	NA
controlGene_16	-0.0602219	0.137553	0.862447	0.875224	0.994575	NA	NA	0.160216	0.0316336	0.968366	0.722831	0.99854	NA	NA
HTR1D	-0.060099	0.0998529	0.900147	0.862748	0.994575	NA	NA	0.174978	0.008816	0.991184	0.576246	0.99854	NA	NA
PIK3CB	-0.0600543	0.120519	0.879481	0.862748	0.994575	NA	NA	0.0608536	0.204818	0.795182	0.999726	0.970015	NA	NA
SLC5A2	-0.0598796	0.141515	0.858485	0.881623	0.994575	0.813711	0.99679	-0.0118129	0.548353	0.451647	0.999726	0.924279	0.999726	0.925652
CACNA1S	-0.0594955	0.132117	0.867883	0.862748	0.994575	NA	NA	-0.000112374	0.500575	0.499425	0.999726	0.926071	NA	NA
PTGER3	-0.0593753	0.109494	0.890506	0.862748	0.994575	NA	NA	0.0108858	0.444327	0.555673	0.999726	0.926071	NA	NA
ADH1A	-0.0582223	0.0971499	0.90285	0.862748	0.994575	NA	NA	0.0737924	0.162302	0.837698	0.999726	0.973502	NA	NA
controlGene_51	-0.0581934	0.102937	0.897063	0.862748	0.994575	NA	NA	0.0678856	0.178845	0.821155	0.999726	0.973462	NA	NA
DRD3	-0.0578668	0.134186	0.865814	0.862748	0.994575	NA	NA	-0.0059034	0.529343	0.470657	0.999726	0.926071	NA	NA
PRKCH	-0.0571806	0.0955479	0.904452	0.862748	0.994575	NA	NA	0.0577334	0.230484	0.769516	0.999726	0.970015	NA	NA
TACR3	-0.0570758	0.0854339	0.914566	0.862748	0.994575	NA	NA	-0.00905886	0.551859	0.448141	0.999726	0.924279	NA	NA
CPS1	-0.0564306	0.0962978	0.903702	0.862748	0.994575	NA	NA	0.0242995	0.354072	0.645928	0.999726	0.945382	NA	NA
KCNK10	-0.0561421	0.146654	0.853346	0.886088	0.994575	NA	NA	0.0794283	0.154866	0.845134	0.999726	0.973502	NA	NA
HDAC6	-0.0560788	0.104217	0.895783	0.862748	0.994575	NA	NA	0.0592261	0.222162	0.777838	0.999726	0.970015	NA	NA
BTK	-0.0558395	0.0932594	0.906741	0.862748	0.994575	NA	NA	-0.00370786	0.523163	0.476837	0.999726	0.926071	NA	NA
ODC1	-0.0549849	0.11539	0.88461	0.862748	0.994575	NA	NA	0.0978527	0.0985646	0.901435	0.999726	0.994068	NA	NA
EPHB1	-0.0543345	0.116181	0.883819	0.862748	0.994575	0.789545	0.99679	0.161787	0.0242699	0.97573	0.722831	0.99854	0.564556	0.99915
controlGene_27	-0.0537359	0.158446	0.841554	0.905643	0.994575	NA	NA	0.0418269	0.306237	0.693763	0.999726	0.948319	NA	NA
EDNRB	-0.0522712	0.12632	0.87368	0.862748	0.994575	NA	NA	0.000842789	0.49527	0.50473	0.999726	0.926071	NA	NA
CYP3A7	-0.0521507	0.133475	0.866525	0.862748	0.994575	NA	NA	0.0166262	0.411998	0.588002	0.999726	0.932423	NA	NA
controlGene_60	-0.0504254	0.166103	0.833897	0.907467	0.994575	NA	NA	0.0274521	0.368635	0.631365	0.999726	0.945382	NA	NA
GSK3B	-0.0502133	0.0960109	0.903989	0.862748	0.994575	NA	NA	0.0372807	0.286664	0.713336	0.999726	0.958598	NA	NA
ARAF	-0.0492731	0.162487	0.837513	0.905643	0.994575	NA	NA	0.0116743	0.437485	0.562515	0.999726	0.926071	NA	NA
PGR	-0.0487205	0.203509	0.796491	0.929779	0.994575	0.91635	0.99679	0.102684	0.137968	0.862032	0.999726	0.980173	0.944879	0.980443
CHRND	-0.0482164	0.157676	0.842324	0.905643	0.994575	0.858917	0.99679	-0.0369781	0.663594	0.336406	0.999726	0.916198	0.999726	0.910454
LYN	-0.0482117	0.143463	0.856537	0.881623	0.994575	NA	NA	0.0834072	0.110655	0.889345	0.999726	0.991378	NA	NA
GRIA1	-0.0481108	0.212942	0.787058	0.929779	0.994575	0.91635	0.99679	0.136477	0.0673358	0.932664	0.931047	0.99854	0.863666	0.99915
HDAC4	-0.0480913	0.184255	0.815745	0.907467	0.994575	NA	NA	-0.0184279	0.589313	0.410687	0.999726	0.924279	NA	NA
HSD3B2	-0.0478242	0.0931102	0.90689	0.862748	0.994575	NA	NA	0.00395134	0.472796	0.527204	0.999726	0.926071	NA	NA
HTR3D	-0.0477407	0.142768	0.857232	0.881623	0.994575	NA	NA	-0.0124363	0.570479	0.429521	0.999726	0.924279	NA	NA
P2RX3	-0.0474735	0.133855	0.866145	0.862748	0.994575	NA	NA	0.00794039	0.452798	0.547202	0.999726	0.926071	NA	NA
controlGene_50	-0.0473548	0.0899386	0.910061	0.862748	0.994575	NA	NA	0.0047535	0.463605	0.536395	0.999726	0.926071	NA	NA
CCKBR	-0.04693	0.206562	0.793438	0.929779	0.994575	0.91635	0.99679	0.0300609	0.368213	0.631787	0.999726	0.945382	0.944879	0.977435
PDE3B	-0.0469037	0.118318	0.881682	0.862748	0.994575	NA	NA	0.0438457	0.24372	0.75628	0.999726	0.970015	NA	NA
KCNB2	-0.0466071	0.109726	0.890274	0.862748	0.994575	NA	NA	0.0384806	0.241896	0.758104	0.999726	0.970015	NA	NA
MAP3K10	-0.046363	0.160631	0.839369	0.905643	0.994575	NA	NA	0.0174232	0.414506	0.585494	0.999726	0.932423	NA	NA
ADRB1	-0.0463595	0.170301	0.829699	0.907467	0.994575	NA	NA	0.120739	0.0744492	0.925551	0.96844	0.99854	NA	NA
FGFR4	-0.0462158	0.190977	0.809023	0.921558	0.994575	0.91635	0.99679	0.117054	0.0876183	0.912382	0.984337	0.998095	0.863666	0.99915
F2	-0.0458952	0.175805	0.824195	0.907467	0.994575	NA	NA	-0.0504743	0.756093	0.243907	0.999726	0.897983	NA	NA
controlGene_63	-0.0450907	0.185587	0.814413	0.907737	0.994575	NA	NA	0.0226565	0.399298	0.600702	0.999726	0.940968	NA	NA
CDK17	-0.0449726	0.141859	0.858141	0.881623	0.994575	NA	NA	0.155856	0.0171299	0.98287	0.718099	0.99854	NA	NA
PLG	-0.0448225	0.17635	0.82365	0.907467	0.994575	NA	NA	0.0781989	0.162566	0.837434	0.999726	0.973502	NA	NA
TRPA1	-0.0447918	0.121021	0.878979	0.862748	0.994575	NA	NA	-0.00754824	0.544946	0.455054	0.999726	0.924279	NA	NA
CNR2	-0.0446597	0.146095	0.853905	0.886088	0.994575	NA	NA	0.0807751	0.102328	0.897672	0.999726	0.994068	NA	NA
controlGene_43	-0.0443578	0.0939548	0.906045	0.862748	0.994575	NA	NA	0.125593	0.0118883	0.988112	0.588412	0.99854	NA	NA
PDE4A	-0.0440864	0.227064	0.772936	0.929779	0.994575	0.91635	0.99679	-0.0590951	0.757989	0.242011	0.999726	0.897983	0.999726	0.837725
controlGene_10	-0.0433127	0.201269	0.798731	0.929779	0.994575	NA	NA	0.0532219	0.269766	0.730234	0.999726	0.961929	NA	NA
PARP3	-0.0428334	0.193765	0.806235	0.928782	0.994575	NA	NA	0.0350444	0.336255	0.663745	0.999726	0.945382	NA	NA
controlGene_24	-0.0427809	0.28183	0.71817	0.929779	0.994575	NA	NA	0.0351918	0.367865	0.632135	0.999726	0.945382	NA	NA
ND2	-0.0427552	0.104074	0.895926	0.862748	0.994575	NA	NA	0.0489534	0.199549	0.800451	0.999726	0.970015	NA	NA
TLR7	-0.042688	0.149551	0.850449	0.896058	0.994575	NA	NA	0.057033	0.174476	0.825524	0.999726	0.973502	NA	NA
KCNG2	-0.042476	0.224954	0.775046	0.929779	0.994575	0.91635	0.99679	0.0616175	0.262311	0.737689	0.999726	0.964361	0.944879	0.977435
ADRA2B	-0.0424653	0.211504	0.788496	0.929779	0.994575	0.91635	0.99679	0.125511	0.0865166	0.913483	0.984337	0.998095	0.863666	0.99915
KCND1	-0.042291	0.161077	0.838923	0.905643	0.994575	NA	NA	-0.0271123	0.64731	0.35269	0.999726	0.924279	NA	NA
SRD5A2	-0.0418843	0.179625	0.820375	0.907467	0.994575	NA	NA	-0.0151287	0.586848	0.413152	0.999726	0.924279	NA	NA
NDUFA12	-0.0416668	0.180525	0.819475	0.907467	0.994575	NA	NA	0.055076	0.223655	0.776345	0.999726	0.970015	NA	NA
MME	-0.0414792	0.131803	0.868197	0.862748	0.994575	NA	NA	0.00896935	0.439555	0.560445	0.999726	0.926071	NA	NA
RRM2	-0.041344	0.346844	0.653156	0.929779	0.994575	0.91635	0.965355	0.241232	0.101068	0.898932	0.999726	0.994068	0.909616	0.99915
PRKCZ	-0.0413114	0.180779	0.819221	0.907467	0.994575	NA	NA	0.0810915	0.120692	0.879308	0.999726	0.987848	NA	NA
MAOA	-0.0406602	0.162356	0.837644	0.905643	0.994575	NA	NA	0.0549839	0.185105	0.814895	0.999726	0.971658	NA	NA
CACNA1F	-0.0405127	0.179423	0.820577	0.907467	0.994575	NA	NA	0.055133	0.229361	0.770639	0.999726	0.970015	NA	NA
CCR9	-0.0404945	0.206073	0.793927	0.929779	0.994575	NA	NA	0.109333	0.0851954	0.914805	0.984337	0.998095	NA	NA
PTGDR	-0.0398383	0.224183	0.775817	0.929779	0.994575	NA	NA	-0.112618	0.92401	0.0759899	0.999726	0.755341	NA	NA
RARB	-0.0396561	0.197464	0.802536	0.929779	0.994575	NA	NA	0.00822382	0.455176	0.544824	0.999726	0.926071	NA	NA
controlGene_53	-0.0388708	0.180935	0.819065	0.907467	0.994575	NA	NA	0.0867004	0.105284	0.894716	0.999726	0.992748	NA	NA
SLC29A1	-0.0385396	0.263413	0.736587	0.929779	0.994575	0.91635	0.977394	0.0354427	0.345367	0.654633	0.999726	0.945382	0.944879	0.977435
NDUFB1	-0.0380636	0.201471	0.798529	0.929779	0.994575	NA	NA	0.0141015	0.418613	0.581387	0.999726	0.932423	NA	NA
S1PR3	-0.0378645	0.203883	0.796117	0.929779	0.994575	NA	NA	0.054008	0.208436	0.791564	0.999726	0.970015	NA	NA
IMPDH1	-0.0376424	0.219371	0.780629	0.929779	0.994575	NA	NA	-0.00398074	0.52022	0.47978	0.999726	0.926071	NA	NA
ADORA1	-0.0374809	0.22573	0.77427	0.929779	0.994575	NA	NA	-0.00631816	0.535545	0.464455	0.999726	0.926071	NA	NA
controlGene_46	-0.0367812	0.18772	0.81228	0.911965	0.994575	NA	NA	0.00333586	0.480579	0.519421	0.999726	0.926071	NA	NA
ALK	-0.036436	0.278069	0.721931	0.929779	0.994575	NA	NA	-0.0476246	0.698388	0.301612	0.999726	0.897983	NA	NA
HDAC10	-0.0361672	0.285972	0.714028	0.929779	0.994575	0.91635	0.966038	0.0128474	0.4411	0.5589	0.999726	0.926071	0.999726	0.956762
controlGene_6	-0.0360866	0.237604	0.762396	0.929779	0.994575	NA	NA	-0.0135785	0.567193	0.432807	0.999726	0.924279	NA	NA
SLC18A2	-0.0360076	0.217493	0.782507	0.929779	0.994575	NA	NA	0.0952897	0.0819888	0.918011	0.982499	0.99854	NA	NA
DIO1	-0.0358826	0.155055	0.844945	0.905643	0.994575	NA	NA	0.0264578	0.324187	0.675813	0.999726	0.945382	NA	NA
CYP19A1	-0.0357353	0.23364	0.76636	0.929779	0.994575	NA	NA	0.0294028	0.34727	0.65273	0.999726	0.945382	NA	NA
SLC6A2	-0.0355632	0.246201	0.753799	0.929779	0.994575	0.91635	0.993862	0.0313083	0.34299	0.65701	0.999726	0.945382	0.944879	0.977435
PRKCI	-0.0354956	0.18167	0.81833	0.907467	0.994575	NA	NA	0.023849	0.338222	0.661778	0.999726	0.945382	NA	NA
MMP7	-0.0353222	0.264612	0.735388	0.929779	0.994575	0.91635	0.977394	0.00697709	0.467218	0.532782	0.999726	0.926071	0.999726	0.956762
BDKRB1	-0.0352215	0.286533	0.713467	0.929779	0.994575	NA	NA	0.00399191	0.482312	0.517688	0.999726	0.926071	NA	NA
POLE	-0.0352043	0.316042	0.683958	0.929779	0.994575	0.91635	0.966038	0.154404	0.095143	0.904857	0.999726	0.996313	0.895209	0.99915
PPARG	-0.0348757	0.180993	0.819007	0.907467	0.994575	NA	NA	0.0286699	0.322848	0.677152	0.999726	0.945382	NA	NA
SLC6A3	-0.0348619	0.211396	0.788604	0.929779	0.994575	NA	NA	-0.0306241	0.675277	0.324723	0.999726	0.897983	NA	NA
FGR	-0.0346007	0.220031	0.779969	0.929779	0.994575	NA	NA	0.0223476	0.374966	0.625034	0.999726	0.945382	NA	NA
GRIN3A	-0.0343871	0.239632	0.760368	0.929779	0.994575	NA	NA	0.0750857	0.159052	0.840948	0.999726	0.973502	NA	NA
HDAC11	-0.0343522	0.277627	0.722373	0.929779	0.994575	NA	NA	-0.00544364	0.523939	0.476061	0.999726	0.926071	NA	NA
DRD2	-0.0343007	0.229952	0.770048	0.929779	0.994575	NA	NA	-0.0638806	0.819387	0.180613	0.999726	0.831906	NA	NA
ERBB3	-0.034255	0.201118	0.798882	0.929779	0.994575	NA	NA	0.0314561	0.328922	0.671078	0.999726	0.945382	NA	NA
MAP3K11	-0.033569	0.272783	0.727217	0.929779	0.994575	0.91635	0.977394	0.0619082	0.244051	0.755949	0.999726	0.970015	0.944879	0.977435
KCNH7	-0.0334779	0.182985	0.817015	0.907467	0.994575	NA	NA	0.050823	0.195023	0.804977	0.999726	0.970015	NA	NA
PPARD	-0.0331733	0.25733	0.74267	0.929779	0.994575	NA	NA	-0.0181837	0.593253	0.406747	0.999726	0.924279	NA	NA
CHRNB2	-0.0325413	0.275564	0.724436	0.929779	0.994575	NA	NA	-0.0908583	0.854264	0.145736	0.999726	0.804491	NA	NA
PRKD3	-0.0322371	0.244279	0.755721	0.929779	0.994575	NA	NA	0.106807	0.0918422	0.908158	0.999726	0.998095	NA	NA
controlGene_4	-0.0312189	0.2751	0.7249	0.929779	0.994575	NA	NA	-0.0134425	0.569421	0.430579	0.999726	0.924279	NA	NA
ERBB4	-0.0311976	0.226205	0.773795	0.929779	0.994575	NA	NA	0.0388018	0.281978	0.718022	0.999726	0.958598	NA	NA
MAP2K2	-0.0310123	0.310154	0.689846	0.929779	0.994575	0.91635	0.966038	0.156551	0.08018	0.91982	0.979387	0.99854	0.863666	0.99915
PTGFR	-0.0309788	0.247061	0.752939	0.929779	0.994575	NA	NA	-0.0168477	0.596498	0.403502	0.999726	0.924279	NA	NA
SCN4A	-0.0308718	0.271019	0.728981	0.929779	0.994575	NA	NA	0.0827066	0.194344	0.805656	0.999726	0.970015	NA	NA
ALDH5A1	-0.0306495	0.307906	0.692094	0.929779	0.994575	NA	NA	0.0124502	0.439862	0.560138	0.999726	0.926071	NA	NA
HTR3E	-0.030367	0.262675	0.737325	0.929779	0.994575	NA	NA	0.022575	0.370518	0.629482	0.999726	0.945382	NA	NA
OPRM1	-0.0303318	0.213761	0.786239	0.929779	0.994575	NA	NA	-0.00356636	0.521704	0.478296	0.999726	0.926071	NA	NA
TACR2	-0.0302004	0.318008	0.681992	0.929779	0.994575	0.91635	0.966038	0.011041	0.458474	0.541526	0.999726	0.926071	0.999726	0.956762
EPHA2	-0.0300713	0.260324	0.739676	0.929779	0.994575	NA	NA	-0.000337845	0.501823	0.498177	0.999726	0.926071	NA	NA
controlGene_25	-0.0299316	0.214277	0.785723	0.929779	0.994575	NA	NA	0.0259628	0.352647	0.647353	0.999726	0.945382	NA	NA
FGFR3	-0.0298992	0.308401	0.691599	0.929779	0.994575	0.91635	0.966038	0.0375656	0.349781	0.650219	0.999726	0.945382	0.944879	0.977435
DPEP1	-0.0298448	0.25851	0.74149	0.929779	0.994575	NA	NA	-0.0381013	0.693179	0.306821	0.999726	0.897983	NA	NA
CHRM1	-0.0296053	0.284888	0.715112	0.929779	0.994575	NA	NA	-0.0294156	0.636092	0.363908	0.999726	0.924279	NA	NA
PDE4B	-0.0292865	0.241843	0.758157	0.929779	0.994575	NA	NA	-0.0564013	0.814814	0.185186	0.999726	0.831906	NA	NA
NDUFA6	-0.0291885	0.350981	0.649019	0.929779	0.994575	0.91635	0.965355	-0.198557	0.961346	0.0386536	0.999726	0.711194	0.999726	0.383115
MAPKAPK2	-0.0291815	0.293454	0.706546	0.929779	0.994575	0.91635	0.966038	0.203859	0.00866206	0.991338	0.576246	0.99854	0.300929	0.99915
MAP3K1	-0.0291524	0.282092	0.717908	0.929779	0.994575	NA	NA	6.96063e-05	0.499643	0.500357	0.999726	0.926071	NA	NA
controlGene_61	-0.029097	0.280616	0.719384	0.929779	0.994575	NA	NA	0.00174737	0.491172	0.508828	0.999726	0.926071	NA	NA
KCNN4	-0.0289778	0.238939	0.761061	0.929779	0.994575	NA	NA	0.0862674	0.087292	0.912708	0.984337	0.998095	NA	NA
GABRG3	-0.0288202	0.275029	0.724971	0.929779	0.994575	NA	NA	-0.0923292	0.905356	0.094644	0.999726	0.755341	NA	NA
PTGER2	-0.0285963	0.245589	0.754411	0.929779	0.994575	NA	NA	0.161904	0.0117756	0.988224	0.588412	0.99854	NA	NA
SRMS	-0.0284125	0.275586	0.724414	0.929779	0.994575	NA	NA	0.0177962	0.407114	0.592886	0.999726	0.932423	NA	NA
PIK3CG	-0.0280506	0.289406	0.710594	0.929779	0.994575	0.91635	0.966038	0.0595383	0.221561	0.778439	0.999726	0.970015	0.944879	0.977435
CACNA2D1	-0.027925	0.282749	0.717251	0.929779	0.994575	NA	NA	-0.027627	0.642306	0.357694	0.999726	0.924279	NA	NA
SCN1A	-0.0278034	0.287418	0.712582	0.929779	0.994575	NA	NA	-0.0164101	0.58151	0.41849	0.999726	0.924279	NA	NA
TUBB4B	-0.0277969	0.283037	0.716963	0.929779	0.994575	NA	NA	-0.0551981	0.754083	0.245917	0.999726	0.897983	NA	NA
HCK	-0.0277029	0.270266	0.729734	0.929779	0.994575	NA	NA	0.00948369	0.456236	0.543764	0.999726	0.926071	NA	NA
controlGene_37	-0.0275512	0.262669	0.737331	0.929779	0.994575	NA	NA	-0.0653841	0.830766	0.169234	0.999726	0.831906	NA	NA
controlGene_9	-0.0270913	0.260194	0.739806	0.929779	0.994575	NA	NA	-0.0723637	0.825496	0.174504	0.999726	0.831906	NA	NA
controlGene_18	-0.0268906	0.31099	0.68901	0.929779	0.994575	NA	NA	-0.0721461	0.824861	0.175139	0.999726	0.831906	NA	NA
GRIK2	-0.0266622	0.338721	0.661279	0.929779	0.994575	0.91635	0.965355	0.1356	0.0619508	0.938049	0.92208	0.99854	0.863666	0.99915
SCN10A	-0.0264126	0.289835	0.710165	0.929779	0.994575	0.91635	0.966038	0.0295386	0.347754	0.652246	0.999726	0.945382	0.944879	0.977435
GPD2	-0.0261562	0.261547	0.738453	0.929779	0.994575	NA	NA	0.000658333	0.495861	0.504139	0.999726	0.926071	NA	NA
controlGene_35	-0.0260734	0.247134	0.752866	0.929779	0.994575	NA	NA	-0.0294752	0.691517	0.308483	0.999726	0.897983	NA	NA
HRH2	-0.0259903	0.303026	0.696974	0.929779	0.994575	NA	NA	0.063687	0.212299	0.787701	0.999726	0.970015	NA	NA
RET	-0.0258988	0.33439	0.66561	0.929779	0.994575	0.91635	0.965355	0.0489131	0.279113	0.720887	0.999726	0.958598	0.944879	0.977435
BCL2L1	-0.0258722	0.363935	0.636065	0.929779	0.994575	0.91635	0.965355	-0.00719524	0.527084	0.472916	0.999726	0.926071	0.999726	0.955259
SCN8A	-0.0257645	0.300132	0.699868	0.929779	0.994575	NA	NA	0.0411665	0.278759	0.721241	0.999726	0.958598	NA	NA
BDKRB2	-0.0257536	0.301937	0.698063	0.929779	0.994575	NA	NA	0.0092518	0.451836	0.548164	0.999726	0.926071	NA	NA
KCNG4	-0.0256808	0.287761	0.712239	0.929779	0.994575	0.91635	0.966038	0.0255475	0.365734	0.634266	0.999726	0.945382	0.944879	0.977435
EPHA4	-0.0254803	0.264205	0.735795	0.929779	0.994575	NA	NA	-0.0318669	0.67572	0.32428	0.999726	0.897983	NA	NA
NDUFA5	-0.0254396	0.344419	0.655581	0.929779	0.994575	NA	NA	-0.0136765	0.560447	0.439553	0.999726	0.924279	NA	NA
JAK3	-0.0254227	0.310008	0.689992	0.929779	0.994575	NA	NA	0.203727	0.0052783	0.994722	0.576246	0.99854	NA	NA
ABCA1	-0.0245216	0.312425	0.687575	0.929779	0.994575	NA	NA	0.00818432	0.460082	0.539918	0.999726	0.926071	NA	NA
ADH1C	-0.0243577	0.338367	0.661633	0.929779	0.994575	0.91635	0.965355	0.00761855	0.466126	0.533874	0.999726	0.926071	0.999726	0.956762
ADAMTSL4-AS1	-0.0242554	0.345009	0.654991	0.929779	0.994575	NA	NA	0.0245363	0.387624	0.612376	0.999726	0.945382	NA	NA
HTR1A	-0.0241331	0.323054	0.676946	0.929779	0.994575	0.91635	0.966038	0.0783765	0.163554	0.836446	0.999726	0.973502	0.944879	0.979946
MMP13	-0.0241261	0.2915	0.7085	0.929779	0.994575	NA	NA	0.0274274	0.334088	0.665912	0.999726	0.945382	NA	NA
SRD5A1	-0.0240424	0.289799	0.710201	0.929779	0.994575	NA	NA	0.0240954	0.367239	0.632761	0.999726	0.945382	NA	NA
KIT	-0.023955	0.275665	0.724335	0.929779	0.994575	NA	NA	0.0440854	0.252708	0.747292	0.999726	0.970015	NA	NA
DHFR	-0.0238876	0.383133	0.616867	0.929779	0.994575	0.91635	0.965355	0.0199396	0.441631	0.558369	0.999726	0.926071	0.999726	0.956762
controlGene_62	-0.0232206	0.279853	0.720147	0.929779	0.994575	NA	NA	-0.0567691	0.809113	0.190887	0.999726	0.841261	NA	NA
controlGene_29	-0.0230213	0.258044	0.741956	0.929779	0.994575	NA	NA	-0.0612182	0.851172	0.148828	0.999726	0.804568	NA	NA
NDUFS3	-0.0229393	0.334434	0.665566	0.929779	0.994575	NA	NA	0.0760328	0.164302	0.835698	0.999726	0.973502	NA	NA
MPL	-0.0228786	0.370577	0.629423	0.929779	0.994575	0.91635	0.965355	0.0707165	0.219724	0.780276	0.999726	0.970015	0.944879	0.977435
controlGene_45	-0.0228387	0.293358	0.706642	0.929779	0.994575	NA	NA	0.081478	0.112236	0.887764	0.999726	0.991153	NA	NA
TRPM8	-0.022323	0.312459	0.687541	0.929779	0.994575	NA	NA	-0.0101053	0.553726	0.446274	0.999726	0.924279	NA	NA
CYP3A43	-0.0221158	0.322558	0.677442	0.929779	0.994575	NA	NA	0.134038	0.03218	0.96782	0.722831	0.99854	NA	NA
NTRK1	-0.0218401	0.377818	0.622182	0.929779	0.994575	0.91635	0.965355	0.0615334	0.276052	0.723948	0.999726	0.958598	0.944879	0.977435
PIK3CD	-0.0215104	0.333112	0.666888	0.929779	0.994575	0.91635	0.965355	0.120634	0.0661369	0.933863	0.931047	0.99854	0.863666	0.99915
ADORA2A	-0.021376	0.355158	0.644842	0.929779	0.994575	0.91635	0.965355	0.0390954	0.329347	0.670653	0.999726	0.945382	0.944879	0.977435
CA1	-0.0211792	0.325944	0.674056	0.929779	0.994575	NA	NA	0.0897377	0.115118	0.884882	0.999726	0.990688	NA	NA
controlGene_55	-0.0206128	0.314256	0.685744	0.929779	0.994575	NA	NA	0.067558	0.135462	0.864538	0.999726	0.980173	NA	NA
CDK2	-0.0203315	0.380122	0.619878	0.929779	0.994575	0.91635	0.965355	-0.0559918	0.712517	0.287483	0.999726	0.897983	0.999726	0.868342
FLT1	-0.0199876	0.346815	0.653185	0.929779	0.994575	0.91635	0.965355	0.0533052	0.247681	0.752319	0.999726	0.970015	0.944879	0.977435
HTR2B	-0.0196831	0.308454	0.691546	0.929779	0.994575	NA	NA	0.00257057	0.484386	0.515614	0.999726	0.926071	NA	NA
INSR	-0.0193445	0.343654	0.656346	0.929779	0.994575	NA	NA	-0.0137794	0.571968	0.428032	0.999726	0.924279	NA	NA
TEK	-0.0191456	0.363908	0.636092	0.929779	0.994575	NA	NA	0.116722	0.0583347	0.941665	0.92208	0.99854	NA	NA
F2R	-0.0190997	0.335302	0.664698	0.929779	0.994575	NA	NA	0.0702337	0.154028	0.845972	0.999726	0.973502	NA	NA
AGTR1	-0.0188546	0.377784	0.622216	0.929779	0.994575	0.91635	0.965355	0.00230264	0.489758	0.510242	0.999726	0.926071	0.999726	0.956762
SCNN1B	-0.0188112	0.334903	0.665097	0.929779	0.994575	NA	NA	-0.0882734	0.91022	0.0897801	0.999726	0.755341	NA	NA
PDE6B	-0.0187776	0.318971	0.681029	0.929779	0.994575	NA	NA	0.017294	0.391019	0.608981	0.999726	0.945382	NA	NA
CHRFAM7A	-0.0187701	0.348062	0.651938	0.929779	0.994575	NA	NA	-0.0425214	0.713834	0.286166	0.999726	0.897983	NA	NA
ADRA1A	-0.0187646	0.327058	0.672942	0.929779	0.994575	NA	NA	0.111859	0.0618315	0.938169	0.92208	0.99854	NA	NA
RXRA	-0.0187408	0.388427	0.611573	0.929779	0.994575	NA	NA	0.0408701	0.326642	0.673358	0.999726	0.945382	NA	NA
ADA	-0.0184354	0.372244	0.627756	0.929779	0.994575	NA	NA	0.000871477	0.495773	0.504227	0.999726	0.926071	NA	NA
MAPK10	-0.0179405	0.32377	0.67623	0.929779	0.994575	NA	NA	-0.0154901	0.594581	0.405419	0.999726	0.924279	NA	NA
PDE7B	-0.0174881	0.363855	0.636145	0.929779	0.994575	NA	NA	-0.0367243	0.677829	0.322171	0.999726	0.897983	NA	NA
controlGene_56	-0.0174607	0.348979	0.651021	0.929779	0.994575	NA	NA	-0.105799	0.901578	0.0984221	0.999726	0.755341	NA	NA
NR1H3	-0.0174538	0.321617	0.678383	0.929779	0.994575	NA	NA	0.0272544	0.333922	0.666078	0.999726	0.945382	NA	NA
FRK	-0.0174069	0.357153	0.642847	0.929779	0.994575	NA	NA	-0.027872	0.624994	0.375006	0.999726	0.924279	NA	NA
GUCY1B1	-0.0172065	0.341697	0.658303	0.929779	0.994575	NA	NA	-0.0147854	0.582758	0.417242	0.999726	0.924279	NA	NA
CALCRL	-0.0170731	0.362555	0.637445	0.929779	0.994575	0.91635	0.965355	-0.0275346	0.638258	0.361742	0.999726	0.924279	0.999726	0.910454
GABBR1	-0.01697	0.351892	0.648108	0.929779	0.994575	NA	NA	-0.0538536	0.762856	0.237144	0.999726	0.897983	NA	NA
KAT6B	-0.01684	0.366806	0.633194	0.929779	0.994575	NA	NA	0.0718888	0.19125	0.80875	0.999726	0.970015	NA	NA
KCNQ1	-0.0167267	0.350157	0.649843	0.929779	0.994575	NA	NA	0.0986219	0.0641224	0.935878	0.92208	0.99854	NA	NA
CXCR2	-0.0164457	0.374771	0.625229	0.929779	0.994575	NA	NA	0.0774834	0.15379	0.84621	0.999726	0.973502	NA	NA
GABRA4	-0.0163389	0.362637	0.637363	0.929779	0.994575	NA	NA	0.0296953	0.330866	0.669134	0.999726	0.945382	NA	NA
HRH3	-0.0160754	0.366973	0.633027	0.929779	0.994575	NA	NA	0.0765781	0.139411	0.860589	0.999726	0.980173	NA	NA
GRIN2A	-0.0160688	0.40105	0.59895	0.929779	0.994575	NA	NA	-0.00343433	0.515294	0.484706	0.999726	0.926071	NA	NA
CLCN2	-0.0160375	0.364158	0.635842	0.929779	0.994575	0.91635	0.965355	0.0369136	0.313771	0.686229	0.999726	0.947075	0.944879	0.977435
controlGene_47	-0.01602	0.334112	0.665888	0.929779	0.994575	NA	NA	-0.0290228	0.675963	0.324037	0.999726	0.897983	NA	NA
HRH4	-0.0158475	0.372549	0.627451	0.929779	0.994575	NA	NA	0.0708653	0.172049	0.827951	0.999726	0.973502	NA	NA
SIGMAR1	-0.0157095	0.378552	0.621448	0.929779	0.994575	NA	NA	0.0367662	0.33267	0.66733	0.999726	0.945382	NA	NA
PIK3CA	-0.0154208	0.396712	0.603288	0.929779	0.994575	0.91635	0.965355	0.0483127	0.308825	0.691175	0.999726	0.947704	0.944879	0.977435
PIM1	-0.0148705	0.369293	0.630707	0.929779	0.994575	NA	NA	0.134309	0.0309331	0.969067	0.722831	0.99854	NA	NA
EPHA5	-0.0148629	0.363779	0.636221	0.929779	0.994575	NA	NA	0.0293561	0.309969	0.690031	0.999726	0.947704	NA	NA
EPHA1	-0.0148184	0.391078	0.608922	0.929779	0.994575	NA	NA	-0.0745051	0.827465	0.172535	0.999726	0.831906	NA	NA
HRH1	-0.0148033	0.377277	0.622723	0.929779	0.994575	NA	NA	-0.190431	0.988361	0.0116387	0.999726	0.587703	NA	NA
ERBB2	-0.0142177	0.399484	0.600516	0.929779	0.994575	0.91635	0.965355	0.0109971	0.44671	0.55329	0.999726	0.926071	0.999726	0.956762
controlGene_39	-0.0140428	0.370242	0.629758	0.929779	0.994575	NA	NA	-0.0418186	0.734498	0.265502	0.999726	0.897983	NA	NA
CCR1	-0.0139576	0.403329	0.596671	0.929779	0.994575	0.91635	0.965355	-0.0181077	0.572984	0.427016	0.999726	0.924279	0.999726	0.920753
KCNG1	-0.0139464	0.379369	0.620631	0.929779	0.994575	NA	NA	-0.00888725	0.546161	0.453839	0.999726	0.924279	NA	NA
KCNA6	-0.0139234	0.400881	0.599119	0.929779	0.994575	0.91635	0.965355	-0.083899	0.827509	0.172491	0.999726	0.831906	0.999726	0.727569
MCL1	-0.0137519	0.421332	0.578668	0.929779	0.994575	0.91635	0.965355	0.00674397	0.474307	0.525693	0.999726	0.926071	0.999726	0.956762
CA9	-0.0134954	0.392718	0.607282	0.929779	0.994575	NA	NA	0.154783	0.0293909	0.970609	0.722831	0.99854	NA	NA
PRKCQ	-0.0134072	0.407088	0.592912	0.929779	0.994575	0.91635	0.965355	-0.105418	0.895996	0.104004	0.999726	0.755341	0.999726	0.53822
KCNH6	-0.0131804	0.390766	0.609234	0.929779	0.994575	NA	NA	-0.0435779	0.727101	0.272899	0.999726	0.897983	NA	NA
controlGene_7	-0.0129321	0.377737	0.622263	0.929779	0.994575	NA	NA	-0.0463183	0.757038	0.242962	0.999726	0.897983	NA	NA
controlGene_23	-0.0128445	0.385851	0.614149	0.929779	0.994575	NA	NA	0.0256745	0.362688	0.637312	0.999726	0.945382	NA	NA
CASR	-0.0127531	0.385652	0.614348	0.929779	0.994575	NA	NA	-0.0748586	0.858376	0.141624	0.999726	0.804491	NA	NA
SLC12A1	-0.012551	0.401942	0.598058	0.929779	0.994575	NA	NA	-0.0946279	0.892604	0.107396	0.999726	0.757037	NA	NA
CDK10	-0.0121827	0.425065	0.574935	0.929779	0.994575	0.91635	0.965355	0.0305963	0.382337	0.617663	0.999726	0.945382	0.953538	0.977435
NTRK2	-0.0121591	0.401202	0.598798	0.929779	0.994575	NA	NA	0.00259531	0.486458	0.513542	0.999726	0.926071	NA	NA
NR3C2	-0.012146	0.37449	0.62551	0.929779	0.994575	NA	NA	-0.0361903	0.727375	0.272625	0.999726	0.897983	NA	NA
controlGene_26	-0.0119048	0.399264	0.600736	0.929779	0.994575	NA	NA	-0.0344881	0.678737	0.321263	0.999726	0.897983	NA	NA
AURKA	-0.0117362	0.442086	0.557914	0.929779	0.994575	0.91635	0.965355	0.0809552	0.269523	0.730477	0.999726	0.961929	0.944879	0.977435
DNMT3A	-0.0115519	0.421683	0.578317	0.929779	0.994575	0.91635	0.965355	-0.0239844	0.599752	0.400248	0.999726	0.924279	0.999726	0.910454
ATP1A4	-0.0113178	0.400358	0.599642	0.929779	0.994575	0.91635	0.965355	0.0418682	0.280745	0.719255	0.999726	0.958598	0.944879	0.977435
controlGene_30	-0.0112812	0.397392	0.602608	0.929779	0.994575	NA	NA	-0.0332024	0.672094	0.327906	0.999726	0.903311	NA	NA
POLA1	-0.0111105	0.441616	0.558384	0.929779	0.994575	0.91635	0.965355	-0.0807093	0.749087	0.250913	0.999726	0.897983	0.999726	0.837725
THRB	-0.0107592	0.425453	0.574547	0.929779	0.994575	NA	NA	0.0361176	0.326494	0.673506	0.999726	0.945382	NA	NA
PDGFRB	-0.0107054	0.426889	0.573111	0.929779	0.994575	0.91635	0.965355	-0.021177	0.593721	0.406279	0.999726	0.924279	0.999726	0.914128
MAPK9	-0.0106467	0.394376	0.605624	0.929779	0.994575	NA	NA	0.00568669	0.464464	0.535536	0.999726	0.926071	NA	NA
CDK18	-0.0105725	0.427508	0.572492	0.929779	0.994575	NA	NA	0.00642203	0.470764	0.529236	0.999726	0.926071	NA	NA
GRIA2	-0.0105596	0.40486	0.59514	0.929779	0.994575	NA	NA	-0.0182625	0.609252	0.390748	0.999726	0.924279	NA	NA
PDE4C	-0.0105197	0.433602	0.566398	0.929779	0.994575	0.91635	0.965355	-0.0617485	0.711666	0.288334	0.999726	0.897983	0.999726	0.868342
TH	-0.0104851	0.438872	0.561128	0.929779	0.994575	0.91635	0.965355	-0.0198249	0.558122	0.441878	0.999726	0.924279	0.999726	0.923927
TLR9	-0.010078	0.426505	0.573495	0.929779	0.994575	0.91635	0.965355	-0.0352229	0.648875	0.351125	0.999726	0.924279	0.999726	0.910454
MAPK11	-0.010018	0.434036	0.565964	0.929779	0.994575	NA	NA	0.0579968	0.250607	0.749393	0.999726	0.970015	NA	NA
CHRM2	-0.00997399	0.409416	0.590584	0.929779	0.994575	NA	NA	-0.0111308	0.565799	0.434201	0.999726	0.924279	NA	NA
ABL1	-0.00991666	0.43614	0.56386	0.929779	0.994575	0.91635	0.965355	-0.0947388	0.839873	0.160127	0.999726	0.828281	0.999726	0.690546
controlGene_1	-0.00981401	0.415731	0.584269	0.929779	0.994575	NA	NA	-0.0202577	0.605365	0.394635	0.999726	0.924279	NA	NA
KCNH2	-0.00972125	0.428597	0.571403	0.929779	0.994575	NA	NA	0.0107037	0.448276	0.551724	0.999726	0.926071	NA	NA
SCN11A	-0.00957367	0.417022	0.582978	0.929779	0.994575	NA	NA	-0.0495032	0.745751	0.254249	0.999726	0.897983	NA	NA
CHRNB1	-0.00938815	0.448176	0.551824	0.929779	0.994575	0.91635	0.965355	-0.183711	0.948812	0.0511882	0.999726	0.736086	0.999726	0.441498
TUBB3	-0.00874227	0.437439	0.562561	0.929779	0.994575	NA	NA	0.0347588	0.359977	0.640023	0.999726	0.945382	NA	NA
PARP1	-0.00869776	0.422994	0.577006	0.929779	0.994575	NA	NA	-0.0296709	0.661505	0.338495	0.999726	0.918408	NA	NA
FFAR1	-0.00785343	0.431627	0.568373	0.929779	0.994575	NA	NA	-0.0178494	0.602244	0.397756	0.999726	0.924279	NA	NA
NDUFA7	-0.00776397	0.433224	0.566776	0.929779	0.994575	NA	NA	-0.0193676	0.608721	0.391279	0.999726	0.924279	NA	NA
TUBB6	-0.0073054	0.450293	0.549707	0.929779	0.994575	0.91635	0.965355	0.0501493	0.293615	0.706385	0.999726	0.956488	0.944879	0.977435
NDUFS6	-0.00710827	0.450326	0.549674	0.929779	0.994575	NA	NA	-0.114708	0.90152	0.0984801	0.999726	0.755341	NA	NA
GRIA3	-0.00692771	0.438702	0.561298	0.929779	0.994575	0.91635	0.965355	0.0392592	0.289608	0.710392	0.999726	0.958598	0.944879	0.977435
RXRG	-0.0068495	0.452615	0.547385	0.929779	0.994575	NA	NA	-0.0302459	0.631823	0.368177	0.999726	0.924279	NA	NA
CRHR1	-0.00673944	0.433813	0.566187	0.929779	0.994575	NA	NA	0.100017	0.0598509	0.940149	0.92208	0.99854	NA	NA
MTNR1B	-0.00664295	0.454359	0.545641	0.929779	0.994575	0.91635	0.965355	0.0537878	0.264079	0.735921	0.999726	0.964079	0.944879	0.977435
EPHA8	-0.00659537	0.451892	0.548108	0.929779	0.994575	NA	NA	0.193662	0.00853447	0.991466	0.576246	0.99854	NA	NA
ND3	-0.00632496	0.443561	0.556439	0.929779	0.994575	NA	NA	0.0290392	0.341327	0.658673	0.999726	0.945382	NA	NA
BRD2	-0.00626712	0.453042	0.546958	0.929779	0.994575	NA	NA	-0.00285425	0.51242	0.48758	0.999726	0.926071	NA	NA
GRIN2B	-0.00621158	0.443653	0.556347	0.929779	0.994575	NA	NA	0.0127555	0.430237	0.569763	0.999726	0.930332	NA	NA
TRPV4	-0.00620557	0.445574	0.554426	0.929779	0.994575	0.91635	0.965355	-0.161145	0.984264	0.0157359	0.999726	0.624633	0.999726	0.296121
PRKCE	-0.00610553	0.456242	0.543758	0.929779	0.994575	0.91635	0.965355	0.0719673	0.200233	0.799767	0.999726	0.970015	0.944879	0.977435
HCRTR2	-0.00600366	0.452143	0.547857	0.929779	0.994575	NA	NA	-0.0351335	0.667571	0.332429	0.999726	0.908807	NA	NA
HTR3C	-0.00593773	0.445306	0.554694	0.929779	0.994575	NA	NA	-0.0307748	0.676322	0.323678	0.999726	0.897983	NA	NA
controlGene_65	-0.00574418	0.454698	0.545302	0.929779	0.994575	NA	NA	0.0448223	0.277167	0.722833	0.999726	0.958598	NA	NA
CA14	-0.00563197	0.450493	0.549507	0.929779	0.994575	NA	NA	-0.116679	0.951015	0.0489853	0.999726	0.736086	NA	NA
NPY5R	-0.0055977	0.450812	0.549188	0.929779	0.994575	NA	NA	-0.0132171	0.570656	0.429344	0.999726	0.924279	NA	NA
SLC22A11	-0.00549789	0.454834	0.545166	0.929779	0.994575	NA	NA	0.00617874	0.468078	0.531922	0.999726	0.926071	NA	NA
KCNC3	-0.0054638	0.456107	0.543893	0.929779	0.994575	0.91635	0.965355	0.00234801	0.487458	0.512542	0.999726	0.926071	0.999726	0.956762
HTR7	-0.00522999	0.453361	0.546639	0.929779	0.994575	NA	NA	-0.111124	0.934075	0.0659254	0.999726	0.755341	NA	NA
DDR2	-0.00521571	0.458948	0.541052	0.929779	0.994575	NA	NA	-0.00820626	0.544931	0.455069	0.999726	0.924279	NA	NA
ACVRL1	-0.00495275	0.467194	0.532806	0.929779	0.994575	NA	NA	0.0696556	0.216042	0.783958	0.999726	0.970015	NA	NA
PAK4	-0.00462156	0.468966	0.531034	0.929779	0.994575	NA	NA	0.150862	0.0428039	0.957196	0.797837	0.99854	NA	NA
LCK	-0.00434614	0.46225	0.53775	0.929779	0.994575	NA	NA	-0.0324322	0.6867	0.3133	0.999726	0.897983	NA	NA
ESR1	-0.00420084	0.466183	0.533817	0.929779	0.994575	NA	NA	0.00678294	0.468384	0.531616	0.999726	0.926071	NA	NA
ITK	-0.00419774	0.455163	0.544837	0.929779	0.994575	NA	NA	-0.0314826	0.701779	0.298221	0.999726	0.897983	NA	NA
KCNH4	-0.00416471	0.47133	0.52867	0.929779	0.994575	0.91635	0.965355	-0.0821677	0.824259	0.175741	0.999726	0.831906	0.999726	0.727569
NR3C1	-0.00405913	0.468934	0.531066	0.929779	0.994575	0.91635	0.965355	-0.00246062	0.511107	0.488893	0.999726	0.926071	0.999726	0.956762
controlGene_66	-0.00399178	0.464492	0.535508	0.929779	0.994575	NA	NA	-0.0484789	0.752149	0.247851	0.999726	0.897983	NA	NA
ALDH2	-0.00395693	0.463254	0.536746	0.929779	0.994575	NA	NA	0.12956	0.0263504	0.97365	0.722831	0.99854	NA	NA
CHRM4	-0.00392003	0.473336	0.526664	0.929779	0.994575	NA	NA	0.0440556	0.317048	0.682952	0.999726	0.947075	NA	NA
MAPKAPK5	-0.0037226	0.469332	0.530668	0.929779	0.994575	NA	NA	0.0599923	0.211391	0.788609	0.999726	0.970015	NA	NA
LIPF	-0.00325566	0.465797	0.534203	0.929779	0.994575	NA	NA	0.0848438	0.0758393	0.924161	0.96844	0.99854	NA	NA
BRD4	-0.0030806	0.476002	0.523998	0.929779	0.994575	NA	NA	0.108923	0.0767748	0.923225	0.96844	0.99854	NA	NA
KDR	-0.00295605	0.474407	0.525593	0.929779	0.994575	0.91635	0.965355	0.133518	0.0356337	0.964366	0.722831	0.99854	0.641651	0.99915
CDK15	-0.00287644	0.471528	0.528472	0.929779	0.994575	NA	NA	-0.0778385	0.870655	0.129345	0.999726	0.79003	NA	NA
TOP2B	-0.00287177	0.475672	0.524328	0.929779	0.994575	NA	NA	0.127763	0.0364071	0.963593	0.722831	0.99854	NA	NA
BRD3	-0.00282849	0.47108	0.52892	0.929779	0.994575	NA	NA	-0.0276754	0.677209	0.322791	0.999726	0.897983	NA	NA
EPHB4	-0.00256744	0.481249	0.518751	0.930156	0.994575	NA	NA	0.0102695	0.453375	0.546625	0.999726	0.926071	NA	NA
GABRA2	-0.00255797	0.472583	0.527417	0.929779	0.994575	NA	NA	0.0505834	0.181513	0.818487	0.999726	0.973462	NA	NA
ADORA2B	-0.00254142	0.479641	0.520359	0.929779	0.994575	0.91635	0.965355	-0.117183	0.934436	0.0655637	0.999726	0.755341	0.999726	0.461905
ADRB2	-0.00251961	0.479761	0.520239	0.929779	0.994575	NA	NA	0.0361424	0.316626	0.683374	0.999726	0.947075	NA	NA
ATP1A2	-0.0021419	0.478207	0.521793	0.929779	0.994575	NA	NA	0.0142854	0.414828	0.585172	0.999726	0.932423	NA	NA
CDK11B	-0.00189395	0.487348	0.512652	0.932188	0.994575	0.91635	0.965355	-0.000349699	0.501173	0.498827	0.999726	0.926071	0.999726	0.956762
MYC	-0.00177399	0.488504	0.511496	0.932188	0.994575	0.91635	0.965355	-0.0826203	0.816079	0.183921	0.999726	0.831906	0.999726	0.746504
P2RX7	-0.00165463	0.485076	0.514924	0.932188	0.994575	NA	NA	-0.0717067	0.847846	0.152154	0.999726	0.816408	NA	NA
FASN	-0.00158886	0.489049	0.510951	0.932188	0.994575	0.91635	0.965355	0.0780881	0.195496	0.804504	0.999726	0.970015	0.944879	0.977435
SRC	-0.00145394	0.491376	0.508624	0.932188	0.994575	0.91635	0.965355	-0.0341454	0.635271	0.364729	0.999726	0.924279	0.999726	0.910454
GRIK3	-0.0013952	0.48851	0.51149	0.932188	0.994575	NA	NA	0.0150551	0.420201	0.579799	0.999726	0.932423	NA	NA
KCNF1	-0.000919645	0.492742	0.507258	0.93232	0.994575	NA	NA	0.0342474	0.337641	0.662359	0.999726	0.945382	NA	NA
KCNQ3	-0.000831772	0.491055	0.508945	0.932188	0.994575	NA	NA	0.056257	0.161772	0.838228	0.999726	0.973502	NA	NA
GABRA6	-0.000526354	0.49527	0.50473	0.934644	0.994575	NA	NA	-0.0183887	0.6093	0.3907	0.999726	0.924279	NA	NA
PDE6H	-0.000317682	0.497444	0.502556	0.936288	0.994575	NA	NA	-0.103101	0.900297	0.0997027	0.999726	0.755341	NA	NA
EP300	3.0599e-06	0.500021	0.499979	0.938681	0.994575	0.924146	0.965355	0.0936133	0.147873	0.852127	0.999726	0.975604	0.944879	0.979946
TUBB8	0.000689551	0.504772	0.495228	0.941902	0.994575	NA	NA	-0.0396309	0.668792	0.331208	0.999726	0.908807	NA	NA
ADRA2A	0.000713736	0.505666	0.494334	0.941902	0.994575	NA	NA	0.0134556	0.429259	0.570741	0.999726	0.930332	NA	NA
HDAC1	0.000752826	0.505497	0.494503	0.941902	0.994575	NA	NA	0.0169437	0.421146	0.578854	0.999726	0.932423	NA	NA
PDE2A	0.00116649	0.510239	0.489761	0.947963	0.994575	NA	NA	0.056528	0.215982	0.784018	0.999726	0.970015	NA	NA
KCNJ11	0.00179287	0.515466	0.484534	0.955207	0.994575	NA	NA	-0.0999688	0.931732	0.0682683	0.999726	0.755341	NA	NA
NDUFA4L2	0.00291355	0.52074	0.47926	0.962499	0.994575	NA	NA	0.0070528	0.46638	0.53362	0.999726	0.926071	NA	NA
KCNJ2	0.00314944	0.528292	0.471708	0.963507	0.994575	NA	NA	-0.0340762	0.705825	0.294175	0.999726	0.897983	NA	NA
PDE6D	0.00333456	0.523279	0.476721	0.963507	0.994575	NA	NA	0.107219	0.122334	0.877666	0.999726	0.987848	NA	NA
IDH2	0.00351445	0.534314	0.465686	0.963507	0.994575	NA	NA	-0.023386	0.643655	0.356345	0.999726	0.924279	NA	NA
PTGDR2	0.00372753	0.526714	0.473286	0.963507	0.994575	0.952369	0.965355	-0.23151	0.994502	0.00549806	0.999726	0.587703	0.999726	0.253487
HTR1B	0.00419315	0.53097	0.46903	0.963507	0.994575	NA	NA	-0.152944	0.97013	0.0298703	0.999726	0.711194	NA	NA
DNMT1	0.00424206	0.52511	0.47489	0.963507	0.994575	0.952369	0.965355	-0.0076825	0.524678	0.475322	0.999726	0.926071	0.999726	0.955259
C5AR1	0.00458149	0.546949	0.453051	0.963507	0.994575	NA	NA	-0.0299282	0.687354	0.312646	0.999726	0.897983	NA	NA
NDUFV3	0.00473369	0.539273	0.460727	0.963507	0.994575	NA	NA	0.0203466	0.38035	0.61965	0.999726	0.945382	NA	NA
TRPV1	0.00500302	0.533447	0.466553	0.963507	0.994575	0.952369	0.965355	-0.12691	0.912745	0.0872553	0.999726	0.755341	0.999726	0.512625
VDR	0.00517326	0.545586	0.454414	0.963507	0.994575	NA	NA	-0.0458739	0.747729	0.252271	0.999726	0.897983	NA	NA
TUBB2A	0.00600311	0.54692	0.45308	0.963507	0.994575	NA	NA	-0.112275	0.919108	0.0808918	0.999726	0.755341	NA	NA
GABRA5	0.00608056	0.55013	0.44987	0.963507	0.994575	NA	NA	-0.0397531	0.707295	0.292705	0.999726	0.897983	NA	NA
PIM3	0.00611461	0.536862	0.463138	0.963507	0.994575	0.952369	0.965355	0.135625	0.080367	0.919633	0.979387	0.99854	0.863666	0.99915
PRKCA	0.00622515	0.557886	0.442114	0.963507	0.994575	NA	NA	-0.00524767	0.530057	0.469943	0.999726	0.926071	NA	NA
controlGene_17	0.00645524	0.545808	0.454192	0.963507	0.994575	NA	NA	-0.0747925	0.806943	0.193057	0.999726	0.841261	NA	NA
RAF1	0.00678738	0.561579	0.438421	0.963507	0.994575	NA	NA	-0.0814673	0.866263	0.133737	0.999726	0.794684	NA	NA
KCNC2	0.00681032	0.54319	0.45681	0.963507	0.994575	0.952369	0.965355	0.0216202	0.40999	0.59001	0.999726	0.932423	0.998447	0.977435
TYMS	0.00681501	0.538974	0.461026	0.963507	0.994575	0.952369	0.965355	0.0715212	0.247607	0.752393	0.999726	0.970015	0.944879	0.977435
CA4	0.0068905	0.565767	0.434233	0.963507	0.994575	NA	NA	0.0332646	0.301267	0.698733	0.999726	0.953235	NA	NA
ROCK1	0.00698912	0.567976	0.432024	0.963507	0.994575	NA	NA	-0.0786001	0.896779	0.103221	0.999726	0.755341	NA	NA
controlGene_59	0.00716568	0.5658	0.4342	0.963507	0.994575	NA	NA	-0.0734141	0.872584	0.127416	0.999726	0.79003	NA	NA
HTR2A	0.00746715	0.570512	0.429488	0.963507	0.994575	NA	NA	0.041054	0.263867	0.736133	0.999726	0.964079	NA	NA
GAA	0.00753166	0.554077	0.445923	0.963507	0.994575	NA	NA	0.0200681	0.408514	0.591486	0.999726	0.932423	NA	NA
ND4	0.00812234	0.582391	0.417609	0.963507	0.994575	NA	NA	0.00753183	0.452868	0.547132	0.999726	0.926071	NA	NA
GRIN2C	0.00839634	0.570301	0.429699	0.963507	0.994575	NA	NA	0.0111687	0.440901	0.559099	0.999726	0.926071	NA	NA
GRM3	0.00848153	0.571949	0.428051	0.963507	0.994575	NA	NA	-0.0602905	0.783727	0.216273	0.999726	0.880746	NA	NA
NDUFB3	0.00864918	0.567242	0.432758	0.963507	0.994575	NA	NA	-0.0146355	0.583	0.417	0.999726	0.924279	NA	NA
PPARA	0.00881257	0.563478	0.436522	0.963507	0.994575	NA	NA	0.0788069	0.176822	0.823178	0.999726	0.973462	NA	NA
JAK2	0.00890149	0.600706	0.399294	0.963507	0.994575	NA	NA	0.0466956	0.203073	0.796927	0.999726	0.970015	NA	NA
TTK	0.00917297	0.563378	0.436622	0.963507	0.994575	0.956653	0.965355	-0.0232911	0.606971	0.393029	0.999726	0.924279	0.999726	0.910454
CCR5	0.00932503	0.573567	0.426433	0.963507	0.994575	NA	NA	0.00046701	0.497744	0.502256	0.999726	0.926071	NA	NA
GSK3A	0.0094131	0.572889	0.427111	0.963507	0.994575	NA	NA	0.0289771	0.344798	0.655202	0.999726	0.945382	NA	NA
PDE6G	0.00942575	0.551069	0.448931	0.963507	0.994575	0.952369	0.965355	-0.189715	0.954129	0.0458709	0.999726	0.736086	0.999726	0.412838
YES1	0.00955182	0.552098	0.447902	0.963507	0.994575	0.952369	0.965355	-0.12768	0.910848	0.0891521	0.999726	0.755341	0.999726	0.512625
OPRD1	0.0096097	0.576075	0.423925	0.963507	0.994575	NA	NA	-0.0366747	0.684499	0.315501	0.999726	0.897983	NA	NA
CA3	0.00991704	0.584948	0.415052	0.963507	0.994575	NA	NA	-0.0696843	0.833977	0.166023	0.999726	0.831906	NA	NA
ADRB3	0.00992081	0.566839	0.433161	0.963507	0.994575	0.956653	0.965355	-0.0284129	0.613482	0.386518	0.999726	0.924279	0.999726	0.910454
CA13	0.00996112	0.609655	0.390345	0.963507	0.994575	NA	NA	-0.0501837	0.812561	0.187439	0.999726	0.831906	NA	NA
PTK6	0.010343	0.583263	0.416737	0.963507	0.994575	0.959651	0.965355	-0.141394	0.928814	0.0711859	0.999726	0.755341	0.999726	0.475338
TYMP	0.010437	0.582292	0.417708	0.963507	0.994575	NA	NA	-0.0199856	0.605742	0.394258	0.999726	0.924279	NA	NA
NPC1L1	0.0104809	0.596946	0.403054	0.963507	0.994575	NA	NA	0.0740802	0.123683	0.876317	0.999726	0.987848	NA	NA
SMO	0.0105343	0.586553	0.413447	0.963507	0.994575	NA	NA	-0.00577134	0.529027	0.470973	0.999726	0.926071	NA	NA
NDUFS4	0.0106589	0.580297	0.419703	0.963507	0.994575	0.959651	0.965355	0.00376654	0.48224	0.51776	0.999726	0.926071	0.999726	0.956762
CXCR4	0.0106659	0.595792	0.404208	0.963507	0.994575	NA	NA	0.0514146	0.218612	0.781388	0.999726	0.970015	NA	NA
AKT3	0.0109673	0.590988	0.409012	0.963507	0.994575	NA	NA	-0.0525405	0.773272	0.226728	0.999726	0.880746	NA	NA
KCNQ2	0.0109821	0.583346	0.416654	0.963507	0.994575	NA	NA	-0.0968758	0.886989	0.113011	0.999726	0.766554	NA	NA
TPO	0.0112263	0.588757	0.411243	0.963507	0.994575	NA	NA	0.00290972	0.483587	0.516413	0.999726	0.926071	NA	NA
ACE	0.0112439	0.598891	0.401109	0.963507	0.994575	NA	NA	-0.056024	0.770933	0.229067	0.999726	0.880746	NA	NA
FLT4	0.0114409	0.579152	0.420848	0.963507	0.994575	NA	NA	0.0139021	0.437145	0.562855	0.999726	0.926071	NA	NA
controlGene_57	0.0114696	0.58958	0.41042	0.963507	0.994575	NA	NA	-0.079634	0.852768	0.147232	0.999726	0.804491	NA	NA
AURKC	0.0116241	0.610724	0.389276	0.963507	0.994575	NA	NA	-0.00246223	0.514146	0.485854	0.999726	0.926071	NA	NA
controlGene_58	0.0116279	0.605636	0.394364	0.963507	0.994575	NA	NA	-0.0149532	0.589269	0.410731	0.999726	0.924279	NA	NA
controlGene_54	0.0118	0.614302	0.385698	0.963507	0.994575	NA	NA	-0.0396339	0.739119	0.260881	0.999726	0.897983	NA	NA
PDE8A	0.0118963	0.60092	0.39908	0.963507	0.994575	NA	NA	-0.150729	0.972619	0.0273814	0.999726	0.703115	NA	NA
ABAT	0.0120632	0.590602	0.409398	0.963507	0.994575	NA	NA	0.0174532	0.408492	0.591508	0.999726	0.932423	NA	NA
RXRB	0.0121539	0.601787	0.398213	0.963507	0.994575	NA	NA	-0.0557496	0.782584	0.217416	0.999726	0.880746	NA	NA
PDE8B	0.0121974	0.614344	0.385656	0.963507	0.994575	NA	NA	-0.038706	0.73691	0.26309	0.999726	0.897983	NA	NA
GABRB2	0.0125065	0.629672	0.370328	0.963507	0.994575	NA	NA	0.0335539	0.299989	0.700011	0.999726	0.953235	NA	NA
controlGene_11	0.0127464	0.634824	0.365176	0.963507	0.994575	NA	NA	0.00257101	0.483146	0.516854	0.999726	0.926071	NA	NA
NDUFB5	0.0131539	0.5973	0.4027	0.963507	0.994575	NA	NA	-0.13061	0.953474	0.0465261	0.999726	0.736086	NA	NA
GRIA4	0.0133431	0.588382	0.411618	0.963507	0.994575	0.959651	0.965355	-0.00128447	0.505666	0.494334	0.999726	0.926071	0.999726	0.956762
controlGene_48	0.0138659	0.642562	0.357438	0.965452	0.994575	NA	NA	-0.0528243	0.817426	0.182574	0.999726	0.831906	NA	NA
BCL2	0.0138688	0.588771	0.411229	0.963507	0.994575	0.959651	0.965355	-0.0738063	0.781328	0.218672	0.999726	0.880746	0.999726	0.811876
SYK	0.0139865	0.598206	0.401794	0.963507	0.994575	NA	NA	-0.078926	0.827298	0.172702	0.999726	0.831906	NA	NA
HDAC2	0.0140539	0.637069	0.362931	0.963507	0.994575	NA	NA	0.00386728	0.474551	0.525449	0.999726	0.926071	NA	NA
GRM5	0.0143418	0.630303	0.369697	0.963507	0.994575	NA	NA	0.00227773	0.487622	0.512378	0.999726	0.926071	NA	NA
ATM	0.0145287	0.62485	0.37515	0.963507	0.994575	NA	NA	0.0886849	0.121096	0.878904	0.999726	0.987848	NA	NA
GRIK1	0.0146754	0.632749	0.367251	0.963507	0.994575	NA	NA	-0.0642273	0.818279	0.181721	0.999726	0.831906	NA	NA
TRPV3	0.0150775	0.638689	0.361311	0.963507	0.994575	NA	NA	-0.0223102	0.631754	0.368246	0.999726	0.924279	NA	NA
SLC6A1	0.0151379	0.616377	0.383623	0.963507	0.994575	NA	NA	-0.0764936	0.84426	0.15574	0.999726	0.822561	NA	NA
KCNK2	0.0152095	0.637622	0.362378	0.963507	0.994575	NA	NA	0.0118279	0.428085	0.571915	0.999726	0.930332	NA	NA
controlGene_42	0.0153465	0.653093	0.346907	0.965452	0.994575	NA	NA	-0.0546162	0.794449	0.205551	0.999726	0.880746	NA	NA
controlGene_34	0.0153696	0.633711	0.366289	0.963507	0.994575	NA	NA	-0.0512411	0.786447	0.213553	0.999726	0.880746	NA	NA
SCN2A	0.0154414	0.653387	0.346613	0.965452	0.994575	NA	NA	0.0267028	0.33536	0.66464	0.999726	0.945382	NA	NA
CDC7	0.0154957	0.568446	0.431554	0.963507	0.994575	0.956653	0.965355	-0.0400156	0.62264	0.37736	0.999726	0.924279	0.999726	0.910454
CDK14	0.0156633	0.636637	0.363363	0.963507	0.994575	NA	NA	0.056365	0.210001	0.789999	0.999726	0.970015	NA	NA
FLT3	0.0157379	0.631362	0.368638	0.963507	0.994575	NA	NA	-0.084044	0.871031	0.128969	0.999726	0.79003	NA	NA
ANO1	0.0161733	0.618437	0.381563	0.963507	0.994575	NA	NA	-0.053447	0.737307	0.262693	0.999726	0.897983	NA	NA
CDK3	0.016611	0.649813	0.350187	0.965452	0.994575	NA	NA	0.0365863	0.277846	0.722154	0.999726	0.958598	NA	NA
DDC	0.0167348	0.619754	0.380246	0.963507	0.994575	0.979305	0.965355	-0.0305195	0.631266	0.368734	0.999726	0.924279	0.999726	0.910454
CNR1	0.0171195	0.634091	0.365909	0.963507	0.994575	NA	NA	-0.0978682	0.898716	0.101284	0.999726	0.755341	NA	NA
ATP4A	0.0178445	0.644314	0.355686	0.965452	0.994575	NA	NA	0.032728	0.334107	0.665893	0.999726	0.945382	NA	NA
ND4L	0.0180043	0.594519	0.405481	0.963507	0.994575	0.961449	0.965355	-0.0717424	0.751251	0.248749	0.999726	0.897983	0.999726	0.837725
GRIN3B	0.018005	0.639073	0.360927	0.963507	0.994575	NA	NA	-0.0255468	0.619138	0.380862	0.999726	0.924279	NA	NA
VKORC1	0.0180073	0.666305	0.333695	0.969784	0.994575	NA	NA	0.0224168	0.381109	0.618891	0.999726	0.945382	NA	NA
GABRB3	0.0180097	0.618069	0.381931	0.963507	0.994575	NA	NA	-0.0567417	0.713112	0.286888	0.999726	0.897983	NA	NA
IDH1	0.0180218	0.705573	0.294427	0.973884	0.994575	NA	NA	-0.137424	0.996283	0.00371683	0.999726	0.587703	NA	NA
PDE9A	0.0180248	0.68011	0.31989	0.970791	0.994575	NA	NA	-0.00584151	0.541138	0.458862	0.999726	0.926071	NA	NA
controlGene_64	0.0180534	0.6593	0.3407	0.965452	0.994575	NA	NA	-0.0655856	0.808098	0.191902	0.999726	0.841261	NA	NA
PRKACB	0.0181257	0.650416	0.349584	0.965452	0.994575	NA	NA	-0.0253953	0.616978	0.383022	0.999726	0.924279	NA	NA
CYP11A1	0.0181992	0.639171	0.360829	0.963507	0.994575	NA	NA	0.0171271	0.41254	0.58746	0.999726	0.932423	NA	NA
CA5B	0.0182974	0.680722	0.319278	0.970791	0.994575	NA	NA	-0.0565589	0.831675	0.168325	0.999726	0.831906	NA	NA
ALOX5	0.0185723	0.637468	0.362532	0.963507	0.994575	0.987438	0.965355	-0.0290297	0.644547	0.355453	0.999726	0.924279	0.999726	0.910454
RPS6KB1	0.0186184	0.645551	0.354449	0.965452	0.994575	NA	NA	0.136156	0.0454956	0.954504	0.797837	0.99854	NA	NA
controlGene_40	0.0186329	0.680283	0.319717	0.970791	0.994575	NA	NA	0.0321339	0.314821	0.685179	0.999726	0.947075	NA	NA
PRKACA	0.019074	0.637386	0.362614	0.963507	0.994575	NA	NA	-0.0440227	0.695033	0.304967	0.999726	0.897983	NA	NA
SRD5A3	0.0195585	0.632354	0.367646	0.963507	0.994575	0.987438	0.965355	-0.0849116	0.845792	0.154208	0.999726	0.821299	0.999726	0.690546
controlGene_15	0.019661	0.704718	0.295282	0.973884	0.994575	NA	NA	-0.0113135	0.58151	0.41849	0.999726	0.924279	NA	NA
MAPK8	0.0197314	0.650085	0.349915	0.965452	0.994575	NA	NA	0.11753	0.0639108	0.936089	0.92208	0.99854	NA	NA
CA6	0.0198538	0.701672	0.298328	0.973884	0.994575	NA	NA	-0.00287163	0.517562	0.482438	0.999726	0.926071	NA	NA
ESR2	0.0199854	0.65828	0.34172	0.965452	0.994575	0.999967	0.965355	-0.0515417	0.742024	0.257976	0.999726	0.897983	0.999726	0.844508
ADRA2C	0.0201332	0.607679	0.392321	0.963507	0.994575	0.974249	0.965355	-0.0174997	0.567298	0.432702	0.999726	0.924279	0.999726	0.923395
PARP2	0.0204192	0.655842	0.344158	0.965452	0.994575	NA	NA	-0.111165	0.924073	0.0759274	0.999726	0.755341	NA	NA
ND5	0.0212042	0.681849	0.318151	0.970791	0.994575	NA	NA	-0.0372575	0.699978	0.300022	0.999726	0.897983	NA	NA
KCNQ5	0.0214051	0.637474	0.362526	0.963507	0.994575	NA	NA	-0.141343	0.922685	0.077315	0.999726	0.755341	NA	NA
CDK12	0.0214607	0.611847	0.388153	0.963507	0.994575	0.974249	0.965355	-0.0217477	0.577242	0.422758	0.999726	0.924279	0.999726	0.920753
TUBB1	0.0216081	0.700008	0.299992	0.973884	0.994575	NA	NA	-0.128468	0.974698	0.0253018	0.999726	0.699692	NA	NA
SGK1	0.0220237	0.665656	0.334344	0.969784	0.994575	NA	NA	0.0129946	0.432162	0.567838	0.999726	0.930013	NA	NA
CYP3A4	0.0220356	0.686215	0.313785	0.971486	0.994575	NA	NA	-0.0863212	0.894621	0.105379	0.999726	0.757037	NA	NA
TOP1MT	0.0220469	0.686391	0.313609	0.971486	0.994575	NA	NA	0.0299801	0.360618	0.639382	0.999726	0.945382	NA	NA
HDAC8	0.0220636	0.674735	0.325265	0.970791	0.994575	NA	NA	-0.100132	0.898606	0.101394	0.999726	0.755341	NA	NA
CSNK2A1	0.022074	0.646323	0.353677	0.965452	0.994575	NA	NA	-0.0906818	0.867268	0.132732	0.999726	0.794684	NA	NA
ADRA1D	0.0223462	0.639211	0.360789	0.963507	0.994575	0.987438	0.965355	-0.147793	0.913796	0.0862041	0.999726	0.755341	0.999726	0.512625
CYP11B1	0.0225027	0.657833	0.342167	0.965452	0.994575	NA	NA	-0.0160148	0.575207	0.424793	0.999726	0.924279	NA	NA
HDAC7	0.0225732	0.661107	0.338893	0.966131	0.994575	NA	NA	-0.127002	0.93932	0.0606799	0.999726	0.755341	NA	NA
JAK1	0.0227095	0.677111	0.322889	0.970791	0.994575	NA	NA	0.0130659	0.42611	0.57389	0.999726	0.931438	NA	NA
SRPK1	0.0231492	0.683894	0.316106	0.971486	0.994575	NA	NA	-0.120146	0.928955	0.0710447	0.999726	0.755341	NA	NA
controlGene_44	0.0234769	0.695775	0.304225	0.973884	0.994575	NA	NA	-0.113554	0.918003	0.0819974	0.999726	0.755341	NA	NA
ATP1A3	0.023547	0.677613	0.322387	0.970791	0.994575	NA	NA	-0.087308	0.869244	0.130756	0.999726	0.79003	NA	NA
controlGene_5	0.0236087	0.681319	0.318681	0.970791	0.994575	NA	NA	-0.0882294	0.876258	0.123742	0.999726	0.79003	NA	NA
MAOB	0.0237915	0.672171	0.327829	0.970791	0.994575	NA	NA	-0.0476041	0.72296	0.27704	0.999726	0.897983	NA	NA
EPHB6	0.0246997	0.750055	0.249945	0.973884	0.994575	NA	NA	0.00292614	0.480333	0.519667	0.999726	0.926071	NA	NA
CA2	0.0249314	0.712455	0.287545	0.973884	0.994575	NA	NA	-0.084334	0.904671	0.0953288	0.999726	0.755341	NA	NA
KCNC1	0.025238	0.675675	0.324325	0.970791	0.994575	0.999967	0.945566	-0.157446	0.961078	0.0389221	0.999726	0.711194	0.999726	0.383115
MAPK3	0.0252704	0.694043	0.305957	0.973884	0.994575	NA	NA	-0.0588822	0.776767	0.223233	0.999726	0.880746	NA	NA
controlGene_13	0.0253255	0.717766	0.282234	0.973884	0.994575	NA	NA	-0.0220721	0.621327	0.378673	0.999726	0.924279	NA	NA
SCN7A	0.0257485	0.695314	0.304686	0.973884	0.994575	NA	NA	-0.0104066	0.556555	0.443445	0.999726	0.924279	NA	NA
CXCR1	0.0258066	0.736564	0.263436	0.973884	0.994575	NA	NA	-0.00834882	0.550757	0.449243	0.999726	0.924279	NA	NA
HPD	0.0258421	0.71657	0.28343	0.973884	0.994575	NA	NA	0.00974934	0.441949	0.558051	0.999726	0.926071	NA	NA
KCNH8	0.0261398	0.71465	0.28535	0.973884	0.994575	NA	NA	0.099868	0.0736044	0.926396	0.96844	0.99854	NA	NA
PDE1A	0.0262154	0.769301	0.230699	0.973884	0.994575	NA	NA	0.0195664	0.37715	0.62285	0.999726	0.945382	NA	NA
HTR2C	0.0266476	0.724649	0.275351	0.973884	0.994575	NA	NA	-0.018934	0.603928	0.396072	0.999726	0.924279	NA	NA
CHRNB4	0.0272138	0.734482	0.265518	0.973884	0.994575	NA	NA	-0.0834628	0.875648	0.124352	0.999726	0.79003	NA	NA
controlGene_2	0.0279154	0.671772	0.328228	0.970791	0.994575	NA	NA	-0.122144	0.915683	0.0843168	0.999726	0.755341	NA	NA
KCNA10	0.0280465	0.745478	0.254522	0.973884	0.994575	NA	NA	-0.0147189	0.587609	0.412391	0.999726	0.924279	NA	NA
SCN9A	0.0285886	0.784285	0.215715	0.973884	0.994575	NA	NA	0.00830963	0.44463	0.55537	0.999726	0.926071	NA	NA
SLC22A6	0.0287531	0.721241	0.278759	0.973884	0.994575	NA	NA	0.11927	0.0561389	0.943861	0.917361	0.99854	NA	NA
RORC	0.0287602	0.71605	0.28395	0.973884	0.994575	NA	NA	-0.00495679	0.523669	0.476331	0.999726	0.926071	NA	NA
controlGene_38	0.0290922	0.719716	0.280284	0.973884	0.994575	NA	NA	0.0217242	0.393265	0.606735	0.999726	0.944248	NA	NA
PDE5A	0.0291729	0.728821	0.271179	0.973884	0.994575	NA	NA	-0.0279727	0.649894	0.350106	0.999726	0.924279	NA	NA
PDE7A	0.029237	0.697401	0.302599	0.973884	0.994575	0.999967	0.89483	-0.0461871	0.700709	0.299291	0.999726	0.897983	0.999726	0.868342
CHRNA7	0.0294449	0.713788	0.286212	0.973884	0.994575	NA	NA	-0.042008	0.705847	0.294153	0.999726	0.897983	NA	NA
REN	0.0295624	0.782778	0.217222	0.973884	0.994575	NA	NA	0.0472834	0.23986	0.76014	0.999726	0.970015	NA	NA
BHMT2	0.0296738	0.705175	0.294825	0.973884	0.994575	0.999967	0.890171	-0.0325071	0.649894	0.350106	0.999726	0.924279	0.999726	0.910454
IMPA1	0.0299394	0.815641	0.184359	0.973884	0.994575	NA	NA	-0.0599314	0.869508	0.130492	0.999726	0.79003	NA	NA
PTGER4	0.0305083	0.744743	0.255257	0.973884	0.994575	NA	NA	-0.0452245	0.739079	0.260921	0.999726	0.897983	NA	NA
FGFR1	0.0305797	0.703276	0.296724	0.973884	0.994575	0.999967	0.890171	0.1488	0.076085	0.923915	0.96844	0.99854	0.863666	0.99915
ND6	0.0306103	0.754556	0.245444	0.973884	0.994575	NA	NA	-0.0668704	0.843267	0.156733	0.999726	0.822561	NA	NA
DRD1	0.0307407	0.785676	0.214324	0.973884	0.994575	NA	NA	-0.0699601	0.852305	0.147695	0.999726	0.804491	NA	NA
SCNN1G	0.0312572	0.761	0.239	0.973884	0.994575	NA	NA	-0.123988	0.968121	0.0318785	0.999726	0.711194	NA	NA
GRIK5	0.031353	0.779912	0.220088	0.973884	0.994575	NA	NA	-0.0752253	0.890912	0.109088	0.999726	0.758206	NA	NA
GNRHR	0.0315833	0.771029	0.228971	0.973884	0.994575	NA	NA	0.0377547	0.293903	0.706097	0.999726	0.956488	NA	NA
PPAT	0.0315852	0.657908	0.342092	0.965452	0.994575	0.999967	0.965355	0.0934055	0.203857	0.796143	0.999726	0.970015	0.944879	0.977435
controlGene_19	0.0317045	0.744475	0.255525	0.973884	0.994575	NA	NA	-0.0118339	0.560004	0.439996	0.999726	0.924279	NA	NA
GCGR	0.0317733	0.742277	0.257723	0.973884	0.994575	NA	NA	-0.100937	0.90459	0.0954097	0.999726	0.755341	NA	NA
HTR1F	0.0320712	0.786311	0.213689	0.973884	0.994575	NA	NA	-0.0441705	0.759869	0.240131	0.999726	0.897983	NA	NA
NR1H4	0.0321393	0.706939	0.293061	0.973884	0.994575	NA	NA	-0.103606	0.905755	0.0942453	0.999726	0.755341	NA	NA
HTR4	0.0321994	0.7754	0.2246	0.973884	0.994575	NA	NA	0.0976453	0.0895714	0.910429	0.990797	0.998095	NA	NA
S1PR2	0.0323271	0.776207	0.223793	0.973884	0.994575	NA	NA	-0.0114355	0.567841	0.432159	0.999726	0.924279	NA	NA
CHRM5	0.0327503	0.782663	0.217337	0.973884	0.994575	NA	NA	-0.0310181	0.684243	0.315757	0.999726	0.897983	NA	NA
EDNRA	0.0329006	0.7958	0.2042	0.973884	0.994575	NA	NA	0.037027	0.267618	0.732382	0.999726	0.962674	NA	NA
PDE4D	0.0331615	0.816457	0.183543	0.973884	0.994575	NA	NA	0.0294368	0.308457	0.691543	0.999726	0.947704	NA	NA
controlGene_31	0.0336824	0.764017	0.235983	0.973884	0.994575	NA	NA	-0.113964	0.941577	0.0584235	0.999726	0.755341	NA	NA
AVPR2	0.0340315	0.796877	0.203123	0.973884	0.994575	NA	NA	-0.0841827	0.879907	0.120093	0.999726	0.79003	NA	NA
KCNS1	0.034338	0.714701	0.285299	0.973884	0.994575	NA	NA	0.0702195	0.230324	0.769676	0.999726	0.970015	NA	NA
KCNA5	0.0344103	0.745236	0.254764	0.973884	0.994575	0.999967	0.867258	0.0497891	0.284956	0.715044	0.999726	0.958598	0.944879	0.977435
SCN3A	0.0345077	0.732537	0.267463	0.973884	0.994575	NA	NA	0.00726087	0.466169	0.533831	0.999726	0.926071	NA	NA
KCNJ8	0.0345507	0.816762	0.183238	0.973884	0.994575	NA	NA	0.0248303	0.344973	0.655027	0.999726	0.945382	NA	NA
GABRA3	0.0350658	0.800302	0.199698	0.973884	0.994575	NA	NA	-0.0166951	0.594461	0.405539	0.999726	0.924279	NA	NA
PDE1C	0.0350726	0.735007	0.264993	0.973884	0.994575	0.999967	0.867258	-0.0459085	0.714402	0.285598	0.999726	0.897983	0.999726	0.868342
GLRA1	0.0353596	0.718057	0.281943	0.973884	0.994575	0.999967	0.884275	0.0533534	0.284737	0.715263	0.999726	0.958598	0.944879	0.977435
PIK3R2	0.0356857	0.748309	0.251691	0.973884	0.994575	NA	NA	0.0209937	0.397002	0.602998	0.999726	0.942512	NA	NA
NR1H2	0.0358522	0.718356	0.281644	0.973884	0.994575	0.999967	0.884275	0.0664809	0.243757	0.756243	0.999726	0.970015	0.944879	0.977435
GRIN1	0.0365547	0.799633	0.200367	0.973884	0.994575	NA	NA	-0.0390963	0.699721	0.300279	0.999726	0.897983	NA	NA
NDUFS1	0.0365826	0.737566	0.262434	0.973884	0.994575	0.999967	0.867258	-0.0604308	0.772485	0.227515	0.999726	0.880746	0.999726	0.811995
CDK6	0.0369806	0.709522	0.290478	0.973884	0.994575	0.999967	0.890171	-0.0555791	0.689834	0.310166	0.999726	0.897983	0.999726	0.868342
GABRB1	0.0373406	0.813279	0.186721	0.973884	0.994575	NA	NA	0.0457354	0.240682	0.759318	0.999726	0.970015	NA	NA
HCRTR1	0.0377119	0.757669	0.242331	0.973884	0.994575	0.999967	0.867258	-0.16633	0.978918	0.0210823	0.999726	0.682202	0.999726	0.363669
controlGene_8	0.0379009	0.756327	0.243673	0.973884	0.994575	NA	NA	-0.0704502	0.789707	0.210293	0.999726	0.880746	NA	NA
NDUFC2	0.038003	0.738527	0.261473	0.973884	0.994575	NA	NA	-0.0291562	0.625197	0.374803	0.999726	0.924279	NA	NA
NDUFV1	0.038097	0.751717	0.248283	0.973884	0.994575	NA	NA	-0.0633169	0.775481	0.224519	0.999726	0.880746	NA	NA
MMP1	0.0384149	0.798968	0.201032	0.973884	0.994575	NA	NA	-0.0779069	0.864387	0.135613	0.999726	0.799229	NA	NA
BRAF	0.0385729	0.778538	0.221462	0.973884	0.994575	NA	NA	-0.0253789	0.634584	0.365416	0.999726	0.924279	NA	NA
PAH	0.0386752	0.803567	0.196433	0.973884	0.994575	NA	NA	-0.0184646	0.600489	0.399511	0.999726	0.924279	NA	NA
NDUFB7	0.0390794	0.743612	0.256388	0.973884	0.994575	0.999967	0.867258	0.0752301	0.215246	0.784754	0.999726	0.970015	0.944879	0.977435
NDUFB8	0.0391061	0.738285	0.261715	0.973884	0.994575	0.999967	0.867258	-0.0222876	0.604072	0.395928	0.999726	0.924279	0.999726	0.910454
MST1R	0.0391346	0.805393	0.194607	0.973884	0.994575	NA	NA	-0.0451461	0.720445	0.279555	0.999726	0.897983	NA	NA
C9orf47	0.0394015	0.820211	0.179789	0.975273	0.994575	NA	NA	-0.130729	0.978177	0.0218229	0.999726	0.682202	NA	NA
GRIN2D	0.040215	0.769629	0.230371	0.973884	0.994575	NA	NA	-0.0438919	0.700431	0.299569	0.999726	0.897983	NA	NA
ADORA3	0.0404397	0.779458	0.220542	0.973884	0.994575	NA	NA	0.0684283	0.215776	0.784224	0.999726	0.970015	NA	NA
HTR3A	0.0406827	0.799681	0.200319	0.973884	0.994575	NA	NA	-0.0104935	0.55411	0.44589	0.999726	0.924279	NA	NA
AKT1	0.0409181	0.761261	0.238739	0.973884	0.994575	0.999967	0.867258	0.00891394	0.461986	0.538014	0.999726	0.926071	0.999726	0.956762
EPHB3	0.0409414	0.826066	0.173934	0.975273	0.994575	NA	NA	-0.0624161	0.826958	0.173042	0.999726	0.831906	NA	NA
EPHA6	0.0410944	0.825556	0.174444	0.975273	0.994575	NA	NA	-0.0389393	0.719378	0.280622	0.999726	0.897983	NA	NA
DOT1L	0.0412272	0.773768	0.226232	0.973884	0.994575	NA	NA	-0.0622092	0.736217	0.263783	0.999726	0.897983	NA	NA
KCND3	0.041363	0.802807	0.197193	0.973884	0.994575	NA	NA	-0.176041	0.981163	0.0188372	0.999726	0.677198	NA	NA
GABRA1	0.0415155	0.801375	0.198625	0.973884	0.994575	NA	NA	-0.0908567	0.900793	0.0992075	0.999726	0.755341	NA	NA
MTNR1A	0.0428335	0.824317	0.175683	0.975273	0.994575	NA	NA	-0.0908904	0.904363	0.0956367	0.999726	0.755341	NA	NA
SCN5A	0.0428818	0.860214	0.139786	0.977415	0.994575	NA	NA	-0.0410938	0.750786	0.249214	0.999726	0.897983	NA	NA
CACNA1C	0.043038	0.743139	0.256861	0.973884	0.994575	0.999967	0.867258	-0.0464188	0.682285	0.317715	0.999726	0.897983	0.999726	0.876894
KCNV1	0.0432947	0.764556	0.235444	0.973884	0.994575	0.999967	0.867258	-0.0265662	0.613527	0.386473	0.999726	0.924279	0.999726	0.910454
NTRK3	0.0433361	0.862357	0.137643	0.977415	0.994575	NA	NA	-0.143388	0.985168	0.0148316	0.999726	0.624633	NA	NA
GRIK4	0.044106	0.84324	0.15676	0.976314	0.994575	NA	NA	-0.0122398	0.567199	0.432801	0.999726	0.924279	NA	NA
DHODH	0.0442103	0.731862	0.268138	0.973884	0.994575	0.999967	0.867258	0.0921132	0.189601	0.810399	0.999726	0.970015	0.944879	0.977435
CHRNA1	0.0445742	0.815167	0.184833	0.973884	0.994575	NA	NA	-0.0384619	0.691233	0.308767	0.999726	0.897983	NA	NA
PDE6C	0.0448272	0.804841	0.195159	0.973884	0.994575	NA	NA	-0.102836	0.900234	0.0997662	0.999726	0.755341	NA	NA
DRD5	0.0450887	0.842827	0.157173	0.976314	0.994575	NA	NA	-0.0411621	0.71776	0.28224	0.999726	0.897983	NA	NA
controlGene_22	0.0451904	0.767774	0.232226	0.973884	0.994575	NA	NA	-0.158844	0.954773	0.0452273	0.999726	0.736086	NA	NA
KCNS2	0.0454995	0.838665	0.161335	0.976314	0.994575	NA	NA	-0.0212877	0.614111	0.385889	0.999726	0.924279	NA	NA
MAP3K9	0.045939	0.83435	0.16565	0.976314	0.994575	NA	NA	-0.0517843	0.758103	0.241897	0.999726	0.897983	NA	NA
PNLIP	0.0459592	0.82369	0.17631	0.975273	0.994575	NA	NA	-0.0842385	0.857899	0.142101	0.999726	0.804491	NA	NA
MTOR	0.0459772	0.798232	0.201768	0.973884	0.994575	0.999967	0.867258	0.0281341	0.37001	0.62999	0.999726	0.945382	0.944879	0.977435
PIM2	0.0460871	0.778326	0.221674	0.973884	0.994575	0.999967	0.867258	0.0286875	0.3743	0.6257	0.999726	0.945382	0.944879	0.977435
ATP1A1	0.0464077	0.829805	0.170195	0.976314	0.994575	0.999967	0.838816	-0.0813686	0.788332	0.211668	0.999726	0.880746	0.999726	0.811876
CDK20	0.0464677	0.834523	0.165477	0.976314	0.994575	0.999967	0.836227	-0.0885885	0.87363	0.12637	0.999726	0.79003	0.999726	0.608341
KCNB1	0.0467986	0.758657	0.241343	0.973884	0.994575	NA	NA	-0.0863777	0.826779	0.173221	0.999726	0.831906	NA	NA
CHRM3	0.0468986	0.863343	0.136657	0.977415	0.994575	NA	NA	-0.0833597	0.898299	0.101701	0.999726	0.755341	NA	NA
SLC22A8	0.0471116	0.77475	0.22525	0.973884	0.994575	0.999967	0.867258	0.0468359	0.347323	0.652677	0.999726	0.945382	0.944879	0.977435
NDUFB2	0.0487333	0.808696	0.191304	0.973884	0.994575	NA	NA	-0.0983231	0.893402	0.106598	0.999726	0.757037	NA	NA
ND1	0.048986	0.867793	0.132207	0.977415	0.994575	NA	NA	-0.0769973	0.875713	0.124287	0.999726	0.79003	NA	NA
KCNA4	0.0492497	0.895711	0.104289	0.994298	0.986626	NA	NA	-0.0690641	0.888194	0.111806	0.999726	0.765603	NA	NA
MEN1	0.0493074	0.816444	0.183556	0.973884	0.994575	0.999967	0.850088	-0.0252119	0.614573	0.385427	0.999726	0.924279	0.999726	0.910454
XDH	0.0493894	0.841189	0.158811	0.976314	0.994575	NA	NA	-0.0763625	0.828	0.172	0.999726	0.831906	NA	NA
CA5A	0.0497786	0.80853	0.19147	0.973884	0.994575	0.999967	0.850088	-0.173248	0.97277	0.0272296	0.999726	0.703115	0.999726	0.383115
controlGene_52	0.0503659	0.845571	0.154429	0.976314	0.994575	NA	NA	-0.0593241	0.786227	0.213773	0.999726	0.880746	NA	NA
KCNG3	0.0505037	0.862026	0.137974	0.977415	0.994575	NA	NA	-0.0255431	0.649529	0.350471	0.999726	0.924279	NA	NA
UGCG	0.0505636	0.909046	0.0909541	0.994298	0.961706	NA	NA	-0.0519367	0.771083	0.228917	0.999726	0.880746	NA	NA
controlGene_36	0.0509071	0.84398	0.15602	0.976314	0.994575	NA	NA	0.0334569	0.352335	0.647665	0.999726	0.945382	NA	NA
S1PR5	0.0522005	0.81082	0.18918	0.973884	0.994575	NA	NA	-0.0166759	0.566778	0.433222	0.999726	0.924279	NA	NA
KCNK9	0.0522479	0.918038	0.0819623	0.994298	0.943274	NA	NA	-0.097759	0.948925	0.051075	0.999726	0.736086	NA	NA
CHRNE	0.0523161	0.854686	0.145314	0.977415	0.994575	NA	NA	-0.0827545	0.856273	0.143727	0.999726	0.804491	NA	NA
PLAT	0.0532848	0.846005	0.153995	0.976314	0.994575	NA	NA	0.0448507	0.293609	0.706391	0.999726	0.956488	NA	NA
CSF1R	0.0533356	0.847316	0.152684	0.976314	0.994575	NA	NA	0.019218	0.406051	0.593949	0.999726	0.932423	NA	NA
NDUFA3	0.0534169	0.859794	0.140206	0.977415	0.994575	NA	NA	0.0168008	0.413687	0.586313	0.999726	0.932423	NA	NA
IGF1R	0.0538353	0.753368	0.246632	0.973884	0.994575	0.999967	0.867258	-0.106927	0.839946	0.160054	0.999726	0.828281	0.999726	0.690546
NDUFA10	0.0546369	0.786311	0.213689	0.973884	0.994575	0.999967	0.867258	-0.124829	0.890329	0.109671	0.999726	0.758206	0.999726	0.553705
AVPR1B	0.0556487	0.85581	0.14419	0.977415	0.994575	0.999967	0.829094	-0.171526	0.961062	0.0389378	0.999726	0.711194	0.999726	0.383115
BCR	0.055965	0.811152	0.188848	0.973884	0.994575	0.999967	0.850088	0.032896	0.361388	0.638612	0.999726	0.945382	0.944879	0.977435
TUBB	0.056708	0.733027	0.266973	0.973884	0.994575	0.999967	0.867258	-0.00110633	0.503278	0.496722	0.999726	0.926071	0.999726	0.956762
NDUFA13	0.0574154	0.783946	0.216054	0.973884	0.994575	0.999967	0.867258	0.0801017	0.223833	0.776167	0.999726	0.970015	0.944879	0.977435
PIK3R3	0.0577668	0.873367	0.126633	0.981173	0.994575	0.999967	0.805625	-0.18147	0.9873	0.0126996	0.999726	0.587703	0.999726	0.270719
GABRG2	0.0578414	0.922823	0.0771771	0.994298	0.943274	NA	NA	-0.0507323	0.790803	0.209197	0.999726	0.880746	NA	NA
OPRK1	0.0584385	0.851423	0.148577	0.977415	0.994575	NA	NA	-0.00923418	0.541668	0.458332	0.999726	0.926071	NA	NA
BHMT	0.0586564	0.917592	0.0824076	0.994298	0.943274	NA	NA	0.0778358	0.108885	0.891115	0.999726	0.991814	NA	NA
IMPDH2	0.0594783	0.889989	0.110011	0.994298	0.994575	NA	NA	0.0365205	0.324887	0.675113	0.999726	0.945382	NA	NA
PDE6A	0.0595536	0.902148	0.0978519	0.994298	0.986626	NA	NA	-0.0170946	0.601366	0.398634	0.999726	0.924279	NA	NA
CA7	0.060097	0.861893	0.138107	0.977415	0.994575	NA	NA	-0.0656596	0.765374	0.234626	0.999726	0.897318	NA	NA
ROCK2	0.0603686	0.868428	0.131572	0.977415	0.994575	0.999967	0.805625	-0.149512	0.968746	0.0312542	0.999726	0.711194	0.999726	0.383115
RPS6KB2	0.060866	0.923892	0.0761081	0.994298	0.943274	NA	NA	0.00377241	0.476063	0.523937	0.999726	0.926071	NA	NA
controlGene_32	0.0610777	0.94124	0.0587597	0.994298	0.943274	NA	NA	-0.0571658	0.814136	0.185864	0.999726	0.831906	NA	NA
PIK3R5	0.0611834	0.822	0.178	0.975273	0.994575	0.999967	0.850088	-0.0485134	0.691036	0.308964	0.999726	0.897983	0.999726	0.868342
CYP3A5	0.0615172	0.838884	0.161116	0.976314	0.994575	NA	NA	-0.0260539	0.613112	0.386888	0.999726	0.924279	NA	NA
controlGene_33	0.0622668	0.910093	0.0899071	0.994298	0.961706	NA	NA	-0.100654	0.926751	0.0732494	0.999726	0.755341	NA	NA
CRBN	0.0623368	0.897785	0.102215	0.994298	0.986626	NA	NA	0.010216	0.442994	0.557006	0.999726	0.926071	NA	NA
AKT2	0.0631488	0.896465	0.103535	0.994298	0.986626	NA	NA	-0.13499	0.966858	0.0331418	0.999726	0.711194	NA	NA
MAP3K5	0.0634075	0.904858	0.0951416	0.994298	0.986626	NA	NA	-0.0334817	0.68827	0.31173	0.999726	0.897983	NA	NA
PLK1	0.0638872	0.867675	0.132325	0.977415	0.994575	0.999967	0.805625	-0.163663	0.937029	0.0629708	0.999726	0.755341	0.999726	0.461905
KCNH5	0.0646704	0.937138	0.0628624	0.994298	0.943274	NA	NA	-0.122248	0.963192	0.0368078	0.999726	0.711194	NA	NA
CA12	0.0677346	0.922751	0.077249	0.994298	0.943274	NA	NA	-0.0868232	0.856219	0.143781	0.999726	0.804491	NA	NA
GART	0.0685786	0.849738	0.150262	0.977415	0.994575	0.999967	0.836227	-0.0745185	0.776609	0.223391	0.999726	0.880746	0.999726	0.811876
CDK19	0.0690019	0.924648	0.0753518	0.994298	0.943274	NA	NA	-0.058183	0.783263	0.216737	0.999726	0.880746	NA	NA
NDUFA2	0.0691088	0.844888	0.155112	0.976314	0.994575	0.999967	0.836227	-0.061102	0.738896	0.261104	0.999726	0.897983	0.999726	0.844508
EZH2	0.069245	0.920923	0.0790771	0.994298	0.943274	NA	NA	-0.0888384	0.882279	0.117721	0.999726	0.786753	NA	NA
SLC12A3	0.0693435	0.969406	0.0305943	0.994298	0.905826	NA	NA	-0.101406	0.949513	0.0504869	0.999726	0.736086	NA	NA
TACR1	0.0697753	0.915383	0.0846172	0.994298	0.943274	NA	NA	-0.148597	0.975095	0.0249054	0.999726	0.699692	NA	NA
NDUFS2	0.0702208	0.806985	0.193015	0.973884	0.994575	0.999967	0.850088	-0.131326	0.881823	0.118177	0.999726	0.786753	0.999726	0.582444
controlGene_12	0.0708092	0.947459	0.0525408	0.994298	0.942521	NA	NA	-0.0959366	0.929418	0.0705817	0.999726	0.755341	NA	NA
NDUFA4	0.0711913	0.897665	0.102335	0.994298	0.986626	NA	NA	-0.0390617	0.684264	0.315736	0.999726	0.897983	NA	NA
RYR3	0.0713295	0.911753	0.0882469	0.994298	0.961356	NA	NA	-0.135075	0.960434	0.0395657	0.999726	0.711194	NA	NA
MAP2K1	0.0735696	0.926546	0.073454	0.994298	0.943274	NA	NA	-0.0463984	0.717357	0.282643	0.999726	0.897983	NA	NA
PTK2	0.0743644	0.930354	0.0696456	0.994298	0.943274	NA	NA	-0.0411102	0.69224	0.30776	0.999726	0.897983	NA	NA
NDUFA11	0.0758743	0.879225	0.120775	0.986214	0.994575	0.999967	0.805625	-0.134592	0.90152	0.0984797	0.999726	0.755341	0.999726	0.536455
EPHA3	0.0761782	0.920251	0.0797488	0.994298	0.943274	0.999967	0.678921	0.0324195	0.358261	0.641739	0.999726	0.945382	0.944879	0.977435
CYP17A1	0.0766918	0.958908	0.0410918	0.994298	0.905826	NA	NA	-0.113465	0.951275	0.0487248	0.999726	0.736086	NA	NA
NDUFS8	0.0767451	0.868662	0.131338	0.977415	0.994575	0.999967	0.805625	0.0344004	0.352582	0.647418	0.999726	0.945382	0.944879	0.977435
NDUFAB1	0.0769442	0.861436	0.138564	0.977415	0.994575	0.999967	0.819508	-0.065572	0.726593	0.273407	0.999726	0.897983	0.999726	0.868342
KAT2A	0.0776247	0.937474	0.0625263	0.994298	0.943274	NA	NA	-0.067611	0.813597	0.186403	0.999726	0.831906	NA	NA
S1PR4	0.0776415	0.927235	0.0727648	0.994298	0.943274	NA	NA	-0.0685008	0.782006	0.217994	0.999726	0.880746	NA	NA
CHRNA4	0.0786032	0.931624	0.0683759	0.994298	0.943274	0.999967	0.673991	-0.207627	0.992539	0.00746119	0.999726	0.587703	0.999726	0.257411
EPHA10	0.0799406	0.958479	0.0415214	0.994298	0.905826	NA	NA	-0.0110224	0.558915	0.441085	0.999726	0.924279	NA	NA
NDUFC1	0.0802086	0.834371	0.165629	0.976314	0.994575	0.999967	0.836227	-0.281146	0.993877	0.00612288	0.999726	0.587703	0.999726	0.253487
NDUFV2	0.0805185	0.898116	0.101884	0.994298	0.986626	0.999967	0.753217	-0.0689984	0.777462	0.222538	0.999726	0.880746	0.999726	0.811876
TXNRD1	0.0805272	0.932083	0.0679166	0.994298	0.943274	NA	NA	-0.0431847	0.687432	0.312568	0.999726	0.897983	NA	NA
CACNA1I	0.0809582	0.936097	0.0639033	0.994298	0.943274	0.999967	0.670975	-0.152996	0.936324	0.0636761	0.999726	0.755341	0.999726	0.461905
CHRNA3	0.0811159	0.839637	0.160363	0.976314	0.994575	0.999967	0.836227	-0.212821	0.959282	0.0407175	0.999726	0.714046	0.999726	0.383115
RYR1	0.081283	0.95932	0.0406802	0.994298	0.905826	0.999967	0.597771	-0.060167	0.77644	0.22356	0.999726	0.880746	0.999726	0.811876
NDUFA8	0.0814823	0.939066	0.0609339	0.994298	0.943274	NA	NA	-0.104195	0.922157	0.0778427	0.999726	0.755341	NA	NA
TYR	0.0818338	0.965588	0.0344116	0.994298	0.905826	NA	NA	-0.0875825	0.903798	0.0962016	0.999726	0.755341	NA	NA
NDUFS5	0.0818702	0.923567	0.0764328	0.994298	0.943274	0.999967	0.678921	0.0222669	0.395267	0.604733	0.999726	0.943173	0.974052	0.977435
PTGIR	0.0836326	0.916361	0.0836394	0.994298	0.943274	0.999967	0.678921	-0.230204	0.988927	0.0110728	0.999726	0.587703	0.999726	0.270719
PRKCD	0.0837277	0.961611	0.0383893	0.994298	0.905826	0.999967	0.597771	-0.110369	0.897775	0.102225	0.999726	0.755341	0.999726	0.53822
AVPR1A	0.0858965	0.903017	0.0969831	0.994298	0.986626	0.999967	0.743537	-0.043672	0.653232	0.346768	0.999726	0.924279	0.999726	0.910454
KCNA1	0.0860746	0.960004	0.0399964	0.994298	0.905826	NA	NA	-0.166785	0.983494	0.0165063	0.999726	0.624633	NA	NA
HCN4	0.0865494	0.955377	0.0446227	0.994298	0.905826	0.999967	0.597771	-0.204909	0.986922	0.0130782	0.999726	0.587703	0.999726	0.270719
NDUFB10	0.0879048	0.885684	0.114316	0.991911	0.994575	0.999967	0.805625	-0.0155987	0.561931	0.438069	0.999726	0.924279	0.999726	0.923927
SCNN1A	0.088257	0.955144	0.0448563	0.994298	0.905826	NA	NA	-0.0797502	0.817659	0.182341	0.999726	0.831906	NA	NA
CDK7	0.0895787	0.950685	0.0493148	0.994298	0.933088	NA	NA	-0.099441	0.900747	0.0992525	0.999726	0.755341	NA	NA
HTR3B	0.0905957	0.962705	0.0372951	0.994298	0.905826	NA	NA	-0.0854441	0.875158	0.124842	0.999726	0.79003	NA	NA
NDUFA1	0.0910978	0.935171	0.0648285	0.994298	0.943274	0.999967	0.670975	-0.0987528	0.853085	0.146915	0.999726	0.804491	0.999726	0.675809
KCNA3	0.0919864	0.976509	0.0234906	0.997316	0.905826	0.999967	0.590867	-0.114727	0.945577	0.0544229	0.999726	0.755341	0.999726	0.442826
NDUFAF2	0.0920407	0.969391	0.0306086	0.994298	0.905826	NA	NA	-0.122506	0.952081	0.0479186	0.999726	0.736086	NA	NA
FGFR2	0.0942365	0.953386	0.0466141	0.994298	0.905826	NA	NA	-0.199287	0.987282	0.0127179	0.999726	0.587703	NA	NA
KCNA2	0.0979916	0.97431	0.0256899	0.997234	0.905826	0.999967	0.590867	-0.132682	0.944379	0.0556207	0.999726	0.755341	0.999726	0.442826
KCNC4	0.0998577	0.958246	0.0417543	0.994298	0.905826	0.999967	0.597771	-0.0902533	0.857357	0.142643	0.999726	0.804491	0.999726	0.671069
PTGS2	0.101333	0.997435	0.00256539	0.999967	0.461128	NA	NA	-0.0788528	0.913531	0.0864689	0.999726	0.755341	NA	NA
P2RY12	0.101595	0.975042	0.024958	0.997234	0.905826	NA	NA	-0.219776	0.998354	0.00164615	0.999726	0.587703	NA	NA
PRKACG	0.101744	0.986414	0.0135861	0.999967	0.755435	NA	NA	-0.075082	0.821622	0.178378	0.999726	0.831906	NA	NA
KCNV2	0.102209	0.968436	0.031564	0.994298	0.905826	NA	NA	-0.0188525	0.587302	0.412698	0.999726	0.924279	NA	NA
EPHB2	0.103342	0.962175	0.0378251	0.994298	0.905826	NA	NA	-0.0773171	0.816423	0.183577	0.999726	0.831906	NA	NA
TUBB2B	0.109386	0.992412	0.00758788	0.999967	0.545569	NA	NA	-0.176697	0.990942	0.00905772	0.999726	0.587703	NA	NA
AMY2A	0.111845	0.953795	0.0462045	0.994298	0.905826	0.999967	0.597771	-0.0595913	0.689578	0.310422	0.999726	0.897983	0.999726	0.868342
SV2A	0.114579	0.985801	0.0141991	0.999967	0.755435	0.999967	0.419887	-0.194768	0.989164	0.0108359	0.999726	0.587703	0.999726	0.270719
NDUFAF4	0.117533	0.985291	0.0147094	0.999967	0.755435	NA	NA	-0.0638274	0.787303	0.212697	0.999726	0.880746	NA	NA
NDUFB4	0.117978	0.914725	0.0852751	0.994298	0.943274	0.999967	0.678921	-0.0734999	0.756341	0.243659	0.999726	0.897983	0.999726	0.837725
ATR	0.118681	0.981147	0.018853	0.999967	0.903689	NA	NA	-0.0212866	0.603702	0.396298	0.999726	0.924279	NA	NA
NDUFA9	0.126719	0.992936	0.00706423	0.999967	0.545569	NA	NA	-0.16898	0.992476	0.00752441	0.999726	0.587703	NA	NA
NDUFAF1	0.136236	0.993168	0.00683235	0.999967	0.545569	0.999967	0.282859	-0.264089	0.999726	0.00027374	0.999726	0.196819	0.999726	0.0566642
NDUFS7	0.136662	0.992606	0.0073938	0.999967	0.545569	NA	NA	-0.0795921	0.859161	0.140839	0.999726	0.804491	NA	NA
CHEK1	0.139347	0.994027	0.00597257	0.999967	0.545569	0.999967	0.282859	-0.233582	0.994393	0.00560735	0.999726	0.587703	0.999726	0.253487
CACNA1B	0.139709	0.966706	0.033294	0.994298	0.905826	0.999967	0.597771	-0.203324	0.976866	0.0231338	0.999726	0.69305	0.999726	0.368361
WEE1	0.141267	0.926703	0.0732971	0.994298	0.943274	0.999967	0.678921	-0.185884	0.913875	0.0861247	0.999726	0.755341	0.999726	0.512625
TOP2A	0.142615	0.946955	0.0530447	0.994298	0.942521	0.999967	0.618079	0.00284103	0.49168	0.50832	0.999726	0.926071	0.999726	0.956762
NDUFAF3	0.143557	0.958044	0.0419561	0.994298	0.905826	NA	NA	-0.0637091	0.716446	0.283554	0.999726	0.897983	NA	NA
NDUFB9	0.149042	0.95472	0.04528	0.994298	0.905826	0.999967	0.597771	-0.178905	0.933057	0.0669427	0.999726	0.755341	0.999726	0.461905
HMGCR	0.163179	0.946254	0.053746	0.994298	0.942521	0.999967	0.618079	-0.212843	0.961716	0.0382844	0.999726	0.711194	0.999726	0.383115
CDK9	0.171756	0.989734	0.0102662	0.999967	0.671038	0.999967	0.354185	-0.193306	0.963592	0.0364081	0.999726	0.711194	0.999726	0.383115
CDK4	0.184088	0.999876	0.000123735	0.999967	0.0444826	NA	NA	-0.156477	0.97986	0.0201402	0.999726	0.682202	NA	NA
NDUFB6	0.202337	0.999967	3.27026e-05	0.999967	0.0235131	0.999967	0.00676943	-0.229407	0.997284	0.00271634	0.999726	0.587703	0.999726	0.253487
HDAC3	0.216196	0.996704	0.0032961	0.999967	0.47398	0.999967	0.227431	-0.154608	0.914685	0.0853145	0.999726	0.755341	0.999726	0.512625
NDUFB11	0.218136	0.999673	0.000327322	0.999967	0.0784482	0.999967	0.0338778	-0.180672	0.961111	0.0388889	0.999726	0.711194	0.999726	0.383115

## Sheet: F4c_JQAD1_dim
Gene	NB_effectSize	NB_Senstizing_P	NB_Resistance_P	NB_Sensitizing_FDR	NB_Resistance_FDR	NB_Sensitizing_FDR_varGenes	NB_Resistance_FDR_varGenes	differential_effectSize	differential_Senstizing_P	differential_Resistance_P	differential_Sensitizing_FDR	differential_Resistance_FDR	differential_Sensitizing_FDR_varGenes	differential_Resistance_FDR_varGenes
NDUFA6	-0.308741	2.03e-05	0.99998	0.00730044	0.999988	0.00201041	0.999988	0.218615	0.0510069	0.948993	0.919181	0.996199	0.899708	0.998525
PTK2	-0.251105	1.23e-05	0.999988	0.00730044	0.999988	0.00201041	0.999988	0.243879	0.00641629	0.993584	0.684201	0.998525	0.433921	0.998525
PIK3CA	-0.236693	0.001265	0.998735	0.181907	0.999988	0.0834899	0.999988	0.174381	0.0587999	0.9412	0.919181	0.995004	0.899708	0.996565
TYMS	-0.206278	0.000737154	0.999263	0.132503	0.999988	NA	NA	0.120188	0.105174	0.894826	0.919181	0.990842	NA	NA
RPS6KB1	-0.196729	0.0030895	0.996911	0.222135	0.999988	0.122344	0.999988	-0.23829	0.981782	0.0182184	0.99979	0.588445	0.99979	0.287993
EP300	-0.186541	0.00271052	0.997289	0.21654	0.999988	0.122344	0.999988	0.0863738	0.186851	0.813149	0.989895	0.987908	0.97946	0.985957
NDUFB1	-0.168264	0.00014515	0.999855	0.0347875	0.999988	NA	NA	0.0768608	0.14684	0.85316	0.942325	0.990842	NA	NA
CDK4	-0.161818	0.00206367	0.997936	0.185472	0.999988	NA	NA	0.185632	0.0157547	0.984245	0.684201	0.998525	NA	NA
HDAC2	-0.161488	0.00205112	0.997949	0.185472	0.999988	NA	NA	0.0660649	0.211683	0.788317	0.989895	0.987456	NA	NA
ADORA3	-0.155973	0.0211774	0.978823	0.725075	0.999988	0.381194	0.999988	0.0356729	0.377815	0.622185	0.989895	0.948371	0.99979	0.90084
MEN1	-0.143178	0.0405046	0.959495	0.939446	0.999988	0.501245	0.999988	0.0766143	0.266583	0.733417	0.989895	0.971136	0.99979	0.961699
NDUFS6	-0.13556	0.00550827	0.994492	0.36004	0.999988	0.170988	0.999988	0.176253	0.0208264	0.979174	0.684201	0.998525	0.556796	0.998525
YES1	-0.133651	0.00604501	0.993955	0.362197	0.999988	0.170988	0.999988	0.204695	0.00671159	0.993288	0.684201	0.998525	0.433921	0.998525
NDUFA10	-0.132473	0.0631747	0.936825	0.941631	0.9894	0.624341	0.999988	0.0581715	0.30939	0.69061	0.989895	0.954241	0.99979	0.923924
IKBKB	-0.130567	0.00190689	0.998093	0.185472	0.999988	NA	NA	0.0121005	0.439307	0.560693	0.989895	0.948371	NA	NA
IGF1R	-0.12715	0.0735161	0.926484	0.941631	0.9894	0.632878	0.999988	0.0635989	0.282998	0.717002	0.989895	0.965401	0.99979	0.952794
TOP2A	-0.126513	0.0825224	0.917478	0.941631	0.987525	0.658902	0.999988	0.13863	0.16653	0.83347	0.989895	0.990842	0.97946	0.988186
COMT	-0.123235	0.0202724	0.979728	0.725075	0.999988	0.381194	0.999988	0.144971	0.0613345	0.938665	0.919181	0.995004	0.899708	0.996565
HDAC1	-0.121986	0.0178289	0.982171	0.712165	0.999988	0.381194	0.999988	-0.0120557	0.550746	0.449254	0.989895	0.948371	0.99979	0.872082
MET	-0.118982	0.0337638	0.966236	0.869485	0.999988	0.478882	0.999988	0.293534	0.00147485	0.998525	0.684201	0.998525	0.29202	0.998525
controlGene_2	-0.117042	0.015086	0.984914	0.712165	0.999988	NA	NA	0.149967	0.0165322	0.983468	0.684201	0.998525	NA	NA
NDUFB9	-0.116713	0.0890505	0.910949	0.941631	0.987525	0.658902	0.999988	0.0168364	0.444656	0.555344	0.989895	0.948371	0.99979	0.879665
TXNRD1	-0.116312	0.0370341	0.962966	0.918191	0.999988	0.48885	0.999988	0.090708	0.17339	0.82661	0.989895	0.990842	0.97946	0.985957
KCNQ5	-0.115297	0.02024	0.97976	0.725075	0.999988	0.381194	0.999988	0.119198	0.0733241	0.926676	0.919181	0.995004	0.899708	0.996565
ANO1	-0.113815	0.0151368	0.984863	0.712165	0.999988	NA	NA	0.085518	0.132861	0.867139	0.919181	0.990842	NA	NA
RAF1	-0.106672	0.0223369	0.977663	0.729972	0.999988	NA	NA	0.0588293	0.204109	0.795891	0.989895	0.987908	NA	NA
KCNV2	-0.103634	0.0323037	0.967696	0.869485	0.999988	0.478882	0.999988	0.127091	0.0943238	0.905676	0.919181	0.991751	0.899708	0.996565
SRD5A3	-0.0992169	0.0171634	0.982837	0.712165	0.999988	NA	NA	0.12585	0.050909	0.949091	0.919181	0.996199	NA	NA
PDE6D	-0.0954529	0.0487537	0.951246	0.941631	0.994108	0.567837	0.999988	0.107307	0.0801747	0.919825	0.919181	0.995004	0.899708	0.996565
controlGene_44	-0.0950175	0.0827051	0.917295	0.941631	0.987525	NA	NA	0.119974	0.118957	0.881043	0.919181	0.990842	NA	NA
PIK3CG	-0.0948629	0.0338604	0.96614	0.869485	0.999988	0.478882	0.999988	0.157834	0.0218868	0.978113	0.684201	0.998525	0.556796	0.998525
F2R	-0.0925745	0.0170509	0.982949	0.712165	0.999988	NA	NA	0.110282	0.0692944	0.930706	0.919181	0.995004	NA	NA
GABRB1	-0.0907675	0.0134471	0.986553	0.712165	0.999988	NA	NA	0.0919881	0.0468095	0.95319	0.919181	0.998525	NA	NA
FYN	-0.0890929	0.0606883	0.939312	0.941631	0.9894	NA	NA	0.187216	0.0130723	0.986928	0.684201	0.998525	NA	NA
NTRK1	-0.088213	0.0611243	0.938876	0.941631	0.9894	NA	NA	0.134673	0.0606984	0.939302	0.919181	0.995004	NA	NA
PIM3	-0.0879789	0.0612516	0.938748	0.941631	0.9894	0.624341	0.999988	0.0304519	0.358511	0.641489	0.989895	0.948371	0.99979	0.90084
CACNA1I	-0.0869015	0.0683275	0.931672	0.941631	0.9894	0.624341	0.999988	0.0310092	0.368408	0.631592	0.989895	0.948371	0.99979	0.90084
ABAT	-0.0866118	0.0654031	0.934597	0.941631	0.9894	NA	NA	0.222547	0.00705306	0.992947	0.684201	0.998525	NA	NA
PIM2	-0.0858581	0.0848568	0.915143	0.941631	0.987525	NA	NA	0.108614	0.129801	0.870199	0.919181	0.990842	NA	NA
HDAC9	-0.0857636	0.0884515	0.911549	0.941631	0.987525	0.658902	0.999988	0.191336	0.0251894	0.974811	0.699889	0.998525	0.556796	0.998525
KAT2A	-0.0855836	0.0403351	0.959665	0.939446	0.999988	NA	NA	-0.0563224	0.777603	0.222397	0.989895	0.948371	NA	NA
F2	-0.0848414	0.0973707	0.902629	0.941631	0.987525	NA	NA	0.11581	0.12452	0.87548	0.919181	0.990842	NA	NA
CDK2	-0.084411	0.144509	0.855491	0.941631	0.987525	0.730792	0.999988	0.0360673	0.379211	0.620789	0.989895	0.948371	0.99979	0.90084
PRKACB	-0.0805839	0.06173	0.93827	0.941631	0.9894	NA	NA	0.0404206	0.313405	0.686595	0.989895	0.954241	NA	NA
CA12	-0.0802158	0.0268294	0.973171	0.803764	0.999988	NA	NA	0.0596774	0.183842	0.816158	0.989895	0.987908	NA	NA
CA7	-0.0801541	0.119633	0.880367	0.941631	0.987525	0.717799	0.999988	0.0355878	0.36027	0.63973	0.989895	0.948371	0.99979	0.90084
EPHB1	-0.0795199	0.0693712	0.930629	0.941631	0.9894	0.624341	0.999988	0.0710676	0.187977	0.812023	0.989895	0.987908	0.97946	0.985957
GAA	-0.0779483	0.0898503	0.91015	0.941631	0.987525	0.658902	0.999988	0.109365	0.129874	0.870126	0.919181	0.990842	0.907763	0.996401
ADAMTSL4-AS1	-0.077593	0.0851922	0.914808	0.941631	0.987525	NA	NA	0.0776001	0.170027	0.829973	0.989895	0.990842	NA	NA
NDUFA12	-0.0767954	0.125776	0.874224	0.941631	0.987525	NA	NA	-0.0406136	0.657214	0.342786	0.989895	0.948371	NA	NA
CYP3A4	-0.0752567	0.0306206	0.969379	0.869485	0.999988	NA	NA	0.0186328	0.382459	0.617541	0.989895	0.948371	NA	NA
CDK18	-0.0747444	0.0982586	0.901741	0.941631	0.987525	NA	NA	0.128329	0.0915317	0.908468	0.919181	0.991751	NA	NA
KCNH2	-0.0742344	0.108968	0.891032	0.941631	0.987525	0.717799	0.999988	0.0353451	0.334298	0.665702	0.989895	0.950525	0.99979	0.909689
SLC12A1	-0.0742082	0.0769935	0.923006	0.941631	0.989034	NA	NA	0.13754	0.0523222	0.947678	0.919181	0.996199	NA	NA
BRD3	-0.0733575	0.0545822	0.945418	0.941631	0.992344	NA	NA	0.0950791	0.0773448	0.922655	0.919181	0.995004	NA	NA
CDC7	-0.0727134	0.133424	0.866576	0.941631	0.987525	0.730792	0.999988	-0.10565	0.849106	0.150894	0.989895	0.948371	0.99979	0.661708
GRM3	-0.0723128	0.0576032	0.942397	0.941631	0.990619	NA	NA	0.052639	0.242882	0.757118	0.989895	0.974025	NA	NA
PRKCD	-0.0723021	0.103992	0.896008	0.941631	0.987525	0.717799	0.999988	-0.0720865	0.790837	0.209163	0.989895	0.948371	0.99979	0.750985
SRC	-0.0719346	0.161707	0.838293	0.941631	0.987525	NA	NA	0.0555895	0.322377	0.677623	0.989895	0.954241	NA	NA
TRPV3	-0.0710527	0.0517654	0.948235	0.941631	0.992403	0.569419	0.999988	0.0870247	0.132955	0.867045	0.919181	0.990842	0.907763	0.996401
MAPKAPK2	-0.0709873	0.118361	0.881639	0.941631	0.987525	0.717799	0.999988	0.0195294	0.407166	0.592834	0.989895	0.948371	0.99979	0.90084
CACNA1C	-0.0709367	0.135733	0.864267	0.941631	0.987525	0.730792	0.999988	0.0947592	0.176829	0.823171	0.989895	0.990842	0.97946	0.985957
BCR	-0.0702783	0.107197	0.892803	0.941631	0.987525	0.717799	0.999988	-0.0451881	0.665994	0.334006	0.989895	0.948371	0.99979	0.820806
MTNR1B	-0.0699081	0.101227	0.898773	0.941631	0.987525	NA	NA	0.0227504	0.387489	0.612511	0.989895	0.948371	NA	NA
controlGene_24	-0.0694255	0.100757	0.899243	0.941631	0.987525	NA	NA	0.0828769	0.188698	0.811302	0.989895	0.987908	NA	NA
REN	-0.0687401	0.0521205	0.947879	0.941631	0.992403	NA	NA	0.085676	0.0746477	0.925352	0.919181	0.995004	NA	NA
PDE3A	-0.068664	0.172619	0.827381	0.941631	0.987525	0.781763	0.999988	0.199963	0.0253089	0.974691	0.699889	0.998525	0.556796	0.998525
HCK	-0.0682699	0.0601388	0.939861	0.941631	0.9894	NA	NA	0.00635999	0.465091	0.534909	0.989895	0.948371	NA	NA
NDUFS3	-0.0677804	0.129017	0.870983	0.941631	0.987525	NA	NA	0.0815882	0.185555	0.814445	0.989895	0.987908	NA	NA
MYCN	-0.0677568	0.198874	0.801126	0.941631	0.987525	0.800309	0.999988	-0.0499006	0.67712	0.32288	0.989895	0.948371	0.99979	0.820806
KCNQ4	-0.0673126	0.115139	0.884861	0.941631	0.987525	NA	NA	0.193356	0.0137258	0.986274	0.684201	0.998525	NA	NA
ND2	-0.0670125	0.023351	0.976649	0.729972	0.999988	NA	NA	0.0496192	0.170127	0.829873	0.989895	0.990842	NA	NA
NDUFA4L2	-0.0666686	0.140807	0.859193	0.941631	0.987525	0.730792	0.999988	0.171497	0.0335881	0.966412	0.891424	0.998525	0.665044	0.998525
CHRND	-0.0650447	0.0903632	0.909637	0.941631	0.987525	NA	NA	0.0150891	0.427598	0.572402	0.989895	0.948371	NA	NA
CYP3A43	-0.0648763	0.0833618	0.916638	0.941631	0.987525	NA	NA	0.0243694	0.376845	0.623155	0.989895	0.948371	NA	NA
PARP1	-0.0647844	0.079798	0.920202	0.941631	0.988976	NA	NA	0.106372	0.0657481	0.934252	0.919181	0.995004	NA	NA
CDK12	-0.0647127	0.188218	0.811782	0.941631	0.987525	0.800309	0.999988	0.0364401	0.376104	0.623896	0.989895	0.948371	0.99979	0.90084
NDUFB10	-0.0646531	0.221648	0.778352	0.951517	0.987525	0.843968	0.999988	-0.296022	0.996408	0.00359238	0.99979	0.384513	0.99979	0.158273
MAPK1	-0.0646191	0.151326	0.848674	0.941631	0.987525	0.730792	0.999988	0.087954	0.179753	0.820247	0.989895	0.989526	0.97946	0.985957
GRIK3	-0.0644139	0.0924386	0.907561	0.941631	0.987525	NA	NA	0.0921535	0.0958528	0.904147	0.919181	0.991751	NA	NA
controlGene_54	-0.0625981	0.0856233	0.914377	0.941631	0.987525	NA	NA	0.058838	0.195923	0.804077	0.989895	0.987908	NA	NA
PIM1	-0.061359	0.116166	0.883834	0.941631	0.987525	0.717799	0.999988	-0.0591126	0.74174	0.25826	0.989895	0.948371	0.99979	0.81329
controlGene_7	-0.061158	0.0776564	0.922344	0.941631	0.989034	NA	NA	0.161358	0.0120916	0.987908	0.684201	0.998525	NA	NA
FAAH	-0.0608915	0.124409	0.875591	0.941631	0.987525	0.724498	0.999988	-0.136798	0.945428	0.0545717	0.99979	0.790263	0.99979	0.449422
CALCRL	-0.0607337	0.138081	0.861919	0.941631	0.987525	NA	NA	0.000997296	0.494825	0.505175	0.989895	0.948371	NA	NA
TUBB8	-0.0607184	0.149277	0.850723	0.941631	0.987525	0.730792	0.999988	0.0289409	0.369357	0.630643	0.989895	0.948371	0.99979	0.90084
ABL1	-0.0605942	0.141241	0.858759	0.941631	0.987525	NA	NA	-0.0865944	0.815393	0.184607	0.989895	0.948371	NA	NA
GGCX	-0.0602044	0.109865	0.890135	0.941631	0.987525	NA	NA	0.0221187	0.405009	0.594991	0.989895	0.948371	NA	NA
controlGene_10	-0.0595378	0.169455	0.830545	0.941631	0.987525	NA	NA	-0.0174508	0.566429	0.433571	0.989895	0.948371	NA	NA
MC4R	-0.059319	0.0624684	0.937532	0.941631	0.9894	NA	NA	0.152173	0.00321971	0.99678	0.684201	0.998525	NA	NA
PTGER3	-0.0582888	0.108804	0.891196	0.941631	0.987525	NA	NA	0.0275233	0.353416	0.646584	0.989895	0.948371	NA	NA
FGFR1	-0.057516	0.144023	0.855977	0.941631	0.987525	0.730792	0.999988	0.0106698	0.453429	0.546571	0.989895	0.948371	0.99979	0.879665
SCNN1A	-0.0571656	0.107357	0.892643	0.941631	0.987525	NA	NA	0.170166	0.0183707	0.981629	0.684201	0.998525	NA	NA
HRH2	-0.0565575	0.118776	0.881224	0.941631	0.987525	NA	NA	-0.0167534	0.586932	0.413068	0.989895	0.948371	NA	NA
CXCR4	-0.0559643	0.108385	0.891615	0.941631	0.987525	NA	NA	0.112813	0.0635172	0.936483	0.919181	0.995004	NA	NA
EDNRA	-0.055692	0.0969617	0.903038	0.941631	0.987525	NA	NA	0.183862	0.00421433	0.995786	0.684201	0.998525	NA	NA
CYP3A5	-0.0556662	0.153086	0.846914	0.941631	0.987525	NA	NA	0.0896844	0.136274	0.863726	0.923589	0.990842	NA	NA
FASN	-0.0554733	0.173725	0.826275	0.941631	0.987525	0.781763	0.999988	0.0327645	0.358493	0.641507	0.989895	0.948371	0.99979	0.90084
HMGCR	-0.0552414	0.27532	0.72468	0.951517	0.987525	0.879247	0.999988	0.0555921	0.329219	0.670781	0.989895	0.951265	0.99979	0.909689
NTRK2	-0.0550347	0.192611	0.807389	0.941631	0.987525	0.800309	0.999988	0.155678	0.0714503	0.92855	0.919181	0.995004	0.899708	0.996565
ATR	-0.0549153	0.155484	0.844516	0.941631	0.987525	NA	NA	0.0357373	0.338533	0.661467	0.989895	0.949939	NA	NA
ADH1C	-0.0546753	0.137095	0.862905	0.941631	0.987525	NA	NA	0.00244901	0.488103	0.511897	0.989895	0.948371	NA	NA
MAPK9	-0.0546749	0.0938222	0.906178	0.941631	0.987525	NA	NA	0.0490234	0.226887	0.773113	0.989895	0.979907	NA	NA
PPARD	-0.0534403	0.149258	0.850742	0.941631	0.987525	NA	NA	0.0934252	0.118998	0.881002	0.919181	0.990842	NA	NA
UGCG	-0.0532659	0.104987	0.895013	0.941631	0.987525	NA	NA	0.0695556	0.138302	0.861698	0.923589	0.990842	NA	NA
EPHA10	-0.0530476	0.147061	0.852939	0.941631	0.987525	NA	NA	-0.0146035	0.563946	0.436054	0.989895	0.948371	NA	NA
MPL	-0.0525351	0.135932	0.864068	0.941631	0.987525	NA	NA	0.0744428	0.168741	0.831259	0.989895	0.990842	NA	NA
KCNS3	-0.0525265	0.167966	0.832034	0.941631	0.987525	0.781763	0.999988	0.0681681	0.220425	0.779575	0.989895	0.985087	0.99979	0.985957
PDE6H	-0.0523104	0.134191	0.865809	0.941631	0.987525	NA	NA	-0.0289127	0.657457	0.342543	0.989895	0.948371	NA	NA
controlGene_60	-0.0521936	0.207512	0.792488	0.941631	0.987525	NA	NA	-0.073958	0.798617	0.201383	0.989895	0.948371	NA	NA
MAP2K1	-0.0521886	0.103872	0.896128	0.941631	0.987525	NA	NA	0.07853	0.12165	0.87835	0.919181	0.990842	NA	NA
KCNH5	-0.052106	0.115221	0.884779	0.941631	0.987525	NA	NA	0.075004	0.129905	0.870095	0.919181	0.990842	NA	NA
POLD1	-0.0517893	0.246352	0.753648	0.951517	0.987525	0.862598	0.999988	-0.005544	0.519335	0.480665	0.989895	0.948371	0.99979	0.876181
CNR2	-0.0517605	0.0687052	0.931295	0.941631	0.9894	NA	NA	0.0656358	0.124946	0.875054	0.919181	0.990842	NA	NA
HDAC8	-0.0515262	0.202271	0.797729	0.941631	0.987525	0.800309	0.999988	-0.0185177	0.584685	0.415315	0.989895	0.948371	0.99979	0.846425
MGAM	-0.0510087	0.144829	0.855171	0.941631	0.987525	NA	NA	-0.0386619	0.679529	0.320471	0.989895	0.948371	NA	NA
JAK2	-0.0506713	0.0902816	0.909718	0.941631	0.987525	NA	NA	-0.0420692	0.774227	0.225773	0.989895	0.948371	NA	NA
controlGene_8	-0.0504456	0.172964	0.827036	0.941631	0.987525	NA	NA	0.0932101	0.105999	0.894001	0.919181	0.990842	NA	NA
DOT1L	-0.0504394	0.116459	0.883541	0.941631	0.987525	NA	NA	-0.0682262	0.78998	0.21002	0.989895	0.948371	NA	NA
NDUFC2	-0.050422	0.213305	0.786695	0.942527	0.987525	NA	NA	-0.0214934	0.600994	0.399006	0.989895	0.948371	NA	NA
controlGene_65	-0.0502082	0.123116	0.876884	0.941631	0.987525	NA	NA	0.110376	0.0443939	0.955606	0.919181	0.998525	NA	NA
CCR5	-0.0499342	0.196005	0.803995	0.941631	0.987525	0.800309	0.999988	0.112466	0.126895	0.873105	0.919181	0.990842	0.907763	0.996401
controlGene_53	-0.0497472	0.179793	0.820207	0.941631	0.987525	NA	NA	-0.0710496	0.82997	0.17003	0.989895	0.948371	NA	NA
GRM5	-0.0497088	0.154334	0.845666	0.941631	0.987525	NA	NA	0.0384615	0.284066	0.715934	0.989895	0.965401	NA	NA
HTR2A	-0.049209	0.133234	0.866766	0.941631	0.987525	NA	NA	0.041046	0.259426	0.740574	0.989895	0.974025	NA	NA
PIK3R2	-0.0491907	0.175274	0.824726	0.941631	0.987525	NA	NA	0.00692986	0.465507	0.534493	0.989895	0.948371	NA	NA
GRIA1	-0.0486874	0.245038	0.754962	0.951517	0.987525	0.862598	0.999988	-0.00771722	0.527149	0.472851	0.989895	0.948371	0.99979	0.874995
ITGB3	-0.0485117	0.20614	0.79386	0.941631	0.987525	0.800309	0.999988	-0.0484496	0.712693	0.287307	0.989895	0.948371	0.99979	0.820806
KCNG1	-0.0479986	0.193488	0.806512	0.941631	0.987525	0.800309	0.999988	0.105104	0.111176	0.888824	0.919181	0.990842	0.899708	0.996401
CDK16	-0.0479638	0.192437	0.807563	0.941631	0.987525	NA	NA	0.0662392	0.232096	0.767904	0.989895	0.978942	NA	NA
ND1	-0.047256	0.106582	0.893418	0.941631	0.987525	NA	NA	0.015896	0.405039	0.594961	0.989895	0.948371	NA	NA
CHEK2	-0.047094	0.309904	0.690096	0.951517	0.981356	0.897215	0.999988	0.00241243	0.493026	0.506974	0.989895	0.948371	0.99979	0.876181
LCK	-0.0468048	0.141876	0.858124	0.941631	0.987525	NA	NA	0.0245306	0.354308	0.645692	0.989895	0.948371	NA	NA
KAT6A	-0.046765	0.172379	0.827621	0.941631	0.987525	NA	NA	0.0991915	0.108285	0.891715	0.919181	0.990842	NA	NA
NDUFB8	-0.0453832	0.249446	0.750554	0.951517	0.987525	0.862598	0.999988	0.0118155	0.459395	0.540605	0.989895	0.948371	0.99979	0.879665
controlGene_26	-0.0450966	0.147794	0.852206	0.941631	0.987525	NA	NA	0.182693	0.00232696	0.997673	0.684201	0.998525	NA	NA
DDC	-0.0450593	0.183268	0.816732	0.941631	0.987525	NA	NA	-0.100398	0.883663	0.116337	0.998984	0.948371	NA	NA
SCN8A	-0.0449359	0.178125	0.821875	0.941631	0.987525	NA	NA	0.0649046	0.1988	0.8012	0.989895	0.987908	NA	NA
RARG	-0.0448662	0.187587	0.812413	0.941631	0.987525	NA	NA	0.0893705	0.130297	0.869703	0.919181	0.990842	NA	NA
MAPK11	-0.0448432	0.153226	0.846774	0.941631	0.987525	NA	NA	0.0120206	0.433643	0.566357	0.989895	0.948371	NA	NA
FFAR1	-0.0445378	0.132449	0.867551	0.941631	0.987525	NA	NA	0.0190766	0.386582	0.613418	0.989895	0.948371	NA	NA
RPS6KB2	-0.044244	0.180892	0.819108	0.941631	0.987525	NA	NA	0.0249206	0.367444	0.632556	0.989895	0.948371	NA	NA
controlGene_43	-0.0439141	0.127674	0.872326	0.941631	0.987525	NA	NA	0.0310355	0.298452	0.701548	0.989895	0.95896	NA	NA
CA5B	-0.0439071	0.120989	0.879011	0.941631	0.987525	NA	NA	0.0739744	0.111099	0.888901	0.919181	0.990842	NA	NA
RYR1	-0.0436314	0.243274	0.756726	0.951517	0.987525	NA	NA	0.0293069	0.375123	0.624877	0.989895	0.948371	NA	NA
CASR	-0.0433264	0.197421	0.802579	0.941631	0.987525	NA	NA	0.0351995	0.339473	0.660527	0.989895	0.949939	NA	NA
IMPDH1	-0.0432729	0.146993	0.853007	0.941631	0.987525	NA	NA	0.0488297	0.241371	0.758629	0.989895	0.974025	NA	NA
ERBB4	-0.0428475	0.195042	0.804958	0.941631	0.987525	NA	NA	0.155556	0.0179801	0.98202	0.684201	0.998525	NA	NA
TRPA1	-0.0427293	0.228403	0.771597	0.951517	0.987525	0.853278	0.999988	0.0115667	0.446922	0.553078	0.989895	0.948371	0.99979	0.879665
MMP1	-0.0425565	0.172286	0.827714	0.941631	0.987525	NA	NA	-0.00724558	0.541582	0.458418	0.989895	0.948371	NA	NA
MYC	-0.042411	0.261995	0.738005	0.951517	0.987525	0.864583	0.999988	-0.0426421	0.636099	0.363901	0.989895	0.948371	0.99979	0.825453
EPHA1	-0.0423407	0.181843	0.818157	0.941631	0.987525	NA	NA	0.0740581	0.143364	0.856636	0.937081	0.990842	NA	NA
controlGene_63	-0.0419003	0.189132	0.810868	0.941631	0.987525	NA	NA	0.0906334	0.128148	0.871852	0.919181	0.990842	NA	NA
SRMS	-0.0417946	0.178935	0.821065	0.941631	0.987525	NA	NA	-0.0108853	0.560133	0.439867	0.989895	0.948371	NA	NA
NDUFAF2	-0.0416367	0.192593	0.807407	0.941631	0.987525	NA	NA	-0.0422743	0.712943	0.287057	0.989895	0.948371	NA	NA
PNLIP	-0.0415593	0.199023	0.800977	0.941631	0.987525	NA	NA	0.00391127	0.479791	0.520209	0.989895	0.948371	NA	NA
MAP3K5	-0.0410406	0.201095	0.798905	0.941631	0.987525	NA	NA	0.0464215	0.260393	0.739607	0.989895	0.974025	NA	NA
CXCR1	-0.0408906	0.158106	0.841894	0.941631	0.987525	NA	NA	0.079018	0.0944978	0.905502	0.919181	0.991751	NA	NA
controlGene_40	-0.0408716	0.175277	0.824723	0.941631	0.987525	NA	NA	0.0249495	0.356169	0.643831	0.989895	0.948371	NA	NA
KCNA3	-0.0408332	0.173851	0.826149	0.941631	0.987525	NA	NA	0.0130402	0.419861	0.580139	0.989895	0.948371	NA	NA
HDAC4	-0.0402148	0.224812	0.775188	0.951517	0.987525	NA	NA	0.0696971	0.187482	0.812518	0.989895	0.987908	NA	NA
CLCN2	-0.0400939	0.240952	0.759048	0.951517	0.987525	0.862598	0.999988	0.194969	0.00876607	0.991234	0.684201	0.998525	0.433921	0.998525
CHRNB2	-0.0394354	0.268241	0.731759	0.951517	0.987525	0.870683	0.999988	-0.00875663	0.534831	0.465169	0.989895	0.948371	0.99979	0.874995
GRIK1	-0.0385879	0.16145	0.83855	0.941631	0.987525	NA	NA	-0.00602217	0.534945	0.465055	0.989895	0.948371	NA	NA
TOP1	-0.038048	0.261451	0.738549	0.951517	0.987525	0.864583	0.999988	-0.116703	0.867392	0.132608	0.990232	0.948371	0.99979	0.65097
MAPK8	-0.037619	0.30257	0.69743	0.951517	0.981356	0.897215	0.999988	-0.0470141	0.6719	0.3281	0.989895	0.948371	0.99979	0.820806
KDR	-0.0370794	0.25268	0.74732	0.951517	0.987525	0.862598	0.999988	0.127274	0.105901	0.894099	0.919181	0.990842	0.899708	0.996401
PDE4B	-0.0370336	0.171965	0.828035	0.941631	0.987525	NA	NA	-0.00216091	0.513353	0.486647	0.989895	0.948371	NA	NA
AKT3	-0.0369539	0.206557	0.793443	0.941631	0.987525	NA	NA	-0.040018	0.699594	0.300406	0.989895	0.948371	NA	NA
VKORC1	-0.0363593	0.236083	0.763917	0.951517	0.987525	NA	NA	0.101776	0.0956356	0.904364	0.919181	0.991751	NA	NA
PARP3	-0.0361432	0.209542	0.790458	0.941631	0.987525	NA	NA	0.00493271	0.472852	0.527148	0.989895	0.948371	NA	NA
GABRA3	-0.0361159	0.178665	0.821335	0.941631	0.987525	NA	NA	0.064577	0.122381	0.877619	0.919181	0.990842	NA	NA
FLT4	-0.035984	0.21147	0.78853	0.942527	0.987525	NA	NA	0.09583	0.0854927	0.914507	0.919181	0.991751	NA	NA
KCNC3	-0.0359416	0.190989	0.809011	0.941631	0.987525	NA	NA	-0.0466825	0.748906	0.251094	0.989895	0.948371	NA	NA
CYP19A1	-0.0358513	0.213674	0.786326	0.942527	0.987525	NA	NA	0.0807181	0.115791	0.884209	0.919181	0.990842	NA	NA
CYP11A1	-0.03584	0.203944	0.796056	0.941631	0.987525	NA	NA	0.00845797	0.450805	0.549195	0.989895	0.948371	NA	NA
controlGene_36	-0.0356348	0.240797	0.759203	0.951517	0.987525	NA	NA	-0.0214145	0.619127	0.380873	0.989895	0.948371	NA	NA
NDUFV2	-0.0352741	0.247416	0.752584	0.951517	0.987525	NA	NA	-0.0560508	0.75788	0.24212	0.989895	0.948371	NA	NA
KCND1	-0.0352273	0.262042	0.737958	0.951517	0.987525	NA	NA	-0.0201849	0.5949	0.4051	0.989895	0.948371	NA	NA
WEE1	-0.0351305	0.296368	0.703632	0.951517	0.981356	0.897215	0.999988	0.0241088	0.403063	0.596937	0.989895	0.948371	0.99979	0.90084
PRKCH	-0.035002	0.253559	0.746441	0.951517	0.987525	NA	NA	0.174332	0.0169611	0.983039	0.684201	0.998525	NA	NA
RORC	-0.0339495	0.251693	0.748307	0.951517	0.987525	NA	NA	0.160507	0.012439	0.987561	0.684201	0.998525	NA	NA
CDK13	-0.0338663	0.273445	0.726555	0.951517	0.987525	NA	NA	0.0276156	0.382453	0.617547	0.989895	0.948371	NA	NA
GRIA2	-0.0337278	0.204737	0.795263	0.941631	0.987525	NA	NA	0.000778857	0.495184	0.504816	0.989895	0.948371	NA	NA
controlGene_45	-0.0334169	0.22161	0.77839	0.951517	0.987525	NA	NA	0.068844	0.120977	0.879023	0.919181	0.990842	NA	NA
PTK6	-0.0330706	0.292845	0.707155	0.951517	0.981356	0.897215	0.999988	0.125185	0.0856688	0.914331	0.919181	0.991751	0.899708	0.996565
KCNJ11	-0.0320474	0.264683	0.735317	0.951517	0.987525	NA	NA	0.139724	0.0370754	0.962925	0.891424	0.998525	NA	NA
KIT	-0.0312607	0.216603	0.783397	0.949617	0.987525	NA	NA	0.0846565	0.0882821	0.911718	0.919181	0.991751	NA	NA
GABRA2	-0.0309158	0.192587	0.807413	0.941631	0.987525	NA	NA	0.0611839	0.138731	0.861269	0.923589	0.990842	NA	NA
KCNH3	-0.0303395	0.26692	0.73308	0.951517	0.987525	NA	NA	0.0825578	0.122985	0.877015	0.919181	0.990842	NA	NA
GRIA4	-0.0298039	0.274394	0.725606	0.951517	0.987525	NA	NA	-0.0282578	0.650901	0.349099	0.989895	0.948371	NA	NA
GABRA5	-0.0296678	0.233179	0.766821	0.951517	0.987525	NA	NA	0.025764	0.353931	0.646069	0.989895	0.948371	NA	NA
ACE	-0.0288694	0.234104	0.765896	0.951517	0.987525	NA	NA	0.074244	0.122126	0.877874	0.919181	0.990842	NA	NA
EPHB3	-0.028457	0.302519	0.697481	0.951517	0.981356	NA	NA	0.0832772	0.159648	0.840352	0.989545	0.990842	NA	NA
CDK19	-0.0283998	0.243663	0.756337	0.951517	0.987525	NA	NA	-0.0249714	0.641669	0.358331	0.989895	0.948371	NA	NA
CYP11B1	-0.0282507	0.251278	0.748722	0.951517	0.987525	NA	NA	0.0828316	0.116723	0.883277	0.919181	0.990842	NA	NA
PDE7B	-0.0278813	0.292305	0.707695	0.951517	0.981356	NA	NA	-0.00393018	0.518532	0.481468	0.989895	0.948371	NA	NA
PPAT	-0.0277481	0.303784	0.696216	0.951517	0.981356	0.897215	0.999988	-0.0766575	0.807133	0.192867	0.989895	0.948371	0.99979	0.748779
NDUFS1	-0.0274063	0.318355	0.681645	0.951517	0.981356	NA	NA	-0.0917142	0.831008	0.168992	0.989895	0.948371	NA	NA
CFTR	-0.0273657	0.298647	0.701353	0.951517	0.981356	NA	NA	0.00287363	0.485486	0.514514	0.989895	0.948371	NA	NA
controlGene_16	-0.0272271	0.296574	0.703426	0.951517	0.981356	NA	NA	0.0721913	0.190457	0.809543	0.989895	0.987908	NA	NA
PTGS2	-0.0271813	0.208246	0.791754	0.941631	0.987525	NA	NA	0.077724	0.0751859	0.924814	0.919181	0.995004	NA	NA
AKT1	-0.0271423	0.320882	0.679118	0.951517	0.981356	0.897215	0.999988	-0.077484	0.776787	0.223213	0.989895	0.948371	0.99979	0.762003
CRHR1	-0.0270369	0.257994	0.742006	0.951517	0.987525	NA	NA	-0.0280983	0.67052	0.32948	0.989895	0.948371	NA	NA
controlGene_48	-0.0267258	0.240452	0.759548	0.951517	0.987525	NA	NA	0.0932244	0.0620338	0.937966	0.919181	0.995004	NA	NA
MMP13	-0.0266284	0.311814	0.688186	0.951517	0.981356	NA	NA	-0.0649765	0.798371	0.201629	0.989895	0.948371	NA	NA
MAP3K12	-0.0265637	0.31333	0.68667	0.951517	0.981356	0.897215	0.999988	0.0339069	0.346497	0.653503	0.989895	0.949939	0.99979	0.909689
CDK20	-0.0265566	0.311607	0.688393	0.951517	0.981356	0.897215	0.999988	0.00361331	0.483321	0.516679	0.989895	0.948371	0.99979	0.879665
controlGene_33	-0.026477	0.251649	0.748351	0.951517	0.987525	NA	NA	0.13078	0.0085828	0.991417	0.684201	0.998525	NA	NA
DIO1	-0.0261124	0.255892	0.744108	0.951517	0.987525	NA	NA	-0.00892395	0.55475	0.44525	0.989895	0.948371	NA	NA
EPHB4	-0.0258371	0.267145	0.732855	0.951517	0.987525	NA	NA	-0.0471468	0.740203	0.259797	0.989895	0.948371	NA	NA
ATM	-0.0257388	0.286344	0.713656	0.951517	0.986767	NA	NA	-0.0273342	0.651039	0.348961	0.989895	0.948371	NA	NA
GRIK4	-0.0256727	0.302915	0.697085	0.951517	0.981356	NA	NA	0.12355	0.0456037	0.954396	0.919181	0.998525	NA	NA
PRKCI	-0.0254025	0.291622	0.708378	0.951517	0.981356	NA	NA	0.0606553	0.203869	0.796131	0.989895	0.987908	NA	NA
ERBB2	-0.0253119	0.322768	0.677232	0.951517	0.981356	NA	NA	0.0789868	0.155119	0.844881	0.969832	0.990842	NA	NA
TUBB6	-0.0246569	0.342817	0.657183	0.951517	0.981356	NA	NA	0.0153258	0.444902	0.555098	0.989895	0.948371	NA	NA
DRD5	-0.0244991	0.305738	0.694262	0.951517	0.981356	NA	NA	0.073647	0.208121	0.791879	0.989895	0.987908	NA	NA
KCNC4	-0.0241562	0.345668	0.654332	0.951517	0.981356	0.897215	0.999988	-0.0579052	0.741226	0.258774	0.989895	0.948371	0.99979	0.81329
ADRA2B	-0.0239682	0.322579	0.677421	0.951517	0.981356	0.897215	0.999988	-0.10573	0.914969	0.0850309	0.99979	0.829597	0.99979	0.526129
MME	-0.0239611	0.280923	0.719077	0.951517	0.987525	NA	NA	-0.0394012	0.738708	0.261292	0.989895	0.948371	NA	NA
CA3	-0.023892	0.297322	0.702678	0.951517	0.981356	NA	NA	0.0316678	0.321598	0.678402	0.989895	0.954241	NA	NA
PDE9A	-0.0233085	0.27707	0.72293	0.951517	0.987525	NA	NA	0.0990424	0.062617	0.937383	0.919181	0.995004	NA	NA
HDAC5	-0.0232197	0.357025	0.642975	0.951517	0.981356	NA	NA	-0.0698296	0.777283	0.222717	0.989895	0.948371	NA	NA
NDUFS7	-0.0231969	0.341489	0.658511	0.951517	0.981356	0.897215	0.999988	-0.177054	0.981091	0.0189086	0.99979	0.588445	0.99979	0.287993
controlGene_37	-0.0227545	0.298531	0.701469	0.951517	0.981356	NA	NA	0.0118073	0.431101	0.568899	0.989895	0.948371	NA	NA
TUBB3	-0.0225668	0.344855	0.655145	0.951517	0.981356	NA	NA	-0.0943389	0.852218	0.147782	0.989895	0.948371	NA	NA
CA5A	-0.0224913	0.338682	0.661318	0.951517	0.981356	NA	NA	0.131072	0.0384909	0.961509	0.892741	0.998525	NA	NA
C5AR1	-0.0223621	0.298622	0.701378	0.951517	0.981356	NA	NA	-0.0363673	0.70831	0.29169	0.989895	0.948371	NA	NA
NDUFA3	-0.0222816	0.318776	0.681224	0.951517	0.981356	NA	NA	-0.111742	0.922144	0.0778564	0.99979	0.829597	NA	NA
CDK6	-0.0221531	0.380748	0.619252	0.951517	0.981356	0.897215	0.999988	0.103325	0.150057	0.849943	0.94641	0.990842	0.958427	0.996401
PLAT	-0.0218317	0.360479	0.639521	0.951517	0.981356	NA	NA	-0.0261961	0.611543	0.388457	0.989895	0.948371	NA	NA
controlGene_39	-0.0218282	0.318702	0.681298	0.951517	0.981356	NA	NA	-0.0237094	0.639219	0.360781	0.989895	0.948371	NA	NA
controlGene_25	-0.021798	0.320916	0.679084	0.951517	0.981356	NA	NA	0.0833311	0.148098	0.851902	0.942325	0.990842	NA	NA
KAT6B	-0.0216101	0.351258	0.648742	0.951517	0.981356	0.897215	0.999988	0.0829899	0.196053	0.803947	0.989895	0.987908	0.982474	0.985957
DRD1	-0.0214531	0.313979	0.686021	0.951517	0.981356	NA	NA	0.0798695	0.132865	0.867135	0.919181	0.990842	NA	NA
P2RX7	-0.0212494	0.313359	0.686641	0.951517	0.981356	NA	NA	0.0712036	0.12911	0.87089	0.919181	0.990842	NA	NA
KCNF1	-0.0212051	0.344685	0.655315	0.951517	0.981356	0.897215	0.999988	-0.0505677	0.730386	0.269614	0.989895	0.948371	0.99979	0.820806
controlGene_47	-0.0211988	0.333865	0.666135	0.951517	0.981356	NA	NA	0.0899189	0.109255	0.890745	0.919181	0.990842	NA	NA
PDGFRA	-0.0211928	0.327277	0.672723	0.951517	0.981356	NA	NA	-0.0615674	0.760655	0.239345	0.989895	0.948371	NA	NA
ALOX5	-0.0208402	0.329624	0.670376	0.951517	0.981356	NA	NA	0.0510793	0.258426	0.741574	0.989895	0.974025	NA	NA
DRD2	-0.0208158	0.310251	0.689749	0.951517	0.981356	NA	NA	-0.0285372	0.641958	0.358042	0.989895	0.948371	NA	NA
KCNK10	-0.0207776	0.345431	0.654569	0.951517	0.981356	NA	NA	-0.015324	0.573562	0.426438	0.989895	0.948371	NA	NA
ND4	-0.0204695	0.295272	0.704728	0.951517	0.981356	NA	NA	0.0143832	0.400272	0.599728	0.989895	0.948371	NA	NA
CDK5	-0.0204403	0.390828	0.609172	0.951517	0.981356	0.897215	0.999988	-0.0462147	0.660264	0.339736	0.989895	0.948371	0.99979	0.820806
FRK	-0.0203785	0.366773	0.633227	0.951517	0.981356	0.897215	0.999988	-0.0463935	0.683937	0.316063	0.989895	0.948371	0.99979	0.820806
KCND3	-0.0202177	0.361302	0.638698	0.951517	0.981356	0.897215	0.999988	0.0104253	0.458077	0.541923	0.989895	0.948371	0.99979	0.879665
VDR	-0.0201906	0.303366	0.696634	0.951517	0.981356	NA	NA	-0.0215786	0.635761	0.364239	0.989895	0.948371	NA	NA
controlGene_34	-0.0200529	0.341324	0.658676	0.951517	0.981356	NA	NA	0.0121295	0.439188	0.560812	0.989895	0.948371	NA	NA
KCNA7	-0.0198913	0.34629	0.65371	0.951517	0.981356	NA	NA	-0.0158065	0.576617	0.423383	0.989895	0.948371	NA	NA
PLK1	-0.0197649	0.397018	0.602982	0.951517	0.981356	0.897215	0.999988	0.165813	0.104245	0.895755	0.919181	0.990842	0.899708	0.996401
CHRM4	-0.0196712	0.385984	0.614016	0.951517	0.981356	0.897215	0.999988	0.0926467	0.181145	0.818855	0.989895	0.989507	0.97946	0.985957
AVPR2	-0.0195185	0.326436	0.673564	0.951517	0.981356	NA	NA	0.0768982	0.126577	0.873423	0.919181	0.990842	NA	NA
CCR9	-0.0193926	0.359783	0.640217	0.951517	0.981356	NA	NA	-0.00165748	0.507422	0.492578	0.989895	0.948371	NA	NA
JAK1	-0.0193689	0.385612	0.614388	0.951517	0.981356	0.897215	0.999988	-0.0601298	0.728789	0.271211	0.989895	0.948371	0.99979	0.820806
EPHA8	-0.01935	0.338905	0.661095	0.951517	0.981356	0.897215	0.999988	-0.0312445	0.663231	0.336769	0.989895	0.948371	0.99979	0.820806
KCNG3	-0.0191747	0.359668	0.640332	0.951517	0.981356	NA	NA	-0.0314667	0.649278	0.350722	0.989895	0.948371	NA	NA
SGK1	-0.0191475	0.351269	0.648731	0.951517	0.981356	NA	NA	-0.0436696	0.730664	0.269336	0.989895	0.948371	NA	NA
controlGene_61	-0.0189465	0.352808	0.647192	0.951517	0.981356	NA	NA	0.0653253	0.212626	0.787374	0.989895	0.987456	NA	NA
NPY5R	-0.018908	0.355097	0.644903	0.951517	0.981356	NA	NA	0.0280436	0.351316	0.648684	0.989895	0.948371	NA	NA
PTGER2	-0.0187577	0.358356	0.641644	0.951517	0.981356	NA	NA	0.0284269	0.354191	0.645809	0.989895	0.948371	NA	NA
ADRA1B	-0.0187489	0.330623	0.669377	0.951517	0.981356	NA	NA	-0.00575934	0.534406	0.465594	0.989895	0.948371	NA	NA
KCNA1	-0.0186682	0.338603	0.661397	0.951517	0.981356	NA	NA	0.058021	0.225887	0.774113	0.989895	0.979907	NA	NA
PTGDR2	-0.0180586	0.386999	0.613001	0.951517	0.981356	NA	NA	-0.00640967	0.526391	0.473609	0.989895	0.948371	NA	NA
NDUFV1	-0.0179893	0.37416	0.62584	0.951517	0.981356	0.897215	0.999988	-0.197527	0.992806	0.00719421	0.99979	0.397895	0.99979	0.158273
MAPK3	-0.0177803	0.371862	0.628138	0.951517	0.981356	NA	NA	0.149372	0.0368916	0.963108	0.891424	0.998525	NA	NA
PDE6G	-0.0170792	0.400718	0.599282	0.951517	0.981356	0.897215	0.999988	0.196902	0.0211391	0.978861	0.684201	0.998525	0.556796	0.998525
BTK	-0.0170508	0.344088	0.655912	0.951517	0.981356	NA	NA	0.0471088	0.228895	0.771105	0.989895	0.979548	NA	NA
PRKCG	-0.0166908	0.347013	0.652987	0.951517	0.981356	NA	NA	-0.0639092	0.831207	0.168793	0.989895	0.948371	NA	NA
SCN1A	-0.0158563	0.34226	0.65774	0.951517	0.981356	NA	NA	0.053847	0.18729	0.81271	0.989895	0.987908	NA	NA
GLRA1	-0.0157563	0.401153	0.598847	0.951517	0.981356	NA	NA	-0.0245463	0.587927	0.412073	0.989895	0.948371	NA	NA
CA4	-0.0156264	0.348628	0.651372	0.951517	0.981356	NA	NA	-0.0175175	0.615988	0.384012	0.989895	0.948371	NA	NA
controlGene_56	-0.0153437	0.386595	0.613405	0.951517	0.981356	NA	NA	0.0676634	0.192921	0.807079	0.989895	0.987908	NA	NA
TUBB	-0.0152626	0.421453	0.578547	0.951517	0.981356	0.897215	0.999988	-0.137643	0.820258	0.179742	0.989895	0.948371	0.99979	0.71178
HTR3A	-0.014939	0.36945	0.63055	0.951517	0.981356	0.897215	0.999988	-0.0256275	0.62519	0.37481	0.989895	0.948371	0.99979	0.825453
ABCC9	-0.0147852	0.374853	0.625147	0.951517	0.981356	NA	NA	0.029097	0.344047	0.655953	0.989895	0.949939	NA	NA
DPEP1	-0.0143385	0.371823	0.628177	0.951517	0.981356	NA	NA	0.0603589	0.191928	0.808072	0.989895	0.987908	NA	NA
GRIN2B	-0.0142756	0.364138	0.635862	0.951517	0.981356	NA	NA	0.0125982	0.429298	0.570702	0.989895	0.948371	NA	NA
KCNV1	-0.0141748	0.38243	0.61757	0.951517	0.981356	NA	NA	0.0292489	0.366159	0.633841	0.989895	0.948371	NA	NA
SCN9A	-0.0141561	0.348999	0.651001	0.951517	0.981356	NA	NA	0.00700104	0.456244	0.543756	0.989895	0.948371	NA	NA
HTR3D	-0.0140568	0.401403	0.598597	0.951517	0.981356	NA	NA	-0.0456197	0.69016	0.30984	0.989895	0.948371	NA	NA
PDE6C	-0.0140424	0.388464	0.611536	0.951517	0.981356	NA	NA	0.0153093	0.414471	0.585529	0.989895	0.948371	NA	NA
TUBB2A	-0.0139411	0.37365	0.62635	0.951517	0.981356	NA	NA	0.0403074	0.253274	0.746726	0.989895	0.974025	NA	NA
P2RY12	-0.0138976	0.392848	0.607152	0.951517	0.981356	NA	NA	0.109934	0.0670475	0.932953	0.919181	0.995004	NA	NA
GABRG1	-0.0138766	0.379322	0.620678	0.951517	0.981356	NA	NA	0.0488758	0.253839	0.746161	0.989895	0.974025	NA	NA
HTR3B	-0.013743	0.383588	0.616412	0.951517	0.981356	NA	NA	-0.0292494	0.659198	0.340802	0.989895	0.948371	NA	NA
DHFR	-0.0135178	0.436173	0.563827	0.951517	0.981356	0.897215	0.999988	-0.0275289	0.581062	0.418938	0.989895	0.948371	0.99979	0.846425
ADRA2A	-0.0132889	0.397103	0.602897	0.951517	0.981356	NA	NA	0.121745	0.0514947	0.948505	0.919181	0.996199	NA	NA
CCKBR	-0.0132335	0.420476	0.579524	0.951517	0.981356	0.897215	0.999988	0.113309	0.145025	0.854975	0.939397	0.990842	0.957165	0.996401
NDUFA4	-0.0130989	0.416513	0.583487	0.951517	0.981356	0.897215	0.999988	0.0294525	0.388631	0.611369	0.989895	0.948371	0.99979	0.90084
NDUFAB1	-0.0130264	0.445861	0.554139	0.951517	0.981356	0.897215	0.999988	-0.00945213	0.527849	0.472151	0.989895	0.948371	0.99979	0.874995
controlGene_57	-0.0120452	0.400697	0.599303	0.951517	0.981356	NA	NA	0.0270775	0.360263	0.639737	0.989895	0.948371	NA	NA
NDUFA9	-0.0119714	0.399432	0.600568	0.951517	0.981356	NA	NA	-0.0040194	0.524581	0.475419	0.989895	0.948371	NA	NA
RYR3	-0.0117131	0.425508	0.574492	0.951517	0.981356	0.897215	0.999988	-0.0474873	0.696611	0.303389	0.989895	0.948371	0.99979	0.820806
SYK	-0.0113472	0.401959	0.598041	0.951517	0.981356	0.897215	0.999988	0.115546	0.0671821	0.932818	0.919181	0.995004	0.899708	0.996565
NR1H2	-0.011344	0.395402	0.604598	0.951517	0.981356	NA	NA	-0.00280089	0.517053	0.482947	0.989895	0.948371	NA	NA
CDK7	-0.0112568	0.417265	0.582735	0.951517	0.981356	NA	NA	-0.0721925	0.799416	0.200584	0.989895	0.948371	NA	NA
ALDH5A1	-0.0112388	0.424494	0.575506	0.951517	0.981356	NA	NA	-0.0130595	0.562757	0.437243	0.989895	0.948371	NA	NA
controlGene_49	-0.0112122	0.408677	0.591323	0.951517	0.981356	NA	NA	0.0342222	0.331447	0.668553	0.989895	0.950525	NA	NA
HSD3B2	-0.0111347	0.405087	0.594913	0.951517	0.981356	NA	NA	0.0440026	0.260347	0.739653	0.989895	0.974025	NA	NA
SCN3A	-0.011086	0.391018	0.608982	0.951517	0.981356	NA	NA	0.0803757	0.0882942	0.911706	0.919181	0.991751	NA	NA
RXRB	-0.0109618	0.414521	0.585479	0.951517	0.981356	NA	NA	0.0206903	0.391739	0.608261	0.989895	0.948371	NA	NA
PIK3R3	-0.0109395	0.403332	0.596668	0.951517	0.981356	NA	NA	0.0153171	0.410848	0.589152	0.989895	0.948371	NA	NA
HTR4	-0.0109289	0.403433	0.596567	0.951517	0.981356	NA	NA	0.0228603	0.363605	0.636395	0.989895	0.948371	NA	NA
PRKCB	-0.0107583	0.415759	0.584241	0.951517	0.981356	NA	NA	-0.0145588	0.568062	0.431938	0.989895	0.948371	NA	NA
AURKC	-0.0107265	0.412178	0.587822	0.951517	0.981356	NA	NA	0.021892	0.376945	0.623055	0.989895	0.948371	NA	NA
KCNA2	-0.0105806	0.428521	0.571479	0.951517	0.981356	0.897215	0.999988	-0.0369921	0.634651	0.365349	0.989895	0.948371	0.99979	0.825453
ADRA2C	-0.0098794	0.444122	0.555878	0.951517	0.981356	0.897215	0.999988	-0.045899	0.666352	0.333648	0.989895	0.948371	0.99979	0.820806
CCR1	-0.00985138	0.407557	0.592443	0.951517	0.981356	NA	NA	-0.0568654	0.780707	0.219293	0.989895	0.948371	NA	NA
RET	-0.00955404	0.434347	0.565653	0.951517	0.981356	0.897215	0.999988	0.0689998	0.215915	0.784085	0.989895	0.986982	0.99979	0.985957
DDR2	-0.00954531	0.416424	0.583576	0.951517	0.981356	NA	NA	-0.00843499	0.54436	0.45564	0.989895	0.948371	NA	NA
controlGene_38	-0.0094004	0.405469	0.594531	0.951517	0.981356	NA	NA	0.0118874	0.434576	0.565424	0.989895	0.948371	NA	NA
KCNQ1	-0.00936143	0.421259	0.578741	0.951517	0.981356	NA	NA	-0.0243021	0.618864	0.381136	0.989895	0.948371	NA	NA
MAP3K10	-0.00928448	0.400506	0.599494	0.951517	0.981356	NA	NA	-0.0114231	0.582865	0.417135	0.989895	0.948371	NA	NA
ALDH2	-0.00928255	0.428667	0.571333	0.951517	0.981356	NA	NA	-0.0437322	0.708476	0.291524	0.989895	0.948371	NA	NA
HCRTR2	-0.0092106	0.419917	0.580083	0.951517	0.981356	NA	NA	-0.04241	0.679048	0.320952	0.989895	0.948371	NA	NA
controlGene_28	-0.00920798	0.416658	0.583342	0.951517	0.981356	NA	NA	0.0153771	0.412994	0.587006	0.989895	0.948371	NA	NA
FDPS	-0.0088956	0.430661	0.569339	0.951517	0.981356	NA	NA	0.0145999	0.431837	0.568163	0.989895	0.948371	NA	NA
CDK14	-0.00884429	0.425073	0.574927	0.951517	0.981356	NA	NA	-0.0686184	0.823623	0.176377	0.989895	0.948371	NA	NA
MAPK14	-0.00874934	0.436141	0.563859	0.951517	0.981356	NA	NA	-0.0877293	0.838406	0.161594	0.989895	0.948371	NA	NA
PRKD1	-0.00873828	0.425566	0.574434	0.951517	0.981356	NA	NA	0.0418689	0.287558	0.712442	0.989895	0.964581	NA	NA
THRB	-0.00865699	0.433365	0.566635	0.951517	0.981356	NA	NA	0.0350726	0.338082	0.661918	0.989895	0.949939	NA	NA
PDE3B	-0.00847986	0.426773	0.573227	0.951517	0.981356	NA	NA	-0.106805	0.930756	0.0692442	0.99979	0.790263	NA	NA
LIPF	-0.00831738	0.425151	0.574849	0.951517	0.981356	NA	NA	-0.0549642	0.78364	0.21636	0.989895	0.948371	NA	NA
KCNH8	-0.00830573	0.420556	0.579444	0.951517	0.981356	NA	NA	0.0428683	0.248592	0.751408	0.989895	0.974025	NA	NA
PIK3R1	-0.00820583	0.428077	0.571923	0.951517	0.981356	NA	NA	-0.0149044	0.579642	0.420358	0.989895	0.948371	NA	NA
S1PR1	-0.00800042	0.442115	0.557885	0.951517	0.981356	NA	NA	-0.0879753	0.848573	0.151427	0.989895	0.948371	NA	NA
PRKACG	-0.00751647	0.431912	0.568088	0.951517	0.981356	0.897215	0.999988	-0.0366139	0.715314	0.284686	0.989895	0.948371	0.99979	0.820806
NDUFB7	-0.00746414	0.455197	0.544803	0.951517	0.981356	0.897215	0.999988	-0.135285	0.921387	0.0786131	0.99979	0.829597	0.99979	0.518847
controlGene_18	-0.00708844	0.436294	0.563706	0.951517	0.981356	NA	NA	0.096745	0.0881046	0.911895	0.919181	0.991751	NA	NA
HTR2B	-0.00665224	0.437218	0.562782	0.951517	0.981356	NA	NA	-0.0664456	0.836534	0.163466	0.989895	0.948371	NA	NA
BHMT2	-0.00660022	0.454229	0.545771	0.951517	0.981356	0.897215	0.999988	0.131091	0.0883337	0.911666	0.919181	0.991751	0.899708	0.996565
MAP3K11	-0.00658962	0.45702	0.54298	0.951517	0.981356	0.897215	0.999988	-0.12889	0.903532	0.0964677	0.99979	0.877978	0.99979	0.578806
PARP2	-0.00648563	0.442332	0.557668	0.951517	0.981356	NA	NA	0.16101	0.0205074	0.979493	0.684201	0.998525	NA	NA
PRKACA	-0.00624989	0.456546	0.543454	0.951517	0.981356	NA	NA	-0.0395234	0.669527	0.330473	0.989895	0.948371	NA	NA
ATP1A3	-0.00570843	0.453015	0.546985	0.951517	0.981356	NA	NA	0.00505983	0.470313	0.529687	0.989895	0.948371	NA	NA
OPRL1	-0.00552514	0.45767	0.54233	0.951517	0.981356	0.897215	0.999988	0.00982901	0.450347	0.549653	0.989895	0.948371	0.99979	0.879665
SCN11A	-0.00526207	0.458416	0.541584	0.951517	0.981356	NA	NA	0.0253629	0.361059	0.638941	0.989895	0.948371	NA	NA
controlGene_12	-0.00508743	0.452351	0.547649	0.951517	0.981356	NA	NA	0.0703082	0.141534	0.858466	0.933605	0.990842	NA	NA
ROCK2	-0.00488609	0.467124	0.532876	0.951517	0.981356	NA	NA	0.00179551	0.492515	0.507485	0.989895	0.948371	NA	NA
CYP3A7	-0.00484603	0.460611	0.539389	0.951517	0.981356	NA	NA	0.0422949	0.309521	0.690479	0.989895	0.954241	NA	NA
F10	-0.00445028	0.464906	0.535094	0.951517	0.981356	NA	NA	0.00415812	0.480031	0.519969	0.989895	0.948371	NA	NA
ATP4A	-0.00436573	0.462093	0.537907	0.951517	0.981356	NA	NA	-0.000264227	0.501601	0.498399	0.989895	0.948371	NA	NA
CA1	-0.00421599	0.467176	0.532824	0.951517	0.981356	NA	NA	-0.0328013	0.669301	0.330699	0.989895	0.948371	NA	NA
SCN2A	-0.00402254	0.461371	0.538629	0.951517	0.981356	NA	NA	-0.0594477	0.810877	0.189123	0.989895	0.948371	NA	NA
controlGene_32	-0.00390376	0.463324	0.536676	0.951517	0.981356	NA	NA	0.00829097	0.446331	0.553669	0.989895	0.948371	NA	NA
controlGene_6	-0.00378171	0.468754	0.531246	0.951517	0.981356	NA	NA	0.0449956	0.275774	0.724226	0.989895	0.965951	NA	NA
SRD5A2	-0.00365706	0.462735	0.537265	0.951517	0.981356	NA	NA	-0.0332217	0.709405	0.290595	0.989895	0.948371	NA	NA
GABRG3	-0.00362731	0.472157	0.527843	0.951517	0.981356	NA	NA	0.037417	0.300824	0.699176	0.989895	0.95896	NA	NA
P2RX3	-0.00355134	0.467939	0.532061	0.951517	0.981356	NA	NA	-0.0218457	0.615042	0.384958	0.989895	0.948371	NA	NA
CPS1	-0.00353023	0.468508	0.531492	0.951517	0.981356	NA	NA	-0.0623677	0.836436	0.163564	0.989895	0.948371	NA	NA
EPHA5	-0.0032396	0.466004	0.533996	0.951517	0.981356	NA	NA	-0.0405221	0.744295	0.255705	0.989895	0.948371	NA	NA
PDE7A	-0.00312752	0.476101	0.523899	0.951517	0.981356	NA	NA	-0.083145	0.843311	0.156689	0.989895	0.948371	NA	NA
CDK9	-0.00294692	0.482878	0.517122	0.951517	0.981356	0.934006	0.999988	-0.0359738	0.629702	0.370298	0.989895	0.948371	0.99979	0.825453
KCNB2	-0.00291989	0.473106	0.526894	0.951517	0.981356	NA	NA	0.0829274	0.0874499	0.91255	0.919181	0.991751	NA	NA
PDE1A	-0.00291317	0.475879	0.524121	0.951517	0.981356	NA	NA	0.02711	0.343813	0.656187	0.989895	0.949939	NA	NA
GCGR	-0.00288035	0.472721	0.527279	0.951517	0.981356	NA	NA	0.0314415	0.310018	0.689982	0.989895	0.954241	NA	NA
KCNA5	-0.00287424	0.477048	0.522952	0.951517	0.981356	NA	NA	-0.0610406	0.779358	0.220642	0.989895	0.948371	NA	NA
controlGene_50	-0.00274411	0.470139	0.529861	0.951517	0.981356	NA	NA	-0.0672471	0.882016	0.117984	0.998984	0.948371	NA	NA
HTR1A	-0.00237285	0.477882	0.522118	0.951517	0.981356	NA	NA	-0.116618	0.958383	0.0416174	0.99979	0.790263	NA	NA
NDUFS5	-0.00231557	0.485872	0.514128	0.951517	0.981356	0.934006	0.999988	-0.164927	0.94332	0.0566804	0.99979	0.790263	0.99979	0.449422
CYP17A1	-0.00225827	0.481966	0.518034	0.951517	0.981356	NA	NA	0.0368651	0.301104	0.698896	0.989895	0.95896	NA	NA
CA13	-0.00187579	0.477688	0.522312	0.951517	0.981356	NA	NA	0.092826	0.0251641	0.974836	0.699889	0.998525	NA	NA
CHRM3	-0.00174481	0.483953	0.516047	0.951517	0.981356	NA	NA	-0.0273537	0.657019	0.342981	0.989895	0.948371	NA	NA
controlGene_19	-0.00161796	0.48392	0.51608	0.951517	0.981356	NA	NA	-0.00442501	0.530666	0.469334	0.989895	0.948371	NA	NA
GRIN3A	-0.00153831	0.486483	0.513517	0.951517	0.981356	NA	NA	-0.00697936	0.539796	0.460204	0.989895	0.948371	NA	NA
GNRHR	-0.000899366	0.49225	0.50775	0.951517	0.981356	NA	NA	0.0508833	0.215308	0.784692	0.989895	0.986982	NA	NA
TEK	-0.000840288	0.492776	0.507224	0.951517	0.981356	NA	NA	-0.0121977	0.568008	0.431992	0.989895	0.948371	NA	NA
KCNC1	-0.000398414	0.497442	0.502558	0.951517	0.981356	NA	NA	-0.0508733	0.697473	0.302527	0.989895	0.948371	NA	NA
GABRA1	0.000430899	0.503452	0.496548	0.951517	0.981356	NA	NA	-0.0851637	0.88288	0.11712	0.998984	0.948371	NA	NA
controlGene_55	0.00053925	0.504751	0.495249	0.951517	0.981356	NA	NA	0.0862627	0.117375	0.882625	0.919181	0.990842	NA	NA
PTGER1	0.000779578	0.505899	0.494101	0.951517	0.981356	NA	NA	0.171719	0.0155072	0.984493	0.684201	0.998525	NA	NA
ESR1	0.00091206	0.507434	0.492566	0.951517	0.981356	NA	NA	-0.00394559	0.520259	0.479741	0.989895	0.948371	NA	NA
AURKB	0.00161332	0.509229	0.490771	0.951517	0.981356	0.945816	0.999988	0.0510769	0.320378	0.679622	0.989895	0.954241	0.99979	0.91541
PIK3CB	0.00208689	0.516424	0.483576	0.951517	0.981356	NA	NA	0.0131003	0.43606	0.56394	0.989895	0.948371	NA	NA
KCNN4	0.0021585	0.517907	0.482093	0.951517	0.981356	NA	NA	0.0431953	0.273014	0.726986	0.989895	0.965951	NA	NA
KCNH1	0.00241123	0.518853	0.481147	0.951517	0.981356	NA	NA	0.00256981	0.486498	0.513502	0.989895	0.948371	NA	NA
DNMT3A	0.00242917	0.514968	0.485032	0.951517	0.981356	0.945816	0.999988	0.112051	0.11542	0.88458	0.919181	0.990842	0.899708	0.996401
CNR1	0.00275364	0.525856	0.474144	0.951517	0.981356	NA	NA	0.0212499	0.376075	0.623925	0.989895	0.948371	NA	NA
controlGene_58	0.00279436	0.523823	0.476177	0.951517	0.981356	NA	NA	0.0256953	0.361119	0.638881	0.989895	0.948371	NA	NA
THRA	0.00294293	0.518017	0.481983	0.951517	0.981356	0.945816	0.999988	-0.0478411	0.684	0.316	0.989895	0.948371	0.99979	0.820806
KCNB1	0.00299326	0.520735	0.479265	0.951517	0.981356	NA	NA	-0.0508602	0.706506	0.293494	0.989895	0.948371	NA	NA
controlGene_31	0.00338249	0.527032	0.472968	0.951517	0.981356	NA	NA	0.059779	0.214807	0.785193	0.989895	0.986982	NA	NA
TYMP	0.00339061	0.530341	0.469659	0.951517	0.981356	NA	NA	-0.0606708	0.801497	0.198503	0.989895	0.948371	NA	NA
CHRNA7	0.00357571	0.5321	0.4679	0.951517	0.981356	NA	NA	0.0239728	0.365838	0.634162	0.989895	0.948371	NA	NA
IDH2	0.00364154	0.528204	0.471796	0.951517	0.981356	NA	NA	-0.121574	0.949304	0.0506963	0.99979	0.790263	NA	NA
ADORA2A	0.00380062	0.52888	0.47112	0.951517	0.981356	NA	NA	0.00943141	0.453989	0.546011	0.989895	0.948371	NA	NA
GRIK2	0.00381453	0.5293	0.4707	0.951517	0.981356	0.945816	0.999988	0.0994393	0.112779	0.887221	0.919181	0.990842	0.899708	0.996401
POLA1	0.00434386	0.522969	0.477031	0.951517	0.981356	0.945816	0.999988	-0.14823	0.851443	0.148557	0.989895	0.948371	0.99979	0.661708
EZH2	0.00436124	0.531534	0.468466	0.951517	0.981356	NA	NA	0.0363014	0.323319	0.676681	0.989895	0.954241	NA	NA
PRKCZ	0.00468342	0.541204	0.458796	0.951517	0.981356	NA	NA	0.0406676	0.273207	0.726793	0.989895	0.965951	NA	NA
GRM2	0.00479645	0.528421	0.471579	0.951517	0.981356	0.945816	0.999988	0.0733336	0.229429	0.770571	0.989895	0.979548	0.99979	0.984342
KCNJ2	0.00481431	0.556009	0.443991	0.951517	0.981356	NA	NA	0.0849519	0.057583	0.942417	0.919181	0.995004	NA	NA
NDUFA11	0.00485982	0.52987	0.47013	0.951517	0.981356	0.945816	0.999988	-0.190614	0.967359	0.0326408	0.99979	0.790037	0.99979	0.380169
EPHA6	0.00502109	0.546333	0.453667	0.951517	0.981356	NA	NA	-0.00132613	0.508163	0.491837	0.989895	0.948371	NA	NA
HDAC11	0.00525875	0.536094	0.463906	0.951517	0.981356	0.945816	0.999988	-0.0436023	0.676501	0.323499	0.989895	0.948371	0.99979	0.820806
ARAF	0.00538948	0.539739	0.460261	0.951517	0.981356	NA	NA	0.0521735	0.271842	0.728158	0.989895	0.965951	NA	NA
SMO	0.00548606	0.547655	0.452345	0.951517	0.981356	NA	NA	0.0237093	0.368468	0.631532	0.989895	0.948371	NA	NA
CYSLTR1	0.00584016	0.562601	0.437399	0.951517	0.981356	NA	NA	0.0446255	0.236395	0.763605	0.989895	0.976926	NA	NA
BHMT	0.00589082	0.56125	0.43875	0.951517	0.981356	NA	NA	0.024057	0.351045	0.648955	0.989895	0.948371	NA	NA
DPP4	0.00594411	0.551725	0.448275	0.951517	0.981356	NA	NA	-0.0490965	0.731683	0.268317	0.989895	0.948371	NA	NA
KCNA4	0.00596773	0.554239	0.445761	0.951517	0.981356	NA	NA	-0.050201	0.75522	0.24478	0.989895	0.948371	NA	NA
NDUFB6	0.0059978	0.537416	0.462584	0.951517	0.981356	NA	NA	-0.133137	0.91968	0.0803201	0.99979	0.829597	NA	NA
PRKDC	0.00623816	0.539784	0.460216	0.951517	0.981356	0.945816	0.999988	0.00830627	0.466881	0.533119	0.989895	0.948371	0.99979	0.879665
GABRB2	0.00643009	0.567583	0.432417	0.951517	0.981356	NA	NA	0.00164328	0.488547	0.511453	0.989895	0.948371	NA	NA
TTK	0.00667693	0.549542	0.450458	0.951517	0.981356	NA	NA	0.0414159	0.315961	0.684039	0.989895	0.954241	NA	NA
SLC22A6	0.00721655	0.551859	0.448141	0.951517	0.981356	0.955647	0.999988	-0.017485	0.57318	0.42682	0.989895	0.948371	0.99979	0.853015
CA9	0.00721831	0.552011	0.447989	0.951517	0.981356	NA	NA	-0.0726925	0.806499	0.193501	0.989895	0.948371	NA	NA
controlGene_23	0.00732531	0.568337	0.431663	0.951517	0.981356	NA	NA	-0.0251014	0.654141	0.345859	0.989895	0.948371	NA	NA
ESR2	0.00749697	0.566524	0.433476	0.951517	0.981356	NA	NA	0.0127018	0.433915	0.566085	0.989895	0.948371	NA	NA
SLC5A2	0.00754992	0.539233	0.460767	0.951517	0.981356	0.945816	0.999988	0.0936646	0.204723	0.795277	0.989895	0.987908	0.988662	0.985957
NR1H4	0.00756101	0.572766	0.427234	0.951517	0.981356	NA	NA	-0.0481269	0.753991	0.246009	0.989895	0.948371	NA	NA
controlGene_30	0.00757658	0.570119	0.429881	0.951517	0.981356	NA	NA	-0.0143765	0.596262	0.403738	0.989895	0.948371	NA	NA
CACNA2D1	0.00766006	0.555748	0.444252	0.951517	0.981356	NA	NA	-0.0930098	0.86145	0.13855	0.990232	0.948371	NA	NA
PDE5A	0.00813836	0.572165	0.427835	0.951517	0.981356	NA	NA	-0.0908916	0.919493	0.080507	0.99979	0.829597	NA	NA
HTR1D	0.00813865	0.570002	0.429998	0.951517	0.981356	NA	NA	0.0257427	0.36281	0.63719	0.989895	0.948371	NA	NA
CACNA1B	0.00820481	0.556435	0.443565	0.951517	0.981356	NA	NA	-0.154905	0.943431	0.0565692	0.99979	0.790263	NA	NA
GABRA4	0.00857252	0.569829	0.430171	0.951517	0.981356	NA	NA	-0.00757991	0.543404	0.456596	0.989895	0.948371	NA	NA
S1PR2	0.00902371	0.560551	0.439449	0.951517	0.981356	NA	NA	-0.0608048	0.764894	0.235106	0.989895	0.948371	NA	NA
C9orf47	0.00904266	0.573247	0.426753	0.951517	0.981356	NA	NA	0.0816012	0.136005	0.863995	0.923589	0.990842	NA	NA
NDUFB11	0.00924059	0.556231	0.443769	0.951517	0.981356	0.955647	0.999988	-0.0339557	0.62143	0.37857	0.989895	0.948371	0.99979	0.825453
MST1R	0.00958683	0.580508	0.419492	0.951517	0.981356	NA	NA	-0.107971	0.901043	0.0989565	0.99979	0.889372	NA	NA
controlGene_3	0.00965323	0.546446	0.453554	0.951517	0.981356	NA	NA	0.0115919	0.464515	0.535485	0.989895	0.948371	NA	NA
PDE2A	0.00971934	0.599618	0.400382	0.951517	0.981356	NA	NA	0.0314312	0.305264	0.694736	0.989895	0.956925	NA	NA
ITK	0.00990399	0.586144	0.413856	0.951517	0.981356	NA	NA	0.0321474	0.331063	0.668937	0.989895	0.950525	NA	NA
HTR1F	0.010064	0.596939	0.403061	0.951517	0.981356	NA	NA	0.00734131	0.455379	0.544621	0.989895	0.948371	NA	NA
NDUFS4	0.0104859	0.579282	0.420718	0.951517	0.981356	NA	NA	-0.128768	0.947636	0.0523644	0.99979	0.790263	NA	NA
FGFR3	0.0105377	0.588745	0.411255	0.951517	0.981356	NA	NA	-0.0691476	0.809915	0.190085	0.989895	0.948371	NA	NA
PGR	0.0106304	0.56575	0.43425	0.951517	0.981356	0.955647	0.999988	0.0153539	0.446589	0.553411	0.989895	0.948371	0.99979	0.879665
HPD	0.0109107	0.580126	0.419874	0.951517	0.981356	NA	NA	-0.0789781	0.836139	0.163861	0.989895	0.948371	NA	NA
NDUFS8	0.0109167	0.566783	0.433217	0.951517	0.981356	0.955647	0.999988	-0.171133	0.957951	0.0420491	0.99979	0.790263	0.99979	0.438195
NDUFA1	0.0111941	0.588769	0.411231	0.951517	0.981356	NA	NA	-0.104865	0.896509	0.103491	0.99979	0.918644	NA	NA
KCNA10	0.0112491	0.598771	0.401229	0.951517	0.981356	NA	NA	0.064628	0.185082	0.814918	0.989895	0.987908	NA	NA
NDUFA8	0.0116163	0.577569	0.422431	0.951517	0.981356	NA	NA	-0.0162565	0.573879	0.426121	0.989895	0.948371	NA	NA
TACR2	0.0117297	0.584244	0.415756	0.951517	0.981356	NA	NA	0.0171009	0.423829	0.576171	0.989895	0.948371	NA	NA
PPARA	0.0118477	0.588598	0.411402	0.951517	0.981356	NA	NA	-0.090627	0.872008	0.127992	0.992048	0.948371	NA	NA
PDGFRB	0.0119144	0.580474	0.419526	0.951517	0.981356	0.960148	0.999988	-0.0978273	0.868648	0.131352	0.990232	0.948371	0.99979	0.65097
FGFR4	0.0119628	0.613815	0.386185	0.951517	0.981356	NA	NA	-0.0113858	0.571403	0.428597	0.989895	0.948371	NA	NA
MAP3K9	0.0119923	0.597252	0.402748	0.951517	0.981356	NA	NA	-0.095765	0.865213	0.134787	0.990232	0.948371	NA	NA
AVPR1A	0.0121643	0.575897	0.424103	0.951517	0.981356	NA	NA	-0.0291778	0.618834	0.381166	0.989895	0.948371	NA	NA
SLC6A3	0.0128253	0.609044	0.390956	0.951517	0.981356	NA	NA	0.0402025	0.30854	0.69146	0.989895	0.954241	NA	NA
controlGene_42	0.0128276	0.611437	0.388563	0.951517	0.981356	NA	NA	-0.00832292	0.550505	0.449495	0.989895	0.948371	NA	NA
controlGene_4	0.0131427	0.60423	0.39577	0.951517	0.981356	NA	NA	0.0271703	0.361345	0.638655	0.989895	0.948371	NA	NA
NTRK3	0.0131634	0.618849	0.381151	0.951517	0.981356	NA	NA	0.0367248	0.298929	0.701071	0.989895	0.95896	NA	NA
NDUFAF3	0.0134438	0.569527	0.430473	0.951517	0.981356	0.955647	0.999988	-0.0326359	0.616007	0.383993	0.989895	0.948371	0.99979	0.825453
PRKD3	0.0135489	0.60292	0.39708	0.951517	0.981356	NA	NA	-0.0809849	0.851808	0.148192	0.989895	0.948371	NA	NA
PDE6B	0.0138228	0.626726	0.373274	0.951517	0.981356	NA	NA	-0.00671166	0.540806	0.459194	0.989895	0.948371	NA	NA
controlGene_5	0.0138346	0.611191	0.388809	0.951517	0.981356	NA	NA	0.0206879	0.383934	0.616066	0.989895	0.948371	NA	NA
controlGene_41	0.0138551	0.616455	0.383545	0.951517	0.981356	NA	NA	-0.0148765	0.568433	0.431567	0.989895	0.948371	NA	NA
ATP1A2	0.0138603	0.626708	0.373292	0.951517	0.981356	NA	NA	0.0376534	0.286291	0.713709	0.989895	0.964581	NA	NA
MDM2	0.0144719	0.606451	0.393549	0.951517	0.981356	0.969753	0.999988	-0.107049	0.865203	0.134797	0.990232	0.948371	0.99979	0.65097
FKBP1A	0.0144904	0.603711	0.396289	0.951517	0.981356	0.969753	0.999988	-0.00204734	0.507733	0.492267	0.989895	0.948371	0.99979	0.876181
PDE1B	0.0146084	0.598122	0.401878	0.951517	0.981356	NA	NA	0.0637806	0.243318	0.756682	0.989895	0.974025	NA	NA
SCNN1G	0.0148103	0.605006	0.394994	0.951517	0.981356	NA	NA	-0.0344248	0.671987	0.328013	0.989895	0.948371	NA	NA
NDUFB3	0.0148223	0.618593	0.381407	0.951517	0.981356	NA	NA	-0.0489129	0.744622	0.255378	0.989895	0.948371	NA	NA
ODC1	0.0151776	0.61323	0.38677	0.951517	0.981356	NA	NA	-0.0185321	0.595642	0.404358	0.989895	0.948371	NA	NA
EDNRB	0.0153079	0.641851	0.358149	0.951517	0.981356	NA	NA	0.0332083	0.309263	0.690737	0.989895	0.954241	NA	NA
HCN4	0.0153859	0.628828	0.371172	0.951517	0.981356	NA	NA	-0.103112	0.931929	0.0680709	0.99979	0.790263	NA	NA
AKT2	0.0154973	0.608952	0.391048	0.951517	0.981356	NA	NA	0.00626326	0.471243	0.528757	0.989895	0.948371	NA	NA
controlGene_22	0.0155486	0.633308	0.366692	0.951517	0.981356	NA	NA	0.0397441	0.28109	0.71891	0.989895	0.965951	NA	NA
ACVRL1	0.0155501	0.602	0.398	0.951517	0.981356	NA	NA	-0.0507123	0.724949	0.275051	0.989895	0.948371	NA	NA
TH	0.0157891	0.591767	0.408233	0.951517	0.981356	NA	NA	0.0593147	0.295614	0.704386	0.989895	0.961012	NA	NA
CDK15	0.0157892	0.645812	0.354188	0.951517	0.981356	NA	NA	0.0463092	0.244082	0.755918	0.989895	0.974025	NA	NA
CA14	0.0158633	0.649674	0.350326	0.951517	0.981356	NA	NA	-0.0121295	0.575491	0.424509	0.989895	0.948371	NA	NA
PAH	0.0161847	0.627633	0.372367	0.951517	0.981356	NA	NA	-0.008836	0.546902	0.453098	0.989895	0.948371	NA	NA
IMPA1	0.0161987	0.664252	0.335748	0.951517	0.981356	NA	NA	0.0228885	0.340338	0.659662	0.989895	0.949939	NA	NA
CHRNG	0.0162735	0.630584	0.369416	0.951517	0.981356	NA	NA	-0.0286272	0.637512	0.362488	0.989895	0.948371	NA	NA
BCL2	0.0166083	0.631592	0.368408	0.951517	0.981356	NA	NA	-0.012403	0.56557	0.43443	0.989895	0.948371	NA	NA
MAOA	0.0167431	0.65645	0.34355	0.951517	0.981356	NA	NA	0.0321611	0.310348	0.689652	0.989895	0.954241	NA	NA
HRH1	0.0167588	0.624767	0.375233	0.951517	0.981356	NA	NA	-0.121698	0.932029	0.0679712	0.99979	0.790263	NA	NA
DHODH	0.016959	0.581908	0.418092	0.951517	0.981356	0.960148	0.999988	0.0533045	0.333723	0.666277	0.989895	0.950525	0.99979	0.909689
SLC6A1	0.0170311	0.636876	0.363124	0.951517	0.981356	NA	NA	-0.0142715	0.569699	0.430301	0.989895	0.948371	NA	NA
HTR3E	0.0170498	0.632556	0.367444	0.951517	0.981356	NA	NA	0.0139863	0.421589	0.578411	0.989895	0.948371	NA	NA
SLC22A11	0.0171336	0.61382	0.38618	0.951517	0.981356	NA	NA	-0.0060295	0.527137	0.472863	0.989895	0.948371	NA	NA
KCNMA1	0.017198	0.621203	0.378797	0.951517	0.981356	0.969753	0.993326	-0.0148406	0.569184	0.430816	0.989895	0.948371	0.99979	0.853015
CSNK2A1	0.017476	0.627331	0.372669	0.951517	0.981356	0.969753	0.993326	-0.0230929	0.609932	0.390068	0.989895	0.948371	0.99979	0.825453
CHRNA4	0.0175321	0.630271	0.369729	0.951517	0.981356	NA	NA	-0.0440828	0.701421	0.298579	0.989895	0.948371	NA	NA
CHRM2	0.0180707	0.678084	0.321916	0.951517	0.981356	NA	NA	-0.0231047	0.643375	0.356625	0.989895	0.948371	NA	NA
ADORA2B	0.018469	0.645345	0.354655	0.951517	0.981356	NA	NA	0.0768975	0.174017	0.825983	0.989895	0.990842	NA	NA
ACHE	0.0188203	0.64286	0.35714	0.951517	0.981356	0.969753	0.993326	-0.0428185	0.706437	0.293563	0.989895	0.948371	0.99979	0.820806
S1PR3	0.0191365	0.643745	0.356255	0.951517	0.981356	NA	NA	-0.0200264	0.600302	0.399698	0.989895	0.948371	NA	NA
PDE1C	0.0193304	0.645818	0.354182	0.951517	0.981356	0.969753	0.993326	0.0124947	0.433297	0.566703	0.989895	0.948371	0.99979	0.890533
GRIN2A	0.0194635	0.667455	0.332545	0.951517	0.981356	NA	NA	0.0493962	0.239935	0.760065	0.989895	0.97413	NA	NA
ND5	0.019534	0.674429	0.325571	0.951517	0.981356	NA	NA	-0.0587633	0.797087	0.202913	0.989895	0.948371	NA	NA
EGFR	0.0196934	0.625633	0.374367	0.951517	0.981356	0.969753	0.993326	0.088271	0.19848	0.80152	0.989895	0.987908	0.982474	0.985957
CSF1R	0.0197654	0.649656	0.350344	0.951517	0.981356	0.969753	0.993326	-0.0214537	0.608118	0.391882	0.989895	0.948371	0.99979	0.825453
MAP2K2	0.0201245	0.642892	0.357108	0.951517	0.981356	0.969753	0.993326	-0.0992851	0.854566	0.145434	0.990232	0.948371	0.99979	0.661708
IMPDH2	0.0208512	0.618724	0.381276	0.951517	0.981356	0.969753	0.993326	-0.107263	0.865331	0.134669	0.990232	0.948371	0.99979	0.65097
PTGER4	0.0208706	0.664645	0.335355	0.951517	0.981356	NA	NA	0.0378792	0.32213	0.67787	0.989895	0.954241	NA	NA
DRD3	0.0210095	0.681115	0.318885	0.951517	0.981356	NA	NA	-0.0630603	0.824573	0.175427	0.989895	0.948371	NA	NA
MMP8	0.021353	0.680613	0.319387	0.951517	0.981356	NA	NA	0.0191248	0.386683	0.613317	0.989895	0.948371	NA	NA
CACNA1F	0.021524	0.677265	0.322735	0.951517	0.981356	NA	NA	0.00591617	0.469704	0.530296	0.989895	0.948371	NA	NA
controlGene_52	0.0216889	0.67277	0.32723	0.951517	0.981356	NA	NA	-0.0404284	0.687885	0.312115	0.989895	0.948371	NA	NA
PDE8A	0.0218382	0.688269	0.311731	0.951517	0.981356	NA	NA	-0.0496862	0.754674	0.245326	0.989895	0.948371	NA	NA
GRIN2D	0.0219268	0.69014	0.30986	0.951517	0.981356	NA	NA	-0.021262	0.617591	0.382409	0.989895	0.948371	NA	NA
SCN10A	0.022012	0.674371	0.325629	0.951517	0.981356	NA	NA	-7.06e-05	0.50038	0.49962	0.989895	0.948371	NA	NA
MTNR1A	0.0228948	0.67924	0.32076	0.951517	0.981356	NA	NA	0.0925085	0.115499	0.884501	0.919181	0.990842	NA	NA
CDK3	0.0231765	0.725045	0.274955	0.951517	0.981356	NA	NA	0.0440745	0.242692	0.757308	0.989895	0.974025	NA	NA
BRAF	0.0245136	0.662148	0.337852	0.951517	0.981356	NA	NA	0.000151019	0.49927	0.50073	0.989895	0.948371	NA	NA
ADORA1	0.0248193	0.707436	0.292564	0.951517	0.981356	0.980134	0.949635	0.0437734	0.275002	0.724998	0.989895	0.965951	0.99979	0.956997
GRIN2C	0.0250909	0.716689	0.283311	0.951517	0.981356	NA	NA	-0.0116979	0.571213	0.428787	0.989895	0.948371	NA	NA
GUCY1B1	0.025306	0.771742	0.228258	0.951517	0.981356	NA	NA	-0.00472166	0.533869	0.466131	0.989895	0.948371	NA	NA
CHRFAM7A	0.0253203	0.693218	0.306782	0.951517	0.981356	NA	NA	-0.11951	0.95481	0.0451902	0.99979	0.790263	NA	NA
BLK	0.0253251	0.695878	0.304122	0.951517	0.981356	NA	NA	0.04906	0.255482	0.744518	0.989895	0.974025	NA	NA
ADRA1D	0.0253624	0.633716	0.366284	0.951517	0.981356	0.969753	0.993326	-0.0105384	0.533416	0.466584	0.989895	0.948371	0.99979	0.874995
GABRA6	0.025372	0.728834	0.271166	0.951517	0.981356	NA	NA	-0.0823455	0.91231	0.0876904	0.99979	0.829597	NA	NA
PRKCA	0.025436	0.7288	0.2712	0.951517	0.981356	NA	NA	0.0108401	0.434191	0.565809	0.989895	0.948371	NA	NA
TYK2	0.0255334	0.706129	0.293871	0.951517	0.981356	NA	NA	-0.0218012	0.615215	0.384785	0.989895	0.948371	NA	NA
EPHA7	0.0256054	0.716714	0.283286	0.951517	0.981356	NA	NA	-0.0211277	0.611534	0.388466	0.989895	0.948371	NA	NA
KCNK18	0.0256131	0.719331	0.280669	0.951517	0.981356	NA	NA	-0.0685979	0.804426	0.195574	0.989895	0.948371	NA	NA
DNMT1	0.0261077	0.6514	0.3486	0.951517	0.981356	0.969753	0.993326	0.0139121	0.445839	0.554161	0.989895	0.948371	0.99979	0.879665
MMP7	0.0261397	0.68294	0.31706	0.951517	0.981356	NA	NA	0.00399687	0.480328	0.519672	0.989895	0.948371	NA	NA
IDH1	0.0262854	0.754943	0.245057	0.951517	0.981356	NA	NA	-0.0275693	0.681955	0.318045	0.989895	0.948371	NA	NA
controlGene_66	0.0268257	0.71986	0.28014	0.951517	0.981356	NA	NA	-0.0279665	0.647544	0.352456	0.989895	0.948371	NA	NA
BRD4	0.0268654	0.703663	0.296337	0.951517	0.981356	NA	NA	0.0533273	0.253466	0.746534	0.989895	0.974025	NA	NA
MAPK10	0.0273762	0.774756	0.225244	0.951517	0.981356	NA	NA	0.0320669	0.279457	0.720543	0.989895	0.965951	NA	NA
SLC22A8	0.0274144	0.688484	0.311516	0.951517	0.981356	0.980134	0.993326	-0.0779483	0.799075	0.200925	0.989895	0.948371	0.99979	0.750985
INSR	0.0275189	0.724548	0.275452	0.951517	0.981356	NA	NA	-0.0469198	0.746998	0.253002	0.989895	0.948371	NA	NA
CXCR2	0.0275973	0.757544	0.242456	0.951517	0.981356	NA	NA	-0.00176309	0.51216	0.48784	0.989895	0.948371	NA	NA
SCN4A	0.0276716	0.660135	0.339865	0.951517	0.981356	NA	NA	-0.134224	0.936562	0.0634378	0.99979	0.790263	NA	NA
TACR3	0.02769	0.757149	0.242851	0.951517	0.981356	NA	NA	-0.0165271	0.596244	0.403756	0.989895	0.948371	NA	NA
RXRG	0.0277176	0.736526	0.263474	0.951517	0.981356	NA	NA	0.0170905	0.403239	0.596761	0.989895	0.948371	NA	NA
HTR2C	0.0277252	0.729455	0.270545	0.951517	0.981356	NA	NA	-0.00152727	0.508796	0.491204	0.989895	0.948371	NA	NA
PTGFR	0.027736	0.704343	0.295657	0.951517	0.981356	NA	NA	-0.0195627	0.596593	0.403407	0.989895	0.948371	NA	NA
GABRG2	0.0284201	0.748762	0.251238	0.951517	0.981356	NA	NA	-0.0230542	0.63441	0.36559	0.989895	0.948371	NA	NA
OPRD1	0.0285867	0.734672	0.265328	0.951517	0.981356	NA	NA	-0.0404131	0.698601	0.301399	0.989895	0.948371	NA	NA
controlGene_17	0.0287665	0.65474	0.34526	0.951517	0.981356	NA	NA	-0.0660378	0.72322	0.27678	0.989895	0.948371	NA	NA
ND3	0.0297347	0.78755	0.21245	0.951517	0.981356	NA	NA	0.00504353	0.463169	0.536831	0.989895	0.948371	NA	NA
GRIN3B	0.0299248	0.743601	0.256399	0.951517	0.981356	NA	NA	-0.0216001	0.617983	0.382017	0.989895	0.948371	NA	NA
ADRA1A	0.0299897	0.7166	0.2834	0.951517	0.981356	NA	NA	0.00200222	0.489562	0.510438	0.989895	0.948371	NA	NA
MCL1	0.0302007	0.710565	0.289435	0.951517	0.981356	0.980134	0.949635	0.00123661	0.494109	0.505891	0.989895	0.948371	0.99979	0.876181
TOP2B	0.0302119	0.729846	0.270154	0.951517	0.981356	NA	NA	-0.0284003	0.647963	0.352037	0.989895	0.948371	NA	NA
PTGS1	0.0303579	0.725313	0.274687	0.951517	0.981356	NA	NA	0.00756586	0.457922	0.542078	0.989895	0.948371	NA	NA
PDE4D	0.0306744	0.736987	0.263013	0.951517	0.981356	NA	NA	-0.0556305	0.794778	0.205222	0.989895	0.948371	NA	NA
HDAC7	0.0307728	0.729279	0.270721	0.951517	0.981356	NA	NA	-0.030104	0.642615	0.357385	0.989895	0.948371	NA	NA
EPHA3	0.0307766	0.727363	0.272637	0.951517	0.981356	NA	NA	0.0216891	0.38782	0.61218	0.989895	0.948371	NA	NA
SRD5A1	0.0308728	0.734926	0.265074	0.951517	0.981356	NA	NA	-0.0494019	0.747032	0.252968	0.989895	0.948371	NA	NA
ERBB3	0.0308819	0.723328	0.276672	0.951517	0.981356	NA	NA	0.00982524	0.449196	0.550804	0.989895	0.948371	NA	NA
PIK3R5	0.03093	0.717321	0.282679	0.951517	0.981356	NA	NA	0.160371	0.0371943	0.962806	0.891424	0.998525	NA	NA
TYR	0.0310522	0.726149	0.273851	0.951517	0.981356	NA	NA	-0.0621438	0.781591	0.218409	0.989895	0.948371	NA	NA
CDK11B	0.0312416	0.668226	0.331774	0.951517	0.981356	0.980065	0.993326	0.00249624	0.491107	0.508893	0.989895	0.948371	0.99979	0.876181
EPHB2	0.0314129	0.715049	0.284951	0.951517	0.981356	NA	NA	-0.0365645	0.660563	0.339437	0.989895	0.948371	NA	NA
XDH	0.031426	0.727276	0.272724	0.951517	0.981356	0.980134	0.949635	-0.116723	0.916773	0.0832269	0.99979	0.829597	0.99979	0.526129
HTR3C	0.0317521	0.761618	0.238382	0.951517	0.981356	NA	NA	-0.06494	0.830734	0.169266	0.989895	0.948371	NA	NA
CHEK1	0.0320293	0.681257	0.318743	0.951517	0.981356	0.980134	0.993326	-0.0338998	0.622283	0.377717	0.989895	0.948371	0.99979	0.825453
ADRB2	0.032036	0.773316	0.226684	0.951517	0.981356	0.980134	0.941686	-0.11719	0.949641	0.0503589	0.99979	0.790263	0.99979	0.449422
ROCK1	0.0322785	0.785706	0.214294	0.951517	0.981356	NA	NA	-0.0542085	0.792548	0.207452	0.989895	0.948371	NA	NA
KCNK3	0.032284	0.727748	0.272252	0.951517	0.981356	NA	NA	-0.0404995	0.691265	0.308735	0.989895	0.948371	NA	NA
TLR7	0.0322885	0.773876	0.226124	0.951517	0.981356	NA	NA	0.00863689	0.450898	0.549102	0.989895	0.948371	NA	NA
CACNA1H	0.0325505	0.709042	0.290958	0.951517	0.981356	0.980134	0.949635	-0.0031061	0.512133	0.487867	0.989895	0.948371	0.99979	0.876181
CHRM1	0.0328633	0.74941	0.25059	0.951517	0.981356	NA	NA	-0.0849285	0.869036	0.130964	0.990232	0.948371	NA	NA
FLT3	0.0329563	0.771345	0.228655	0.951517	0.981356	NA	NA	0.0414161	0.294049	0.705951	0.989895	0.961323	NA	NA
controlGene_14	0.032978	0.796069	0.203931	0.951716	0.981356	NA	NA	0.0147217	0.40532	0.59468	0.989895	0.948371	NA	NA
controlGene_27	0.0331862	0.746912	0.253088	0.951517	0.981356	NA	NA	-0.0830367	0.85101	0.14899	0.989895	0.948371	NA	NA
ND6	0.0334799	0.77256	0.22744	0.951517	0.981356	NA	NA	-0.0320003	0.667336	0.332664	0.989895	0.948371	NA	NA
ATP1A1	0.0334971	0.640649	0.359351	0.951517	0.981356	0.969753	0.993326	-0.0149526	0.538642	0.461358	0.989895	0.948371	0.99979	0.874995
KCNK2	0.0335587	0.778709	0.221291	0.951517	0.981356	NA	NA	-0.066316	0.858754	0.141246	0.990232	0.948371	NA	NA
TPO	0.03376	0.763928	0.236072	0.951517	0.981356	NA	NA	-0.071294	0.841529	0.158471	0.989895	0.948371	NA	NA
CHRM5	0.0350659	0.77759	0.22241	0.951517	0.981356	NA	NA	-0.0681158	0.841527	0.158473	0.989895	0.948371	NA	NA
NDUFA7	0.0355024	0.786017	0.213983	0.951517	0.981356	NA	NA	-0.141039	0.978651	0.0213489	0.99979	0.588445	NA	NA
TUBB2B	0.0358122	0.758871	0.241129	0.951517	0.981356	NA	NA	-0.146961	0.960738	0.0392624	0.99979	0.790263	NA	NA
GRIN1	0.0364587	0.776889	0.223111	0.951517	0.981356	NA	NA	-0.0628699	0.793753	0.206247	0.989895	0.948371	NA	NA
controlGene_62	0.0367712	0.758832	0.241168	0.951517	0.981356	NA	NA	-0.0648502	0.770206	0.229794	0.989895	0.948371	NA	NA
ADH1B	0.0369373	0.733523	0.266477	0.951517	0.981356	NA	NA	-0.071171	0.754341	0.245659	0.989895	0.948371	NA	NA
SRPK1	0.0370287	0.82089	0.17911	0.957293	0.981356	NA	NA	-0.111065	0.935581	0.0644188	0.99979	0.790263	NA	NA
SLC18A2	0.037139	0.763306	0.236694	0.951517	0.981356	NA	NA	-0.05214	0.739734	0.260266	0.989895	0.948371	NA	NA
CHRNE	0.0371422	0.78958	0.21042	0.951517	0.981356	NA	NA	-0.00317754	0.516048	0.483952	0.989895	0.948371	NA	NA
PTGDR	0.0373557	0.765296	0.234704	0.951517	0.981356	NA	NA	-0.00217624	0.510642	0.489358	0.989895	0.948371	NA	NA
controlGene_64	0.0373864	0.762995	0.237005	0.951517	0.981356	NA	NA	-0.010436	0.552209	0.447791	0.989895	0.948371	NA	NA
SLC12A3	0.0375065	0.799037	0.200963	0.951716	0.981356	NA	NA	0.0882842	0.0960217	0.903978	0.919181	0.991751	NA	NA
CHRNB4	0.0376176	0.766866	0.233134	0.951517	0.981356	NA	NA	-0.0733973	0.821152	0.178848	0.989895	0.948371	NA	NA
controlGene_9	0.037774	0.806399	0.193601	0.951716	0.981356	NA	NA	0.0258035	0.374042	0.625958	0.989895	0.948371	NA	NA
HTR6	0.0381176	0.775121	0.224879	0.951517	0.981356	NA	NA	-0.167848	0.986315	0.0136853	0.99979	0.506488	NA	NA
SV2A	0.038264	0.749751	0.250249	0.951517	0.981356	NA	NA	0.000912254	0.495278	0.504722	0.989895	0.948371	NA	NA
ADA	0.0392993	0.767014	0.232986	0.951517	0.981356	0.980134	0.941686	-0.0340703	0.66007	0.33993	0.989895	0.948371	0.99979	0.820806
CCR2	0.0395608	0.754562	0.245438	0.951517	0.981356	NA	NA	-0.00597988	0.530434	0.469566	0.989895	0.948371	NA	NA
KEAP1	0.0397054	0.663351	0.336649	0.951517	0.981356	0.980065	0.993326	-0.100389	0.795522	0.204478	0.989895	0.948371	0.99979	0.750985
KCNQ3	0.0397573	0.846279	0.153721	0.969116	0.981356	NA	NA	-0.0272104	0.679783	0.320217	0.989895	0.948371	NA	NA
NDUFV3	0.0399062	0.774747	0.225253	0.951517	0.981356	NA	NA	-0.113174	0.925484	0.074516	0.99979	0.824262	NA	NA
GSR	0.0400489	0.802162	0.197838	0.951716	0.981356	NA	NA	0.0194679	0.39598	0.60402	0.989895	0.948371	NA	NA
CACNA1D	0.0401932	0.805434	0.194566	0.951716	0.981356	NA	NA	-0.102675	0.907329	0.0926706	0.99979	0.854233	NA	NA
HDAC6	0.0402067	0.78421	0.21579	0.951517	0.981356	NA	NA	0.045069	0.290471	0.709529	0.989895	0.963872	NA	NA
PPARG	0.0402878	0.865527	0.134473	0.970848	0.981356	NA	NA	0.0150475	0.401628	0.598372	0.989895	0.948371	NA	NA
CDK8	0.0403267	0.759399	0.240601	0.951517	0.981356	0.980134	0.941686	-0.0177408	0.581076	0.418924	0.989895	0.948371	0.99979	0.846425
PDE8B	0.0404291	0.79271	0.20729	0.951517	0.981356	NA	NA	-0.0150305	0.575201	0.424799	0.989895	0.948371	NA	NA
GRIA3	0.0406246	0.788246	0.211754	0.951517	0.981356	NA	NA	0.0316469	0.333099	0.666901	0.989895	0.950525	NA	NA
TUBB4B	0.0406511	0.810084	0.189916	0.951716	0.981356	NA	NA	0.0576255	0.196098	0.803902	0.989895	0.987908	NA	NA
SLC22A12	0.0410006	0.777722	0.222278	0.951517	0.981356	0.980134	0.941686	0.101822	0.118143	0.881857	0.919181	0.990842	0.899708	0.996401
NDUFB2	0.0413879	0.772105	0.227895	0.951517	0.981356	NA	NA	-0.141548	0.949427	0.0505732	0.99979	0.790263	NA	NA
TRPV4	0.0415328	0.79095	0.20905	0.951517	0.981356	NA	NA	0.0304378	0.355764	0.644236	0.989895	0.948371	NA	NA
NDUFAF4	0.042026	0.774973	0.225027	0.951517	0.981356	NA	NA	-0.115522	0.931217	0.0687827	0.99979	0.790263	NA	NA
KCNJ8	0.042049	0.85129	0.14871	0.969116	0.981356	NA	NA	0.0375477	0.278116	0.721884	0.989895	0.965951	NA	NA
CHRNB1	0.0422407	0.7669	0.2331	0.951517	0.981356	NA	NA	0.160852	0.0581079	0.941892	0.919181	0.995004	NA	NA
SCNN1B	0.0422881	0.814122	0.185878	0.954035	0.981356	NA	NA	-0.106447	0.931345	0.068655	0.99979	0.790263	NA	NA
KCNA6	0.0424529	0.806015	0.193985	0.951716	0.981356	NA	NA	-0.0171962	0.58734	0.41266	0.989895	0.948371	NA	NA
PDE10A	0.0424581	0.782846	0.217154	0.951517	0.981356	NA	NA	-0.0246674	0.623165	0.376835	0.989895	0.948371	NA	NA
NPC1L1	0.0424743	0.836226	0.163774	0.963536	0.981356	NA	NA	-0.0385766	0.710805	0.289195	0.989895	0.948371	NA	NA
CA6	0.0429923	0.838242	0.161758	0.964314	0.981356	NA	NA	-0.0159132	0.600355	0.399645	0.989895	0.948371	NA	NA
KCNS2	0.0430087	0.858675	0.141325	0.969116	0.981356	NA	NA	0.00221103	0.486207	0.513793	0.989895	0.948371	NA	NA
MTTP	0.0430155	0.860138	0.139862	0.969116	0.981356	NA	NA	-0.0607506	0.821591	0.178409	0.989895	0.948371	NA	NA
ATP1A4	0.0433518	0.834096	0.165904	0.963536	0.981356	NA	NA	-0.181572	0.995187	0.00481309	0.99979	0.384513	NA	NA
controlGene_13	0.0437315	0.873392	0.126608	0.972197	0.981356	NA	NA	-0.0201275	0.621882	0.378118	0.989895	0.948371	NA	NA
CACNA1G	0.0442319	0.861831	0.138169	0.969116	0.981356	NA	NA	0.0348907	0.289496	0.710504	0.989895	0.963872	NA	NA
MAPKAPK5	0.0445273	0.826813	0.173187	0.957293	0.981356	NA	NA	0.0186663	0.400749	0.599251	0.989895	0.948371	NA	NA
BDKRB2	0.0449152	0.809778	0.190222	0.951716	0.981356	NA	NA	-0.164246	0.979348	0.0206518	0.99979	0.588445	NA	NA
NDUFA13	0.0453139	0.748663	0.251337	0.951517	0.981356	0.980134	0.949635	-0.230761	0.987607	0.0123934	0.99979	0.495048	0.99979	0.223081
KCNG2	0.0455135	0.787053	0.212947	0.951517	0.981356	NA	NA	-0.0587619	0.748144	0.251856	0.989895	0.948371	NA	NA
CHRNA3	0.0456876	0.720307	0.279693	0.951517	0.981356	0.980134	0.949635	-0.113412	0.782491	0.217509	0.989895	0.948371	0.99979	0.755557
controlGene_11	0.0457118	0.85424	0.14576	0.969116	0.981356	NA	NA	-0.0383054	0.720998	0.279002	0.989895	0.948371	NA	NA
GART	0.0467341	0.765258	0.234742	0.951517	0.981356	0.980134	0.941686	-0.10317	0.867182	0.132818	0.990232	0.948371	0.99979	0.65097
CACNA1S	0.0468313	0.772895	0.227105	0.951517	0.981356	0.980134	0.941686	0.0328438	0.381783	0.618217	0.989895	0.948371	0.99979	0.90084
BDKRB1	0.0476247	0.797994	0.202006	0.951716	0.981356	NA	NA	-0.10219	0.856511	0.143489	0.990232	0.948371	NA	NA
CA2	0.0478263	0.900296	0.0997038	0.981075	0.981356	NA	NA	-0.0486566	0.785604	0.214396	0.989895	0.948371	NA	NA
HDAC10	0.0479163	0.822539	0.177461	0.957293	0.981356	NA	NA	-0.0767877	0.818962	0.181038	0.989895	0.948371	NA	NA
FGR	0.0479844	0.846787	0.153213	0.969116	0.981356	NA	NA	-0.0390392	0.718612	0.281388	0.989895	0.948371	NA	NA
RRM1	0.0480177	0.743833	0.256167	0.951517	0.981356	0.980134	0.949635	-0.0794211	0.724159	0.275841	0.989895	0.948371	0.99979	0.820806
AVPR1B	0.0481514	0.807541	0.192459	0.951716	0.981356	NA	NA	-0.137551	0.94775	0.05225	0.99979	0.790263	NA	NA
SLC6A2	0.0484154	0.757445	0.242555	0.951517	0.981356	0.980134	0.941686	-0.027455	0.61051	0.38949	0.989895	0.948371	0.99979	0.825453
ALK	0.0486834	0.809582	0.190418	0.951716	0.981356	NA	NA	-0.201208	0.989894	0.0101058	0.99979	0.484405	NA	NA
BCL2L1	0.0491337	0.788019	0.211981	0.951517	0.981356	0.980134	0.941686	-0.207676	0.989093	0.0109069	0.99979	0.490128	0.99979	0.215956
TRPM8	0.0493466	0.852178	0.147822	0.969116	0.981356	NA	NA	-0.157275	0.988404	0.0115958	0.99979	0.490436	NA	NA
NDUFS2	0.049545	0.735856	0.264144	0.951517	0.981356	0.980134	0.949635	-0.132138	0.867771	0.132229	0.990232	0.948371	0.99979	0.65097
PAK4	0.0498014	0.781493	0.218507	0.951517	0.981356	0.980134	0.941686	-0.234947	0.993104	0.00689604	0.99979	0.397895	0.99979	0.158273
TACR1	0.0500246	0.825201	0.174799	0.957293	0.981356	NA	NA	-0.0719607	0.819469	0.180531	0.989895	0.948371	NA	NA
controlGene_35	0.0502588	0.890891	0.109109	0.976449	0.981356	NA	NA	-0.0429839	0.730547	0.269453	0.989895	0.948371	NA	NA
DRD4	0.0502847	0.713754	0.286246	0.951517	0.981356	0.980134	0.949635	-0.1677	0.825254	0.174746	0.989895	0.948371	0.99979	0.706118
TRPV1	0.0511502	0.808468	0.191532	0.951716	0.981356	0.985227	0.941686	0.0371537	0.342606	0.657394	0.989895	0.949939	0.99979	0.909689
EPHA4	0.0516093	0.896031	0.103969	0.980588	0.981356	NA	NA	-0.0106521	0.565309	0.434691	0.989895	0.948371	NA	NA
RRM2	0.0516145	0.714673	0.285327	0.951517	0.981356	0.980134	0.949635	0.120409	0.248527	0.751473	0.989895	0.974025	0.99979	0.970766
RXRA	0.0520265	0.87349	0.12651	0.972197	0.981356	0.994711	0.894607	-0.142522	0.978797	0.0212032	0.99979	0.588445	0.99979	0.291685
NR3C2	0.0521482	0.923317	0.0766831	0.985124	0.981356	NA	NA	0.0123984	0.411183	0.588817	0.989895	0.948371	NA	NA
EPHA2	0.0523721	0.80194	0.19806	0.951716	0.981356	0.985227	0.941686	-0.031114	0.62664	0.37336	0.989895	0.948371	0.99979	0.825453
KCNK9	0.0524111	0.877885	0.122115	0.975579	0.981356	NA	NA	-0.0692692	0.832726	0.167274	0.989895	0.948371	NA	NA
KCNS1	0.0526776	0.825998	0.174002	0.957293	0.981356	0.985227	0.941686	-0.0290104	0.628156	0.371844	0.989895	0.948371	0.99979	0.825453
KCND2	0.0529475	0.872572	0.127428	0.972197	0.981356	NA	NA	-0.0371026	0.689855	0.310145	0.989895	0.948371	NA	NA
GRIK5	0.0537718	0.860452	0.139548	0.969116	0.981356	NA	NA	-0.0989592	0.913633	0.0863665	0.99979	0.829597	NA	NA
MAOB	0.0540495	0.887048	0.112952	0.976009	0.981356	NA	NA	-0.0253476	0.634534	0.365466	0.989895	0.948371	NA	NA
KCNH7	0.05539	0.904582	0.0954176	0.981075	0.981356	NA	NA	-0.0193663	0.621551	0.378449	0.989895	0.948371	NA	NA
RARB	0.0562107	0.910805	0.0891952	0.983286	0.981356	NA	NA	0.00592485	0.465518	0.534482	0.989895	0.948371	NA	NA
KCNQ2	0.0564401	0.857053	0.142947	0.969116	0.981356	NA	NA	-0.0256927	0.62878	0.37122	0.989895	0.948371	NA	NA
PIK3CD	0.0566865	0.862635	0.137365	0.969116	0.981356	0.994711	0.937874	-0.122179	0.941743	0.0582571	0.99979	0.790263	0.99979	0.449422
JAK3	0.0573789	0.872251	0.127749	0.972197	0.981356	NA	NA	-0.215233	0.996472	0.0035283	0.99979	0.384513	NA	NA
PTGIR	0.0589064	0.818379	0.181621	0.956771	0.981356	0.985227	0.941686	-0.0529439	0.721716	0.278284	0.989895	0.948371	0.99979	0.820806
SLC6A4	0.0594048	0.857592	0.142408	0.969116	0.981356	NA	NA	-0.0848392	0.85102	0.14898	0.989895	0.948371	NA	NA
GABRB3	0.059623	0.887462	0.112538	0.976009	0.981356	NA	NA	-0.105504	0.913204	0.0867962	0.99979	0.829597	NA	NA
controlGene_21	0.0598666	0.883358	0.116642	0.975629	0.981356	NA	NA	0.029392	0.347322	0.652678	0.989895	0.949939	NA	NA
NR3C1	0.0612513	0.936402	0.0635977	0.986674	0.981356	NA	NA	-0.0992742	0.908427	0.0915731	0.99979	0.854233	NA	NA
AURKA	0.0615558	0.774465	0.225535	0.951517	0.981356	0.980134	0.941686	0.0026414	0.491775	0.508225	0.989895	0.948371	0.99979	0.876181
AMY2A	0.0621973	0.839918	0.160082	0.964698	0.981356	0.989904	0.941686	-0.0929604	0.84627	0.15373	0.989895	0.948371	0.99979	0.661708
OPRK1	0.0624719	0.824987	0.175013	0.957293	0.981356	0.985227	0.941686	0.021835	0.410514	0.589486	0.989895	0.948371	0.99979	0.90084
controlGene_1	0.0627616	0.898199	0.101801	0.981075	0.981356	NA	NA	-0.0239318	0.634929	0.365071	0.989895	0.948371	NA	NA
AR	0.0633092	0.881506	0.118494	0.975629	0.981356	NA	NA	-0.047179	0.744154	0.255846	0.989895	0.948371	NA	NA
controlGene_51	0.0634924	0.924149	0.0758513	0.985124	0.981356	NA	NA	-0.038619	0.717201	0.282799	0.989895	0.948371	NA	NA
ND4L	0.0635566	0.814711	0.185289	0.954035	0.981356	0.985227	0.941686	-0.055727	0.698803	0.301197	0.989895	0.948371	0.99979	0.820806
KCNH6	0.0635703	0.904794	0.0952062	0.981075	0.981356	0.994711	0.808958	-0.120962	0.934087	0.0659133	0.99979	0.790263	0.99979	0.465605
GPD2	0.0640869	0.929359	0.0706406	0.986549	0.981356	NA	NA	-0.113998	0.960859	0.0391407	0.99979	0.790263	NA	NA
CDK1	0.0645513	0.78546	0.21454	0.951517	0.981356	0.980134	0.941686	-0.00087414	0.503002	0.496998	0.989895	0.948371	0.99979	0.876181
controlGene_46	0.0657879	0.941937	0.0580627	0.98869	0.981356	NA	NA	-0.0679553	0.838526	0.161474	0.989895	0.948371	NA	NA
HCRTR1	0.0658854	0.901945	0.0980555	0.981075	0.981356	0.994711	0.808958	-0.0584339	0.744215	0.255785	0.989895	0.948371	0.99979	0.81329
PRKCE	0.0660789	0.917625	0.082375	0.985124	0.981356	NA	NA	-0.125239	0.940027	0.0599732	0.99979	0.790263	NA	NA
HRH4	0.0661429	0.835451	0.164549	0.963536	0.981356	0.989904	0.941686	-0.15846	0.949887	0.0501128	0.99979	0.790263	0.99979	0.449422
controlGene_15	0.0663343	0.958773	0.0412271	0.998022	0.981356	NA	NA	-0.048431	0.789345	0.210655	0.989895	0.948371	NA	NA
GABBR1	0.0668132	0.919442	0.0805582	0.985124	0.981356	NA	NA	0.00741838	0.458645	0.541355	0.989895	0.948371	NA	NA
FGFR2	0.0679483	0.921453	0.0785468	0.985124	0.981356	0.994711	0.808958	-0.0860681	0.830154	0.169846	0.989895	0.948371	0.99979	0.700616
ADH1A	0.0685951	0.938535	0.0614649	0.986674	0.981356	NA	NA	-0.0370177	0.685485	0.314515	0.989895	0.948371	NA	NA
SCN5A	0.0704787	0.937019	0.0629811	0.986674	0.981356	NA	NA	0.010847	0.436647	0.563353	0.989895	0.948371	NA	NA
NDUFC1	0.0718586	0.792027	0.207973	0.951517	0.981356	0.980134	0.941686	-0.302219	0.993483	0.0065166	0.99979	0.397895	0.99979	0.158273
AXL	0.0725599	0.922252	0.0777485	0.985124	0.981356	NA	NA	-0.156256	0.982958	0.0170416	0.99979	0.583471	NA	NA
TOP1MT	0.0728619	0.920048	0.0799518	0.985124	0.981356	0.994711	0.808958	-0.221749	0.997481	0.00251919	0.99979	0.384513	0.99979	0.158273
OPRM1	0.0729026	0.907537	0.0924633	0.981231	0.981356	0.994711	0.808958	-0.12903	0.931805	0.0681947	0.99979	0.790263	0.99979	0.465605
controlGene_20	0.0731096	0.853384	0.146616	0.969116	0.981356	NA	NA	-0.0543801	0.695565	0.304435	0.989895	0.948371	NA	NA
HTR1B	0.0733558	0.938644	0.0613557	0.986674	0.981356	0.994711	0.808958	-0.138025	0.969147	0.0308528	0.99979	0.790037	0.99979	0.380169
SCN7A	0.0736752	0.951276	0.0487239	0.992696	0.981356	NA	NA	-0.014117	0.577925	0.422075	0.989895	0.948371	NA	NA
controlGene_59	0.0744604	0.926208	0.0737915	0.985124	0.981356	NA	NA	-0.102029	0.912314	0.0876856	0.99979	0.829597	NA	NA
GSK3B	0.0751063	0.931664	0.0683355	0.986549	0.981356	NA	NA	0.0541446	0.232415	0.767585	0.989895	0.978942	NA	NA
HTR7	0.0754159	0.890839	0.109161	0.976449	0.981356	0.994711	0.858187	0.0601975	0.244959	0.755041	0.989895	0.974025	0.99979	0.970766
PDE6A	0.0767057	0.931311	0.0686892	0.986549	0.981356	0.994711	0.808958	-0.0569383	0.766375	0.233625	0.989895	0.948371	0.99979	0.776489
PRKCQ	0.077316	0.917679	0.0823213	0.985124	0.981356	0.994711	0.808958	-0.0771572	0.7876	0.2124	0.989895	0.948371	0.99979	0.750985
MTOR	0.0775717	0.849893	0.150107	0.969116	0.981356	0.994711	0.941686	-0.269925	0.995493	0.00450696	0.99979	0.384513	0.99979	0.158273
PLK4	0.0804126	0.767146	0.232854	0.951517	0.981356	0.980134	0.941686	-0.137772	0.830223	0.169777	0.989895	0.948371	0.99979	0.700616
CDK10	0.0804239	0.883173	0.116827	0.975629	0.981356	0.994711	0.858187	-0.0874423	0.78955	0.21045	0.989895	0.948371	0.99979	0.750985
TUBB1	0.0818556	0.966086	0.0339141	0.998763	0.903419	NA	NA	-0.120064	0.961684	0.0383159	0.99979	0.790263	NA	NA
KCNC2	0.082499	0.903934	0.0960665	0.981075	0.981356	0.994711	0.808958	0.0652625	0.250284	0.749716	0.989895	0.974025	0.99979	0.970766
MAP3K1	0.0829996	0.972098	0.0279022	0.999747	0.903419	NA	NA	-0.173954	0.995671	0.00432912	0.99979	0.384513	NA	NA
NDUFB5	0.0832345	0.872745	0.127255	0.972197	0.981356	NA	NA	-0.128415	0.889534	0.110466	0.99979	0.948371	NA	NA
NDUFA5	0.0841855	0.906028	0.0939722	0.981075	0.981356	0.994711	0.808958	-0.266892	0.997895	0.00210484	0.99979	0.384513	0.99979	0.158273
ADRB1	0.0845357	0.944847	0.0551534	0.990298	0.981356	NA	NA	-0.0499889	0.711883	0.288117	0.989895	0.948371	NA	NA
NR1H3	0.0858727	0.982687	0.0173129	0.999747	0.78505	NA	NA	-0.0663765	0.845966	0.154034	0.989895	0.948371	NA	NA
ADRB3	0.0862791	0.964818	0.0351818	0.998763	0.903419	0.994711	0.6966	-0.11649	0.875267	0.124733	0.994182	0.948371	0.99979	0.65097
CHRNA1	0.0868389	0.965352	0.0346484	0.998763	0.903419	0.994711	0.6966	-0.0174128	0.594049	0.405951	0.989895	0.948371	0.99979	0.846088
EPHB6	0.0877905	0.990909	0.00909091	0.999747	0.639402	NA	NA	-0.120766	0.985911	0.0140887	0.99979	0.506488	NA	NA
AGTR1	0.0886435	0.925548	0.0744518	0.985124	0.981356	0.994711	0.808958	-0.108929	0.892759	0.107241	0.99979	0.940323	0.99979	0.624523
ABCC8	0.0900082	0.949033	0.0509674	0.991794	0.981356	NA	NA	-0.0480983	0.705477	0.294523	0.989895	0.948371	NA	NA
SLC29A1	0.0908756	0.887775	0.112225	0.976009	0.981356	NA	NA	-0.0542877	0.68759	0.31241	0.989895	0.948371	NA	NA
NDUFB4	0.0919574	0.882974	0.117026	0.975629	0.981356	0.994711	0.858187	-0.212547	0.959029	0.0409708	0.99979	0.790263	0.99979	0.438195
LYN	0.0923797	0.973951	0.0260495	0.999747	0.903419	NA	NA	0.0364296	0.312136	0.687864	0.989895	0.954241	NA	NA
controlGene_29	0.0960391	0.992087	0.00791294	0.999747	0.639402	NA	NA	-0.0919585	0.933104	0.0668962	0.99979	0.790263	NA	NA
TLR9	0.0966379	0.976755	0.0232448	0.999747	0.879632	NA	NA	-0.0749809	0.817662	0.182338	0.989895	0.948371	NA	NA
SIGMAR1	0.0975839	0.968757	0.0312431	0.998763	0.903419	NA	NA	-0.12068	0.916133	0.083867	0.99979	0.829597	NA	NA
PLG	0.09788	0.98085	0.0191497	0.999747	0.809921	NA	NA	-0.0402519	0.701034	0.298966	0.989895	0.948371	NA	NA
ABCA1	0.100612	0.98253	0.0174698	0.999747	0.78505	NA	NA	-0.10767	0.927387	0.0726134	0.99979	0.815766	NA	NA
TUBB4A	0.103028	0.948776	0.0512243	0.991794	0.981356	0.994711	0.808958	-0.0121239	0.553482	0.446518	0.989895	0.948371	0.99979	0.872082
FLT1	0.110993	0.989328	0.0106715	0.999747	0.639402	NA	NA	-0.145413	0.967036	0.032964	0.99979	0.790037	NA	NA
CDK17	0.112206	0.986112	0.0138877	0.999747	0.768099	NA	NA	-0.0242625	0.616002	0.383998	0.989895	0.948371	NA	NA
S1PR4	0.112316	0.984219	0.0157809	0.999747	0.78505	NA	NA	0.0318944	0.355147	0.644853	0.989895	0.948371	NA	NA
RARA	0.112885	0.933511	0.0664887	0.986674	0.981356	0.994711	0.808958	-0.185617	0.934667	0.0653332	0.99979	0.790263	0.99979	0.465605
NDUFAF1	0.114162	0.97724	0.0227595	0.999747	0.879632	0.997215	0.6966	-0.207938	0.993177	0.00682303	0.99979	0.397895	0.99979	0.158273
KCNG4	0.115404	0.991093	0.00890717	0.999747	0.639402	NA	NA	-0.0714668	0.805745	0.194255	0.989895	0.948371	NA	NA
POLE	0.12154	0.969592	0.0304078	0.998763	0.903419	0.994711	0.6966	0.0300153	0.397224	0.602776	0.989895	0.948371	0.99979	0.90084
PDE4A	0.122163	0.995134	0.00486596	0.999747	0.639402	0.997215	0.403551	-0.13576	0.955304	0.0446963	0.99979	0.790263	0.99979	0.442493
NDUFA2	0.123938	0.967105	0.032895	0.998763	0.903419	0.994711	0.6966	-0.326285	0.99979	0.000209907	0.99979	0.150923	0.99979	0.0415615
BRD2	0.133043	0.997307	0.0026927	0.999747	0.500603	NA	NA	-0.227134	0.99873	0.00126955	0.99979	0.384513	NA	NA
KCNH4	0.134147	0.993069	0.00693135	0.999747	0.639402	NA	NA	-0.151598	0.961786	0.0382143	0.99979	0.790263	NA	NA
HDAC3	0.136473	0.967863	0.0321369	0.998763	0.903419	0.994711	0.6966	-0.185572	0.940985	0.059015	0.99979	0.790263	0.99979	0.449422
S1PR5	0.139801	0.993886	0.0061144	0.999747	0.639402	0.997215	0.403551	-0.0902771	0.848729	0.151271	0.989895	0.948371	0.99979	0.661708
HRH3	0.140333	0.998988	0.00101159	0.999747	0.363666	NA	NA	-0.178391	0.991133	0.00886685	0.99979	0.455376	NA	NA
GSK3A	0.169025	0.997215	0.002785	0.999747	0.500603	0.997215	0.403551	-0.17093	0.977903	0.0220974	0.99979	0.588445	0.99979	0.291685
PDE4C	0.215663	0.999747	0.00025314	0.999747	0.182008	NA	NA	-0.1525	0.956576	0.0434242	0.99979	0.790263	NA	NA
PSMB5	0.215738	0.989547	0.0104528	0.999747	0.639402	0.997215	0.517415	-0.0974599	0.7647	0.2353	0.989895	0.948371	0.99979	0.776489
CRBN	0.383987	0.959156	0.0408438	0.998022	0.981356	0.994711	0.735188	0.0532949	0.428197	0.571803	0.989895	0.948371	0.99979	0.891472

## Sheet: F4d_Retinoic-acid_dim
Gene	NB_effectSize	NB_Senstizing_P	NB_Resistance_P	NB_Sensitizing_FDR	NB_Resistance_FDR	NB_Sensitizing_FDR_varGenes	NB_Resistance_FDR_varGenes	differential_effectSize	differential_Senstizing_P	differential_Resistance_P	differential_Sensitizing_FDR	differential_Resistance_FDR	differential_Sensitizing_FDR_varGenes	differential_Resistance_FDR_varGenes
NDUFA6	-0.21389	0.0191278	0.980872	0.708535	0.997462	0.376261	0.997462	0.15132	0.185597	0.814403	0.882759	0.989825	0.6901	0.999169
NTRK2	-0.163955	0.020205	0.979795	0.708535	0.997462	0.376261	0.997462	0.263531	0.00422888	0.995771	0.608113	0.999592	0.281926	0.999169
controlGene_20	-0.160651	0.00275509	0.997245	0.548555	0.997462	NA	NA	0.307529	0.000407787	0.999592	0.21498	0.999592	NA	NA
CHRNB2	-0.160369	0.00253946	0.997461	0.548555	0.997462	0.211283	0.997462	0.169797	0.0270304	0.97297	0.882759	0.99559	0.483789	0.999169
TUBB	-0.159462	0.0206943	0.979306	0.708535	0.997462	0.376261	0.997462	0.139232	0.128025	0.871975	0.882759	0.989825	0.669353	0.999169
FYN	-0.14741	0.00316925	0.996831	0.548555	0.997462	0.211283	0.997462	0.110222	0.0913988	0.908601	0.882759	0.989825	0.669353	0.999169
YES1	-0.139847	0.00253812	0.997462	0.548555	0.997462	0.211283	0.997462	0.156407	0.0556144	0.944386	0.882759	0.99559	0.649603	0.999169
KCNV2	-0.138144	0.0108161	0.989184	0.708535	0.997462	0.360538	0.997462	0.209275	0.0135521	0.986448	0.882759	0.996779	0.483789	0.999169
FKBP1A	-0.138052	0.0166672	0.983333	0.708535	0.997462	0.376261	0.997462	0.164282	0.0718719	0.928128	0.882759	0.994522	0.649603	0.999169
CHRM4	-0.133065	0.04094	0.95906	0.802054	0.997462	0.531318	0.997462	0.215605	0.0256644	0.974336	0.882759	0.99559	0.483789	0.999169
BCR	-0.128927	0.00381471	0.996185	0.548555	0.997462	NA	NA	0.00680327	0.46762	0.53238	0.964124	0.989825	NA	NA
CDK9	-0.125953	0.0425054	0.957495	0.802054	0.997462	0.531318	0.997462	0.0804825	0.23154	0.76846	0.882759	0.989825	0.706786	0.999169
CDK4	-0.121516	0.0694209	0.930579	0.802054	0.997462	NA	NA	0.0365182	0.373728	0.626272	0.946486	0.989825	NA	NA
RYR1	-0.118562	0.0190883	0.980912	0.708535	0.997462	NA	NA	0.116522	0.103559	0.896441	0.882759	0.989825	NA	NA
NDUFA9	-0.116166	0.00626298	0.993737	0.708535	0.997462	0.313149	0.997462	0.107654	0.0848807	0.915119	0.882759	0.993029	0.652929	0.999169
TYMS	-0.115273	0.0181581	0.981842	0.708535	0.997462	0.376261	0.997462	0.0199386	0.411562	0.588438	0.948438	0.989825	0.885079	0.999169
NDUFA11	-0.115214	0.0338845	0.966116	0.802054	0.997462	0.531318	0.997462	0.218287	0.0219725	0.978028	0.882759	0.99559	0.483789	0.999169
TXNRD1	-0.111053	0.019827	0.980173	0.708535	0.997462	NA	NA	-0.00242325	0.511455	0.488545	0.968958	0.989825	NA	NA
CHRNA3	-0.109927	0.0679726	0.932027	0.802054	0.997462	0.566438	0.997462	0.0530276	0.327205	0.672795	0.937293	0.989825	0.828368	0.999169
DRD1	-0.109625	0.0182927	0.981707	0.708535	0.997462	NA	NA	0.11536	0.0733794	0.926621	0.882759	0.994522	NA	NA
CYP3A4	-0.105835	0.00763032	0.99237	0.708535	0.997462	NA	NA	0.0820976	0.110105	0.889895	0.882759	0.989825	NA	NA
controlGene_3	-0.104233	0.0685666	0.931433	0.802054	0.997462	NA	NA	0.118349	0.178613	0.821387	0.882759	0.989825	NA	NA
NDUFB10	-0.103815	0.0668202	0.93318	0.802054	0.997462	0.566438	0.997462	-0.00888976	0.53466	0.46534	0.968958	0.989825	0.95145	0.999169
KEAP1	-0.103427	0.0595491	0.940451	0.802054	0.997462	0.566438	0.997462	0.14717	0.0992148	0.900785	0.882759	0.989825	0.669353	0.999169
HCK	-0.103406	0.0116976	0.988302	0.708535	0.997462	NA	NA	0.0335072	0.335104	0.664896	0.9379	0.989825	NA	NA
IKBKB	-0.102668	0.0103984	0.989602	0.708535	0.997462	0.360538	0.997462	0.104302	0.0698825	0.930118	0.882759	0.995102	0.649603	0.999169
CDK12	-0.100883	0.0480899	0.95191	0.802054	0.997462	0.55734	0.997462	0.273298	0.000896997	0.999103	0.21498	0.999592	0.0896997	0.999169
F10	-0.098105	0.0134057	0.986594	0.708535	0.997462	NA	NA	0.0442269	0.260424	0.739576	0.891055	0.989825	NA	NA
DNMT1	-0.0958627	0.0630243	0.936976	0.802054	0.997462	0.566438	0.997462	0.0673948	0.236773	0.763227	0.882759	0.989825	0.706786	0.999169
PPARD	-0.0957299	0.0188549	0.981145	0.708535	0.997462	NA	NA	0.0402485	0.30159	0.69841	0.916576	0.989825	NA	NA
ADAMTSL4-AS1	-0.0947596	0.0294255	0.970575	0.802054	0.997462	NA	NA	0.0686196	0.165211	0.834789	0.882759	0.989825	NA	NA
CACNA1I	-0.0934799	0.0904994	0.909501	0.802054	0.997462	0.624134	0.997462	0.108027	0.188448	0.811552	0.882759	0.989825	0.6901	0.999169
PDE3A	-0.0926918	0.0529473	0.947053	0.802054	0.997462	0.55734	0.997462	0.0946206	0.125332	0.874668	0.882759	0.989825	0.669353	0.999169
CDK5	-0.0898627	0.0369524	0.963048	0.802054	0.997462	NA	NA	0.124789	0.0477408	0.952259	0.882759	0.99559	NA	NA
HDAC5	-0.0893213	0.0413051	0.958695	0.802054	0.997462	0.531318	0.997462	0.0763756	0.18491	0.81509	0.882759	0.989825	0.6901	0.999169
NDUFA4L2	-0.0877588	0.0407726	0.959227	0.802054	0.997462	0.531318	0.997462	0.17474	0.0174527	0.982547	0.882759	0.99559	0.483789	0.999169
PTGFR	-0.0866746	0.029466	0.970534	0.802054	0.997462	NA	NA	0.184674	0.00685498	0.993145	0.821456	0.999592	NA	NA
controlGene_24	-0.0838572	0.118381	0.881619	0.802054	0.997462	NA	NA	0.0413528	0.346832	0.653168	0.944591	0.989825	NA	NA
controlGene_2	-0.083715	0.0364011	0.963599	0.802054	0.997462	NA	NA	0.090622	0.117241	0.882759	0.882759	0.989825	NA	NA
controlGene_7	-0.0834601	0.0341099	0.96589	0.802054	0.997462	NA	NA	0.110597	0.0668622	0.933138	0.882759	0.995439	NA	NA
GABRA3	-0.083356	0.0176062	0.982394	0.708535	0.997462	NA	NA	0.0982689	0.0489477	0.951052	0.882759	0.99559	NA	NA
NDUFB4	-0.0825945	0.185124	0.814876	0.858735	0.997462	0.78776	0.997462	-0.0242407	0.568283	0.431717	0.968958	0.989825	0.95145	0.999169
CACNA2D1	-0.082278	0.051131	0.948869	0.802054	0.997462	0.55734	0.997462	0.0551544	0.250997	0.749003	0.882759	0.989825	0.727526	0.999169
PTK6	-0.0811566	0.0648354	0.935165	0.802054	0.997462	0.566438	0.997462	0.113742	0.0774083	0.922592	0.882759	0.993029	0.649603	0.999169
MCL1	-0.0810794	0.134777	0.865223	0.802054	0.997462	0.674521	0.997462	0.0215154	0.436327	0.563673	0.964124	0.989825	0.890463	0.999169
PIK3CA	-0.0805376	0.0633564	0.936644	0.802054	0.997462	NA	NA	-8.40052e-05	0.500424	0.499576	0.968958	0.989825	NA	NA
controlGene_58	-0.0801335	0.0399124	0.960088	0.802054	0.997462	NA	NA	0.0510704	0.231439	0.768561	0.882759	0.989825	NA	NA
CA7	-0.0796637	0.0790409	0.920959	0.802054	0.997462	NA	NA	0.0693515	0.209881	0.790119	0.882759	0.989825	NA	NA
NDUFAB1	-0.07944	0.119804	0.880196	0.802054	0.997462	0.665579	0.997462	0.152649	0.0685622	0.931438	0.882759	0.995102	0.649603	0.999169
RRM2	-0.0788506	0.114321	0.885679	0.802054	0.997462	0.65772	0.997462	0.0376805	0.386395	0.613605	0.946486	0.989825	0.885079	0.999169
ADORA3	-0.078372	0.0959977	0.904002	0.802054	0.997462	0.634896	0.997462	0.0587419	0.261492	0.738508	0.891055	0.989825	0.736597	0.999169
NTRK1	-0.0782054	0.116712	0.883288	0.802054	0.997462	NA	NA	-0.078537	0.780827	0.219173	0.984615	0.989397	NA	NA
ANO1	-0.0778816	0.0729042	0.927096	0.802054	0.997462	0.581691	0.997462	-0.00273308	0.512547	0.487453	0.968958	0.989825	0.94916	0.999169
FLT4	-0.0772633	0.0303068	0.969693	0.802054	0.997462	NA	NA	0.0278942	0.341361	0.658639	0.9379	0.989825	NA	NA
BHMT2	-0.0765442	0.0783895	0.921611	0.802054	0.997462	0.581691	0.997462	-0.0126175	0.554792	0.445208	0.968958	0.989825	0.95145	0.999169
NDUFB1	-0.076441	0.0677775	0.932222	0.802054	0.997462	NA	NA	0.0830262	0.14517	0.85483	0.882759	0.989825	NA	NA
MAPK8	-0.0750652	0.0785282	0.921472	0.802054	0.997462	0.581691	0.997462	-0.0298973	0.629084	0.370916	0.982903	0.989825	0.967821	0.999169
FASN	-0.0743505	0.0602446	0.939755	0.802054	0.997462	NA	NA	0.097123	0.11291	0.88709	0.882759	0.989825	NA	NA
GRIK4	-0.0741237	0.104758	0.895242	0.802054	0.997462	0.634896	0.997462	0.146509	0.0437405	0.956259	0.882759	0.99559	0.546757	0.999169
ERBB4	-0.0739348	0.0595995	0.9404	0.802054	0.997462	NA	NA	0.0680523	0.16919	0.83081	0.882759	0.989825	NA	NA
CA12	-0.0738709	0.0382443	0.961756	0.802054	0.997462	NA	NA	0.143424	0.0168724	0.983128	0.882759	0.99559	NA	NA
KCNA6	-0.0737563	0.103243	0.896757	0.802054	0.997462	0.634896	0.997462	0.015837	0.431487	0.568513	0.962253	0.989825	0.889663	0.999169
MEN1	-0.0714296	0.115101	0.884899	0.802054	0.997462	0.65772	0.997462	0.285916	0.000831314	0.999169	0.21498	0.999592	0.0896997	0.999169
GGCX	-0.0713577	0.0685991	0.931401	0.802054	0.997462	NA	NA	0.0945168	0.0964926	0.903507	0.882759	0.989825	NA	NA
MAPK9	-0.0710394	0.052213	0.947787	0.802054	0.997462	NA	NA	0.0863034	0.114999	0.885001	0.882759	0.989825	NA	NA
CDK19	-0.0709284	0.0280513	0.971949	0.802054	0.997462	NA	NA	-0.0101719	0.56909	0.43091	0.968958	0.989825	NA	NA
PIK3CG	-0.0703265	0.0718725	0.928128	0.802054	0.997462	NA	NA	0.0261357	0.355292	0.644708	0.946486	0.989825	NA	NA
POLD1	-0.0696278	0.223212	0.776788	0.891347	0.997462	0.815951	0.997462	0.0990871	0.214363	0.785637	0.882759	0.989825	0.6901	0.999169
GSR	-0.0691875	0.0692164	0.930784	0.802054	0.997462	NA	NA	0.0597077	0.20657	0.79343	0.882759	0.989825	NA	NA
CYP3A5	-0.0689452	0.0865384	0.913462	0.802054	0.997462	NA	NA	-0.00663131	0.534209	0.465791	0.968958	0.989825	NA	NA
KCNA2	-0.0688431	0.0800064	0.919994	0.802054	0.997462	NA	NA	0.0587049	0.232536	0.767464	0.882759	0.989825	NA	NA
PRKACB	-0.0687671	0.073145	0.926855	0.802054	0.997462	NA	NA	0.0410163	0.301097	0.698903	0.916576	0.989825	NA	NA
TRPV4	-0.0678955	0.0798107	0.920189	0.802054	0.997462	NA	NA	0.138065	0.0507082	0.949292	0.882759	0.99559	NA	NA
HTR2C	-0.0672669	0.0620809	0.937919	0.802054	0.997462	NA	NA	0.0462443	0.238115	0.761885	0.882759	0.989825	NA	NA
NTRK3	-0.0665081	0.0429453	0.957055	0.802054	0.997462	NA	NA	0.128961	0.043264	0.956736	0.882759	0.99559	NA	NA
PIK3CB	-0.0663629	0.0985403	0.90146	0.802054	0.997462	NA	NA	0.145922	0.0262929	0.973707	0.882759	0.99559	NA	NA
MGAM	-0.066232	0.0924612	0.907539	0.802054	0.997462	NA	NA	0.0774746	0.183473	0.816527	0.882759	0.989825	NA	NA
NR3C1	-0.0657348	0.0583925	0.941608	0.802054	0.997462	NA	NA	0.0519142	0.214787	0.785213	0.882759	0.989825	NA	NA
AR	-0.065701	0.0837436	0.916256	0.802054	0.997462	NA	NA	0.0989583	0.156708	0.843292	0.882759	0.989825	NA	NA
CXCR1	-0.0656688	0.0537881	0.946212	0.802054	0.997462	NA	NA	0.119562	0.0373771	0.962623	0.882759	0.99559	NA	NA
GRIN2A	-0.0647095	0.121314	0.878686	0.802054	0.997462	NA	NA	0.0729168	0.200469	0.799531	0.882759	0.989825	NA	NA
BRD3	-0.0644063	0.0814401	0.91856	0.802054	0.997462	NA	NA	0.0028446	0.484074	0.515926	0.964124	0.989825	NA	NA
MAPKAPK2	-0.0643941	0.114467	0.885533	0.802054	0.997462	NA	NA	-0.0340728	0.677313	0.322687	0.984615	0.989825	NA	NA
IGF1R	-0.0643353	0.177438	0.822562	0.84445	0.997462	0.771471	0.997462	0.220692	0.0242651	0.975735	0.882759	0.99559	0.483789	0.999169
ADRB2	-0.0640074	0.063294	0.936706	0.802054	0.997462	NA	NA	-0.0550587	0.810807	0.189193	0.987067	0.989397	NA	NA
TYK2	-0.0638698	0.103549	0.896451	0.802054	0.997462	0.634896	0.997462	0.0184507	0.403319	0.596681	0.946486	0.989825	0.885079	0.999169
ESR2	-0.063826	0.0691586	0.930841	0.802054	0.997462	NA	NA	0.0914032	0.10325	0.89675	0.882759	0.989825	NA	NA
KCNH2	-0.063531	0.148628	0.851372	0.802054	0.997462	NA	NA	0.00161683	0.492908	0.507092	0.968958	0.989825	NA	NA
NDUFB11	-0.0627924	0.143194	0.856806	0.802054	0.997462	0.681878	0.997462	-0.020123	0.575406	0.424594	0.968958	0.989825	0.95145	0.999169
controlGene_40	-0.0623398	0.0355232	0.964477	0.802054	0.997462	NA	NA	-0.0333602	0.7358	0.2642	0.984615	0.989397	NA	NA
MAP3K11	-0.0623237	0.176732	0.823268	0.84445	0.997462	0.771471	0.997462	0.00630592	0.476951	0.523049	0.964124	0.989825	0.899908	0.999169
TH	-0.0616557	0.162625	0.837375	0.823432	0.997462	0.739204	0.997462	0.110869	0.141289	0.858711	0.882759	0.989825	0.686478	0.999169
KCNG2	-0.0608507	0.138026	0.861974	0.802054	0.997462	NA	NA	0.0153195	0.425343	0.574657	0.95641	0.989825	NA	NA
MAPK1	-0.0603924	0.0924136	0.907586	0.802054	0.997462	NA	NA	0.0702704	0.17571	0.82429	0.882759	0.989825	NA	NA
ADH1C	-0.0602773	0.118258	0.881742	0.802054	0.997462	NA	NA	0.0795271	0.165814	0.834186	0.882759	0.989825	NA	NA
KCNA1	-0.0602049	0.0866848	0.913315	0.802054	0.997462	0.619177	0.997462	0.0956784	0.0820417	0.917958	0.882759	0.993029	0.652929	0.999169
ADRB3	-0.0583385	0.12158	0.87842	0.802054	0.997462	NA	NA	0.0604437	0.240507	0.759493	0.882759	0.989825	NA	NA
PTGER4	-0.0579541	0.0964628	0.903537	0.802054	0.997462	NA	NA	0.123468	0.0495025	0.950498	0.882759	0.99559	NA	NA
GABRB1	-0.0577321	0.0749321	0.925068	0.802054	0.997462	NA	NA	0.00383675	0.475156	0.524844	0.964124	0.989825	NA	NA
controlGene_6	-0.0575272	0.150419	0.849581	0.802054	0.997462	NA	NA	0.0961798	0.114261	0.885739	0.882759	0.989825	NA	NA
KCNA3	-0.0574445	0.0997192	0.900281	0.802054	0.997462	NA	NA	0.0349299	0.318218	0.681782	0.926311	0.989825	NA	NA
controlGene_53	-0.056961	0.133676	0.866324	0.802054	0.997462	NA	NA	0.0265564	0.37047	0.62953	0.946486	0.989825	NA	NA
CDK18	-0.0567294	0.162221	0.837779	0.823432	0.997462	0.739204	0.997462	0.0509657	0.288197	0.711803	0.916576	0.989825	0.768525	0.999169
JAK3	-0.0566061	0.140716	0.859284	0.802054	0.997462	NA	NA	-0.0214421	0.611397	0.388603	0.982903	0.989825	NA	NA
KCNC1	-0.0566054	0.153941	0.846059	0.802054	0.997462	NA	NA	0.0427202	0.319535	0.680465	0.926394	0.989825	NA	NA
HTR1A	-0.0565169	0.133275	0.866725	0.802054	0.997462	0.674521	0.997462	0.136272	0.0417229	0.958277	0.882759	0.99559	0.546757	0.999169
controlGene_22	-0.0565165	0.11065	0.88935	0.802054	0.997462	NA	NA	0.0655704	0.211918	0.788082	0.882759	0.989825	NA	NA
KCNA5	-0.0563219	0.13408	0.86592	0.802054	0.997462	0.674521	0.997462	-0.0303406	0.647478	0.352522	0.982903	0.989825	0.977483	0.999169
TUBB3	-0.0560092	0.149758	0.850242	0.802054	0.997462	NA	NA	0.0550024	0.264532	0.735468	0.894388	0.989825	NA	NA
controlGene_36	-0.0558529	0.110208	0.889792	0.802054	0.997462	NA	NA	0.100181	0.0916151	0.908385	0.882759	0.989825	NA	NA
EPHA6	-0.0557138	0.089882	0.910118	0.802054	0.997462	NA	NA	0.0565917	0.176207	0.823793	0.882759	0.989825	NA	NA
TRPV3	-0.0557112	0.106733	0.893267	0.802054	0.997462	NA	NA	0.120116	0.0540765	0.945924	0.882759	0.99559	NA	NA
HCRTR2	-0.0555078	0.105299	0.894701	0.802054	0.997462	NA	NA	0.100862	0.105171	0.894829	0.882759	0.989825	NA	NA
controlGene_43	-0.055426	0.094394	0.905606	0.802054	0.997462	NA	NA	-0.00237028	0.513395	0.486605	0.968958	0.989825	NA	NA
ROCK2	-0.0552694	0.118961	0.881039	0.802054	0.997462	NA	NA	0.00389352	0.479617	0.520383	0.964124	0.989825	NA	NA
PRKACG	-0.0547616	0.138277	0.861723	0.802054	0.997462	0.674521	0.997462	0.135764	0.0374375	0.962563	0.882759	0.99559	0.546757	0.999169
MAPK11	-0.0544279	0.149583	0.850417	0.802054	0.997462	NA	NA	0.00390204	0.480058	0.519942	0.964124	0.989825	NA	NA
KCNJ11	-0.0541078	0.098259	0.901741	0.802054	0.997462	NA	NA	0.0716546	0.140343	0.859657	0.882759	0.989825	NA	NA
ALK	-0.0535673	0.177082	0.822918	0.84445	0.997462	NA	NA	0.0277228	0.375334	0.624666	0.946486	0.989825	NA	NA
HTR1F	-0.0530538	0.0897812	0.910219	0.802054	0.997462	NA	NA	0.0884704	0.07861	0.92139	0.882759	0.993029	NA	NA
LIPF	-0.0527338	0.119278	0.880722	0.802054	0.997462	NA	NA	0.0683389	0.155629	0.844371	0.882759	0.989825	NA	NA
LCK	-0.0526055	0.086013	0.913987	0.802054	0.997462	NA	NA	0.120367	0.0191515	0.980848	0.882759	0.99559	NA	NA
MET	-0.0525569	0.243715	0.756285	0.910276	0.997462	0.86756	0.997462	0.117183	0.133871	0.866129	0.882759	0.989825	0.669353	0.999169
HTR2A	-0.0520692	0.0721143	0.927886	0.802054	0.997462	NA	NA	0.0142309	0.40017	0.59983	0.946486	0.989825	NA	NA
CYP17A1	-0.0517735	0.0918029	0.908197	0.802054	0.997462	NA	NA	0.0333639	0.293106	0.706894	0.916576	0.989825	NA	NA
PIK3R5	-0.051715	0.149391	0.850609	0.802054	0.997462	NA	NA	0.0616818	0.232394	0.767606	0.882759	0.989825	NA	NA
SCN11A	-0.0516434	0.132844	0.867156	0.802054	0.997462	NA	NA	0.0516307	0.243173	0.756827	0.882759	0.989825	NA	NA
PIK3R2	-0.0510314	0.148077	0.851923	0.802054	0.997462	NA	NA	-0.062074	0.77755	0.22245	0.984615	0.989397	NA	NA
controlGene_34	-0.0508556	0.151277	0.848723	0.802054	0.997462	NA	NA	-0.00622079	0.536362	0.463638	0.968958	0.989825	NA	NA
GABRB2	-0.05085	0.081922	0.918078	0.802054	0.997462	NA	NA	-0.0302718	0.713949	0.286051	0.984615	0.989825	NA	NA
P2RY12	-0.0495524	0.117691	0.882309	0.802054	0.997462	NA	NA	0.0609582	0.212081	0.787919	0.882759	0.989825	NA	NA
KCNH5	-0.0494147	0.081407	0.918593	0.802054	0.997462	NA	NA	0.0619497	0.142489	0.857511	0.882759	0.989825	NA	NA
ALDH5A1	-0.0489608	0.134618	0.865382	0.802054	0.997462	NA	NA	0.0189273	0.389126	0.610874	0.946486	0.989825	NA	NA
EPHA10	-0.0488248	0.136143	0.863857	0.802054	0.997462	0.674521	0.997462	0.0780279	0.14416	0.85584	0.882759	0.989825	0.686478	0.999169
HTR2B	-0.048636	0.123021	0.876979	0.802054	0.997462	NA	NA	-0.00213893	0.512837	0.487163	0.968958	0.989825	NA	NA
IMPDH1	-0.0482703	0.153562	0.846438	0.802054	0.997462	NA	NA	0.036586	0.313858	0.686142	0.917333	0.989825	NA	NA
GABRA4	-0.0480504	0.14004	0.85996	0.802054	0.997462	NA	NA	0.0148278	0.418354	0.581646	0.95641	0.989825	NA	NA
MAOA	-0.047494	0.144752	0.855248	0.802054	0.997462	NA	NA	0.0965494	0.0942807	0.905719	0.882759	0.989825	NA	NA
PRKCG	-0.0474619	0.157651	0.842349	0.809651	0.997462	NA	NA	0.0219998	0.382224	0.617776	0.946486	0.989825	NA	NA
AVPR1A	-0.0474444	0.207402	0.792598	0.891347	0.997462	NA	NA	-0.0144183	0.559807	0.440193	0.968958	0.989825	NA	NA
HTR7	-0.0473959	0.133349	0.866651	0.802054	0.997462	NA	NA	0.104099	0.0897243	0.910276	0.882759	0.990149	NA	NA
PRKCD	-0.0471841	0.224386	0.775614	0.891347	0.997462	0.815951	0.997462	0.0170314	0.424506	0.575494	0.95641	0.989825	0.886796	0.999169
PDE3B	-0.0465917	0.131428	0.868572	0.802054	0.997462	NA	NA	-0.0164696	0.598335	0.401665	0.979961	0.989825	NA	NA
KCNQ1	-0.0463158	0.177098	0.822902	0.84445	0.997462	NA	NA	0.0669409	0.189706	0.810294	0.882759	0.989825	NA	NA
CHRNA1	-0.0461648	0.20854	0.79146	0.891347	0.997462	0.815951	0.997462	0.104939	0.109454	0.890546	0.882759	0.989825	0.669353	0.999169
GRIA4	-0.0460369	0.135277	0.864723	0.802054	0.997462	NA	NA	-0.013251	0.58268	0.41732	0.968958	0.989825	NA	NA
CXCR4	-0.0459423	0.153377	0.846623	0.802054	0.997462	NA	NA	0.0903256	0.0972637	0.902736	0.882759	0.989825	NA	NA
SLC12A1	-0.0457853	0.155438	0.844562	0.80403	0.997462	NA	NA	0.0995707	0.0917616	0.908238	0.882759	0.989825	NA	NA
KAT2A	-0.0449032	0.153537	0.846463	0.802054	0.997462	NA	NA	-0.0464409	0.746485	0.253515	0.984615	0.989397	NA	NA
ADA	-0.0446397	0.248795	0.751205	0.910276	0.997462	0.86756	0.997462	0.084009	0.217382	0.782618	0.882759	0.989825	0.6901	0.999169
controlGene_10	-0.0441788	0.163986	0.836014	0.824519	0.997462	NA	NA	0.117682	0.0792853	0.920715	0.882759	0.993029	NA	NA
NDUFS6	-0.0430046	0.181396	0.818604	0.846905	0.997462	NA	NA	0.0106612	0.447189	0.552811	0.964124	0.989825	NA	NA
PDGFRA	-0.0429779	0.139149	0.860851	0.802054	0.997462	NA	NA	0.0790308	0.129232	0.870768	0.882759	0.989825	NA	NA
CYP3A43	-0.042973	0.172812	0.827188	0.84445	0.997462	NA	NA	-0.016328	0.583349	0.416651	0.968958	0.989825	NA	NA
C9orf47	-0.0425784	0.174644	0.825356	0.84445	0.997462	NA	NA	0.0280097	0.341766	0.658234	0.9379	0.989825	NA	NA
controlGene_52	-0.0419304	0.178521	0.821479	0.84445	0.997462	NA	NA	-0.0877758	0.864993	0.135007	0.994809	0.97926	NA	NA
SYK	-0.0416648	0.179859	0.820141	0.845222	0.997462	NA	NA	0.0601498	0.231265	0.768735	0.882759	0.989825	NA	NA
MAP3K9	-0.0415777	0.194126	0.805874	0.891347	0.997462	0.80886	0.997462	0.0855149	0.123709	0.876291	0.882759	0.989825	0.669353	0.999169
BDKRB1	-0.0410219	0.200499	0.799501	0.891347	0.997462	0.811999	0.997462	0.0511747	0.28733	0.71267	0.916576	0.989825	0.768525	0.999169
RORC	-0.0407359	0.197078	0.802922	0.891347	0.997462	NA	NA	0.0870809	0.144832	0.855168	0.882759	0.989825	NA	NA
CNR1	-0.0403648	0.13668	0.86332	0.802054	0.997462	NA	NA	0.0710795	0.104091	0.895909	0.882759	0.989825	NA	NA
DPP4	-0.0401646	0.203	0.797	0.891347	0.997462	0.811999	0.997462	0.0315994	0.356117	0.643883	0.946486	0.989825	0.885079	0.999169
CHRND	-0.0401129	0.216819	0.783181	0.891347	0.997462	0.815951	0.997462	0.0523127	0.255639	0.744361	0.883674	0.989825	0.730396	0.999169
PTGS1	-0.0399705	0.123011	0.876989	0.802054	0.997462	NA	NA	0.116045	0.0129251	0.987075	0.882759	0.996779	NA	NA
CA6	-0.0399572	0.203804	0.796196	0.891347	0.997462	NA	NA	0.00485845	0.474238	0.525762	0.964124	0.989825	NA	NA
FRK	-0.0396367	0.201109	0.798891	0.891347	0.997462	NA	NA	0.0537837	0.233662	0.766338	0.882759	0.989825	NA	NA
SMO	-0.0395222	0.169456	0.830544	0.840268	0.997462	NA	NA	0.0670195	0.172203	0.827797	0.882759	0.989825	NA	NA
MAP3K12	-0.0388015	0.256241	0.743759	0.910276	0.997462	NA	NA	0.0793057	0.190625	0.809375	0.882759	0.989825	NA	NA
OPRL1	-0.0385837	0.205585	0.794415	0.891347	0.997462	NA	NA	-0.000916422	0.504888	0.495112	0.968958	0.989825	NA	NA
DRD2	-0.0383597	0.222807	0.777193	0.891347	0.997462	NA	NA	-0.0570326	0.780167	0.219833	0.984615	0.989397	NA	NA
PAK4	-0.0382888	0.217922	0.782078	0.891347	0.997462	NA	NA	-0.101624	0.860721	0.139279	0.994809	0.97926	NA	NA
KCNH1	-0.0382449	0.251619	0.748381	0.910276	0.997462	NA	NA	0.00467302	0.478185	0.521815	0.964124	0.989825	NA	NA
F2	-0.0381779	0.251592	0.748408	0.910276	0.997462	0.86756	0.997462	-0.0912658	0.875833	0.124167	0.994809	0.97926	0.999732	0.739313
KCNB1	-0.0378538	0.264656	0.735344	0.910276	0.997462	0.886522	0.997462	-0.0177513	0.584258	0.415742	0.968958	0.989825	0.95145	0.999169
DDC	-0.0374603	0.198244	0.801756	0.891347	0.997462	NA	NA	-0.13408	0.964493	0.0355074	0.994809	0.834972	NA	NA
POLA1	-0.0373655	0.307358	0.692642	0.910276	0.997462	0.886522	0.997462	-0.0839309	0.780262	0.219738	0.984615	0.989397	0.999732	0.845145
DIO1	-0.0373072	0.168401	0.831599	0.840268	0.997462	NA	NA	0.00632867	0.45733	0.54267	0.964124	0.989825	NA	NA
IDH2	-0.0369497	0.210275	0.789725	0.891347	0.997462	NA	NA	0.00814572	0.453418	0.546582	0.964124	0.989825	NA	NA
ABAT	-0.0366888	0.212279	0.787721	0.891347	0.997462	NA	NA	0.20393	0.00173117	0.998269	0.311177	0.999592	NA	NA
SGK1	-0.0357084	0.214244	0.785756	0.891347	0.997462	NA	NA	0.017601	0.402015	0.597985	0.946486	0.989825	NA	NA
CCKBR	-0.0355554	0.284177	0.715823	0.910276	0.997462	0.886522	0.997462	0.123562	0.108649	0.891351	0.882759	0.989825	0.669353	0.999169
controlGene_54	-0.0353156	0.232234	0.767766	0.909446	0.997462	NA	NA	0.053314	0.212098	0.787902	0.882759	0.989825	NA	NA
SRMS	-0.0351309	0.239457	0.760543	0.910276	0.997462	NA	NA	0.0109001	0.44636	0.55364	0.964124	0.989825	NA	NA
ITGB3	-0.0346144	0.265048	0.734952	0.910276	0.997462	NA	NA	-0.086812	0.847307	0.152693	0.994249	0.97926	NA	NA
PRKCZ	-0.0343994	0.246804	0.753196	0.910276	0.997462	NA	NA	0.0782925	0.146723	0.853277	0.882759	0.989825	NA	NA
GRM2	-0.0342908	0.264658	0.735342	0.910276	0.997462	NA	NA	-0.122662	0.917445	0.0825546	0.994809	0.927449	NA	NA
CHRNB1	-0.0341921	0.317419	0.682581	0.910276	0.997462	0.886522	0.997462	0.149284	0.0779523	0.922048	0.882759	0.993029	0.649603	0.999169
NDUFC2	-0.0337384	0.281247	0.718753	0.910276	0.997462	0.886522	0.997462	-0.0290033	0.618552	0.381448	0.982903	0.989825	0.967821	0.999169
PTGDR2	-0.0332891	0.286496	0.713504	0.910276	0.997462	0.886522	0.997462	0.0491836	0.279976	0.720024	0.914038	0.989825	0.768525	0.999169
CHRFAM7A	-0.0330958	0.220438	0.779562	0.891347	0.997462	NA	NA	0.0167701	0.39423	0.60577	0.946486	0.989825	NA	NA
PDE5A	-0.03305	0.239697	0.760303	0.910276	0.997462	NA	NA	0.0205748	0.395786	0.604214	0.946486	0.989825	NA	NA
ABCC8	-0.0330478	0.262345	0.737655	0.910276	0.997462	NA	NA	0.0827488	0.139825	0.860175	0.882759	0.989825	NA	NA
controlGene_16	-0.0329857	0.240793	0.759207	0.910276	0.997462	NA	NA	0.105513	0.102109	0.897891	0.882759	0.989825	NA	NA
PTGER1	-0.0327079	0.223626	0.776374	0.891347	0.997462	0.815951	0.997462	0.0790019	0.128498	0.871502	0.882759	0.989825	0.669353	0.999169
PDE9A	-0.0324744	0.19545	0.80455	0.891347	0.997462	NA	NA	0.105535	0.0391569	0.960843	0.882759	0.99559	NA	NA
HTR4	-0.0324169	0.232737	0.767263	0.909446	0.997462	NA	NA	0.0997136	0.0820419	0.917958	0.882759	0.993029	NA	NA
MYCN	-0.0321639	0.344114	0.655886	0.910276	0.997462	0.886522	0.997462	-0.0295043	0.606673	0.393327	0.982427	0.989825	0.962972	0.999169
controlGene_32	-0.0318578	0.210906	0.789094	0.891347	0.997462	NA	NA	0.117544	0.029287	0.970713	0.882759	0.99559	NA	NA
CLCN2	-0.0314361	0.269015	0.730985	0.910276	0.997462	NA	NA	0.0507349	0.289378	0.710622	0.916576	0.989825	NA	NA
FFAR1	-0.0313923	0.198951	0.801049	0.891347	0.997462	NA	NA	0.0258295	0.339438	0.660562	0.9379	0.989825	NA	NA
TRPV1	-0.031356	0.262285	0.737715	0.910276	0.997462	NA	NA	0.125836	0.0332353	0.966765	0.882759	0.99559	NA	NA
AVPR2	-0.0312487	0.220847	0.779153	0.891347	0.997462	NA	NA	-0.00885907	0.551025	0.448975	0.968958	0.989825	NA	NA
GLRA1	-0.0312399	0.311772	0.688228	0.910276	0.997462	0.886522	0.997462	-0.0911537	0.788908	0.211092	0.984615	0.989397	0.999732	0.845145
HDAC2	-0.0310283	0.215809	0.784191	0.891347	0.997462	NA	NA	0.0727541	0.117921	0.882079	0.882759	0.989825	NA	NA
PDE7A	-0.0309833	0.266182	0.733818	0.910276	0.997462	NA	NA	0.0493258	0.272913	0.727087	0.901816	0.989825	NA	NA
SLC6A4	-0.0309073	0.256313	0.743687	0.910276	0.997462	NA	NA	-0.029118	0.661824	0.338176	0.982903	0.989825	NA	NA
controlGene_39	-0.0308958	0.282738	0.717262	0.910276	0.997462	NA	NA	0.00129609	0.493803	0.506197	0.968958	0.989825	NA	NA
CDK16	-0.0308681	0.285568	0.714432	0.910276	0.997462	0.886522	0.997462	-0.0151601	0.562349	0.437651	0.968958	0.989825	0.95145	0.999169
SRC	-0.0303519	0.318143	0.681857	0.910276	0.997462	0.886522	0.997462	0.0274349	0.398724	0.601276	0.946486	0.989825	0.885079	0.999169
controlGene_23	-0.0301948	0.213885	0.786115	0.891347	0.997462	NA	NA	-0.0432846	0.751852	0.248148	0.984615	0.989397	NA	NA
PTGIR	-0.0299416	0.321154	0.678846	0.910276	0.997462	NA	NA	0.0222448	0.404524	0.595476	0.946486	0.989825	NA	NA
BCL2L1	-0.0285536	0.322242	0.677758	0.910276	0.997462	0.886522	0.997462	-0.0195876	0.581826	0.418174	0.968958	0.989825	0.95145	0.999169
MMP13	-0.0274723	0.292576	0.707424	0.910276	0.997462	NA	NA	-0.00124984	0.50656	0.49344	0.968958	0.989825	NA	NA
ND2	-0.0274392	0.232332	0.767668	0.909446	0.997462	NA	NA	-0.0115873	0.581547	0.418453	0.968958	0.989825	NA	NA
TOP2A	-0.027278	0.367521	0.632479	0.910276	0.997462	0.886522	0.997462	-0.0549535	0.664031	0.335969	0.982903	0.989825	0.979374	0.999169
XDH	-0.027174	0.29908	0.70092	0.910276	0.997462	0.886522	0.997462	-0.107108	0.892707	0.107293	0.994809	0.951054	0.999732	0.699775
FAAH	-0.0270619	0.301581	0.698419	0.910276	0.997462	NA	NA	-0.0438841	0.708822	0.291178	0.984615	0.989825	NA	NA
ADRA2A	-0.0267807	0.31018	0.68982	0.910276	0.997462	NA	NA	0.0193942	0.403214	0.596786	0.946486	0.989825	NA	NA
BRAF	-0.0265204	0.303024	0.696976	0.910276	0.997462	NA	NA	0.0299337	0.350775	0.649225	0.946486	0.989825	NA	NA
HDAC1	-0.0260839	0.326408	0.673592	0.910276	0.997462	NA	NA	-0.0163261	0.565843	0.434157	0.968958	0.989825	NA	NA
MMP7	-0.026026	0.288786	0.711214	0.910276	0.997462	NA	NA	0.126848	0.0362268	0.963773	0.882759	0.99559	NA	NA
GSK3B	-0.0259234	0.26122	0.73878	0.910276	0.997462	NA	NA	0.00334203	0.47809	0.52191	0.964124	0.989825	NA	NA
HTR3E	-0.0258338	0.278934	0.721066	0.910276	0.997462	NA	NA	0.0656659	0.148992	0.851008	0.882759	0.989825	NA	NA
TTK	-0.0257042	0.297389	0.702611	0.910276	0.997462	NA	NA	0.11152	0.0639637	0.936036	0.882759	0.995577	NA	NA
MAP3K5	-0.025653	0.248943	0.751057	0.910276	0.997462	NA	NA	-0.0040087	0.52579	0.47421	0.968958	0.989825	NA	NA
controlGene_51	-0.0256525	0.306317	0.693683	0.910276	0.997462	NA	NA	-0.0792458	0.827889	0.172111	0.988004	0.989397	NA	NA
INSR	-0.0251471	0.274662	0.725338	0.910276	0.997462	NA	NA	0.0663165	0.174745	0.825255	0.882759	0.989825	NA	NA
PDE1A	-0.0247279	0.294913	0.705087	0.910276	0.997462	NA	NA	-0.00904792	0.545875	0.454125	0.968958	0.989825	NA	NA
NDUFA12	-0.0247267	0.297499	0.702501	0.910276	0.997462	NA	NA	0.0198398	0.400421	0.599579	0.946486	0.989825	NA	NA
NDUFB8	-0.0245506	0.371358	0.628642	0.910276	0.997462	0.886522	0.997462	-0.0871746	0.787347	0.212653	0.984615	0.989397	0.999732	0.845145
GRM3	-0.0243126	0.29443	0.70557	0.910276	0.997462	NA	NA	-0.00697661	0.538452	0.461548	0.968958	0.989825	NA	NA
GABRG3	-0.0243081	0.26716	0.73284	0.910276	0.997462	NA	NA	0.0292014	0.309372	0.690628	0.916576	0.989825	NA	NA
NDUFS5	-0.0240648	0.350287	0.649713	0.910276	0.997462	0.886522	0.997462	0.0101771	0.456957	0.543043	0.964124	0.989825	0.895993	0.999169
VKORC1	-0.0240305	0.31815	0.68185	0.910276	0.997462	0.886522	0.997462	0.168156	0.0199743	0.980026	0.882759	0.99559	0.483789	0.999169
DPEP1	-0.0236967	0.312208	0.687792	0.910276	0.997462	NA	NA	0.0616338	0.205691	0.794309	0.882759	0.989825	NA	NA
ERBB2	-0.0234348	0.295966	0.704034	0.910276	0.997462	NA	NA	0.0745956	0.12912	0.87088	0.882759	0.989825	NA	NA
PDE4A	-0.0234265	0.293627	0.706373	0.910276	0.997462	NA	NA	-0.143954	0.96792	0.0320796	0.994809	0.834972	NA	NA
EPHB1	-0.0229629	0.325038	0.674962	0.910276	0.997462	NA	NA	-0.0552183	0.7698	0.2302	0.984615	0.989397	NA	NA
KCND2	-0.0228316	0.288123	0.711877	0.910276	0.997462	NA	NA	0.00579138	0.467254	0.532746	0.964124	0.989825	NA	NA
EPHB3	-0.0222232	0.294197	0.705803	0.910276	0.997462	NA	NA	0.00674709	0.461434	0.538566	0.964124	0.989825	NA	NA
MTNR1B	-0.0218172	0.316124	0.683876	0.910276	0.997462	NA	NA	0.0936555	0.102868	0.897132	0.882759	0.989825	NA	NA
ND6	-0.0218154	0.306063	0.693937	0.910276	0.997462	NA	NA	0.0244326	0.356906	0.643094	0.946486	0.989825	NA	NA
HDAC3	-0.0216829	0.388907	0.611093	0.910276	0.997462	0.886522	0.997462	0.0980295	0.175963	0.824037	0.882759	0.989825	0.6901	0.999169
TOP2B	-0.0215736	0.319918	0.680082	0.910276	0.997462	NA	NA	0.120264	0.0458698	0.95413	0.882759	0.99559	NA	NA
KCND1	-0.021392	0.294543	0.705457	0.910276	0.997462	NA	NA	0.052444	0.231624	0.768376	0.882759	0.989825	NA	NA
EP300	-0.0213218	0.381818	0.618182	0.910276	0.997462	0.886522	0.997462	0.0297277	0.383068	0.616932	0.946486	0.989825	0.885079	0.999169
PDE6H	-0.0212822	0.304029	0.695971	0.910276	0.997462	NA	NA	-0.0428686	0.74852	0.25148	0.984615	0.989397	NA	NA
HRH4	-0.0211985	0.355529	0.644471	0.910276	0.997462	0.886522	0.997462	0.14393	0.0623334	0.937667	0.882759	0.99559	0.649603	0.999169
EDNRA	-0.0210354	0.349984	0.650016	0.910276	0.997462	0.886522	0.997462	0.0633198	0.214229	0.785771	0.882759	0.989825	0.6901	0.999169
EPHA7	-0.0209847	0.313221	0.686779	0.910276	0.997462	NA	NA	0.0300339	0.322367	0.677633	0.930851	0.989825	NA	NA
PRKCH	-0.0208471	0.332932	0.667068	0.910276	0.997462	NA	NA	0.182773	0.00921845	0.990782	0.882759	0.999119	NA	NA
CHRNA7	-0.0207702	0.315502	0.684498	0.910276	0.997462	NA	NA	0.0503229	0.245144	0.754856	0.882759	0.989825	NA	NA
NPY5R	-0.020727	0.316577	0.683423	0.910276	0.997462	NA	NA	0.0346166	0.309238	0.690762	0.916576	0.989825	NA	NA
CRBN	-0.020665	0.311456	0.688544	0.910276	0.997462	NA	NA	0.118888	0.030153	0.969847	0.882759	0.99559	NA	NA
BRD4	-0.0205273	0.337449	0.662551	0.910276	0.997462	NA	NA	-0.0315698	0.656833	0.343167	0.982903	0.989825	NA	NA
CACNA1S	-0.0204701	0.345941	0.654059	0.910276	0.997462	0.886522	0.997462	0.127636	0.0602245	0.939775	0.882759	0.99559	0.649603	0.999169
controlGene_65	-0.0202834	0.336262	0.663738	0.910276	0.997462	NA	NA	0.0955855	0.0987164	0.901284	0.882759	0.989825	NA	NA
POLE	-0.020196	0.406247	0.593753	0.910276	0.997462	0.886522	0.997462	0.106422	0.174466	0.825534	0.882759	0.989825	0.6901	0.999169
AKT3	-0.0201791	0.321462	0.678538	0.910276	0.997462	NA	NA	0.0134135	0.418933	0.581067	0.95641	0.989825	NA	NA
KAT6A	-0.0201657	0.313923	0.686077	0.910276	0.997462	NA	NA	0.0320516	0.300935	0.699065	0.916576	0.989825	NA	NA
KCNK10	-0.0201446	0.368403	0.631597	0.910276	0.997462	NA	NA	-0.012445	0.556333	0.443667	0.968958	0.989825	NA	NA
CYP11A1	-0.0200788	0.327648	0.672352	0.910276	0.997462	NA	NA	0.0522381	0.219213	0.780787	0.882759	0.989825	NA	NA
ATP1A2	-0.0199997	0.312966	0.687034	0.910276	0.997462	NA	NA	0.0512739	0.205043	0.794957	0.882759	0.989825	NA	NA
PDE6D	-0.0199182	0.372308	0.627692	0.910276	0.997462	0.886522	0.997462	0.041151	0.313115	0.686885	0.917333	0.989825	0.802859	0.999169
controlGene_18	-0.0198359	0.352572	0.647428	0.910276	0.997462	NA	NA	0.0063963	0.466879	0.533121	0.964124	0.989825	NA	NA
GRIK3	-0.0197165	0.363611	0.636389	0.910276	0.997462	NA	NA	0.0585381	0.237194	0.762806	0.882759	0.989825	NA	NA
CA5A	-0.0193492	0.355856	0.644144	0.910276	0.997462	0.886522	0.997462	0.0774856	0.191856	0.808144	0.882759	0.989825	0.6901	0.999169
HDAC4	-0.0188104	0.358478	0.641522	0.910276	0.997462	0.886522	0.997462	0.156971	0.0218899	0.97811	0.882759	0.99559	0.483789	0.999169
RAF1	-0.0182959	0.360397	0.639603	0.910276	0.997462	NA	NA	-0.059776	0.781607	0.218393	0.984615	0.989397	NA	NA
SCN1A	-0.0182798	0.326502	0.673498	0.910276	0.997462	NA	NA	0.111099	0.0386749	0.961325	0.882759	0.99559	NA	NA
SRD5A3	-0.0181919	0.331506	0.668494	0.910276	0.997462	NA	NA	0.0366992	0.291191	0.708809	0.916576	0.989825	NA	NA
GRIN3A	-0.0179518	0.33612	0.66388	0.910276	0.997462	NA	NA	0.0174588	0.387515	0.612485	0.946486	0.989825	NA	NA
controlGene_42	-0.0178719	0.357029	0.642971	0.910276	0.997462	NA	NA	0.094688	0.0959748	0.904025	0.882759	0.989825	NA	NA
ODC1	-0.0178475	0.36024	0.63976	0.910276	0.997462	NA	NA	0.047149	0.293405	0.706595	0.916576	0.989825	NA	NA
TRPA1	-0.0174326	0.347492	0.652508	0.910276	0.997462	NA	NA	0.0340575	0.303533	0.696467	0.916576	0.989825	NA	NA
CCR1	-0.016819	0.351471	0.648529	0.910276	0.997462	NA	NA	-0.0480569	0.757633	0.242367	0.984615	0.989397	NA	NA
PARP2	-0.0164368	0.347241	0.652759	0.910276	0.997462	NA	NA	0.0326271	0.312007	0.687993	0.917333	0.989825	NA	NA
RARG	-0.0160641	0.372332	0.627668	0.910276	0.997462	0.886522	0.997462	0.0397337	0.304043	0.695957	0.916576	0.989825	0.800114	0.999169
KCNS2	-0.0160421	0.368455	0.631545	0.910276	0.997462	NA	NA	-0.0729494	0.854285	0.145715	0.994249	0.97926	NA	NA
EPHA5	-0.0158619	0.340991	0.659009	0.910276	0.997462	NA	NA	0.0230449	0.369143	0.630857	0.946486	0.989825	NA	NA
PRKCQ	-0.0157527	0.388418	0.611582	0.910276	0.997462	0.886522	0.997462	0.00682885	0.472442	0.527558	0.964124	0.989825	0.899889	0.999169
CA14	-0.0154988	0.356644	0.643356	0.910276	0.997462	NA	NA	-0.0367855	0.718635	0.281365	0.984615	0.989825	NA	NA
P2RX7	-0.0152778	0.370584	0.629416	0.910276	0.997462	NA	NA	0.0613328	0.174296	0.825704	0.882759	0.989825	NA	NA
CDK15	-0.0149481	0.354142	0.645858	0.910276	0.997462	NA	NA	0.0186331	0.382169	0.617831	0.946486	0.989825	NA	NA
FLT3	-0.0149287	0.364322	0.635678	0.910276	0.997462	NA	NA	0.0741004	0.158828	0.841172	0.882759	0.989825	NA	NA
MMP1	-0.0148813	0.368734	0.631266	0.910276	0.997462	NA	NA	0.0318904	0.309775	0.690225	0.916576	0.989825	NA	NA
PLK1	-0.0148459	0.405873	0.594127	0.910276	0.997462	0.886522	0.997462	0.20026	0.0290273	0.970973	0.882759	0.99559	0.483789	0.999169
GCGR	-0.0146488	0.372056	0.627944	0.910276	0.997462	NA	NA	0.046911	0.252461	0.747539	0.882759	0.989825	NA	NA
ADORA2A	-0.0145515	0.374662	0.625338	0.910276	0.997462	NA	NA	0.0527243	0.248669	0.751331	0.882759	0.989825	NA	NA
controlGene_25	-0.0144084	0.355561	0.644439	0.910276	0.997462	NA	NA	-0.0319558	0.705558	0.294442	0.984615	0.989825	NA	NA
PAH	-0.0135482	0.395672	0.604328	0.910276	0.997462	NA	NA	0.0284595	0.340785	0.659215	0.9379	0.989825	NA	NA
COMT	-0.0134687	0.413105	0.586895	0.910276	0.997462	0.886522	0.997462	0.0127788	0.449677	0.550323	0.964124	0.989825	0.895993	0.999169
controlGene_26	-0.0133554	0.396119	0.603881	0.910276	0.997462	NA	NA	0.0608545	0.207414	0.792586	0.882759	0.989825	NA	NA
ARAF	-0.0133483	0.400101	0.599899	0.910276	0.997462	NA	NA	0.0493441	0.266456	0.733544	0.894759	0.989825	NA	NA
NDUFA8	-0.0131889	0.406494	0.593506	0.910276	0.997462	0.886522	0.997462	0.0175166	0.425662	0.574338	0.95641	0.989825	0.886796	0.999169
EPHA1	-0.0129157	0.389044	0.610956	0.910276	0.997462	NA	NA	0.0933721	0.0991003	0.9009	0.882759	0.989825	NA	NA
CACNA1B	-0.012879	0.393852	0.606148	0.910276	0.997462	NA	NA	0.0767605	0.163366	0.836634	0.882759	0.989825	NA	NA
GAA	-0.0125507	0.399124	0.600876	0.910276	0.997462	0.886522	0.997462	0.00670854	0.468345	0.531655	0.964124	0.989825	0.899889	0.999169
controlGene_5	-0.0125016	0.386694	0.613306	0.910276	0.997462	NA	NA	0.00714823	0.457662	0.542338	0.964124	0.989825	NA	NA
OPRD1	-0.0124099	0.369759	0.630241	0.910276	0.997462	NA	NA	-0.00805375	0.55149	0.44851	0.968958	0.989825	NA	NA
MAP2K2	-0.0123708	0.406033	0.593967	0.910276	0.997462	NA	NA	-0.18392	0.977663	0.0223367	0.994809	0.834972	NA	NA
MAOB	-0.0123482	0.403957	0.596043	0.910276	0.997462	NA	NA	0.0341003	0.335611	0.664389	0.9379	0.989825	NA	NA
PDE1B	-0.0123089	0.430479	0.569521	0.910276	0.997462	0.886522	0.997462	0.133775	0.130576	0.869424	0.882759	0.989825	0.669353	0.999169
SLC6A1	-0.0122837	0.40929	0.59071	0.910276	0.997462	0.886522	0.997462	0.0761568	0.202369	0.797631	0.882759	0.989825	0.6901	0.999169
CHRNG	-0.0121637	0.403554	0.596446	0.910276	0.997462	NA	NA	-0.0456131	0.735717	0.264283	0.984615	0.989397	NA	NA
TPO	-0.0120433	0.405959	0.594041	0.910276	0.997462	NA	NA	-0.0275709	0.633003	0.366997	0.982903	0.989825	NA	NA
MAP2K1	-0.0118437	0.410224	0.589776	0.910276	0.997462	NA	NA	0.0421532	0.296564	0.703436	0.916576	0.989825	NA	NA
TYR	-0.0118219	0.411006	0.588994	0.910276	0.997462	0.886522	0.997462	0.00368454	0.481713	0.518287	0.964124	0.989825	0.900399	0.999169
CCR5	-0.0112809	0.404008	0.595992	0.910276	0.997462	0.886522	0.997462	0.0114275	0.448	0.552	0.964124	0.989825	0.895993	0.999169
controlGene_29	-0.01025	0.389048	0.610952	0.910276	0.997462	NA	NA	-0.0143288	0.602841	0.397159	0.980595	0.989825	NA	NA
KCNV1	-0.0102453	0.407408	0.592592	0.910276	0.997462	NA	NA	0.0548639	0.264958	0.735042	0.894388	0.989825	NA	NA
ADRA2C	-0.0101766	0.433051	0.566949	0.910276	0.997462	0.886522	0.997462	-0.0257114	0.599885	0.400115	0.980091	0.989825	0.962972	0.999169
BDKRB2	-0.00999714	0.419017	0.580983	0.910276	0.997462	NA	NA	-0.0538332	0.756865	0.243135	0.984615	0.989397	NA	NA
PDE10A	-0.00998589	0.399992	0.600008	0.910276	0.997462	NA	NA	-0.0193713	0.610956	0.389044	0.982903	0.989825	NA	NA
ALDH2	-0.00991725	0.416405	0.583595	0.910276	0.997462	NA	NA	-0.0485572	0.73556	0.26444	0.984615	0.989397	NA	NA
PTK2	-0.0098818	0.426185	0.573815	0.910276	0.997462	NA	NA	0.110969	0.108982	0.891018	0.882759	0.989825	NA	NA
GRIN2D	-0.00978032	0.413934	0.586066	0.910276	0.997462	NA	NA	0.0440558	0.253131	0.746869	0.882759	0.989825	NA	NA
KCNA4	-0.00977769	0.412767	0.587233	0.910276	0.997462	NA	NA	-0.0297463	0.661568	0.338432	0.982903	0.989825	NA	NA
SCN8A	-0.00960198	0.414819	0.585181	0.910276	0.997462	NA	NA	0.0121947	0.435629	0.564371	0.964124	0.989825	NA	NA
controlGene_57	-0.00944419	0.400873	0.599127	0.910276	0.997462	NA	NA	0.0574036	0.19284	0.80716	0.882759	0.989825	NA	NA
controlGene_47	-0.00934018	0.411079	0.588921	0.910276	0.997462	NA	NA	0.0587166	0.181448	0.818552	0.882759	0.989825	NA	NA
CHRM5	-0.00899775	0.408943	0.591057	0.910276	0.997462	NA	NA	0.0276149	0.333869	0.666131	0.9379	0.989825	NA	NA
KCNK9	-0.00893956	0.414981	0.585019	0.910276	0.997462	NA	NA	0.0164538	0.397525	0.602475	0.946486	0.989825	NA	NA
CRHR1	-0.0088656	0.414497	0.585503	0.910276	0.997462	NA	NA	0.0658192	0.159388	0.840612	0.882759	0.989825	NA	NA
KDR	-0.00884881	0.435198	0.564802	0.910276	0.997462	0.886522	0.997462	-0.083636	0.816167	0.183833	0.987067	0.989397	0.999732	0.845145
GRIA2	-0.00876115	0.410624	0.589376	0.910276	0.997462	NA	NA	-0.00233165	0.515787	0.484213	0.968958	0.989825	NA	NA
BLK	-0.00852431	0.424107	0.575893	0.910276	0.997462	NA	NA	0.09922	0.0644985	0.935502	0.882759	0.995577	NA	NA
ATP1A4	-0.00828334	0.429068	0.570932	0.910276	0.997462	NA	NA	-0.0625447	0.798711	0.201289	0.984615	0.989397	NA	NA
KCNQ5	-0.00816671	0.44644	0.55356	0.910276	0.997462	0.886522	0.997462	-0.0415821	0.672588	0.327412	0.982903	0.989825	0.98188	0.999169
NDUFV2	-0.00796556	0.432339	0.567661	0.910276	0.997462	NA	NA	0.00511334	0.471406	0.528594	0.964124	0.989825	NA	NA
KCNQ3	-0.00793445	0.414668	0.585332	0.910276	0.997462	NA	NA	0.0573186	0.157951	0.842049	0.882759	0.989825	NA	NA
PARP3	-0.00790201	0.429134	0.570866	0.910276	0.997462	NA	NA	0.074505	0.132306	0.867694	0.882759	0.989825	NA	NA
KCNJ2	-0.00789022	0.410385	0.589615	0.910276	0.997462	NA	NA	0.0596795	0.133939	0.866061	0.882759	0.989825	NA	NA
MTNR1A	-0.00771856	0.43319	0.56681	0.910276	0.997462	NA	NA	0.0533206	0.236391	0.763609	0.882759	0.989825	NA	NA
EPHB2	-0.00765161	0.445627	0.554373	0.910276	0.997462	0.886522	0.997462	0.059431	0.234067	0.765933	0.882759	0.989825	0.706786	0.999169
KCNS3	-0.00741156	0.450669	0.549331	0.910276	0.997462	0.886522	0.997462	0.0518415	0.285342	0.714658	0.916576	0.989825	0.768525	0.999169
PPAT	-0.00725433	0.461252	0.538748	0.910276	0.997462	0.886522	0.997462	0.0320248	0.378161	0.621839	0.946486	0.989825	0.885079	0.999169
BTK	-0.00685622	0.437694	0.562306	0.910276	0.997462	NA	NA	-0.0116945	0.562388	0.437612	0.968958	0.989825	NA	NA
IMPDH2	-0.0066914	0.454503	0.545497	0.910276	0.997462	0.886522	0.997462	0.067107	0.229977	0.770023	0.882759	0.989825	0.706786	0.999169
DRD4	-0.00663119	0.457204	0.542796	0.910276	0.997462	0.886522	0.997462	-0.176144	0.955648	0.0443516	0.994809	0.869167	0.999732	0.569364
HCRTR1	-0.00659035	0.446717	0.553283	0.910276	0.997462	NA	NA	-0.0185855	0.587574	0.412426	0.968958	0.989825	NA	NA
controlGene_61	-0.00650296	0.451591	0.548409	0.910276	0.997462	NA	NA	-0.00516455	0.526361	0.473639	0.968958	0.989825	NA	NA
ESR1	-0.0061779	0.454082	0.545918	0.910276	0.997462	NA	NA	0.0502634	0.253737	0.746263	0.882759	0.989825	NA	NA
SLC22A11	-0.00593719	0.45793	0.54207	0.910276	0.997462	NA	NA	0.0357614	0.333772	0.666228	0.9379	0.989825	NA	NA
CDC7	-0.00565755	0.463779	0.536221	0.910276	0.997462	0.886522	0.997462	-0.078953	0.760502	0.239498	0.984615	0.989397	0.999732	0.86869
HTR1D	-0.00539091	0.453571	0.546429	0.910276	0.997462	NA	NA	-0.0263486	0.650968	0.349032	0.982903	0.989825	NA	NA
CDK2	-0.00536531	0.461813	0.538187	0.910276	0.997462	0.886522	0.997462	-0.0113866	0.549822	0.450178	0.968958	0.989825	0.95145	0.999169
GRIN3B	-0.00530521	0.447344	0.552656	0.910276	0.997462	NA	NA	-0.0321865	0.678857	0.321143	0.984615	0.989825	NA	NA
CDK11B	-0.00525175	0.465773	0.534227	0.910276	0.997462	0.886522	0.997462	0.0337211	0.364766	0.635234	0.946486	0.989825	0.885079	0.999169
KCNC3	-0.00506898	0.459801	0.540199	0.910276	0.997462	NA	NA	-0.0800665	0.85746	0.14254	0.994249	0.97926	NA	NA
CACNA1F	-0.00501912	0.460439	0.539561	0.910276	0.997462	NA	NA	-0.0111317	0.552581	0.447419	0.968958	0.989825	NA	NA
TUBB6	-0.0049736	0.461934	0.538066	0.910276	0.997462	NA	NA	0.0468436	0.27343	0.72657	0.901816	0.989825	NA	NA
MAPK3	-0.00487965	0.468423	0.531577	0.910276	0.997462	0.886522	0.997462	0.118784	0.0937992	0.906201	0.882759	0.989825	0.669353	0.999169
EZH2	-0.00455217	0.462957	0.537043	0.910276	0.997462	NA	NA	0.0372669	0.306509	0.693491	0.916576	0.989825	NA	NA
CCR9	-0.00453119	0.462915	0.537085	0.910276	0.997462	NA	NA	-0.0279373	0.632496	0.367504	0.982903	0.989825	NA	NA
ROCK1	-0.00449643	0.454887	0.545113	0.910276	0.997462	NA	NA	-0.0649079	0.842405	0.157595	0.994249	0.97926	NA	NA
DDR2	-0.00444794	0.456723	0.543277	0.910276	0.997462	NA	NA	-0.0609947	0.790712	0.209288	0.984615	0.989397	NA	NA
ND4	-0.00423705	0.465352	0.534648	0.910276	0.997462	NA	NA	-0.0625144	0.802482	0.197518	0.984615	0.989397	NA	NA
CDK14	-0.00417712	0.461132	0.538868	0.910276	0.997462	NA	NA	-0.00918231	0.550525	0.449475	0.968958	0.989825	NA	NA
KCNC4	-0.00398708	0.479073	0.520927	0.910276	0.997462	0.888423	0.997462	0.00746886	0.471462	0.528538	0.964124	0.989825	0.899889	0.999169
PDE4D	-0.0038131	0.458739	0.541261	0.910276	0.997462	NA	NA	0.0573745	0.147787	0.852213	0.882759	0.989825	NA	NA
MC4R	-0.00368725	0.462324	0.537676	0.910276	0.997462	NA	NA	0.0332664	0.280793	0.719207	0.914038	0.989825	NA	NA
RET	-0.00368641	0.469857	0.530143	0.910276	0.997462	0.886522	0.997462	0.0425973	0.308442	0.691558	0.916576	0.989825	0.801147	0.999169
GPD2	-0.00358022	0.466231	0.533769	0.910276	0.997462	NA	NA	0.00563887	0.465924	0.534076	0.964124	0.989825	NA	NA
controlGene_19	-0.00349165	0.461587	0.538413	0.910276	0.997462	NA	NA	0.0465083	0.217763	0.782237	0.882759	0.989825	NA	NA
KCNK3	-0.00348803	0.469437	0.530563	0.910276	0.997462	NA	NA	0.0138914	0.420257	0.579743	0.95641	0.989825	NA	NA
CHEK2	-0.00327927	0.486954	0.513046	0.910276	0.997462	0.888423	0.997462	0.036217	0.400783	0.599217	0.946486	0.989825	0.885079	0.999169
FGR	-0.00323264	0.468034	0.531966	0.910276	0.997462	NA	NA	0.0454113	0.245983	0.754017	0.882759	0.989825	NA	NA
PRKDC	-0.00316212	0.47257	0.52743	0.910276	0.997462	NA	NA	-0.00829564	0.546071	0.453929	0.968958	0.989825	NA	NA
KIT	-0.00306295	0.463259	0.536741	0.910276	0.997462	NA	NA	0.0216255	0.336914	0.663086	0.9379	0.989825	NA	NA
controlGene_12	-0.00277828	0.473866	0.526134	0.910276	0.997462	NA	NA	-0.0137359	0.581539	0.418461	0.968958	0.989825	NA	NA
ATP1A1	-0.00246306	0.484108	0.515892	0.910276	0.997462	0.888423	0.997462	-0.0426447	0.665974	0.334026	0.982903	0.989825	0.979374	0.999169
CSNK2A1	-0.00221642	0.47928	0.52072	0.910276	0.997462	NA	NA	0.0140684	0.421718	0.578282	0.95641	0.989825	NA	NA
PTGS2	-0.00220566	0.477029	0.522971	0.910276	0.997462	NA	NA	-0.0226061	0.647273	0.352727	0.982903	0.989825	NA	NA
OPRM1	-0.00200216	0.483484	0.516516	0.910276	0.997462	NA	NA	0.0546865	0.229673	0.770327	0.882759	0.989825	NA	NA
MME	-0.00194928	0.481563	0.518437	0.910276	0.997462	NA	NA	-0.0403873	0.716719	0.283281	0.984615	0.989825	NA	NA
NPC1L1	-0.00187419	0.481449	0.518551	0.910276	0.997462	NA	NA	-0.0346485	0.720568	0.279432	0.984615	0.989825	NA	NA
GABRA2	-0.00184189	0.481824	0.518176	0.910276	0.997462	NA	NA	-0.0240215	0.650935	0.349065	0.982903	0.989825	NA	NA
SCN9A	-0.00173768	0.479334	0.520666	0.910276	0.997462	NA	NA	0.0160372	0.386904	0.613096	0.946486	0.989825	NA	NA
ACE	-0.00171901	0.483681	0.516319	0.910276	0.997462	NA	NA	0.101381	0.0728541	0.927146	0.882759	0.994522	NA	NA
NDUFS1	-0.00163516	0.488633	0.511367	0.910276	0.997462	0.888423	0.997462	-0.0112178	0.536488	0.463512	0.968958	0.989825	0.95145	0.999169
HDAC7	-0.00158902	0.485847	0.514153	0.910276	0.997462	NA	NA	0.0414536	0.272975	0.727025	0.901816	0.989825	NA	NA
ADH1B	-0.00155684	0.486603	0.513397	0.910276	0.997462	NA	NA	-0.074703	0.855985	0.144015	0.994249	0.97926	NA	NA
FGFR4	-0.000901572	0.491991	0.508009	0.910276	0.997462	NA	NA	-0.049957	0.775208	0.224792	0.984615	0.989397	NA	NA
SLC12A3	-0.000850814	0.492549	0.507451	0.910276	0.997462	NA	NA	0.0283143	0.345525	0.654475	0.944591	0.989825	NA	NA
EPHA3	-0.000431913	0.496209	0.503791	0.910276	0.997462	NA	NA	0.0584754	0.200682	0.799318	0.882759	0.989825	NA	NA
controlGene_27	-0.000402137	0.496792	0.503208	0.910276	0.997462	NA	NA	-0.0696599	0.798237	0.201763	0.984615	0.989397	NA	NA
NDUFA3	-0.000378352	0.497237	0.502763	0.910276	0.997462	0.895922	0.997462	-0.12302	0.948951	0.0510488	0.994809	0.869167	0.999732	0.569364
ADORA1	5.30652e-05	0.500439	0.499561	0.910276	0.997462	NA	NA	-0.0214401	0.615679	0.384321	0.982903	0.989825	NA	NA
GRIN2C	0.000332908	0.502368	0.497632	0.910276	0.997462	NA	NA	-0.0696378	0.787554	0.212446	0.984615	0.989397	NA	NA
MMP8	0.000402027	0.503876	0.496124	0.910276	0.997462	NA	NA	0.0253981	0.358658	0.641342	0.946486	0.989825	NA	NA
controlGene_45	0.000819458	0.506852	0.493148	0.910276	0.997462	NA	NA	-0.00283424	0.515953	0.484047	0.968958	0.989825	NA	NA
controlGene_38	0.000967706	0.507325	0.492675	0.910276	0.997462	NA	NA	0.0803717	0.135851	0.864149	0.882759	0.989825	NA	NA
REN	0.00115817	0.512353	0.487647	0.910276	0.997462	NA	NA	-0.0584837	0.854869	0.145131	0.994249	0.97926	NA	NA
controlGene_28	0.00119764	0.509918	0.490082	0.910276	0.997462	NA	NA	-0.0170047	0.581839	0.418161	0.968958	0.989825	NA	NA
TACR1	0.00139245	0.512541	0.487459	0.910276	0.997462	NA	NA	-0.0630365	0.8237	0.1763	0.987067	0.989397	NA	NA
SLC5A2	0.00150046	0.50894	0.49106	0.910276	0.997462	0.905466	0.997462	0.114335	0.154614	0.845386	0.882759	0.989825	0.6901	0.999169
controlGene_8	0.00204363	0.518616	0.481384	0.910276	0.997462	NA	NA	0.00467383	0.472186	0.527814	0.964124	0.989825	NA	NA
AMY2A	0.00206211	0.514302	0.485698	0.910276	0.997462	0.905466	0.997462	-0.0521944	0.733192	0.266808	0.984615	0.989397	0.999732	0.9183
controlGene_44	0.00243877	0.517125	0.482875	0.910276	0.997462	NA	NA	-0.00457351	0.519176	0.480824	0.968958	0.989825	NA	NA
controlGene_4	0.00250725	0.522329	0.477671	0.910276	0.997462	NA	NA	0.0449563	0.245772	0.754228	0.882759	0.989825	NA	NA
ATP4A	0.00252148	0.520057	0.479943	0.910276	0.997462	NA	NA	-0.0315888	0.651848	0.348152	0.982903	0.989825	NA	NA
GRIN1	0.00252997	0.522252	0.477748	0.910276	0.997462	NA	NA	0.00709702	0.463325	0.536675	0.964124	0.989825	NA	NA
SLC18A2	0.00259105	0.524215	0.475785	0.910276	0.997462	NA	NA	0.0598591	0.198962	0.801038	0.882759	0.989825	NA	NA
NDUFV3	0.0026539	0.516901	0.483099	0.910276	0.997462	0.905466	0.997462	-0.0450008	0.686429	0.313571	0.984615	0.989825	0.993665	0.995462
controlGene_60	0.00275067	0.519046	0.480954	0.910276	0.997462	NA	NA	0.00524225	0.473354	0.526646	0.964124	0.989825	NA	NA
controlGene_13	0.00326568	0.534224	0.465776	0.910276	0.997462	NA	NA	0.0755369	0.0981586	0.901841	0.882759	0.989825	NA	NA
GABRG1	0.00363454	0.534772	0.465228	0.910276	0.997462	NA	NA	-0.0193737	0.615965	0.384035	0.982903	0.989825	NA	NA
controlGene_35	0.00367058	0.538293	0.461707	0.910276	0.997462	NA	NA	0.0196659	0.362451	0.637549	0.946486	0.989825	NA	NA
ND5	0.00378234	0.533714	0.466286	0.910276	0.997462	NA	NA	-0.00435521	0.524185	0.475815	0.968958	0.989825	NA	NA
KCNH6	0.00381609	0.532402	0.467598	0.910276	0.997462	NA	NA	-0.0941218	0.921952	0.0780482	0.994809	0.913549	NA	NA
CDK1	0.00403203	0.520643	0.479357	0.910276	0.997462	0.905466	0.997462	0.12313	0.182786	0.817214	0.882759	0.989825	0.6901	0.999169
CPS1	0.00425958	0.540906	0.459094	0.910276	0.997462	NA	NA	0.000527849	0.496579	0.503421	0.968958	0.989825	NA	NA
ATM	0.00430516	0.531184	0.468816	0.910276	0.997462	NA	NA	-0.0052818	0.525439	0.474561	0.968958	0.989825	NA	NA
controlGene_49	0.00435487	0.540181	0.459819	0.910276	0.997462	NA	NA	0.047299	0.232669	0.767331	0.882759	0.989825	NA	NA
CYP3A7	0.00456743	0.542025	0.457975	0.910276	0.997462	NA	NA	0.074527	0.118176	0.881824	0.882759	0.989825	NA	NA
controlGene_33	0.00460279	0.541266	0.458734	0.910276	0.997462	NA	NA	0.0853701	0.12093	0.87907	0.882759	0.989825	NA	NA
SLC29A1	0.00509612	0.529462	0.470538	0.910276	0.997462	0.912866	0.997462	-0.0636363	0.690597	0.309403	0.984615	0.989825	0.993665	0.995462
SRPK1	0.00514546	0.54734	0.45266	0.910276	0.997462	NA	NA	0.0587002	0.18971	0.81029	0.882759	0.989825	NA	NA
CACNA1G	0.00524719	0.539183	0.460817	0.910276	0.997462	NA	NA	0.0464265	0.280949	0.719051	0.914038	0.989825	NA	NA
IDH1	0.0053532	0.560168	0.439832	0.910276	0.997462	NA	NA	-0.0390584	0.729403	0.270597	0.984615	0.989825	NA	NA
HTR3B	0.00546738	0.545192	0.454808	0.910276	0.997462	NA	NA	0.0310932	0.338528	0.661472	0.9379	0.989825	NA	NA
controlGene_55	0.00548106	0.556958	0.443042	0.910276	0.997462	NA	NA	-0.0349944	0.715345	0.284655	0.984615	0.989825	NA	NA
GUCY1B1	0.00571474	0.568231	0.431769	0.910276	0.997462	NA	NA	-0.0339451	0.731743	0.268257	0.984615	0.989397	NA	NA
WEE1	0.00575998	0.538716	0.461284	0.910276	0.997462	0.920883	0.997462	0.091425	0.171656	0.828344	0.882759	0.989825	0.6901	0.999169
NDUFA7	0.00576859	0.552238	0.447762	0.910276	0.997462	NA	NA	0.00426905	0.476552	0.523448	0.964124	0.989825	NA	NA
VDR	0.00595796	0.555305	0.444695	0.910276	0.997462	NA	NA	-0.0862092	0.906583	0.0934168	0.994809	0.931277	NA	NA
KCNH7	0.00640586	0.558728	0.441272	0.910276	0.997462	NA	NA	-0.0528286	0.794019	0.205981	0.984615	0.989397	NA	NA
EPHA8	0.0065258	0.55442	0.44558	0.910276	0.997462	NA	NA	0.067373	0.196703	0.803297	0.882759	0.989825	NA	NA
KCNF1	0.00671866	0.551432	0.448568	0.910276	0.997462	NA	NA	-0.0277141	0.637419	0.362581	0.982903	0.989825	NA	NA
NDUFAF2	0.00673705	0.564789	0.435211	0.910276	0.997462	NA	NA	-0.0157862	0.592397	0.407603	0.974676	0.989825	NA	NA
AURKC	0.00680703	0.565449	0.434551	0.910276	0.997462	NA	NA	0.0457114	0.242559	0.757441	0.882759	0.989825	NA	NA
HSD3B2	0.00680739	0.560215	0.439785	0.910276	0.997462	NA	NA	-0.0436323	0.716777	0.283223	0.984615	0.989825	NA	NA
CHRM2	0.00682355	0.560913	0.439087	0.910276	0.997462	NA	NA	-0.00660169	0.539243	0.460757	0.968958	0.989825	NA	NA
ALOX5	0.00685289	0.547038	0.452962	0.910276	0.997462	0.921989	0.997462	-0.0790208	0.787943	0.212057	0.984615	0.989397	0.999732	0.845145
controlGene_46	0.00711409	0.564481	0.435519	0.910276	0.997462	NA	NA	-0.0143307	0.587171	0.412829	0.968958	0.989825	NA	NA
HTR3A	0.00737184	0.577842	0.422158	0.910276	0.997462	NA	NA	-0.0423059	0.762755	0.237245	0.984615	0.989397	NA	NA
PDGFRB	0.00746209	0.553194	0.446806	0.910276	0.997462	0.921989	0.997462	0.00875172	0.456341	0.543659	0.964124	0.989825	0.895993	0.999169
HRH1	0.00749266	0.565771	0.434229	0.910276	0.997462	NA	NA	-0.114278	0.949737	0.0502631	0.994809	0.869167	NA	NA
PIK3R1	0.00764398	0.587701	0.412299	0.910276	0.997462	NA	NA	-0.0627654	0.857835	0.142165	0.994249	0.97926	NA	NA
BCL2	0.00782085	0.566117	0.433883	0.910276	0.997462	NA	NA	-0.0339479	0.673952	0.326048	0.982903	0.989825	NA	NA
NR1H3	0.00801263	0.577003	0.422997	0.910276	0.997462	NA	NA	-0.0116506	0.571687	0.428313	0.968958	0.989825	NA	NA
NR1H4	0.00804789	0.564377	0.435623	0.910276	0.997462	NA	NA	0.0214026	0.397709	0.602291	0.946486	0.989825	NA	NA
OPRK1	0.00815085	0.560383	0.439617	0.910276	0.997462	NA	NA	0.15783	0.046674	0.953326	0.882759	0.99559	NA	NA
MPL	0.00838409	0.578192	0.421808	0.910276	0.997462	NA	NA	0.0511885	0.237613	0.762387	0.882759	0.989825	NA	NA
CA5B	0.00843582	0.592465	0.407535	0.910276	0.997462	NA	NA	-0.021378	0.641824	0.358176	0.982903	0.989825	NA	NA
TUBB8	0.0086114	0.55805	0.44195	0.910276	0.997462	NA	NA	-0.00989564	0.545589	0.454411	0.968958	0.989825	NA	NA
CYP19A1	0.00876919	0.57866	0.42134	0.910276	0.997462	NA	NA	-0.0038631	0.522847	0.477153	0.968958	0.989825	NA	NA
PRKCI	0.00926199	0.584509	0.415491	0.910276	0.997462	NA	NA	-0.0546046	0.774233	0.225767	0.984615	0.989397	NA	NA
S1PR2	0.0092844	0.588444	0.411556	0.910276	0.997462	NA	NA	0.00174695	0.489088	0.510912	0.966082	0.989825	NA	NA
RYR3	0.00937531	0.5744	0.4256	0.910276	0.997462	NA	NA	-0.0132378	0.562635	0.437365	0.968958	0.989825	NA	NA
NDUFB2	0.0094114	0.565981	0.434019	0.910276	0.997462	0.932247	0.997462	-0.0384422	0.650026	0.349974	0.982903	0.989825	0.977483	0.999169
CXCR2	0.00952541	0.579823	0.420177	0.910276	0.997462	NA	NA	0.0518027	0.241272	0.758728	0.882759	0.989825	NA	NA
HRH2	0.0097257	0.581508	0.418492	0.910276	0.997462	NA	NA	-0.0948323	0.907586	0.0924139	0.994809	0.931277	NA	NA
AURKA	0.00974191	0.549609	0.450391	0.910276	0.997462	0.921989	0.997462	0.129785	0.125056	0.874944	0.882759	0.989825	0.669353	0.999169
GRM5	0.00993712	0.589852	0.410148	0.910276	0.997462	NA	NA	0.0200093	0.382252	0.617748	0.946486	0.989825	NA	NA
EDNRB	0.00994375	0.602781	0.397219	0.912421	0.997462	NA	NA	0.0357734	0.29639	0.70361	0.916576	0.989825	NA	NA
ADRA1A	0.00997359	0.595425	0.404575	0.910276	0.997462	NA	NA	0.00745112	0.453569	0.546431	0.964124	0.989825	NA	NA
HTR3C	0.0101202	0.592857	0.407143	0.910276	0.997462	NA	NA	-0.0469579	0.747135	0.252865	0.984615	0.989397	NA	NA
PTGER3	0.0101616	0.581402	0.418598	0.910276	0.997462	NA	NA	-0.0414731	0.694547	0.305453	0.984615	0.989825	NA	NA
EPHB4	0.0104009	0.587077	0.412923	0.910276	0.997462	NA	NA	-0.0931635	0.880801	0.119199	0.994809	0.962966	NA	NA
controlGene_59	0.0104772	0.580676	0.419324	0.910276	0.997462	NA	NA	-0.0187661	0.601141	0.398859	0.980091	0.989825	NA	NA
NDUFA4	0.0106474	0.583285	0.416715	0.910276	0.997462	NA	NA	-0.132557	0.925503	0.0744967	0.994809	0.913549	NA	NA
KCNG1	0.0107291	0.579763	0.420237	0.910276	0.997462	0.935101	0.997462	-0.0824592	0.828604	0.171396	0.988004	0.989397	0.999732	0.845145
CYSLTR1	0.0107589	0.621091	0.378909	0.915235	0.997462	NA	NA	-0.0488	0.798803	0.201197	0.984615	0.989397	NA	NA
CNR2	0.0108998	0.623836	0.376164	0.915235	0.997462	NA	NA	0.0204539	0.3605	0.6395	0.946486	0.989825	NA	NA
CSF1R	0.0109752	0.590017	0.409983	0.910276	0.997462	NA	NA	-0.0164768	0.594288	0.405712	0.975555	0.989825	NA	NA
PRKCA	0.0110702	0.597567	0.402433	0.910276	0.997462	NA	NA	-0.0415515	0.736818	0.263182	0.984615	0.989397	NA	NA
CASR	0.0112555	0.573332	0.426668	0.910276	0.997462	0.932247	0.997462	-0.0767982	0.788742	0.211258	0.984615	0.989397	0.999732	0.845145
ND1	0.0115761	0.619526	0.380474	0.915235	0.997462	NA	NA	-0.0455417	0.763827	0.236173	0.984615	0.989397	NA	NA
MDM2	0.0116038	0.570792	0.429208	0.910276	0.997462	0.932247	0.997462	-0.0149886	0.559408	0.440592	0.968958	0.989825	0.95145	0.999169
HTR6	0.0117871	0.585338	0.414662	0.910276	0.997462	NA	NA	-0.1351	0.946093	0.0539069	0.994809	0.869167	NA	NA
CDK20	0.0118188	0.595418	0.404582	0.910276	0.997462	NA	NA	0.0112781	0.442749	0.557251	0.964124	0.989825	NA	NA
controlGene_62	0.0118227	0.601059	0.398941	0.912421	0.997462	NA	NA	0.0241801	0.367877	0.632123	0.946486	0.989825	NA	NA
SLC6A2	0.0118677	0.601964	0.398036	0.912421	0.997462	0.936634	0.997462	-0.0827209	0.86527	0.13473	0.994809	0.97926	0.999732	0.769887
KCNJ8	0.0120589	0.629759	0.370241	0.915235	0.997462	NA	NA	-0.02493	0.669591	0.330409	0.982903	0.989825	NA	NA
controlGene_64	0.0120865	0.596716	0.403284	0.910276	0.997462	NA	NA	0.00228564	0.487355	0.512645	0.965311	0.989825	NA	NA
GABRA6	0.0123158	0.619722	0.380278	0.915235	0.997462	NA	NA	-0.0668138	0.866513	0.133487	0.994809	0.97926	NA	NA
HCN4	0.012352	0.592527	0.407473	0.910276	0.997462	0.936634	0.997462	-0.185339	0.990221	0.00977913	0.995964	0.834972	0.999732	0.464182
ADRA1D	0.0128743	0.585749	0.414251	0.910276	0.997462	0.936634	0.997462	-0.0907756	0.814854	0.185146	0.987067	0.989397	0.999732	0.845145
C5AR1	0.0132909	0.617703	0.382297	0.915235	0.997462	NA	NA	-0.126346	0.964824	0.0351764	0.994809	0.834972	NA	NA
CA4	0.0137136	0.62659	0.37341	0.915235	0.997462	NA	NA	0.0422937	0.267557	0.732443	0.894759	0.989825	NA	NA
KCNN4	0.0139707	0.620633	0.379367	0.915235	0.997462	NA	NA	-0.0267809	0.648913	0.351087	0.982903	0.989825	NA	NA
controlGene_1	0.0140203	0.654187	0.345813	0.924578	0.997462	NA	NA	-0.0168085	0.623625	0.376375	0.982903	0.989825	NA	NA
TYMP	0.0141037	0.624632	0.375368	0.915235	0.997462	NA	NA	-0.0622827	0.819413	0.180587	0.987067	0.989397	NA	NA
CHRNA4	0.014276	0.617884	0.382116	0.915235	0.997462	NA	NA	-0.0238381	0.634411	0.365589	0.982903	0.989825	NA	NA
CYP11B1	0.0147153	0.619547	0.380453	0.915235	0.997462	NA	NA	0.0171016	0.40821	0.59179	0.946486	0.989825	NA	NA
SCN2A	0.0150297	0.625014	0.374986	0.915235	0.997462	NA	NA	-0.0455422	0.731666	0.268334	0.984615	0.989397	NA	NA
KCNA7	0.0151252	0.607086	0.392914	0.915235	0.997462	NA	NA	-0.0987173	0.884817	0.115183	0.994809	0.962966	NA	NA
CA13	0.0152074	0.660816	0.339184	0.924578	0.997462	NA	NA	0.0619569	0.126279	0.873721	0.882759	0.989825	NA	NA
PDE6C	0.0153975	0.637353	0.362647	0.920194	0.997462	NA	NA	-0.0266054	0.64674	0.35326	0.982903	0.989825	NA	NA
PNLIP	0.0160277	0.607803	0.392197	0.915235	0.997462	0.936634	0.997462	-0.153655	0.960166	0.039834	0.994809	0.867898	0.999732	0.569057
PPARG	0.0161401	0.664149	0.335851	0.924578	0.997462	NA	NA	-0.0519128	0.811474	0.188526	0.987067	0.989397	NA	NA
AKT2	0.0162257	0.627391	0.372609	0.915235	0.997462	NA	NA	-0.0576132	0.738451	0.261549	0.984615	0.989397	NA	NA
controlGene_48	0.0167018	0.651727	0.348273	0.924578	0.997462	NA	NA	-0.00894636	0.548521	0.451479	0.968958	0.989825	NA	NA
FGFR1	0.0168324	0.620859	0.379141	0.915235	0.997462	0.936634	0.997462	-0.0627921	0.766126	0.233874	0.984615	0.989397	0.999732	0.86869
PDE2A	0.017028	0.673002	0.326998	0.92699	0.997462	NA	NA	0.00592887	0.460232	0.539768	0.964124	0.989825	NA	NA
MST1R	0.0171906	0.635563	0.364437	0.919456	0.997462	NA	NA	-0.164731	0.985124	0.014876	0.994809	0.834972	NA	NA
controlGene_9	0.0172656	0.649176	0.350824	0.924578	0.997462	NA	NA	-0.0394879	0.705062	0.294938	0.984615	0.989825	NA	NA
PDE6B	0.017285	0.665643	0.334357	0.924578	0.997462	NA	NA	0.0736839	0.111132	0.888868	0.882759	0.989825	NA	NA
PRKCE	0.0178337	0.662647	0.337353	0.924578	0.997462	NA	NA	0.0497215	0.21562	0.78438	0.882759	0.989825	NA	NA
CA9	0.0180808	0.629212	0.370788	0.915235	0.997462	0.936634	0.997462	0.0250842	0.389091	0.610909	0.946486	0.989825	0.885079	0.999169
controlGene_37	0.0181011	0.646537	0.353463	0.924578	0.997462	NA	NA	-0.00632286	0.53129	0.46871	0.968958	0.989825	NA	NA
PDE7B	0.0186069	0.630099	0.369901	0.915235	0.997462	0.936634	0.997462	0.0573711	0.246628	0.753372	0.882759	0.989825	0.725376	0.999169
MAPKAPK5	0.0190522	0.701092	0.298908	0.948267	0.997462	NA	NA	0.0359124	0.257477	0.742523	0.885771	0.989825	NA	NA
PRKCB	0.0193695	0.649199	0.350801	0.924578	0.997462	NA	NA	-0.0586327	0.766638	0.233362	0.984615	0.989397	NA	NA
DNMT3A	0.0194618	0.629533	0.370467	0.915235	0.997462	0.936634	0.997462	0.0783608	0.19885	0.80115	0.882759	0.989825	0.6901	0.999169
KAT6B	0.0195614	0.668109	0.331891	0.925569	0.997462	NA	NA	0.0925464	0.111496	0.888504	0.882759	0.989825	NA	NA
NDUFA10	0.0195909	0.619931	0.380069	0.915235	0.997462	0.936634	0.997462	-0.116785	0.882544	0.117456	0.994809	0.962966	0.999732	0.734103
GABRA1	0.0200225	0.653861	0.346139	0.924578	0.997462	NA	NA	-0.0506791	0.720551	0.279449	0.984615	0.989825	NA	NA
controlGene_11	0.020054	0.665344	0.334656	0.924578	0.997462	NA	NA	-0.0542093	0.772032	0.227968	0.984615	0.989397	NA	NA
EPHA2	0.0202797	0.649797	0.350203	0.924578	0.997462	0.936634	0.997462	-0.0143797	0.566456	0.433544	0.968958	0.989825	0.95145	0.999169
AXL	0.0206395	0.679225	0.320775	0.932769	0.997462	NA	NA	0.0352041	0.299417	0.700583	0.916576	0.989825	NA	NA
SLC22A6	0.0208963	0.660358	0.339642	0.924578	0.997462	NA	NA	-0.109878	0.905448	0.0945524	0.994809	0.931277	NA	NA
PTGDR	0.0210262	0.665019	0.334981	0.924578	0.997462	0.936634	0.997462	0.0184844	0.409398	0.590602	0.946486	0.989825	0.885079	0.999169
MAP3K10	0.021108	0.68109	0.31891	0.932769	0.997462	NA	NA	-0.0874283	0.903211	0.096789	0.994809	0.940423	NA	NA
PARP1	0.0214029	0.666108	0.333892	0.924578	0.997462	NA	NA	0.0772382	0.163296	0.836704	0.882759	0.989825	NA	NA
NDUFS4	0.0216133	0.663479	0.336521	0.924578	0.997462	NA	NA	-0.141999	0.966037	0.0339629	0.994809	0.834972	NA	NA
KCNH8	0.0217577	0.716062	0.283938	0.948267	0.997462	NA	NA	0.0316706	0.294672	0.705328	0.916576	0.989825	NA	NA
EPHA4	0.0220085	0.688248	0.311752	0.938995	0.997462	NA	NA	-0.054307	0.783106	0.216894	0.984615	0.989397	NA	NA
AKT1	0.0220306	0.634878	0.365122	0.919456	0.997462	0.936634	0.997462	-0.0643889	0.756663	0.243337	0.984615	0.989397	0.999732	0.86869
PRKACA	0.0225309	0.670864	0.329136	0.925818	0.997462	NA	NA	0.0399677	0.296089	0.703911	0.916576	0.989825	NA	NA
TUBB2A	0.0231082	0.722018	0.277982	0.948267	0.997462	NA	NA	0.0421362	0.254146	0.745854	0.882759	0.989825	NA	NA
PPARA	0.0232509	0.680492	0.319508	0.932769	0.997462	NA	NA	-0.0394247	0.682299	0.317701	0.984615	0.989825	NA	NA
CDK17	0.0242121	0.6964	0.3036	0.946525	0.997462	NA	NA	-0.0151518	0.57147	0.42853	0.968958	0.989825	NA	NA
DRD3	0.0245535	0.70585	0.29415	0.948267	0.997462	NA	NA	-0.0837078	0.858732	0.141268	0.994249	0.97926	NA	NA
IMPA1	0.0246146	0.71832	0.28168	0.948267	0.997462	NA	NA	-0.0581059	0.822919	0.177081	0.987067	0.989397	NA	NA
S1PR3	0.0246878	0.71744	0.28256	0.948267	0.997462	NA	NA	-0.0235539	0.638794	0.361206	0.982903	0.989825	NA	NA
GRIA3	0.0256534	0.734118	0.265882	0.948267	0.997462	NA	NA	-0.0642528	0.818593	0.181407	0.987067	0.989397	NA	NA
PDE4B	0.0256841	0.721303	0.278697	0.948267	0.997462	NA	NA	0.0292942	0.335736	0.664264	0.9379	0.989825	NA	NA
ADRA1B	0.0257642	0.718566	0.281434	0.948267	0.997462	NA	NA	-0.0887306	0.865309	0.134691	0.994809	0.97926	NA	NA
THRA	0.0261328	0.655196	0.344804	0.924578	0.997462	NA	NA	-0.0376992	0.658651	0.341349	0.982903	0.989825	NA	NA
PRKD1	0.0261975	0.726193	0.273807	0.948267	0.997462	NA	NA	0.0631525	0.176736	0.823264	0.882759	0.989825	NA	NA
controlGene_63	0.0262974	0.712619	0.287381	0.948267	0.997462	NA	NA	-0.0307902	0.651582	0.348418	0.982903	0.989825	NA	NA
GRIK5	0.0266484	0.752321	0.247679	0.948267	0.997462	NA	NA	-0.0011843	0.507111	0.492889	0.968958	0.989825	NA	NA
KCNK2	0.026901	0.737586	0.262414	0.948267	0.997462	NA	NA	-0.0729229	0.875724	0.124276	0.994809	0.97926	NA	NA
S1PR4	0.0270419	0.670067	0.329933	0.925818	0.997462	0.936634	0.997462	0.174215	0.0395259	0.960474	0.882759	0.99559	0.546757	0.999169
SRD5A1	0.0274136	0.754458	0.245542	0.948267	0.997462	NA	NA	-0.132738	0.984703	0.0152974	0.994809	0.834972	NA	NA
SCN10A	0.0275691	0.744402	0.255598	0.948267	0.997462	NA	NA	-0.0338688	0.694211	0.305789	0.984615	0.989825	NA	NA
CHRM3	0.0277529	0.746035	0.253965	0.948267	0.997462	NA	NA	-0.0132147	0.578791	0.421209	0.968958	0.989825	NA	NA
PDE6A	0.0280683	0.708427	0.291573	0.948267	0.997462	0.936634	0.997462	0.060062	0.217016	0.782984	0.882759	0.989825	0.6901	0.999169
CHRNE	0.0280922	0.716619	0.283381	0.948267	0.997462	NA	NA	-0.0685357	0.821281	0.178719	0.987067	0.989397	NA	NA
controlGene_17	0.0282548	0.708107	0.291893	0.948267	0.997462	NA	NA	-0.0139053	0.569559	0.430441	0.968958	0.989825	NA	NA
RPS6KB2	0.0285925	0.738767	0.261233	0.948267	0.997462	NA	NA	-0.0226592	0.623396	0.376604	0.982903	0.989825	NA	NA
CDK7	0.028789	0.743961	0.256039	0.948267	0.997462	NA	NA	-0.00612943	0.535224	0.464776	0.968958	0.989825	NA	NA
MAPK10	0.029018	0.770146	0.229854	0.948267	0.997462	NA	NA	-0.0324453	0.702486	0.297514	0.984615	0.989825	NA	NA
ABL1	0.0290225	0.695486	0.304514	0.946525	0.997462	0.936634	0.997462	-0.121098	0.905967	0.0940333	0.994809	0.931277	0.999732	0.671666
ERBB3	0.0292221	0.764194	0.235806	0.948267	0.997462	NA	NA	-0.0108092	0.564423	0.435577	0.968958	0.989825	NA	NA
NR3C2	0.0292622	0.789172	0.210828	0.951338	0.997462	NA	NA	0.00186603	0.485719	0.514281	0.964729	0.989825	NA	NA
NDUFB7	0.029407	0.653905	0.346095	0.924578	0.997462	0.936634	0.997462	-0.176355	0.919953	0.0800467	0.994809	0.913549	0.999732	0.667056
HDAC8	0.0302053	0.760422	0.239578	0.948267	0.997462	0.936634	0.997462	-0.0535291	0.780889	0.219111	0.984615	0.989397	0.999732	0.845145
ND3	0.0304339	0.755303	0.244697	0.948267	0.997462	NA	NA	-0.0483676	0.755845	0.244155	0.984615	0.989397	NA	NA
controlGene_30	0.0304546	0.792479	0.207521	0.952633	0.997462	NA	NA	0.0194464	0.37403	0.62597	0.946486	0.989825	NA	NA
HPD	0.0308889	0.720199	0.279801	0.948267	0.997462	0.936634	0.997462	-0.080515	0.821013	0.178987	0.987067	0.989397	0.999732	0.845145
NDUFAF3	0.0309314	0.685437	0.314563	0.936937	0.997462	0.936634	0.997462	-0.0675662	0.72451	0.27549	0.984615	0.989825	0.999732	0.9183
SLC6A3	0.0309898	0.748835	0.251165	0.948267	0.997462	NA	NA	-0.0278095	0.641723	0.358277	0.982903	0.989825	NA	NA
PDE6G	0.031041	0.643723	0.356277	0.924578	0.997462	0.936634	0.997462	-0.0679423	0.72544	0.27456	0.984615	0.989825	0.999732	0.9183
controlGene_50	0.0310636	0.813247	0.186753	0.958565	0.997462	NA	NA	-0.0732343	0.899571	0.100429	0.994809	0.951054	NA	NA
CHRM1	0.0313706	0.767171	0.232829	0.948267	0.997462	NA	NA	-0.0440031	0.739036	0.260964	0.984615	0.989397	NA	NA
ITK	0.0313902	0.774015	0.225985	0.948267	0.997462	NA	NA	0.00784189	0.451731	0.548269	0.964124	0.989825	NA	NA
ATR	0.0315298	0.711825	0.288175	0.948267	0.997462	0.936634	0.997462	0.0247742	0.385557	0.614443	0.946486	0.989825	0.885079	0.999169
GRIN2B	0.0320091	0.78018	0.21982	0.948267	0.997462	NA	NA	-0.0700264	0.823645	0.176355	0.987067	0.989397	NA	NA
GABRG2	0.0321017	0.789915	0.210085	0.951338	0.997462	NA	NA	-0.0260696	0.670463	0.329537	0.982903	0.989825	NA	NA
TUBB4B	0.0323158	0.779967	0.220033	0.948267	0.997462	NA	NA	-0.045904	0.745481	0.254519	0.984615	0.989397	NA	NA
EPHB6	0.0323168	0.824339	0.175661	0.963483	0.997462	NA	NA	-0.0273382	0.688074	0.311926	0.984615	0.989825	NA	NA
FGFR3	0.0327065	0.733891	0.266109	0.948267	0.997462	0.936634	0.997462	0.0683072	0.213924	0.786076	0.882759	0.989825	0.6901	0.999169
PTGER2	0.0328129	0.756506	0.243494	0.948267	0.997462	NA	NA	0.0270335	0.359515	0.640485	0.946486	0.989825	NA	NA
KCNQ2	0.0328408	0.709795	0.290205	0.948267	0.997462	0.936634	0.997462	0.0928616	0.163304	0.836696	0.882759	0.989825	0.6901	0.999169
TLR9	0.0330044	0.785733	0.214267	0.949482	0.997462	NA	NA	0.0801218	0.113016	0.886984	0.882759	0.989825	NA	NA
JAK2	0.0332403	0.809006	0.190994	0.956703	0.997462	NA	NA	-0.0326768	0.712654	0.287346	0.984615	0.989825	NA	NA
PLAT	0.0336089	0.735966	0.264034	0.948267	0.997462	NA	NA	-0.0378385	0.689217	0.310783	0.984615	0.989825	NA	NA
P2RX3	0.0336163	0.773948	0.226052	0.948267	0.997462	NA	NA	-0.163649	0.991808	0.00819183	0.995964	0.834972	NA	NA
NDUFS7	0.0337217	0.699396	0.300604	0.948267	0.997462	NA	NA	-0.134276	0.932181	0.0678187	0.994809	0.901294	NA	NA
TUBB2B	0.0337395	0.779818	0.220182	0.948267	0.997462	NA	NA	-0.11396	0.964983	0.0350168	0.994809	0.834972	NA	NA
THRB	0.0342483	0.784334	0.215666	0.949388	0.997462	NA	NA	-0.115579	0.942002	0.0579985	0.994809	0.869167	NA	NA
CACNA1D	0.0344167	0.776197	0.223803	0.948267	0.997462	NA	NA	-0.0287693	0.660562	0.339438	0.982903	0.989825	NA	NA
KCNA10	0.0345738	0.818838	0.181162	0.962787	0.997462	NA	NA	-0.0618533	0.848574	0.151426	0.994249	0.97926	NA	NA
SCNN1G	0.0345957	0.738245	0.261755	0.948267	0.997462	NA	NA	0.0138197	0.430759	0.569241	0.962253	0.989825	NA	NA
CDK6	0.0347355	0.653139	0.346861	0.924578	0.997462	0.936634	0.997462	0.0993447	0.192802	0.807198	0.882759	0.989825	0.6901	0.999169
NDUFS8	0.0347484	0.732654	0.267346	0.948267	0.997462	0.936634	0.997462	-0.163713	0.974332	0.0256676	0.994809	0.834972	0.999732	0.473517
CCR2	0.035396	0.776486	0.223514	0.948267	0.997462	0.936634	0.997462	-0.0260502	0.619574	0.380426	0.982903	0.989825	0.967821	0.999169
F2R	0.0359103	0.777127	0.222873	0.948267	0.997462	NA	NA	-0.0858077	0.891812	0.108188	0.994809	0.951054	NA	NA
controlGene_15	0.0367547	0.806831	0.193169	0.955703	0.997462	NA	NA	-0.0906054	0.91388	0.0861203	0.994809	0.931277	NA	NA
CHEK1	0.036759	0.7321	0.2679	0.948267	0.997462	0.936634	0.997462	0.116555	0.1292	0.8708	0.882759	0.989825	0.669353	0.999169
NDUFA13	0.0369428	0.717354	0.282646	0.948267	0.997462	0.936634	0.997462	-0.116667	0.895702	0.104298	0.994809	0.951054	0.999732	0.699775
PDE8B	0.0372018	0.798635	0.201365	0.952633	0.997462	NA	NA	-0.0306932	0.668353	0.331647	0.982903	0.989825	NA	NA
TLR7	0.0372417	0.85448	0.14552	0.967999	0.997462	NA	NA	-0.0551018	0.844206	0.155794	0.994249	0.97926	NA	NA
GSK3A	0.0375947	0.798159	0.201841	0.952633	0.997462	0.939081	0.997462	-0.00789365	0.546569	0.453431	0.968958	0.989825	0.95145	0.999169
SCN7A	0.0383699	0.828903	0.171097	0.964641	0.997462	NA	NA	-0.032678	0.701039	0.298961	0.984615	0.989825	NA	NA
TOP1	0.0387585	0.7693	0.2307	0.948267	0.997462	NA	NA	-0.0552742	0.767026	0.232974	0.984615	0.989397	NA	NA
FDPS	0.0388842	0.778543	0.221457	0.948267	0.997462	NA	NA	-0.0416791	0.690326	0.309674	0.984615	0.989825	NA	NA
CA3	0.0390503	0.825459	0.174541	0.963483	0.997462	NA	NA	-0.0221694	0.62741	0.37259	0.982903	0.989825	NA	NA
RPS6KB1	0.0391136	0.768665	0.231335	0.948267	0.997462	0.936634	0.997462	-0.194495	0.991307	0.00869328	0.995964	0.834972	0.999732	0.464182
MTTP	0.0393003	0.831818	0.168182	0.964641	0.997462	NA	NA	-0.057524	0.817395	0.182605	0.987067	0.989397	NA	NA
controlGene_14	0.0394274	0.821109	0.178891	0.963095	0.997462	NA	NA	-0.0830765	0.895436	0.104564	0.994809	0.951054	NA	NA
controlGene_56	0.0398504	0.762292	0.237708	0.948267	0.997462	NA	NA	-0.0303829	0.642085	0.357915	0.982903	0.989825	NA	NA
UGCG	0.0399067	0.819507	0.180493	0.962787	0.997462	NA	NA	-0.0828521	0.889493	0.110507	0.994809	0.957286	NA	NA
HMGCR	0.0405811	0.713456	0.286544	0.948267	0.997462	0.936634	0.997462	-0.03803	0.64055	0.35945	0.982903	0.989825	0.977483	0.999169
PIM3	0.0410043	0.795237	0.204763	0.952633	0.997462	NA	NA	-0.0385014	0.691889	0.308111	0.984615	0.989825	NA	NA
CDK3	0.041253	0.862805	0.137195	0.968748	0.997462	NA	NA	0.0147894	0.398693	0.601307	0.946486	0.989825	NA	NA
NDUFC1	0.0415056	0.723847	0.276153	0.948267	0.997462	0.936634	0.997462	-0.248301	0.981147	0.0188526	0.994809	0.834972	0.999732	0.471314
KCNMA1	0.0417061	0.802019	0.197981	0.952633	0.997462	NA	NA	-0.0386201	0.69488	0.30512	0.984615	0.989825	NA	NA
PLG	0.0421044	0.778476	0.221524	0.948267	0.997462	0.936634	0.997462	0.0725606	0.184542	0.815458	0.882759	0.989825	0.6901	0.999169
PIM2	0.0422714	0.777621	0.222379	0.948267	0.997462	0.936634	0.997462	-0.0706819	0.802144	0.197856	0.984615	0.989397	0.999732	0.845145
GNRHR	0.0426738	0.843077	0.156923	0.966194	0.997462	NA	NA	-0.0806272	0.894179	0.105821	0.994809	0.951054	NA	NA
CDK8	0.0433754	0.850627	0.149373	0.966194	0.997462	NA	NA	-0.0325761	0.691267	0.308733	0.984615	0.989825	NA	NA
KCNC2	0.0439092	0.749257	0.250743	0.948267	0.997462	0.936634	0.997462	-0.130727	0.92755	0.0724496	0.994809	0.913549	0.999732	0.667056
MYC	0.0440525	0.764085	0.235915	0.948267	0.997462	0.936634	0.997462	-0.235862	0.988395	0.0116045	0.995964	0.834972	0.999732	0.464182
DOT1L	0.0444594	0.782089	0.217911	0.948267	0.997462	0.936634	0.997462	0.0214951	0.408176	0.591824	0.946486	0.989825	0.885079	0.999169
NR1H2	0.0452676	0.888968	0.111032	0.97072	0.997462	NA	NA	-0.110205	0.964	0.0360002	0.994809	0.834972	NA	NA
SCNN1B	0.045308	0.867966	0.132034	0.969049	0.997462	NA	NA	-0.091374	0.922951	0.0770487	0.994809	0.913549	NA	NA
KCNH3	0.0454828	0.846273	0.153727	0.966194	0.997462	NA	NA	-0.0299096	0.661304	0.338696	0.982903	0.989825	NA	NA
controlGene_21	0.0457167	0.886873	0.113127	0.97072	0.997462	NA	NA	-0.0643951	0.827788	0.172212	0.988004	0.989397	NA	NA
GABRA5	0.0458698	0.812482	0.187518	0.958565	0.997462	NA	NA	0.000119401	0.499401	0.500599	0.968958	0.989825	NA	NA
RXRG	0.0459248	0.850083	0.149917	0.966194	0.997462	NA	NA	-0.0512869	0.767268	0.232732	0.984615	0.989397	NA	NA
SRD5A2	0.0459559	0.848643	0.151357	0.966194	0.997462	NA	NA	-0.0861808	0.88804	0.11196	0.994809	0.95832	NA	NA
NDUFB9	0.0459918	0.752401	0.247599	0.948267	0.997462	0.936634	0.997462	-0.0927197	0.793914	0.206086	0.984615	0.989397	0.999732	0.845145
NDUFB3	0.0468491	0.839726	0.160274	0.966021	0.997462	NA	NA	-0.091431	0.89552	0.10448	0.994809	0.951054	NA	NA
ADORA2B	0.0472859	0.79743	0.20257	0.952633	0.997462	NA	NA	0.0261347	0.388594	0.611406	0.946486	0.989825	NA	NA
TACR2	0.0479033	0.781909	0.218091	0.948267	0.997462	0.936634	0.997462	-0.0586154	0.711867	0.288133	0.984615	0.989825	0.999732	0.944699
ND4L	0.0479266	0.836523	0.163477	0.966021	0.997462	NA	NA	0.0616988	0.247586	0.752414	0.882759	0.989825	NA	NA
CHRNB4	0.0479953	0.883926	0.116074	0.97072	0.997462	NA	NA	-0.0276999	0.665324	0.334676	0.982903	0.989825	NA	NA
DHODH	0.0491047	0.779202	0.220798	0.948267	0.997462	0.936634	0.997462	-0.0795523	0.789125	0.210875	0.984615	0.989397	0.999732	0.845145
LYN	0.0495619	0.842244	0.157756	0.966194	0.997462	NA	NA	-0.0610099	0.799861	0.200139	0.984615	0.989397	NA	NA
PRKD3	0.0499567	0.862722	0.137278	0.968748	0.997462	NA	NA	-0.108558	0.931055	0.0689446	0.994809	0.901294	NA	NA
NDUFA1	0.0499969	0.801918	0.198082	0.952633	0.997462	0.939081	0.997462	-0.143132	0.936638	0.0633621	0.994809	0.893282	0.999732	0.633621
GRIA1	0.0503089	0.776417	0.223583	0.948267	0.997462	0.936634	0.997462	-0.120034	0.891535	0.108465	0.994809	0.951054	0.999732	0.699775
CA1	0.0504648	0.866201	0.133799	0.968748	0.997462	NA	NA	-0.0659603	0.843099	0.156901	0.994249	0.97926	NA	NA
CA2	0.050834	0.899352	0.100648	0.97072	0.997462	NA	NA	-0.102146	0.934529	0.0654711	0.994809	0.901294	NA	NA
GART	0.051123	0.802915	0.197085	0.952633	0.997462	0.939081	0.997462	-0.0196013	0.585142	0.414858	0.968958	0.989825	0.95145	0.999169
PIM1	0.051124	0.864147	0.135853	0.968748	0.997462	NA	NA	-0.11214	0.943212	0.0567884	0.994809	0.869167	NA	NA
ACHE	0.0513335	0.838503	0.161497	0.966021	0.997462	NA	NA	-0.048047	0.735961	0.264039	0.984615	0.989397	NA	NA
NDUFAF4	0.051527	0.889632	0.110368	0.97072	0.997462	NA	NA	-0.105033	0.941975	0.058025	0.994809	0.869167	NA	NA
PIK3R3	0.0518927	0.837182	0.162818	0.966021	0.997462	NA	NA	-0.0331944	0.661114	0.338886	0.982903	0.989825	NA	NA
TUBB4A	0.0520413	0.729094	0.270906	0.948267	0.997462	0.936634	0.997462	-0.094861	0.752423	0.247577	0.984615	0.989397	0.999732	0.86869
ATP1A3	0.0526697	0.831561	0.168439	0.964641	0.997462	0.959283	0.997462	-0.0359669	0.663514	0.336486	0.982903	0.989825	0.979374	0.999169
SCN3A	0.0528171	0.859993	0.140007	0.968748	0.997462	NA	NA	-0.058221	0.771539	0.228461	0.984615	0.989397	NA	NA
PGR	0.0529021	0.82419	0.17581	0.963483	0.997462	NA	NA	0.0144994	0.432278	0.567722	0.962253	0.989825	NA	NA
BRD2	0.0530703	0.850221	0.149779	0.966194	0.997462	NA	NA	-0.0488888	0.738491	0.261509	0.984615	0.989397	NA	NA
SCN4A	0.0533101	0.834576	0.165424	0.966021	0.997462	0.959283	0.997462	-0.200514	0.978182	0.0218181	0.994809	0.834972	0.999732	0.473517
PDE8A	0.0548879	0.896569	0.103431	0.97072	0.997462	NA	NA	-0.119762	0.9374	0.0625997	0.994809	0.893282	NA	NA
HDAC11	0.0549363	0.856255	0.143745	0.967999	0.997462	0.973017	0.997462	0.0296899	0.373111	0.626889	0.946486	0.989825	0.885079	0.999169
KCNG3	0.0553299	0.876635	0.123365	0.97072	0.997462	0.974039	0.997462	-0.12797	0.964305	0.0356951	0.994809	0.834972	0.999732	0.569057
EGFR	0.0556068	0.800491	0.199509	0.952633	0.997462	0.939081	0.997462	-0.0879417	0.810615	0.189385	0.987067	0.989397	0.999732	0.845145
AGTR1	0.0560718	0.882358	0.117642	0.97072	0.997462	NA	NA	-0.000727301	0.503756	0.496244	0.968958	0.989825	NA	NA
RRM1	0.0563841	0.765619	0.234381	0.948267	0.997462	0.936634	0.997462	-0.0142459	0.54443	0.45557	0.968958	0.989825	0.95145	0.999169
KCNB2	0.0572895	0.902609	0.0973913	0.97072	0.997462	NA	NA	-0.043134	0.73515	0.26485	0.984615	0.989397	NA	NA
NDUFAF1	0.0573184	0.855571	0.144429	0.967999	0.997462	0.973017	0.997462	-0.0688631	0.786144	0.213856	0.984615	0.989397	0.999732	0.845145
HDAC6	0.0576128	0.874134	0.125866	0.97072	0.997462	0.974039	0.997462	-0.122865	0.911151	0.0888492	0.994809	0.931277	0.999732	0.671666
GABRB3	0.05882	0.845318	0.154682	0.966194	0.997462	NA	NA	-0.0734788	0.796063	0.203937	0.984615	0.989397	NA	NA
KCNQ4	0.0589383	0.88502	0.11498	0.97072	0.997462	NA	NA	0.13925	0.0516066	0.948393	0.882759	0.99559	NA	NA
ABCC9	0.0598716	0.901682	0.0983184	0.97072	0.997462	NA	NA	-0.108208	0.938327	0.0616726	0.994809	0.893282	NA	NA
RXRA	0.0600751	0.830767	0.169233	0.964641	0.997462	0.959283	0.997462	-0.0786885	0.787433	0.212567	0.984615	0.989397	0.999732	0.845145
DRD5	0.0608811	0.889104	0.110896	0.97072	0.997462	NA	NA	0.0033987	0.484017	0.515983	0.964124	0.989825	NA	NA
TUBB1	0.0609585	0.948053	0.051947	0.979382	0.997462	NA	NA	-0.0651061	0.849791	0.150209	0.994249	0.97926	NA	NA
NDUFV1	0.0610171	0.764313	0.235687	0.948267	0.997462	0.936634	0.997462	-0.165756	0.874317	0.125683	0.994809	0.97926	0.999732	0.739313
BHMT	0.0614836	0.914911	0.0850892	0.977446	0.997462	NA	NA	-0.0930118	0.913388	0.0866116	0.994809	0.931277	NA	NA
HDAC9	0.0619836	0.918487	0.0815135	0.977633	0.997462	NA	NA	-0.103043	0.932144	0.0678563	0.994809	0.901294	NA	NA
SV2A	0.0622035	0.883131	0.116869	0.97072	0.997462	NA	NA	-0.0313451	0.65337	0.34663	0.982903	0.989825	NA	NA
ADRA2B	0.0624667	0.896257	0.103743	0.97072	0.997462	0.974536	0.997462	-0.124329	0.921076	0.0789237	0.994809	0.913549	0.999732	0.667056
KCNH4	0.0627009	0.896791	0.103209	0.97072	0.997462	NA	NA	-0.0969643	0.882048	0.117952	0.994809	0.962966	NA	NA
CDK13	0.0627828	0.863678	0.136322	0.968748	0.997462	0.973426	0.997462	0.102598	0.1056	0.8944	0.882759	0.989825	0.669353	0.999169
AVPR1B	0.0633625	0.924404	0.0755962	0.977633	0.997462	NA	NA	-0.0368939	0.683253	0.316747	0.984615	0.989825	NA	NA
S1PR1	0.0633884	0.905915	0.0940851	0.97072	0.997462	NA	NA	-0.0735275	0.842011	0.157989	0.994249	0.97926	NA	NA
JAK1	0.0634014	0.934416	0.0655837	0.977633	0.997462	NA	NA	-0.107444	0.947638	0.0523622	0.994809	0.869167	NA	NA
CFTR	0.0635189	0.894615	0.105385	0.97072	0.997462	NA	NA	-0.000928273	0.504314	0.495686	0.968958	0.989825	NA	NA
CACNA1H	0.0650407	0.904212	0.0957881	0.97072	0.997462	NA	NA	-0.0378777	0.673005	0.326995	0.982903	0.989825	NA	NA
KCNG4	0.0652897	0.927198	0.072802	0.977633	0.997462	NA	NA	-0.0539606	0.755063	0.244937	0.984615	0.989397	NA	NA
HTR3D	0.065692	0.917658	0.0823419	0.977633	0.997462	NA	NA	-0.172189	0.994424	0.00557634	0.997198	0.834972	NA	NA
SIGMAR1	0.0663077	0.884978	0.115022	0.97072	0.997462	NA	NA	-0.0353513	0.659082	0.340918	0.982903	0.989825	NA	NA
SLC22A12	0.0672366	0.866349	0.133651	0.968748	0.997462	0.973426	0.997462	0.082275	0.212733	0.787267	0.882759	0.989825	0.6901	0.999169
SCN5A	0.0680479	0.943175	0.0568252	0.977633	0.997462	NA	NA	-0.0741803	0.871992	0.128008	0.994809	0.97926	NA	NA
MAP3K1	0.0696582	0.955894	0.044106	0.98184	0.997462	NA	NA	-0.135002	0.974407	0.0255929	0.994809	0.834972	NA	NA
HTR1B	0.0707303	0.939427	0.0605727	0.977633	0.997462	NA	NA	-0.112829	0.942654	0.0573465	0.994809	0.869167	NA	NA
S1PR5	0.0708252	0.873277	0.126723	0.97072	0.997462	NA	NA	-0.00774453	0.53441	0.46559	0.968958	0.989825	NA	NA
controlGene_31	0.0710995	0.940811	0.059189	0.977633	0.997462	NA	NA	0.0200916	0.387331	0.612669	0.946486	0.989825	NA	NA
PDE1C	0.0719823	0.946922	0.053078	0.979382	0.997462	NA	NA	-0.0773836	0.882416	0.117584	0.994809	0.962966	NA	NA
HDAC10	0.0722288	0.928999	0.0710014	0.977633	0.997462	0.977906	0.988129	-0.0997551	0.90767	0.0923302	0.994809	0.931277	0.999732	0.671666
ADH1A	0.0723149	0.905843	0.0941565	0.97072	0.997462	NA	NA	-0.113631	0.920723	0.0792767	0.994809	0.913549	NA	NA
ABCA1	0.0734784	0.932974	0.067026	0.977633	0.997462	NA	NA	-0.131426	0.96451	0.0354902	0.994809	0.834972	NA	NA
KCNS1	0.0749907	0.952519	0.0474806	0.981177	0.997462	NA	NA	0.0176793	0.406313	0.593687	0.946486	0.989825	NA	NA
TEK	0.0754712	0.936246	0.0637538	0.977633	0.997462	NA	NA	-0.027904	0.645158	0.354842	0.982903	0.989825	NA	NA
ACVRL1	0.0755413	0.937476	0.0625237	0.977633	0.997462	NA	NA	-0.0846504	0.844892	0.155108	0.994249	0.97926	NA	NA
CACNA1C	0.0762007	0.878711	0.121289	0.97072	0.997462	NA	NA	-0.0848044	0.79239	0.20761	0.984615	0.989397	NA	NA
controlGene_41	0.0778591	0.913669	0.086331	0.977446	0.997462	NA	NA	-0.0881536	0.855753	0.144247	0.994249	0.97926	NA	NA
GABBR1	0.0794036	0.954743	0.0452573	0.98184	0.997462	NA	NA	-0.112321	0.949035	0.0509649	0.994809	0.869167	NA	NA
PIK3CD	0.0802693	0.924654	0.0753463	0.977633	0.997462	0.977906	0.988129	-0.0122177	0.558007	0.441993	0.968958	0.989825	0.95145	0.999169
RXRB	0.0805076	0.893658	0.106342	0.97072	0.997462	0.974536	0.997462	-0.0330019	0.626812	0.373188	0.982903	0.989825	0.967821	0.999169
SCNN1A	0.0811835	0.94364	0.0563601	0.977633	0.997462	NA	NA	-0.0152889	0.572651	0.427349	0.968958	0.989825	NA	NA
NDUFB6	0.0822921	0.941201	0.0587993	0.977633	0.997462	NA	NA	-0.12289	0.952093	0.0479069	0.994809	0.869167	NA	NA
AURKB	0.0830503	0.892139	0.107861	0.97072	0.997462	0.974536	0.997462	0.096047	0.177783	0.822217	0.882759	0.989825	0.6901	0.999169
FLT1	0.0832882	0.965653	0.0343466	0.986062	0.997462	NA	NA	-0.0607514	0.811301	0.188699	0.987067	0.989397	NA	NA
CDK10	0.0835417	0.964594	0.0354056	0.986062	0.997462	NA	NA	0.000553839	0.496731	0.503269	0.968958	0.989825	NA	NA
NDUFB5	0.0837416	0.898101	0.101899	0.97072	0.997462	NA	NA	-0.0945812	0.844374	0.155626	0.994249	0.97926	NA	NA
GRIK2	0.0841393	0.931548	0.0684517	0.977633	0.997462	0.977906	0.988129	-0.156144	0.95086	0.0491403	0.994809	0.869167	0.999732	0.569364
HRH3	0.0844822	0.951286	0.0487142	0.981177	0.997462	NA	NA	0.0227716	0.394942	0.605058	0.946486	0.989825	NA	NA
NDUFA2	0.0852616	0.92095	0.0790503	0.977633	0.997462	0.977906	0.988129	-0.188443	0.983461	0.0165392	0.994809	0.834972	0.999732	0.471314
FGFR2	0.0879929	0.977457	0.0225434	0.991905	0.997462	NA	NA	-0.156911	0.974254	0.0257462	0.994809	0.834972	NA	NA
MAPK14	0.0932342	0.936726	0.0632743	0.977633	0.997462	0.977906	0.988129	-0.155433	0.948757	0.0512428	0.994809	0.869167	0.999732	0.569364
NDUFS3	0.0945526	0.896573	0.103427	0.97072	0.997462	0.974536	0.997462	-0.116707	0.858112	0.141888	0.994249	0.97926	0.999732	0.788266
NDUFS2	0.0951864	0.93879	0.0612098	0.977633	0.997462	0.977906	0.988129	-0.338776	0.999732	0.000268436	0.999732	0.193006	0.999732	0.0536873
TACR3	0.0952657	0.992906	0.00709403	0.998959	0.850101	NA	NA	-0.130314	0.977665	0.0223349	0.994809	0.834972	NA	NA
GRIK1	0.0966845	0.994791	0.00520882	0.998959	0.829112	NA	NA	-0.132274	0.983387	0.0166132	0.994809	0.834972	NA	NA
KCNK18	0.0967599	0.975802	0.024198	0.991905	0.997462	0.993005	0.967919	-0.196061	0.981854	0.018146	0.994809	0.834972	0.999732	0.471314
ADRB1	0.0968328	0.969469	0.0305311	0.98732	0.997462	NA	NA	0.0379634	0.326673	0.673327	0.937293	0.989825	NA	NA
controlGene_66	0.099517	0.986972	0.0130284	0.996675	0.997462	NA	NA	-0.13042	0.966421	0.0335789	0.994809	0.834972	NA	NA
KCND3	0.0998706	0.934807	0.065193	0.977633	0.997462	0.977906	0.988129	-0.173415	0.94269	0.0573104	0.994809	0.869167	0.999732	0.603267
TRPM8	0.100616	0.984497	0.0155029	0.996675	0.997462	NA	NA	-0.1605	0.979439	0.020561	0.994809	0.834972	NA	NA
CALCRL	0.104936	0.986205	0.0137951	0.996675	0.997462	NA	NA	-0.11633	0.954715	0.0452846	0.994809	0.869167	NA	NA
TOP1MT	0.105235	0.988885	0.0111152	0.997206	0.997462	0.998874	0.741016	-0.252305	0.999143	0.000856831	0.999732	0.308031	0.999732	0.0856831
DHFR	0.109654	0.93719	0.0628098	0.977633	0.997462	0.977906	0.988129	-0.0735897	0.76534	0.23466	0.984615	0.989397	0.999732	0.86869
RARB	0.110821	0.998158	0.00184165	0.999445	0.441382	NA	NA	-0.0613547	0.846501	0.153499	0.994249	0.97926	NA	NA
PDE4C	0.119099	0.966862	0.0331377	0.986062	0.997462	0.991654	0.988129	-0.134758	0.909311	0.0906895	0.994809	0.931277	0.999732	0.671666
PLK4	0.124404	0.958312	0.0416883	0.982919	0.997462	0.991654	0.988129	-0.146253	0.921065	0.078935	0.994809	0.913549	0.999732	0.667056
NDUFA5	0.125006	0.97811	0.0218905	0.991905	0.997462	0.993005	0.967919	-0.171966	0.962214	0.0377859	0.994809	0.849002	0.999732	0.569057
PSMB5	0.144302	0.965397	0.0346033	0.986062	0.997462	0.991654	0.988129	0.0224014	0.42552	0.57448	0.95641	0.989825	0.886796	0.999169
SLC22A8	0.145262	0.999445	0.000554788	0.999445	0.334392	NA	NA	-0.142805	0.971603	0.0283971	0.994809	0.834972	NA	NA
MTOR	0.150685	0.99907	0.000930159	0.999445	0.334392	0.99907	0.186032	-0.149015	0.973957	0.0260434	0.994809	0.834972	0.999732	0.473517
RARA	0.180939	0.994234	0.00576573	0.998959	0.829112	0.99907	0.576573	-0.0305042	0.604177	0.395823	0.980595	0.989825	0.962972	0.999169

## Sheet: F4e_Topotecan_dim
Gene	NB_effectSize	NB_Senstizing_P	NB_Resistance_P	NB_Sensitizing_FDR	NB_Resistance_FDR	NB_Sensitizing_FDR_varGenes	NB_Resistance_FDR_varGenes	differential_effectSize	differential_Senstizing_P	differential_Resistance_P	differential_Sensitizing_FDR	differential_Resistance_FDR	differential_Sensitizing_FDR_varGenes	differential_Resistance_FDR_varGenes
KEAP1	-0.199864	0.0135154	0.986485	0.581849	0.993644	0.466283	0.988298	0.271952	0.0193605	0.98064	0.648539	0.999948	0.527716	0.999275
SRC	-0.158393	0.0248403	0.97516	0.581849	0.993644	0.466283	0.988298	0.062402	0.28844	0.71156	0.952194	0.987929	0.869895	0.999275
DRD4	-0.157714	0.0331369	0.966863	0.581849	0.993644	0.466283	0.988298	0.0241814	0.429826	0.570174	0.958059	0.987929	0.962223	0.981526
HDAC9	-0.150268	0.00521446	0.994786	0.581849	0.996171	NA	NA	0.106641	0.0936409	0.906359	0.905952	0.987929	NA	NA
MYCN	-0.150122	0.0382331	0.961767	0.584885	0.993644	0.470745	0.988298	0.145625	0.0932771	0.906723	0.905952	0.987929	0.767609	0.999275
ND4L	-0.148722	0.0508015	0.949198	0.6552	0.993644	0.585493	0.988298	0.191752	0.0550362	0.944964	0.905952	0.994503	0.756229	0.999275
PDE4C	-0.142788	0.0214925	0.978508	0.581849	0.993644	0.466283	0.988298	0.237613	0.0229283	0.977072	0.659419	0.999948	0.527716	0.999275
DPP4	-0.1338	0.00158136	0.998419	0.581849	0.998419	NA	NA	0.105773	0.0726682	0.927332	0.905952	0.987929	NA	NA
controlGene_18	-0.133134	0.0127357	0.987264	0.581849	0.993644	NA	NA	0.0731626	0.18816	0.81184	0.952194	0.987929	NA	NA
CHEK2	-0.128292	0.0309052	0.969095	0.581849	0.993644	0.466283	0.988298	0.234654	0.0241089	0.975891	0.666703	0.999948	0.527716	0.999275
FAAH	-0.126691	0.0280446	0.971955	0.581849	0.993644	0.466283	0.988298	0.105713	0.136327	0.863673	0.905952	0.987929	0.801747	0.999275
CDK12	-0.126286	0.0318975	0.968103	0.581849	0.993644	0.466283	0.988298	0.00958954	0.462675	0.537325	0.958059	0.987929	0.983082	0.981526
PGR	-0.123728	0.0150466	0.984953	0.581849	0.993644	0.466283	0.988298	0.320795	5.15478e-05	0.999948	0.0370629	0.999948	0.0101549	0.999948
PRKCB	-0.122655	0.0126321	0.987368	0.581849	0.993644	NA	NA	0.19308	0.0166815	0.983319	0.616983	0.999948	NA	NA
PRKCQ	-0.121692	0.0262959	0.973704	0.581849	0.993644	0.466283	0.988298	0.167498	0.0326472	0.967353	0.809424	0.999948	0.584681	0.999275
MDM2	-0.121459	0.0117018	0.988298	0.581849	0.993644	0.466283	0.988298	0.141001	0.0462303	0.95377	0.905952	0.996745	0.756229	0.999275
KCNQ4	-0.119919	0.0534968	0.946503	0.656653	0.993644	0.585493	0.988298	0.092456	0.182062	0.817938	0.941747	0.987929	0.8341	0.999275
HCK	-0.117946	0.0115992	0.988401	0.581849	0.993644	NA	NA	0.105435	0.0855935	0.914407	0.905952	0.987929	NA	NA
CACNA1D	-0.115602	0.0105019	0.989498	0.581849	0.993644	NA	NA	0.0485357	0.256539	0.743461	0.952194	0.987929	NA	NA
FKBP1A	-0.115305	0.0715701	0.92843	0.708411	0.993644	0.65736	0.988298	0.125587	0.119703	0.880297	0.905952	0.987929	0.767609	0.999275
CDK8	-0.113389	0.0117162	0.988284	0.581849	0.993644	NA	NA	0.00242715	0.487084	0.512916	0.958059	0.987929	NA	NA
IKBKB	-0.111248	0.0299923	0.970008	0.581849	0.993644	0.466283	0.988298	0.0493233	0.316219	0.683781	0.952194	0.987929	0.869895	0.999275
FGFR3	-0.110565	0.0168935	0.983107	0.581849	0.993644	0.466283	0.988298	0.0383417	0.315888	0.684112	0.952194	0.987929	0.869895	0.999275
controlGene_20	-0.109508	0.034624	0.965376	0.581849	0.993644	NA	NA	0.168237	0.0700311	0.929969	0.905952	0.989124	NA	NA
ADORA1	-0.10632	0.0140606	0.985939	0.581849	0.993644	NA	NA	0.054702	0.222342	0.777658	0.952194	0.987929	NA	NA
AURKB	-0.103301	0.0917453	0.908255	0.709299	0.993644	0.65736	0.988298	0.0867222	0.229619	0.770381	0.952194	0.987929	0.869895	0.999275
CHRFAM7A	-0.103296	0.0334248	0.966575	0.581849	0.993644	NA	NA	-0.0892397	0.844675	0.155325	0.999921	0.928854	NA	NA
RARG	-0.103272	0.0675292	0.932471	0.708411	0.993644	0.65736	0.988298	0.0752949	0.22687	0.77313	0.952194	0.987929	0.869895	0.999275
PRKCG	-0.102527	0.0270823	0.972918	0.581849	0.993644	0.466283	0.988298	0.0997477	0.119113	0.880887	0.905952	0.987929	0.767609	0.999275
KCNH3	-0.101868	0.0128749	0.987125	0.581849	0.993644	NA	NA	0.0702219	0.161096	0.838904	0.905952	0.987929	NA	NA
controlGene_60	-0.101808	0.0308889	0.969111	0.581849	0.993644	NA	NA	0.0686744	0.2081	0.7919	0.952194	0.987929	NA	NA
CACNA1F	-0.100147	0.0365025	0.963497	0.581849	0.993644	NA	NA	0.131881	0.0636882	0.936312	0.905952	0.990012	NA	NA
PDE3B	-0.0986969	0.0165743	0.983426	0.581849	0.993644	NA	NA	0.0860443	0.089724	0.910276	0.905952	0.987929	NA	NA
FDPS	-0.0984552	0.0444661	0.955534	0.621581	0.993644	NA	NA	0.103332	0.102783	0.897217	0.905952	0.987929	NA	NA
MAPKAPK2	-0.0982874	0.0290763	0.970924	0.581849	0.993644	0.466283	0.988298	0.233225	0.00202643	0.997974	0.364251	0.999948	0.199603	0.999948
PIK3R1	-0.0978678	0.0355174	0.964483	0.581849	0.993644	0.466462	0.988298	-0.0167925	0.581458	0.418542	0.978415	0.987929	0.992568	0.937969
REN	-0.0969192	0.0231082	0.976892	0.581849	0.993644	NA	NA	0.0580333	0.210711	0.789289	0.952194	0.987929	NA	NA
SCN11A	-0.0951588	0.0074585	0.992542	0.581849	0.99531	NA	NA	0.0242	0.368451	0.631549	0.958059	0.987929	NA	NA
MAOA	-0.0934169	0.0191937	0.980806	0.581849	0.993644	NA	NA	0.0707995	0.158702	0.841298	0.905952	0.987929	NA	NA
KCNA7	-0.0930932	0.0369794	0.963021	0.581849	0.993644	NA	NA	0.102839	0.111823	0.888177	0.905952	0.987929	NA	NA
ADRB2	-0.0930004	0.0120005	0.987999	0.581849	0.993644	NA	NA	0.149732	0.012938	0.987062	0.565267	0.999948	NA	NA
controlGene_41	-0.0929476	0.0335538	0.966446	0.581849	0.993644	NA	NA	0.0810223	0.125766	0.874234	0.905952	0.987929	NA	NA
COMT	-0.0915377	0.0934318	0.906568	0.709658	0.993644	0.65736	0.988298	-0.0392146	0.632421	0.367579	0.9859	0.975238	0.992568	0.883087
CACNA1S	-0.0914609	0.0449544	0.955046	0.621581	0.993644	NA	NA	0.00976287	0.456333	0.543667	0.958059	0.987929	NA	NA
BCL2L1	-0.0910637	0.119299	0.880701	0.720806	0.993644	0.671482	0.988298	-0.208953	0.958863	0.0411366	0.999921	0.767373	0.999921	0.606215
PRKCD	-0.0903212	0.0891149	0.910885	0.709299	0.993644	0.65736	0.988298	0.0777696	0.237009	0.762991	0.952194	0.987929	0.869895	0.999275
CDK1	-0.0902476	0.185609	0.814391	0.775889	0.993644	0.818895	0.988298	0.185469	0.154716	0.845284	0.905952	0.987929	0.802078	0.999275
DDC	-0.090005	0.043685	0.956315	0.621581	0.993644	NA	NA	0.0571814	0.229372	0.770628	0.952194	0.987929	NA	NA
PRKD3	-0.0897492	0.0326733	0.967327	0.581849	0.993644	NA	NA	0.0771619	0.150234	0.849766	0.905952	0.987929	NA	NA
ADORA2A	-0.0893608	0.0372254	0.962775	0.581849	0.993644	NA	NA	0.0616995	0.2199	0.7801	0.952194	0.987929	NA	NA
THRA	-0.0881057	0.0755811	0.924419	0.708411	0.993644	0.65736	0.988298	0.048536	0.305109	0.694891	0.952194	0.987929	0.869895	0.999275
GSR	-0.0874705	0.068663	0.931337	0.708411	0.993644	NA	NA	0.105383	0.110434	0.889566	0.905952	0.987929	NA	NA
controlGene_51	-0.0870481	0.0370845	0.962916	0.581849	0.993644	NA	NA	0.101386	0.0924078	0.907592	0.905952	0.987929	NA	NA
PDE6B	-0.085951	0.0196869	0.980313	0.581849	0.993644	NA	NA	0.0351215	0.282543	0.717457	0.952194	0.987929	NA	NA
controlGene_28	-0.0858916	0.0190654	0.980935	0.581849	0.993644	NA	NA	0.0924574	0.0846272	0.915373	0.905952	0.987929	NA	NA
ABCC8	-0.0853602	0.0745503	0.92545	0.708411	0.993644	NA	NA	0.0155629	0.428095	0.571905	0.958059	0.987929	NA	NA
MAP3K12	-0.0850196	0.10642	0.89358	0.720806	0.993644	0.671482	0.988298	0.154698	0.0725286	0.927471	0.905952	0.987929	0.756229	0.999275
KCND3	-0.0840995	0.0768513	0.923149	0.708411	0.993644	NA	NA	0.047334	0.292162	0.707838	0.952194	0.987929	NA	NA
CCR2	-0.0830343	0.0911224	0.908878	0.709299	0.993644	0.65736	0.988298	0.110387	0.106791	0.893209	0.905952	0.987929	0.767609	0.999275
controlGene_23	-0.0828799	0.0476139	0.952386	0.63397	0.993644	NA	NA	0.0828723	0.123973	0.876027	0.905952	0.987929	NA	NA
CDK17	-0.0826895	0.0359903	0.96401	0.581849	0.993644	NA	NA	0.207946	0.00121952	0.99878	0.292278	0.999948	NA	NA
CYSLTR1	-0.082431	0.0472693	0.952731	0.63397	0.993644	NA	NA	0.0678666	0.179755	0.820245	0.93783	0.987929	NA	NA
KCNC2	-0.0821619	0.0879796	0.91202	0.709299	0.993644	0.65736	0.988298	-0.00519086	0.522833	0.477167	0.965097	0.987929	0.992568	0.949514
BDKRB1	-0.0820893	0.100838	0.899162	0.720806	0.993644	NA	NA	0.107679	0.131461	0.868539	0.905952	0.987929	NA	NA
BHMT	-0.0818335	0.0337204	0.96628	0.581849	0.993644	NA	NA	0.185237	0.00520009	0.9948	0.557176	0.999948	NA	NA
PDE3A	-0.0816581	0.0848723	0.915128	0.709299	0.993644	NA	NA	-0.00892367	0.541316	0.458684	0.965097	0.987929	NA	NA
controlGene_1	-0.0809252	0.0296229	0.970377	0.581849	0.993644	NA	NA	0.0477644	0.226768	0.773232	0.952194	0.987929	NA	NA
YES1	-0.0804693	0.118905	0.881095	0.720806	0.993644	0.671482	0.988298	0.101378	0.146512	0.853488	0.905952	0.987929	0.801747	0.999275
GRM2	-0.0804001	0.103364	0.896636	0.720806	0.993644	0.671482	0.988298	0.138469	0.0767745	0.923225	0.905952	0.987929	0.756229	0.999275
PARP1	-0.0802806	0.116605	0.883395	0.720806	0.993644	0.671482	0.988298	-0.224353	0.981411	0.0185893	0.999921	0.702435	0.999921	0.43836
PIM2	-0.0800399	0.0356715	0.964329	0.581849	0.993644	NA	NA	0.0795029	0.140458	0.859542	0.905952	0.987929	NA	NA
MET	-0.078949	0.0880696	0.91193	0.709299	0.993644	0.65736	0.988298	0.0199221	0.420045	0.579955	0.958059	0.987929	0.957244	0.981526
KCNK3	-0.0783697	0.0728518	0.927148	0.708411	0.993644	NA	NA	0.132754	0.0404683	0.959532	0.905952	0.99986	NA	NA
CDK5	-0.0780889	0.114598	0.885402	0.720806	0.993644	0.671482	0.988298	0.122472	0.111231	0.888769	0.905952	0.987929	0.767609	0.999275
ND2	-0.0777414	0.0270387	0.972961	0.581849	0.993644	NA	NA	0.140109	0.0107167	0.989283	0.565267	0.999948	NA	NA
PDE9A	-0.077665	0.0435885	0.956411	0.621581	0.993644	NA	NA	0.0836894	0.116006	0.883994	0.905952	0.987929	NA	NA
CCR9	-0.0775858	0.0852196	0.91478	0.709299	0.993644	NA	NA	0.129716	0.0790176	0.920982	0.905952	0.987929	NA	NA
controlGene_6	-0.0762795	0.0683822	0.931618	0.708411	0.993644	NA	NA	0.0347988	0.320161	0.679839	0.952194	0.987929	NA	NA
AGTR1	-0.0762504	0.0622187	0.937781	0.698988	0.993644	0.645109	0.988298	0.0525489	0.28005	0.71995	0.952194	0.987929	0.869895	0.999275
controlGene_22	-0.0758342	0.106732	0.893268	0.720806	0.993644	NA	NA	-0.0141925	0.5629	0.4371	0.967275	0.987929	NA	NA
LYN	-0.075603	0.0559519	0.944048	0.656653	0.993644	NA	NA	0.076007	0.155572	0.844428	0.905952	0.987929	NA	NA
RARB	-0.0751025	0.031238	0.968762	0.581849	0.993644	NA	NA	0.156706	0.00827388	0.991726	0.565267	0.999948	NA	NA
DRD2	-0.0747912	0.0520696	0.94793	0.656653	0.993644	NA	NA	-0.00687534	0.534867	0.465133	0.965097	0.987929	NA	NA
RAF1	-0.0740933	0.138606	0.861394	0.742162	0.993644	0.71856	0.988298	0.0481617	0.316177	0.683823	0.952194	0.987929	0.869895	0.999275
EP300	-0.0740158	0.157218	0.842782	0.771303	0.993644	0.739657	0.988298	0.157745	0.0645285	0.935472	0.905952	0.990012	0.756229	0.999275
controlGene_14	-0.0739696	0.0566238	0.943376	0.656653	0.993644	NA	NA	0.112678	0.0618396	0.93816	0.905952	0.99051	NA	NA
PIK3CD	-0.0721635	0.0847669	0.915233	0.709299	0.993644	NA	NA	0.19069	0.0123258	0.987674	0.565267	0.999948	NA	NA
HDAC10	-0.0720622	0.0606468	0.939353	0.692144	0.993644	NA	NA	-0.0202042	0.613749	0.386251	0.9859	0.987929	NA	NA
RPS6KB2	-0.0718041	0.0510309	0.948969	0.6552	0.993644	NA	NA	0.101082	0.0789769	0.921023	0.905952	0.987929	NA	NA
PTGER1	-0.0716354	0.110611	0.889389	0.720806	0.993644	0.671482	0.988298	0.145268	0.0600705	0.939929	0.905952	0.990923	0.756229	0.999275
SLC18A2	-0.0712362	0.0907632	0.909237	0.709299	0.993644	NA	NA	0.0889828	0.119683	0.880317	0.905952	0.987929	NA	NA
S1PR1	-0.0711852	0.0669842	0.933016	0.708411	0.993644	NA	NA	0.245503	0.000477954	0.999522	0.171825	0.999948	NA	NA
FLT1	-0.0709846	0.0792291	0.920771	0.709299	0.993644	NA	NA	0.0981012	0.105551	0.894449	0.905952	0.987929	NA	NA
CNR2	-0.0706352	0.0556806	0.944319	0.656653	0.993644	NA	NA	0.165596	0.00722361	0.992776	0.565267	0.999948	NA	NA
HTR3D	-0.0705744	0.0832612	0.916739	0.709299	0.993644	NA	NA	-0.0375705	0.674607	0.325393	0.9859	0.974378	NA	NA
PTK6	-0.069515	0.117932	0.882068	0.720806	0.993644	NA	NA	0.0951195	0.165662	0.834338	0.905952	0.987929	NA	NA
controlGene_27	-0.0692501	0.0677163	0.932284	0.708411	0.993644	NA	NA	-0.0611174	0.809031	0.190969	0.990797	0.974378	NA	NA
KCNA6	-0.0691943	0.11181	0.88819	0.720806	0.993644	NA	NA	0.0443013	0.28781	0.71219	0.952194	0.987929	NA	NA
HCRTR1	-0.0675786	0.157693	0.842307	0.771303	0.993644	0.739657	0.988298	-0.0613703	0.736247	0.263753	0.9859	0.974378	0.992568	0.864298
KCNQ5	-0.0674422	0.145243	0.854757	0.74455	0.993644	0.733664	0.988298	-0.0136443	0.553434	0.446566	0.965097	0.987929	0.992568	0.937969
MME	-0.0674256	0.0889816	0.911018	0.709299	0.993644	NA	NA	-0.0312573	0.667344	0.332656	0.9859	0.974378	NA	NA
NTRK1	-0.0671868	0.133507	0.866493	0.742162	0.993644	0.71856	0.988298	0.206382	0.0154442	0.984556	0.616912	0.999948	0.527716	0.999275
HDAC6	-0.0670562	0.112434	0.887566	0.720806	0.993644	NA	NA	0.0291937	0.380514	0.619486	0.958059	0.987929	NA	NA
GABRG1	-0.0669711	0.0745941	0.925406	0.708411	0.993644	NA	NA	0.174593	0.00542453	0.994575	0.557176	0.999948	NA	NA
PTGS1	-0.0663149	0.0700176	0.929982	0.708411	0.993644	NA	NA	0.0151717	0.413971	0.586029	0.958059	0.987929	NA	NA
RRM2	-0.0662269	0.262791	0.737209	0.839922	0.993644	0.875946	0.988298	-0.0676787	0.678456	0.321544	0.9859	0.974378	0.992568	0.864298
CA7	-0.0650204	0.132587	0.867413	0.742162	0.993644	NA	NA	0.0386888	0.334775	0.665225	0.958059	0.987929	NA	NA
CDC7	-0.064165	0.230996	0.769004	0.817264	0.993644	0.873645	0.988298	0.147316	0.120791	0.879209	0.905952	0.987929	0.767609	0.999275
BHMT2	-0.0640007	0.103467	0.896533	0.720806	0.993644	NA	NA	0.153348	0.021832	0.978168	0.654049	0.999948	NA	NA
KCNMA1	-0.0633139	0.102118	0.897882	0.720806	0.993644	NA	NA	0.0901793	0.11489	0.88511	0.905952	0.987929	NA	NA
SLC22A11	-0.063286	0.120402	0.879598	0.721409	0.993644	NA	NA	0.0852622	0.143307	0.856693	0.905952	0.987929	NA	NA
HTR7	-0.062685	0.0862266	0.913773	0.709299	0.993644	NA	NA	0.0998801	0.107269	0.892731	0.905952	0.987929	NA	NA
IMPDH1	-0.0624555	0.108445	0.891555	0.720806	0.993644	NA	NA	0.050817	0.255552	0.744448	0.952194	0.987929	NA	NA
CFTR	-0.0623734	0.102205	0.897795	0.720806	0.993644	NA	NA	0.0109637	0.444638	0.555362	0.958059	0.987929	NA	NA
BLK	-0.0623125	0.100133	0.899867	0.720806	0.993644	NA	NA	0.0933204	0.0913037	0.908696	0.905952	0.987929	NA	NA
KCNQ3	-0.0622738	0.0767104	0.92329	0.708411	0.993644	NA	NA	0.0672495	0.155754	0.844246	0.905952	0.987929	NA	NA
RXRG	-0.0621819	0.115946	0.884054	0.720806	0.993644	NA	NA	0.0422601	0.293416	0.706584	0.952194	0.987929	NA	NA
SLC6A4	-0.0616372	0.117233	0.882767	0.720806	0.993644	NA	NA	-0.0523218	0.755821	0.244179	0.988064	0.974378	NA	NA
KCNG3	-0.0615907	0.127844	0.872156	0.742162	0.993644	NA	NA	0.0770855	0.184976	0.815024	0.943247	0.987929	NA	NA
KCNC3	-0.0614128	0.081723	0.918277	0.709299	0.993644	NA	NA	-0.00367399	0.520573	0.479427	0.965097	0.987929	NA	NA
ADH1B	-0.0613274	0.136467	0.863533	0.742162	0.993644	0.71856	0.988298	0.0626856	0.238109	0.761891	0.952194	0.987929	0.869895	0.999275
controlGene_43	-0.0610521	0.0441121	0.955888	0.621581	0.993644	NA	NA	0.10816	0.0287015	0.971299	0.764309	0.999948	NA	NA
PPARG	-0.060981	0.0732632	0.926737	0.708411	0.993644	NA	NA	0.052393	0.206776	0.793224	0.952194	0.987929	NA	NA
MAPK14	-0.060808	0.155004	0.844996	0.769103	0.993644	0.739657	0.988298	0.07674	0.213008	0.786992	0.952194	0.987929	0.869895	0.999275
PDE4B	-0.0596439	0.0960035	0.903996	0.719026	0.993644	NA	NA	-0.0360884	0.698265	0.301735	0.9859	0.974378	NA	NA
IDH1	-0.0594496	0.0545833	0.945417	0.656653	0.993644	NA	NA	0.018546	0.369749	0.630251	0.958059	0.987929	NA	NA
GRIK3	-0.0591884	0.135137	0.864863	0.742162	0.993644	NA	NA	0.00447543	0.478391	0.521609	0.958059	0.987929	NA	NA
DRD5	-0.0590249	0.169409	0.830591	0.771629	0.993644	NA	NA	0.036525	0.348594	0.651406	0.958059	0.987929	NA	NA
MCL1	-0.0580389	0.239976	0.760024	0.817264	0.993644	0.873645	0.988298	-0.0710332	0.704889	0.295111	0.9859	0.974378	0.992568	0.864298
TUBB4A	-0.0576796	0.182928	0.817072	0.775889	0.993644	0.818895	0.988298	0.0449443	0.322387	0.677613	0.952194	0.987929	0.869895	0.999275
OPRL1	-0.0575806	0.164653	0.835347	0.771629	0.993644	NA	NA	0.106554	0.128577	0.871423	0.905952	0.987929	NA	NA
controlGene_8	-0.057516	0.188984	0.811016	0.780514	0.993644	NA	NA	0.0498524	0.331849	0.668151	0.958059	0.987929	NA	NA
BRD3	-0.0565544	0.0806436	0.919356	0.709299	0.993644	NA	NA	0.0802353	0.104656	0.895344	0.905952	0.987929	NA	NA
PRKCA	-0.0561411	0.0937657	0.906234	0.709658	0.993644	NA	NA	0.137898	0.00986981	0.99013	0.565267	0.999948	NA	NA
HDAC5	-0.055924	0.199703	0.800297	0.780514	0.993644	0.818895	0.988298	0.0350924	0.384495	0.615505	0.958059	0.987929	0.957244	0.999275
SLC22A6	-0.0554658	0.179652	0.820348	0.773474	0.993644	NA	NA	0.0941482	0.129628	0.870372	0.905952	0.987929	NA	NA
PDE1B	-0.0544656	0.203685	0.796315	0.787361	0.993644	0.818895	0.988298	-0.0194229	0.580892	0.419108	0.978415	0.987929	0.992568	0.937969
SIGMAR1	-0.0540746	0.171774	0.828226	0.773474	0.993644	NA	NA	0.124119	0.0792302	0.92077	0.905952	0.987929	NA	NA
controlGene_25	-0.0539789	0.106932	0.893068	0.720806	0.993644	NA	NA	0.0266028	0.364518	0.635482	0.958059	0.987929	NA	NA
MAP3K11	-0.053648	0.215591	0.784409	0.797588	0.993644	NA	NA	0.0347702	0.357976	0.642024	0.958059	0.987929	NA	NA
HDAC2	-0.053228	0.138377	0.861623	0.742162	0.993644	NA	NA	-0.00922197	0.554455	0.445545	0.965097	0.987929	NA	NA
SCNN1G	-0.0530853	0.123261	0.876739	0.732434	0.993644	NA	NA	-0.0275262	0.651183	0.348817	0.9859	0.974378	NA	NA
PSMB5	-0.0527786	0.323114	0.676886	0.867382	0.993644	0.922515	0.988298	0.0353163	0.412081	0.587919	0.958059	0.987929	0.957244	0.981526
controlGene_10	-0.0525421	0.155104	0.844896	0.769103	0.993644	NA	NA	0.122263	0.0790705	0.920929	0.905952	0.987929	NA	NA
NR1H4	-0.05235	0.168131	0.831869	0.771629	0.993644	NA	NA	-0.0642576	0.765144	0.234856	0.989028	0.974378	NA	NA
HCRTR2	-0.0522531	0.16657	0.83343	0.771629	0.993644	NA	NA	0.066603	0.215606	0.784394	0.952194	0.987929	NA	NA
NDUFS4	-0.051688	0.139349	0.860651	0.742162	0.993644	NA	NA	0.113563	0.0673913	0.932609	0.905952	0.989323	NA	NA
TACR3	-0.0515768	0.145348	0.854652	0.74455	0.993644	NA	NA	-0.0685504	0.810569	0.189431	0.990797	0.974378	NA	NA
CHRM5	-0.0513991	0.117552	0.882448	0.720806	0.993644	NA	NA	0.0639868	0.162057	0.837943	0.905952	0.987929	NA	NA
SV2A	-0.0512934	0.148713	0.851287	0.747723	0.993644	NA	NA	0.0402573	0.306538	0.693462	0.952194	0.987929	NA	NA
SLC6A1	-0.0511187	0.176102	0.823898	0.773474	0.993644	NA	NA	0.0168507	0.421569	0.578431	0.958059	0.987929	NA	NA
HTR1A	-0.0508376	0.146011	0.853989	0.74455	0.993644	NA	NA	-0.00645834	0.536396	0.463604	0.965097	0.987929	NA	NA
CASR	-0.050618	0.125638	0.874362	0.740438	0.993644	NA	NA	-0.0706375	0.834904	0.165096	0.999921	0.949631	NA	NA
PTGDR2	-0.0505607	0.19652	0.80348	0.780514	0.993644	0.818895	0.988298	-0.0057835	0.525628	0.474372	0.965097	0.987929	0.992568	0.949514
PDE8A	-0.0498501	0.144151	0.855849	0.74455	0.993644	NA	NA	-0.0674365	0.817166	0.182834	0.990797	0.974378	NA	NA
SLC22A8	-0.0496449	0.195842	0.804158	0.780514	0.993644	0.818895	0.988298	0.0772426	0.207294	0.792706	0.952194	0.987929	0.869895	0.999275
BDKRB2	-0.0492777	0.161428	0.838572	0.771629	0.993644	NA	NA	0.0219053	0.392046	0.607954	0.958059	0.987929	NA	NA
CA1	-0.0489208	0.10467	0.89533	0.720806	0.993644	NA	NA	0.0451818	0.256438	0.743562	0.952194	0.987929	NA	NA
PTGDR	-0.0488066	0.198396	0.801604	0.780514	0.993644	NA	NA	-0.0273177	0.634959	0.365041	0.9859	0.975238	NA	NA
EPHA2	-0.0484879	0.138833	0.861167	0.742162	0.993644	NA	NA	-0.0438225	0.730086	0.269914	0.9859	0.974378	NA	NA
controlGene_17	-0.0484666	0.130514	0.869486	0.742162	0.993644	NA	NA	-0.100561	0.880625	0.119375	0.999921	0.928854	NA	NA
KCNN4	-0.0484575	0.115887	0.884113	0.720806	0.993644	NA	NA	0.0726942	0.134359	0.865641	0.905952	0.987929	NA	NA
CLCN2	-0.0483604	0.144988	0.855012	0.74455	0.993644	NA	NA	0.178326	0.00780878	0.992191	0.565267	0.999948	NA	NA
controlGene_54	-0.0477849	0.131732	0.868268	0.742162	0.993644	NA	NA	-0.112945	0.96105	0.0389498	0.999921	0.767373	NA	NA
MAP3K1	-0.046824	0.147135	0.852865	0.745003	0.993644	NA	NA	-0.00177765	0.510051	0.489949	0.965097	0.987929	NA	NA
controlGene_58	-0.0464639	0.185442	0.814558	0.775889	0.993644	NA	NA	0.0362267	0.318974	0.681026	0.952194	0.987929	NA	NA
KCND2	-0.046002	0.162124	0.837876	0.771629	0.993644	NA	NA	-0.0118581	0.562238	0.437762	0.967275	0.987929	NA	NA
controlGene_47	-0.0459386	0.167913	0.832087	0.771629	0.993644	NA	NA	0.0333663	0.314539	0.685461	0.952194	0.987929	NA	NA
TOP1MT	-0.0456959	0.202898	0.797102	0.787361	0.993644	0.818895	0.988298	-0.0854794	0.797696	0.202304	0.990797	0.974378	0.994596	0.864298
CRHR1	-0.0456517	0.141927	0.858073	0.74455	0.993644	NA	NA	0.0627951	0.161716	0.838284	0.905952	0.987929	NA	NA
CPS1	-0.0455282	0.169565	0.830435	0.771629	0.993644	NA	NA	0.0452629	0.272777	0.727223	0.952194	0.987929	NA	NA
CDK20	-0.0454534	0.174035	0.825965	0.773474	0.993644	NA	NA	-0.0297016	0.65831	0.34169	0.9859	0.974378	NA	NA
EPHB1	-0.0454285	0.228017	0.771983	0.817264	0.993644	0.873645	0.988298	-0.0718534	0.785993	0.214007	0.989028	0.974378	0.992568	0.864298
DIO1	-0.0451482	0.135739	0.864261	0.742162	0.993644	NA	NA	-0.0462233	0.764882	0.235118	0.989028	0.974378	NA	NA
S1PR3	-0.044221	0.214552	0.785448	0.797588	0.993644	NA	NA	0.110483	0.0815733	0.918427	0.905952	0.987929	NA	NA
SLC22A12	-0.0440137	0.278708	0.721292	0.852694	0.993644	0.875946	0.988298	0.099013	0.167405	0.832595	0.905952	0.987929	0.804363	0.999275
GABRA1	-0.0437884	0.178693	0.821307	0.773474	0.993644	NA	NA	0.00558383	0.470123	0.529877	0.958059	0.987929	NA	NA
CDK11B	-0.0433256	0.238648	0.761352	0.817264	0.993644	NA	NA	0.021996	0.399693	0.600307	0.958059	0.987929	NA	NA
CHRM1	-0.0432316	0.169144	0.830856	0.771629	0.993644	NA	NA	-0.0113035	0.555351	0.444649	0.965097	0.987929	NA	NA
GRIK2	-0.0429422	0.219652	0.780348	0.802951	0.993644	NA	NA	0.112295	0.113902	0.886098	0.905952	0.987929	NA	NA
KCNH1	-0.0428915	0.193716	0.806284	0.780514	0.993644	NA	NA	0.0708283	0.192815	0.807185	0.952194	0.987929	NA	NA
HSD3B2	-0.0428552	0.133572	0.866428	0.742162	0.993644	NA	NA	-0.0289153	0.67469	0.32531	0.9859	0.974378	NA	NA
KCNC1	-0.0426133	0.237965	0.762035	0.817264	0.993644	NA	NA	0.0995759	0.139721	0.860279	0.905952	0.987929	NA	NA
GRIA4	-0.0422629	0.276741	0.723259	0.850329	0.993644	0.875946	0.988298	0.119968	0.13534	0.86466	0.905952	0.987929	0.801747	0.999275
OPRD1	-0.0419841	0.19807	0.80193	0.780514	0.993644	NA	NA	-0.0151579	0.585144	0.414856	0.978415	0.987929	NA	NA
controlGene_16	-0.0414184	0.223083	0.776917	0.810083	0.993644	NA	NA	0.00305383	0.486562	0.513438	0.958059	0.987929	NA	NA
TLR7	-0.0413423	0.185225	0.814775	0.775889	0.993644	NA	NA	0.0575685	0.21938	0.78062	0.952194	0.987929	NA	NA
ROCK1	-0.0409752	0.183455	0.816545	0.775889	0.993644	NA	NA	-2.54698e-06	0.500015	0.499985	0.962357	0.987929	NA	NA
FYN	-0.0408745	0.236121	0.763879	0.817264	0.993644	0.873645	0.988298	-0.0324451	0.636218	0.363782	0.9859	0.975238	0.992568	0.883087
SLC29A1	-0.0404856	0.273813	0.726187	0.848968	0.993644	0.875946	0.988298	0.0543691	0.288059	0.711941	0.952194	0.987929	0.869895	0.999275
EPHA4	-0.0403012	0.175282	0.824718	0.773474	0.993644	NA	NA	0.0200981	0.39778	0.60222	0.958059	0.987929	NA	NA
controlGene_15	-0.0395471	0.163291	0.836709	0.771629	0.993644	NA	NA	0.0632934	0.143054	0.856946	0.905952	0.987929	NA	NA
controlGene_5	-0.0394042	0.206668	0.793332	0.794623	0.993644	NA	NA	0.0502618	0.238983	0.761017	0.952194	0.987929	NA	NA
ITGB3	-0.0393712	0.211189	0.788811	0.797588	0.993644	NA	NA	-0.00123767	0.506243	0.493757	0.965097	0.987929	NA	NA
VDR	-0.0386971	0.176909	0.823091	0.773474	0.993644	NA	NA	0.0440609	0.252518	0.747482	0.952194	0.987929	NA	NA
SCN3A	-0.038689	0.195339	0.804661	0.780514	0.993644	NA	NA	0.00936942	0.442785	0.557215	0.958059	0.987929	NA	NA
PARP3	-0.0381639	0.233707	0.766293	0.817264	0.993644	0.873645	0.988298	0.0919213	0.143644	0.856356	0.905952	0.987929	0.801747	0.999275
ADRA1D	-0.0381089	0.301092	0.698908	0.853279	0.993644	0.875946	0.988298	-0.0298038	0.610533	0.389467	0.9859	0.987929	0.992568	0.905812
ARAF	-0.0377585	0.2162	0.7838	0.797588	0.993644	NA	NA	0.026099	0.380074	0.619926	0.958059	0.987929	NA	NA
CA14	-0.0376448	0.168996	0.831004	0.771629	0.993644	NA	NA	-0.0127479	0.585085	0.414915	0.978415	0.987929	NA	NA
FGFR1	-0.037547	0.255373	0.744627	0.838416	0.993644	0.873645	0.988298	0.011269	0.450937	0.549063	0.958059	0.987929	0.983082	0.981526
ESR1	-0.0374247	0.209748	0.790252	0.797588	0.993644	NA	NA	0.0152541	0.414646	0.585354	0.958059	0.987929	NA	NA
GABRB2	-0.0373816	0.178973	0.821027	0.773474	0.993644	NA	NA	0.0720128	0.125251	0.874749	0.905952	0.987929	NA	NA
EPHA5	-0.0373589	0.174451	0.825549	0.773474	0.993644	NA	NA	0.105323	0.04087	0.95913	0.905952	0.99986	NA	NA
DRD3	-0.0370458	0.230205	0.769795	0.817264	0.993644	NA	NA	-0.0700352	0.801366	0.198634	0.990797	0.974378	NA	NA
BCR	-0.0362442	0.250922	0.749078	0.835246	0.993644	0.873645	0.988298	0.108433	0.117172	0.882828	0.905952	0.987929	0.767609	0.999275
SLC6A2	-0.036197	0.300895	0.699105	0.853279	0.993644	NA	NA	0.0391956	0.33683	0.66317	0.958059	0.987929	NA	NA
ND3	-0.0359222	0.240439	0.759561	0.817264	0.993644	NA	NA	-0.0212617	0.609921	0.390079	0.9859	0.987929	NA	NA
TPO	-0.0358293	0.289822	0.710178	0.852694	0.993644	0.875946	0.988298	0.0303484	0.370894	0.629106	0.958059	0.987929	0.951433	0.999275
PIM3	-0.0357953	0.291809	0.708191	0.852694	0.993644	0.875946	0.988298	0.149655	0.0750378	0.924962	0.905952	0.987929	0.756229	0.999275
PDE7A	-0.0357151	0.302357	0.697643	0.853279	0.993644	0.875946	0.988298	0.13347	0.110429	0.889571	0.905952	0.987929	0.767609	0.999275
GABRB1	-0.0356445	0.229601	0.770399	0.817264	0.993644	NA	NA	0.0849948	0.126445	0.873555	0.905952	0.987929	NA	NA
NDUFB1	-0.0355878	0.237543	0.762457	0.817264	0.993644	NA	NA	0.0419536	0.285482	0.714518	0.952194	0.987929	NA	NA
CHRNA1	-0.0355858	0.280695	0.719305	0.852694	0.993644	NA	NA	0.00574285	0.474907	0.525093	0.958059	0.987929	NA	NA
ND6	-0.0354336	0.188486	0.811514	0.780514	0.993644	NA	NA	0.0426907	0.254302	0.745698	0.952194	0.987929	NA	NA
PRKD1	-0.0350072	0.199742	0.800258	0.780514	0.993644	NA	NA	0.136047	0.0207391	0.979261	0.648539	0.999948	NA	NA
MTNR1B	-0.0348921	0.266919	0.733081	0.841731	0.993644	NA	NA	0.00373028	0.483964	0.516036	0.958059	0.987929	NA	NA
KCNQ2	-0.0347069	0.262841	0.737159	0.839922	0.993644	NA	NA	0.035109	0.343455	0.656545	0.958059	0.987929	NA	NA
TRPV4	-0.0346467	0.282937	0.717063	0.852694	0.993644	NA	NA	-0.00522015	0.52047	0.47953	0.965097	0.987929	NA	NA
GLRA1	-0.0344288	0.292282	0.707718	0.852694	0.993644	NA	NA	0.0371069	0.350191	0.649809	0.958059	0.987929	NA	NA
CYP3A7	-0.0342946	0.241642	0.758358	0.817264	0.993644	NA	NA	-0.00680405	0.536063	0.463937	0.965097	0.987929	NA	NA
ND4	-0.0339573	0.199017	0.800983	0.780514	0.993644	NA	NA	0.0299557	0.306959	0.693041	0.952194	0.987929	NA	NA
KCNK10	-0.0339113	0.264712	0.735288	0.841731	0.993644	NA	NA	-0.0551417	0.748211	0.251789	0.988064	0.974378	NA	NA
controlGene_50	-0.0336146	0.195292	0.804708	0.780514	0.993644	NA	NA	0.0353361	0.28944	0.71056	0.952194	0.987929	NA	NA
ADRA1B	-0.0335986	0.257215	0.742785	0.838933	0.993644	0.873645	0.988298	0.177542	0.0171622	0.982838	0.616983	0.999948	0.527716	0.999275
controlGene_3	-0.0331508	0.333975	0.666025	0.87003	0.993644	NA	NA	0.0831604	0.265612	0.734388	0.952194	0.987929	NA	NA
HDAC7	-0.0330917	0.269427	0.730573	0.844755	0.993644	NA	NA	0.0261298	0.361839	0.638161	0.958059	0.987929	NA	NA
ADAMTSL4-AS1	-0.0330742	0.298822	0.701178	0.853279	0.993644	0.875946	0.988298	0.0468242	0.304833	0.695167	0.952194	0.987929	0.869895	0.999275
controlGene_59	-0.0326897	0.265951	0.734049	0.841731	0.993644	NA	NA	0.0536444	0.244748	0.755252	0.952194	0.987929	NA	NA
controlGene_61	-0.0326308	0.249225	0.750775	0.833454	0.993644	NA	NA	-0.0166372	0.573033	0.426967	0.971723	0.987929	NA	NA
controlGene_56	-0.0325193	0.283108	0.716892	0.852694	0.993644	NA	NA	0.00571438	0.477061	0.522939	0.958059	0.987929	NA	NA
GRIK5	-0.0324532	0.260002	0.739998	0.839922	0.993644	NA	NA	0.0569464	0.233164	0.766836	0.952194	0.987929	NA	NA
ALDH2	-0.0320861	0.220002	0.779998	0.802951	0.993644	NA	NA	0.068103	0.164397	0.835603	0.905952	0.987929	NA	NA
GSK3B	-0.031993	0.216314	0.783686	0.797588	0.993644	NA	NA	0.0226205	0.365525	0.634475	0.958059	0.987929	NA	NA
SCN10A	-0.0318375	0.274808	0.725192	0.848968	0.993644	NA	NA	-0.00921139	0.542181	0.457819	0.965097	0.987929	NA	NA
PIK3CB	-0.0317707	0.244389	0.755611	0.821101	0.993644	0.873645	0.988298	-0.00854567	0.545163	0.454837	0.965097	0.987929	0.992568	0.937969
NR3C2	-0.0313821	0.215988	0.784012	0.797588	0.993644	NA	NA	0.071537	0.134752	0.865248	0.905952	0.987929	NA	NA
ND5	-0.031199	0.286785	0.713215	0.852694	0.993644	NA	NA	0.0826367	0.137985	0.862015	0.905952	0.987929	NA	NA
CXCR4	-0.0308385	0.215742	0.784258	0.797588	0.993644	NA	NA	0.0755762	0.125917	0.874083	0.905952	0.987929	NA	NA
HPD	-0.030465	0.270228	0.729772	0.844755	0.993644	NA	NA	0.0421349	0.289012	0.710988	0.952194	0.987929	NA	NA
PRKACB	-0.0303555	0.253717	0.746283	0.8368	0.993644	NA	NA	-0.00941477	0.549789	0.450211	0.965097	0.987929	NA	NA
KIT	-0.0303264	0.24211	0.75789	0.817264	0.993644	NA	NA	0.0828923	0.0996029	0.900397	0.905952	0.987929	NA	NA
PIM1	-0.0301194	0.300902	0.699098	0.853279	0.993644	NA	NA	0.0974808	0.129754	0.870246	0.905952	0.987929	NA	NA
KCNK18	-0.0299009	0.290317	0.709683	0.852694	0.993644	0.875946	0.988298	0.215427	0.0133651	0.986635	0.565267	0.999948	0.527716	0.999275
KCNJ2	-0.0298914	0.229687	0.770313	0.817264	0.993644	NA	NA	0.00845011	0.444478	0.555522	0.958059	0.987929	NA	NA
PDE6H	-0.0297501	0.285384	0.714616	0.852694	0.993644	NA	NA	-0.0115783	0.557045	0.442955	0.965097	0.987929	NA	NA
GABRA3	-0.02941	0.240433	0.759567	0.817264	0.993644	NA	NA	0.0130281	0.419046	0.580954	0.958059	0.987929	NA	NA
NTRK2	-0.02864	0.28889	0.71111	0.852694	0.993644	NA	NA	0.0312527	0.352066	0.647934	0.958059	0.987929	NA	NA
AVPR2	-0.0283206	0.321692	0.678308	0.867382	0.993644	NA	NA	0.00917952	0.457168	0.542832	0.958059	0.987929	NA	NA
PDE7B	-0.0282872	0.304556	0.695444	0.853279	0.993644	NA	NA	-0.0379807	0.668981	0.331019	0.9859	0.974378	NA	NA
HDAC4	-0.028	0.312625	0.687375	0.861262	0.993644	NA	NA	0.0182949	0.416225	0.583775	0.958059	0.987929	NA	NA
CHRM4	-0.0279997	0.338112	0.661888	0.870262	0.993644	0.951544	0.988298	0.0604347	0.288607	0.711393	0.952194	0.987929	0.869895	0.999275
CACNA1G	-0.0276741	0.260529	0.739471	0.839922	0.993644	NA	NA	-0.0149456	0.587249	0.412751	0.979058	0.987929	NA	NA
controlGene_53	-0.0274915	0.314804	0.685196	0.861262	0.993644	NA	NA	0.193834	0.0117544	0.988246	0.565267	0.999948	NA	NA
GART	-0.0274786	0.381215	0.618785	0.893125	0.993644	0.956602	0.988298	0.0288564	0.414416	0.585584	0.958059	0.987929	0.957244	0.981526
MTTP	-0.0271667	0.252943	0.747057	0.8368	0.993644	NA	NA	0.0464235	0.234327	0.765673	0.952194	0.987929	NA	NA
DHFR	-0.026899	0.383701	0.616299	0.893125	0.993644	0.956602	0.988298	-0.0219368	0.570022	0.429978	0.970006	0.987929	0.992568	0.937969
ALOX5	-0.0263654	0.320186	0.679814	0.867382	0.993644	NA	NA	0.00256412	0.486982	0.513018	0.958059	0.987929	NA	NA
BTK	-0.0262713	0.257864	0.742136	0.838933	0.993644	NA	NA	-0.0352351	0.693135	0.306865	0.9859	0.974378	NA	NA
FFAR1	-0.0262676	0.306184	0.693816	0.853279	0.993644	NA	NA	0.00965488	0.447427	0.552573	0.958059	0.987929	NA	NA
HMGCR	-0.0261264	0.386553	0.613447	0.893125	0.993644	0.956602	0.988298	-0.088844	0.769388	0.230612	0.989028	0.974378	0.992568	0.864298
KCNF1	-0.0260427	0.292928	0.707072	0.852694	0.993644	NA	NA	0.0385127	0.310569	0.689431	0.952194	0.987929	NA	NA
CSNK2A1	-0.0259684	0.357414	0.642586	0.880427	0.993644	0.956602	0.988298	0.00298163	0.487599	0.512401	0.958059	0.987929	0.992568	0.981526
KCNS3	-0.0256513	0.321122	0.678878	0.867382	0.993644	NA	NA	0.0133634	0.437416	0.562584	0.958059	0.987929	NA	NA
ND1	-0.025587	0.275118	0.724882	0.848968	0.993644	NA	NA	0.0721783	0.118321	0.881679	0.905952	0.987929	NA	NA
EPHA1	-0.0254562	0.294797	0.705203	0.853279	0.993644	NA	NA	-0.074277	0.850878	0.149122	0.999921	0.928854	NA	NA
GRIN3A	-0.0248111	0.333464	0.666536	0.87003	0.993644	NA	NA	0.0248018	0.381427	0.618573	0.958059	0.987929	NA	NA
CA6	-0.0246389	0.315037	0.684963	0.861262	0.993644	NA	NA	0.111949	0.0747394	0.925261	0.905952	0.987929	NA	NA
ATP1A2	-0.0239048	0.305001	0.694999	0.853279	0.993644	NA	NA	0.0563859	0.199172	0.800828	0.952194	0.987929	NA	NA
PDGFRA	-0.0235467	0.330349	0.669651	0.87003	0.993644	NA	NA	0.0629085	0.224924	0.775076	0.952194	0.987929	NA	NA
PDE8B	-0.0232913	0.289264	0.710736	0.852694	0.993644	NA	NA	-0.0258897	0.647652	0.352348	0.9859	0.974378	NA	NA
controlGene_63	-0.023099	0.338032	0.661968	0.870262	0.993644	NA	NA	0.234803	0.00375231	0.996248	0.539582	0.999948	NA	NA
PDE4A	-0.0229648	0.359436	0.640564	0.880427	0.993644	NA	NA	-0.0756819	0.806728	0.193272	0.990797	0.974378	NA	NA
FLT3	-0.0229599	0.313925	0.686075	0.861262	0.993644	NA	NA	0.00658409	0.462726	0.537274	0.958059	0.987929	NA	NA
PRKCZ	-0.0225526	0.297619	0.702381	0.853279	0.993644	NA	NA	0.0195913	0.384126	0.615874	0.958059	0.987929	NA	NA
MAP2K2	-0.0221392	0.325515	0.674485	0.867382	0.993644	NA	NA	0.0485354	0.25686	0.74314	0.952194	0.987929	NA	NA
controlGene_30	-0.0220741	0.305675	0.694325	0.853279	0.993644	NA	NA	-0.00735474	0.547688	0.452312	0.965097	0.987929	NA	NA
OPRK1	-0.0218285	0.35621	0.64379	0.880427	0.993644	NA	NA	-0.0524892	0.706267	0.293733	0.9859	0.974378	NA	NA
controlGene_9	-0.0217712	0.329234	0.670766	0.87003	0.993644	NA	NA	0.04215	0.28752	0.71248	0.952194	0.987929	NA	NA
S1PR5	-0.0217363	0.367587	0.632413	0.886895	0.993644	0.956602	0.988298	0.0554687	0.309043	0.690957	0.952194	0.987929	0.869895	0.999275
controlGene_37	-0.0211626	0.326927	0.673073	0.867382	0.993644	NA	NA	-0.0140725	0.570671	0.429329	0.970006	0.987929	NA	NA
ODC1	-0.0210201	0.32458	0.67542	0.867382	0.993644	NA	NA	0.165207	0.020746	0.979254	0.648539	0.999948	NA	NA
controlGene_4	-0.0210176	0.338906	0.661094	0.870262	0.993644	NA	NA	0.0407091	0.298181	0.701819	0.952194	0.987929	NA	NA
RET	-0.0209427	0.351209	0.648791	0.879858	0.993644	0.956602	0.988298	0.0611424	0.235381	0.764619	0.952194	0.987929	0.869895	0.999275
NR1H3	-0.0203182	0.313451	0.686549	0.861262	0.993644	NA	NA	-0.0358013	0.698052	0.301948	0.9859	0.974378	NA	NA
EGFR	-0.0202752	0.349613	0.650387	0.879858	0.993644	NA	NA	0.0240451	0.38526	0.61474	0.958059	0.987929	NA	NA
RORC	-0.0201771	0.344947	0.655053	0.879494	0.993644	NA	NA	0.0383498	0.315107	0.684893	0.952194	0.987929	NA	NA
controlGene_65	-0.0189641	0.351181	0.648819	0.879858	0.993644	NA	NA	0.0366319	0.317474	0.682526	0.952194	0.987929	NA	NA
SRD5A2	-0.0188068	0.32595	0.67405	0.867382	0.993644	NA	NA	-0.0797188	0.897519	0.102481	0.999921	0.922866	NA	NA
ADA	-0.0187294	0.388468	0.611532	0.893125	0.993644	0.956602	0.988298	0.128846	0.105348	0.894652	0.905952	0.987929	0.767609	0.999275
ADRA2B	-0.0182873	0.364438	0.635562	0.885207	0.993644	0.956602	0.988298	-0.00369157	0.516413	0.483587	0.965097	0.987929	0.992568	0.952665
KAT6A	-0.0182623	0.360008	0.639992	0.880427	0.993644	NA	NA	0.0702875	0.184836	0.815164	0.943247	0.987929	NA	NA
HTR2B	-0.018169	0.336568	0.663432	0.870262	0.993644	NA	NA	-0.00678637	0.538561	0.461439	0.965097	0.987929	NA	NA
controlGene_35	-0.0180967	0.35875	0.64125	0.880427	0.993644	NA	NA	-0.0086143	0.543754	0.456246	0.965097	0.987929	NA	NA
GRM5	-0.0179995	0.344789	0.655211	0.879494	0.993644	NA	NA	-0.0515188	0.76815	0.23185	0.989028	0.974378	NA	NA
RARA	-0.0179582	0.40265	0.59735	0.904704	0.993644	0.965899	0.988298	-0.138305	0.896074	0.103926	0.999921	0.922866	0.999921	0.731192
SCN1A	-0.0175863	0.356937	0.643063	0.880427	0.993644	NA	NA	-0.0284529	0.650575	0.349425	0.9859	0.974378	NA	NA
GRIN2C	-0.0175017	0.369403	0.630597	0.888297	0.993644	0.956602	0.988298	-0.0634121	0.741252	0.258748	0.988064	0.974378	0.992568	0.864298
ADRA2A	-0.0170997	0.373233	0.626767	0.891543	0.993644	NA	NA	0.10461	0.0900393	0.909961	0.905952	0.987929	NA	NA
PDGFRB	-0.0166471	0.399365	0.600635	0.902966	0.993644	NA	NA	-0.0481884	0.704907	0.295093	0.9859	0.974378	NA	NA
MMP1	-0.0166381	0.347479	0.652521	0.87971	0.993644	NA	NA	0.0611293	0.167582	0.832418	0.905952	0.987929	NA	NA
KCNA10	-0.0165815	0.33203	0.66797	0.87003	0.993644	NA	NA	0.050818	0.213104	0.786896	0.952194	0.987929	NA	NA
TYMS	-0.016467	0.420607	0.579393	0.911748	0.993644	0.965899	0.988298	-0.0500274	0.665757	0.334243	0.9859	0.974378	0.992568	0.864298
FGFR2	-0.016429	0.374854	0.625146	0.89245	0.993644	NA	NA	-0.028247	0.636134	0.363866	0.9859	0.975238	NA	NA
MAPK1	-0.0163795	0.409975	0.590025	0.911748	0.993644	0.965899	0.988298	0.105636	0.160508	0.839492	0.905952	0.987929	0.804363	0.999275
CXCR2	-0.0161622	0.370711	0.629289	0.888471	0.993644	NA	NA	0.0136575	0.424013	0.575987	0.958059	0.987929	NA	NA
AR	-0.0160946	0.387459	0.612541	0.893125	0.993644	NA	NA	-0.100602	0.877545	0.122455	0.999921	0.928854	NA	NA
CYP3A5	-0.0156372	0.398605	0.601395	0.902966	0.993644	NA	NA	0.0553708	0.270667	0.729333	0.952194	0.987929	NA	NA
GNRHR	-0.0155608	0.391285	0.608715	0.893125	0.993644	NA	NA	0.117145	0.0927633	0.907237	0.905952	0.987929	NA	NA
IMPA1	-0.0154797	0.347135	0.652865	0.87971	0.993644	NA	NA	0.0315219	0.290707	0.709293	0.952194	0.987929	NA	NA
controlGene_11	-0.0152016	0.363568	0.636432	0.885207	0.993644	NA	NA	0.0624831	0.180001	0.819999	0.93783	0.987929	NA	NA
TUBB8	-0.015135	0.381581	0.618419	0.893125	0.993644	0.956602	0.988298	0.180227	0.01087	0.98913	0.565267	0.999948	0.527716	0.999275
GRIN2D	-0.0147412	0.365656	0.634344	0.885207	0.993644	NA	NA	0.00574022	0.466173	0.533827	0.958059	0.987929	NA	NA
PDE6A	-0.0146798	0.391178	0.608822	0.893125	0.993644	NA	NA	-0.0730982	0.816012	0.183988	0.990797	0.974378	NA	NA
HTR1B	-0.0140165	0.388105	0.611895	0.893125	0.993644	NA	NA	-0.0110776	0.554049	0.445951	0.965097	0.987929	NA	NA
SRMS	-0.0138261	0.358872	0.641128	0.880427	0.993644	NA	NA	-0.0172592	0.610046	0.389954	0.9859	0.987929	NA	NA
controlGene_39	-0.0133144	0.381098	0.618902	0.893125	0.993644	NA	NA	0.00993535	0.440208	0.559792	0.958059	0.987929	NA	NA
GRIK1	-0.0128809	0.384583	0.615417	0.893125	0.993644	NA	NA	-0.00144186	0.508088	0.491912	0.965097	0.987929	NA	NA
TUBB1	-0.0127573	0.41933	0.58067	0.911748	0.993644	NA	NA	-0.017955	0.581581	0.418419	0.978415	0.987929	NA	NA
MC4R	-0.0124306	0.379461	0.620539	0.893125	0.993644	NA	NA	0.0114128	0.42657	0.57343	0.958059	0.987929	NA	NA
PTGER2	-0.0123441	0.394372	0.605628	0.897322	0.993644	NA	NA	0.130672	0.047164	0.952836	0.905952	0.996745	NA	NA
GPD2	-0.0119214	0.388987	0.611013	0.893125	0.993644	NA	NA	0.0725317	0.141064	0.858936	0.905952	0.987929	NA	NA
NDUFAF3	-0.0116062	0.42756	0.57244	0.911748	0.993644	0.965899	0.988298	-0.0118601	0.548473	0.451527	0.965097	0.987929	0.992568	0.937969
IDH2	-0.0112424	0.409876	0.590124	0.911748	0.993644	NA	NA	-0.0290194	0.651827	0.348173	0.9859	0.974378	NA	NA
DDR2	-0.0111657	0.408778	0.591222	0.911748	0.993644	NA	NA	-0.0916222	0.884739	0.115261	0.999921	0.928854	NA	NA
ABCA1	-0.0107285	0.414415	0.585585	0.911748	0.993644	NA	NA	0.00245557	0.487734	0.512266	0.958059	0.987929	NA	NA
CNR1	-0.0107209	0.41646	0.58354	0.911748	0.993644	NA	NA	-0.01776	0.584686	0.415314	0.978415	0.987929	NA	NA
GRIN3B	-0.0105628	0.419594	0.580406	0.911748	0.993644	0.965899	0.988298	0.0162394	0.422742	0.577258	0.958059	0.987929	0.957244	0.981526
GABRB3	-0.0105243	0.431674	0.568326	0.911748	0.993644	0.965899	0.988298	-0.0591118	0.731774	0.268226	0.9859	0.974378	0.992568	0.864298
CDK10	-0.0103149	0.436371	0.563629	0.911748	0.993644	0.965899	0.988298	-0.0433558	0.682028	0.317972	0.9859	0.974378	0.992568	0.864298
controlGene_52	-0.0102645	0.429737	0.570263	0.911748	0.993644	NA	NA	-0.0728362	0.816653	0.183347	0.990797	0.974378	NA	NA
SLC6A3	-0.0101428	0.430994	0.569006	0.911748	0.993644	0.965899	0.988298	0.018376	0.416593	0.583407	0.958059	0.987929	0.957244	0.981526
controlGene_44	-0.00979086	0.437005	0.562995	0.911748	0.993644	NA	NA	-0.0908328	0.814127	0.185873	0.990797	0.974378	NA	NA
EPHB6	-0.00964355	0.400718	0.599282	0.903185	0.993644	NA	NA	0.0257364	0.34256	0.65744	0.958059	0.987929	NA	NA
EPHA7	-0.00946099	0.42225	0.57775	0.911748	0.993644	NA	NA	0.0910242	0.121028	0.878972	0.905952	0.987929	NA	NA
P2RX7	-0.00920287	0.42489	0.57511	0.911748	0.993644	NA	NA	0.000657089	0.496646	0.503354	0.962357	0.987929	NA	NA
controlGene_46	-0.00893734	0.413904	0.586096	0.911748	0.993644	NA	NA	0.0232998	0.344218	0.655782	0.958059	0.987929	NA	NA
TYK2	-0.00874894	0.447531	0.552469	0.911748	0.993644	0.979596	0.988298	-0.0390287	0.66049	0.33951	0.9859	0.974378	0.992568	0.864298
SCN2A	-0.00830502	0.412088	0.587912	0.911748	0.993644	NA	NA	0.0793093	0.091958	0.908042	0.905952	0.987929	NA	NA
ERBB4	-0.00814655	0.440503	0.559497	0.911748	0.993644	NA	NA	-0.0868844	0.84675	0.15325	0.999921	0.928854	NA	NA
SLC12A1	-0.00811914	0.434097	0.565903	0.911748	0.993644	0.965899	0.988298	-0.0822893	0.854603	0.145397	0.999921	0.928854	0.999921	0.776967
GRIN1	-0.00810304	0.441861	0.558139	0.911748	0.993644	NA	NA	0.0636497	0.213572	0.786428	0.952194	0.987929	NA	NA
controlGene_29	-0.00802352	0.436007	0.563993	0.911748	0.993644	NA	NA	-0.0294641	0.653395	0.346605	0.9859	0.974378	NA	NA
ABL1	-0.00765932	0.455852	0.544148	0.911748	0.993644	0.986844	0.988298	-0.0337046	0.63248	0.36752	0.9859	0.975238	0.992568	0.883087
CDK16	-0.00759932	0.447451	0.552549	0.911748	0.993644	NA	NA	0.0101255	0.450449	0.549551	0.958059	0.987929	NA	NA
MMP13	-0.00757927	0.433735	0.566265	0.911748	0.993644	NA	NA	0.00267285	0.484221	0.515779	0.958059	0.987929	NA	NA
KCNQ1	-0.00743403	0.434162	0.565838	0.911748	0.993644	NA	NA	0.0730849	0.160868	0.839132	0.905952	0.987929	NA	NA
SMO	-0.00694031	0.444449	0.555551	0.911748	0.993644	NA	NA	-0.0999174	0.906033	0.0939674	0.999921	0.922866	NA	NA
NR1H2	-0.00676018	0.455265	0.544735	0.911748	0.993644	NA	NA	0.119494	0.08395	0.91605	0.905952	0.987929	NA	NA
GRIN2B	-0.00640437	0.451226	0.548774	0.911748	0.993644	NA	NA	-0.0044394	0.523847	0.476153	0.965097	0.987929	NA	NA
ABCC9	-0.00631059	0.451493	0.548507	0.911748	0.993644	NA	NA	-0.0480609	0.732469	0.267531	0.9859	0.974378	NA	NA
GRM3	-0.00629047	0.446795	0.553205	0.911748	0.993644	NA	NA	-0.0225307	0.632754	0.367246	0.9859	0.975238	NA	NA
TRPA1	-0.00610082	0.441232	0.558768	0.911748	0.993644	NA	NA	-0.102419	0.938023	0.0619774	0.999921	0.873759	NA	NA
HCN4	-0.00597003	0.455635	0.544365	0.911748	0.993644	NA	NA	-0.0143678	0.561724	0.438276	0.967275	0.987929	NA	NA
CHRNB4	-0.00507133	0.458281	0.541719	0.911748	0.993644	NA	NA	-0.0778473	0.843684	0.156316	0.999921	0.928854	NA	NA
ITK	-0.00483263	0.46288	0.53712	0.911748	0.993644	0.991166	0.988298	-0.00540043	0.525873	0.474127	0.965097	0.987929	0.992568	0.949514
controlGene_45	-0.00479922	0.451908	0.548092	0.911748	0.993644	NA	NA	0.0350565	0.285594	0.714406	0.952194	0.987929	NA	NA
ATP1A3	-0.00463287	0.463846	0.536154	0.911748	0.993644	NA	NA	-0.0311433	0.655735	0.344265	0.9859	0.974378	NA	NA
C5AR1	-0.00460065	0.458139	0.541861	0.911748	0.993644	NA	NA	-0.00551589	0.530616	0.469384	0.965097	0.987929	NA	NA
ADRB1	-0.0042906	0.466039	0.533961	0.911748	0.993644	NA	NA	-0.00680377	0.536415	0.463585	0.965097	0.987929	NA	NA
PRKCH	-0.00427907	0.46953	0.53047	0.911748	0.993644	NA	NA	0.011058	0.44894	0.55106	0.958059	0.987929	NA	NA
XDH	-0.00421066	0.471049	0.528951	0.911748	0.993644	NA	NA	0.000154144	0.499264	0.500736	0.962357	0.987929	NA	NA
CHRNA7	-0.00392231	0.469049	0.530951	0.911748	0.993644	NA	NA	-0.0222883	0.616591	0.383409	0.9859	0.987929	NA	NA
KCND1	-0.00388581	0.468789	0.531211	0.911748	0.993644	NA	NA	-0.0375966	0.678762	0.321238	0.9859	0.974378	NA	NA
PAK4	-0.00363967	0.479526	0.520474	0.911748	0.993644	0.999994	0.976509	0.162974	0.0670916	0.932908	0.905952	0.989323	0.756229	0.999275
GAA	-0.00350851	0.471584	0.528416	0.911748	0.993644	NA	NA	0.0179744	0.396932	0.603068	0.958059	0.987929	NA	NA
F2	-0.00347962	0.478069	0.521931	0.911748	0.993644	NA	NA	-0.18582	0.971154	0.0288464	0.999921	0.727296	NA	NA
NDUFB5	-0.00336565	0.48135	0.51865	0.911748	0.993644	0.999994	0.976509	-0.042759	0.660812	0.339188	0.9859	0.974378	0.992568	0.864298
ERBB3	-0.00330123	0.466996	0.533004	0.911748	0.993644	NA	NA	0.00238719	0.484243	0.515757	0.958059	0.987929	NA	NA
P2RY12	-0.00317701	0.476279	0.523721	0.911748	0.993644	NA	NA	0.00641088	0.468143	0.531857	0.958059	0.987929	NA	NA
TEK	-0.00316338	0.476593	0.523407	0.911748	0.993644	NA	NA	0.0267209	0.368818	0.631182	0.958059	0.987929	NA	NA
DPEP1	-0.00308531	0.473271	0.526729	0.911748	0.993644	NA	NA	-0.0664684	0.848774	0.151226	0.999921	0.928854	NA	NA
HTR3E	-0.00285282	0.47888	0.52112	0.911748	0.993644	NA	NA	0.00300449	0.484886	0.515114	0.958059	0.987929	NA	NA
PDE10A	-0.0028024	0.4723	0.5277	0.911748	0.993644	NA	NA	-0.00849793	0.549617	0.450383	0.965097	0.987929	NA	NA
CCKBR	-0.00264354	0.481165	0.518835	0.911748	0.993644	NA	NA	0.0259837	0.387551	0.612449	0.958059	0.987929	NA	NA
controlGene_26	-0.00214568	0.480462	0.519538	0.911748	0.993644	NA	NA	-0.0633269	0.802918	0.197082	0.990797	0.974378	NA	NA
SCN7A	-0.00206962	0.481738	0.518262	0.911748	0.993644	NA	NA	-0.0505285	0.754607	0.245393	0.988064	0.974378	NA	NA
PIK3CG	-0.0020512	0.483936	0.516064	0.911748	0.993644	NA	NA	-0.0511212	0.735011	0.264989	0.9859	0.974378	NA	NA
SLC5A2	-0.00131482	0.492259	0.507741	0.911748	0.993644	0.999994	0.971116	-0.0486431	0.668487	0.331513	0.9859	0.974378	0.992568	0.864298
KCNG1	-0.00106036	0.493834	0.506166	0.911748	0.993644	0.999994	0.971116	-0.101413	0.866142	0.133858	0.999921	0.928854	0.999921	0.776967
CACNA1H	-0.000780369	0.49428	0.50572	0.911748	0.993644	NA	NA	-0.0174338	0.588252	0.411748	0.979058	0.987929	NA	NA
controlGene_36	-0.00067818	0.493542	0.506458	0.911748	0.993644	NA	NA	-0.0507486	0.787243	0.212757	0.989028	0.974378	NA	NA
MAPK9	-0.000647632	0.493818	0.506182	0.911748	0.993644	NA	NA	0.0997202	0.0491602	0.95084	0.905952	0.99658	NA	NA
CCR1	-0.000570006	0.495207	0.504793	0.911748	0.993644	NA	NA	0.00925254	0.452089	0.547911	0.958059	0.987929	NA	NA
MAPK11	-0.00051392	0.495863	0.504137	0.911748	0.993644	NA	NA	0.00663034	0.46353	0.53647	0.958059	0.987929	NA	NA
OPRM1	-0.000298502	0.497662	0.502338	0.911748	0.993644	NA	NA	-0.0603213	0.764574	0.235426	0.989028	0.974378	NA	NA
ADRA1A	0.000267038	0.502443	0.497557	0.911748	0.993644	NA	NA	0.0464924	0.254969	0.745031	0.952194	0.987929	NA	NA
ACVRL1	0.000358355	0.502418	0.497582	0.911748	0.993644	NA	NA	0.0837979	0.16718	0.83282	0.905952	0.987929	NA	NA
TACR1	0.000938472	0.508434	0.491566	0.911748	0.993644	NA	NA	-0.0832107	0.892341	0.107659	0.999921	0.922866	NA	NA
HRH4	0.00124613	0.508395	0.491605	0.911748	0.993644	NA	NA	-0.0393193	0.661245	0.338755	0.9859	0.974378	NA	NA
ATP1A4	0.0013866	0.510802	0.489198	0.911748	0.993644	NA	NA	0.0250259	0.380963	0.619037	0.958059	0.987929	NA	NA
PARP2	0.00165144	0.513317	0.486683	0.911748	0.993644	NA	NA	-0.0436722	0.72863	0.27137	0.9859	0.974378	NA	NA
TRPM8	0.00183071	0.517446	0.482554	0.911748	0.993644	NA	NA	0.0395148	0.280274	0.719726	0.952194	0.987929	NA	NA
PTGER3	0.00197865	0.518475	0.481525	0.911748	0.993644	NA	NA	0.0212758	0.372827	0.627173	0.958059	0.987929	NA	NA
CHRNG	0.00217353	0.517224	0.482776	0.911748	0.993644	NA	NA	-0.0239711	0.616364	0.383636	0.9859	0.987929	NA	NA
ERBB2	0.00237487	0.515837	0.484163	0.911748	0.993644	0.999994	0.944358	-0.0695001	0.770312	0.229688	0.989028	0.974378	0.992568	0.864298
EDNRB	0.00252825	0.522509	0.477491	0.911748	0.993644	NA	NA	-0.0833676	0.890899	0.109101	0.999921	0.922866	NA	NA
PDE4D	0.00262709	0.525217	0.474783	0.911748	0.993644	NA	NA	0.016903	0.39175	0.60825	0.958059	0.987929	NA	NA
controlGene_24	0.00300304	0.516737	0.483263	0.911748	0.993644	NA	NA	-0.0642196	0.724251	0.275749	0.9859	0.974378	NA	NA
PDE2A	0.00318613	0.528913	0.471087	0.911748	0.993644	NA	NA	0.060748	0.175417	0.824583	0.93783	0.987929	NA	NA
NDUFA4L2	0.00327465	0.520294	0.479706	0.911748	0.993644	NA	NA	0.00143781	0.494312	0.505688	0.962357	0.987929	NA	NA
AVPR1B	0.00336417	0.523768	0.476232	0.911748	0.993644	0.999994	0.940305	-0.0631208	0.767652	0.232348	0.989028	0.974378	0.992568	0.864298
GRIN2A	0.00353978	0.522688	0.477312	0.911748	0.993644	0.999994	0.940305	0.0581127	0.263977	0.736023	0.952194	0.987929	0.869895	0.999275
MAP3K5	0.00368087	0.529758	0.470242	0.911748	0.993644	NA	NA	0.0136827	0.423867	0.576133	0.958059	0.987929	NA	NA
KCNJ8	0.00380848	0.533873	0.466127	0.911748	0.993644	NA	NA	0.0177602	0.396724	0.603276	0.958059	0.987929	NA	NA
GABBR1	0.00397897	0.535505	0.464495	0.911748	0.993644	NA	NA	-0.0547457	0.807564	0.192436	0.990797	0.974378	NA	NA
GGCX	0.00416984	0.532428	0.467572	0.911748	0.993644	NA	NA	-0.0274365	0.636267	0.363733	0.9859	0.975238	NA	NA
NR3C1	0.00421403	0.53767	0.46233	0.911748	0.993644	NA	NA	-0.034816	0.692873	0.307127	0.9859	0.974378	NA	NA
MAPK3	0.00449883	0.532522	0.467478	0.911748	0.993644	NA	NA	0.0372805	0.324461	0.675539	0.952194	0.987929	NA	NA
ALK	0.00464636	0.533701	0.466299	0.911748	0.993644	NA	NA	-0.0699858	0.799309	0.200691	0.990797	0.974378	NA	NA
AKT2	0.00500271	0.535673	0.464327	0.911748	0.993644	NA	NA	-0.117539	0.905459	0.0945411	0.999921	0.922866	NA	NA
controlGene_33	0.0050758	0.547605	0.452395	0.911748	0.993644	NA	NA	0.0306731	0.318241	0.681759	0.952194	0.987929	NA	NA
INSR	0.00512188	0.540881	0.459119	0.911748	0.993644	NA	NA	-0.0424732	0.720846	0.279154	0.9859	0.974378	NA	NA
CYP11A1	0.00513896	0.539333	0.460667	0.911748	0.993644	NA	NA	0.00987633	0.449512	0.550488	0.958059	0.987929	NA	NA
TLR9	0.00518163	0.537024	0.462976	0.911748	0.993644	0.999994	0.940305	0.00636484	0.470042	0.529958	0.958059	0.987929	0.985088	0.981526
DHODH	0.00533623	0.522853	0.477147	0.911748	0.993644	0.999994	0.940305	0.011415	0.464095	0.535905	0.958059	0.987929	0.983082	0.981526
KCNH5	0.00542928	0.553567	0.446433	0.911748	0.993644	NA	NA	-9.16497e-05	0.500586	0.499414	0.962357	0.987929	NA	NA
KCNA1	0.00554412	0.544983	0.455017	0.911748	0.993644	NA	NA	-0.116113	0.9307	0.0693002	0.999921	0.882361	NA	NA
FGR	0.00560883	0.543183	0.456817	0.911748	0.993644	NA	NA	0.0591835	0.209594	0.790406	0.952194	0.987929	NA	NA
GABRA6	0.00563516	0.557625	0.442375	0.911748	0.993644	NA	NA	-0.111854	0.956242	0.0437584	0.999921	0.767373	NA	NA
CA4	0.00584979	0.54593	0.45407	0.911748	0.993644	NA	NA	0.0661128	0.196905	0.803095	0.952194	0.987929	NA	NA
EPHB4	0.00599488	0.548323	0.451677	0.911748	0.993644	NA	NA	-0.0442134	0.703919	0.296081	0.9859	0.974378	NA	NA
MMP8	0.00604934	0.551682	0.448318	0.911748	0.993644	NA	NA	0.0629023	0.202142	0.797858	0.952194	0.987929	NA	NA
CDK2	0.00605833	0.536205	0.463795	0.911748	0.993644	NA	NA	0.0236691	0.401967	0.598033	0.958059	0.987929	NA	NA
controlGene_55	0.0061625	0.561527	0.438473	0.911748	0.993644	NA	NA	0.0379917	0.271384	0.728616	0.952194	0.987929	NA	NA
CDK3	0.00626421	0.554548	0.445452	0.911748	0.993644	NA	NA	-0.00628616	0.537854	0.462146	0.965097	0.987929	NA	NA
ACHE	0.00629724	0.534575	0.465425	0.911748	0.993644	NA	NA	0.046375	0.321504	0.678496	0.952194	0.987929	NA	NA
C9orf47	0.00641204	0.552554	0.447446	0.911748	0.993644	NA	NA	0.0397066	0.301813	0.698187	0.952194	0.987929	NA	NA
PDE6D	0.00660126	0.541775	0.458225	0.911748	0.993644	0.999994	0.940305	0.0089393	0.460891	0.539109	0.958059	0.987929	0.983082	0.981526
ATP4A	0.00667126	0.555771	0.444229	0.911748	0.993644	0.999994	0.940305	0.0770433	0.164531	0.835469	0.905952	0.987929	0.804363	0.999275
ADH1A	0.00678925	0.555129	0.444871	0.911748	0.993644	NA	NA	-0.0437414	0.701467	0.298533	0.9859	0.974378	NA	NA
GCGR	0.00679452	0.549958	0.450042	0.911748	0.993644	NA	NA	-0.0140105	0.565029	0.434971	0.967275	0.987929	NA	NA
RXRA	0.00685267	0.554224	0.445776	0.911748	0.993644	NA	NA	-0.00335015	0.518194	0.481806	0.965097	0.987929	NA	NA
PDE1C	0.00712242	0.557208	0.442792	0.911748	0.993644	0.999994	0.940305	-0.101936	0.867866	0.132134	0.999921	0.928854	0.999921	0.776967
JAK1	0.00721274	0.558527	0.441473	0.911748	0.993644	NA	NA	-0.0887693	0.885371	0.114629	0.999921	0.928854	NA	NA
NDUFA10	0.00765161	0.534671	0.465329	0.911748	0.993644	0.999994	0.940305	-0.0707737	0.708715	0.291285	0.9859	0.974378	0.992568	0.864298
controlGene_7	0.007771	0.581236	0.418764	0.920461	0.993644	NA	NA	-0.0873906	0.915369	0.0846309	0.999921	0.922866	NA	NA
DNMT1	0.00790573	0.545313	0.454687	0.911748	0.993644	0.999994	0.940305	0.0982771	0.178089	0.821911	0.93783	0.987929	0.8341	0.999275
HTR3C	0.0079117	0.566266	0.433734	0.912227	0.993644	NA	NA	-0.0270268	0.644369	0.355631	0.9859	0.975238	NA	NA
MEN1	0.00812824	0.552191	0.447809	0.911748	0.993644	0.999994	0.940305	0.138302	0.0887089	0.911291	0.905952	0.987929	0.767609	0.999275
KDR	0.00816536	0.557591	0.442409	0.911748	0.993644	0.999994	0.940305	0.0455831	0.29669	0.70331	0.952194	0.987929	0.869895	0.999275
ADRB3	0.00817803	0.550853	0.449147	0.911748	0.993644	NA	NA	-0.06392	0.74721	0.25279	0.988064	0.974378	NA	NA
KCNG4	0.00834128	0.562108	0.437892	0.911748	0.993644	0.999994	0.940305	0.0393797	0.322972	0.677028	0.952194	0.987929	0.869895	0.999275
PDE1A	0.00881709	0.563027	0.436973	0.911748	0.993644	NA	NA	0.00815909	0.461843	0.538157	0.958059	0.987929	NA	NA
PRKCE	0.0088942	0.561794	0.438206	0.911748	0.993644	NA	NA	-0.0775511	0.810035	0.189965	0.990797	0.974378	NA	NA
RRM1	0.00890313	0.552034	0.447966	0.911748	0.993644	0.999994	0.940305	-0.105978	0.853163	0.146837	0.999921	0.928854	0.999921	0.776967
controlGene_31	0.00926472	0.578701	0.421299	0.919655	0.993644	NA	NA	0.0398433	0.305203	0.694797	0.952194	0.987929	NA	NA
ADORA3	0.00931067	0.565886	0.434114	0.912227	0.993644	NA	NA	-0.0301864	0.638521	0.361479	0.9859	0.975238	NA	NA
[truncated: 271 more rows]

## Sheet: F4f_Vincristine_dim
Gene	NB_effectSize	NB_Senstizing_P	NB_Resistance_P	NB_Sensitizing_FDR	NB_Resistance_FDR	NB_Sensitizing_FDR_varGenes	NB_Resistance_FDR_varGenes	differential_effectSize	differential_Senstizing_P	differential_Resistance_P	differential_Sensitizing_FDR	differential_Resistance_FDR	differential_Sensitizing_FDR_varGenes	differential_Resistance_FDR_varGenes
[truncated: 719 more rows]

[truncated: 3 more sheets: F4g_Cisplatin_dim, F4h_PM_dim, F4j-l_Candidates in NB]
