# Supplementary material for: A CRISPR-drug perturbational map for identifying compounds to combine with commonly used chemotherapeutics
Source: Nat Commun. 2023 Nov 13;14:7332. doi: 10.1038/s41467-023-43134-0 (PMC10643606; doi:10.1038/s41467-023-43134-0)
Supplement: Supplementary file 13 — Supplementary Data 12 [file 41467_2023_43134_MOESM13_ESM.xlsx]

## Sheet: Table info
Supplementary Data Table 12
This table contains analysis of phosphor-H2AX in BE2C and GIMEN
Tab title		Contents in each tab
Supplementary Data Table 12		Input	Image info
		be ct gr2.tif	BE2C vehicle control
		be dox gr.tif	BE2C doxorubicin treated
		be azd gr.tif	BE2C AZD7648 treated
		be combo gr.tif	BE2C combo treated
		gm ct gr2.tif	GIMEN vehicle contro
		gm dox gr.tif	GIMEN doxorubicin treated
		gm azd gr.tif	GIMEN AZD7648 treated
		gm combo gr.tif	GIMEN combo treated
		drug	Treatment
		Veh	DMSO vehicle
		Dox	Doxorubicin
		AZD	AZD7648
		Combo	Combo: Doxorubicin and AZD7648
		Count_Nuc	Number of nuclei
		SEM	standard error of mean
		Count_gH2AX	Number of of phospho H2AX
		Count_pPRKDC	Number of phospho PRKDC
		MEAN Int H2AX	Mean intensity of phospho H2AX
		MEAN Int Nuc	Mean intensity of nuclei
		MEAN Int PK	Mean intensity of phospho PRKDC
		MED Int H2AX	Median intensity of phospho H2AX
		MED Int Nuc	Median intensity of nuclei
		MED Int PK	Median intensity of phospho PRKDC

## Sheet: Supplementary Data Table 12
Supplementary Data Table 12. Changes in phosphor H2AX
Input	drug	Count_Nuc	SEM	Count_gH2AX	SEM	Count_pPRKDC	SEM	MEAN Int H2AX	MEAN Int Nuc	MEAN Int PK	MED Int H2AX	MED Int Nuc	MED Int PK
be ct gr2.tif	Veh	512	5.26688	2568	201.064	0		0.257822	0.237225	0.124374	0.25641	0.217338	0.12381
be dox gr.tif	Dox	293	5.26496	10659	1253.06	116	5.04689	0.318898	0.275774	0.218206	0.305739	0.252259	0.214896
be azd gr.tif	AZD	499	5.23115	360	5.72524	0		0.0948074	0.337059	0.0559075	0.0937729	0.321612	0.0556777
be combo gr.tif	Combo	197	5.44041	21529	4256.25	226	9.03433	0.189125	0.3732	0.142721	0.170696	0.330159	0.140415
gm ct gr2.tif	Veh	571	5.4211	22	0.223103	0		0.0965443	0.28073	0.0566007	0.0962149	0.260073	0.0564103
gm dox gr.tif	Dox	230	5.3343	885	135.136	0		0.859594	0.310714	0.170676	0.866084	0.313799	0.173285
gm azd gr.tif	AZD	510	5.34424	15	0.146592	0		0.420841	0.325963	0.0566938	0.422393	0.330615	0.0566219
gm combo gr.tif	Combo	203	5.22907	2450	307.031	13	2.0348	0.774152	0.167523	0.11314	0.78147	0.169647	0.114969
