# Supplementary material for: A CRISPR-drug perturbational map for identifying compounds to combine with commonly used chemotherapeutics
Source: Nat Commun. 2023 Nov 13;14:7332. doi: 10.1038/s41467-023-43134-0 (PMC10643606; doi:10.1038/s41467-023-43134-0)
Supplement: Supplementary file 14 — Supplementary Data 13 [file 41467_2023_43134_MOESM14_ESM.xlsx]

## Sheet: Table info
Supplementary Data Table 13
This table contains analysis of tumor volume in mice treated with doxorubicin and the PRKDC inhibitor AZD7648 (unpaired t -test)
Tab title		Contents in each tab
Supplementary Data Table 13		F6h / BE2C	Figure 6h, BE2C	Day	time of drug treatment
				Mean of Dox	Average tumor volume in doxorubicin treatment
				Mean of Dox+AZD7648	Average tumor volume in combo treatment
				df	degree of freedom
				P	P value
				Adj P	Adjusted P value
		F6i / PDX	Figure 6i, PDX	Day	time of drug treatment
				Mean of Dox	Average tumor volume in doxorubicin treatment
				Mean of Dox+AZD7648	Average tumor volume in combo treatment
				df	degree of freedom
				P	P value
				Adj P	Adjusted P value

## Sheet: Supplementary Data Table 13
Supplementary Data Table 13. Changes in tumor volume
F6h / BE2C								F6i / PDX
Day	Mean of Dox	Mean of Dox+AZD7648	df	P	Adj P			Day	Mean of Dox	Mean of Dox+AZD7648	df	P	Adj P
1	158.8	198.2	37	0.929158	0.929158			1	183.6	144.8	35	0.71233	0.974611
5	659.4	278.9	37	0.392672	0.631153			4	77.53	37.93	35	0.706466	0.974611
8	1489	526.3	37	0.035116	0.101693			8	87.37	47.72	35	0.706088	0.974611
12	2305	1076	37	0.012214	0.047968			11	311.6	103.6	35	0.053878	0.198714
15	2946	876.2	37	0.000157	0.000786			15	529.6	54.35	35	6.1e-05	0.000303
