# Supplementary material for: A CRISPR-drug perturbational map for identifying compounds to combine with commonly used chemotherapeutics
Source: Nat Commun. 2023 Nov 13;14:7332. doi: 10.1038/s41467-023-43134-0 (PMC10643606; doi:10.1038/s41467-023-43134-0)
Supplement: Supplementary file 15 — Supplementary Data 14 [file 41467_2023_43134_MOESM15_ESM.xlsx]

## Sheet: Table info
Supplementary Data. Methods.
This table contain reagent information
Tab title		Contents
Cell lines		Cell lines	Name of cell lines
		Source or reference	The cell lines are in-house or commercially available. For commercial cell lines, their catalog number and vendor are indicated
		Cat #	Catalog number
		Culture condition	Culture conditions for each cell line; the culture condition (specifically medium) is described.
		Incubation	Incubation condition
		Source of associated Cas9 expressisng cell lines	Indicating how to get Cas9 expressing cells
Compounds		Source and catalog numbers	The compounds are commercially available. Their catalog number and vendor are described.
Antibodies		Source and catalog numbers	The primary and secondary antibodies are commercially available. Their catalog number and vendor are described.
Others		Source and catalog numbers	The assay kit and reagents are commercially available. Their catalog number and vendor are described.

## Sheet: Cell lines
	Cell lines	Source or reference	Cat #	Culture condition	Incubation	Source of associated Cas9 expressisng cell lines
Neuroblastoma	MHHNB11	DSMZ	ACC157	RPMI, 10% FBS, 1% Pen/strep	37C, 5% CO2	Durbin@St.Jude
	BE2C	Easton@St.Jude	In-house	RPMI, 10% FBS, 1% Pen/strep	37C, 5% CO2	Durbin@St.Jude
	NGP	DSMZ	ACC676	RPMI, 10% FBS, 1% Pen/strep	37C, 5% CO2	Durbin@St.Jude
	KELLY	Sigma	#92110411	RPMI, 10% FBS, 1% Pen/strep	37C, 5% CO2	Durbin@St.Jude
	CHP212	Shelat@St.Jude	In-house	EMEM, 10% FBS, 1% Pen/strep	37C, 5% CO2	Durbin@St.Jude
	GIMEN	DSMZ	ACC654	RPMI, 10% FBS, 1% Pen/strep	37C, 5% CO2	Durbin@St.Jude
	SKNAS	ATCC	CRL-2137	DMEM, 10% FBS, 1% Pen/strep	37C, 5% CO2	Durbin@St.Jude
	TGW	JCRB	JCRB0618	EMEM, 10% FBS, 1% Pen/strep	37C, 5% CO2	Generated in this study
	SKNFI	ATCC	CRL-2142	DMEM, 10% FBS, 1% Pen/strep	37C, 5% CO2	Generated in this study
	SKNSH	Sigma	#86012802	EMEM, 10% FBS, 1% Pen/strep	37C, 5% CO2	Generated in this study
Malignant cancerous	SKES1	Dyer@St.jude	In-house	DMEM, 10% FBS, 1% Pen/strep	37C, 5% CO2	Generated in this study
	SKMEL2	Dyer@St.jude	In-house	RPMI, 10% FBS, 1% Pen/strep	37C, 5% CO2	Generated in this study
	RH30	ATCC	CRL-2061	RPMI, 10% FBS, 1% Pen/strep	37C, 5% CO2	Generated in this study
	HCT116	NCI		RPMI, 10% FBS, 1% Pen/strep	37C, 5% CO2	Horizon Discovery (cas9-002)
Benign cancerous	HEK293T	Chen@St.jude	In-house	DMEM, 10% FBS, 1% Pen/strep	37C, 5% CO2	Generated in this study
	AC16	Millipore	SCC109	DMEM+F12 (1:1), 10% FBS, 1% Pen/strep	37C, 5% CO2	Generated in this study
Non-cancerous	BJ-TERT	ATCC	CRL-4001	DMEM, 10% FBS, 1% Pen/strep	37C, 5% CO2	Generated in this study
	GM12878	Easton@St.Jude	In-house	RPMI, 15% FBS, 1% Pen/strep	37C, 5% CO2	Generated in this study

## Sheet: Compounds
	Compounds	Source	Cat #	Note
Standard drug	Cisplatin	Medchemexpress	HY-17394
	Doxorubicin HCl	Medchemexpress	HY-15142
	Doxorubicin HCl	SelleckChem	S1208	In vivo
	Etoposide	Medchemexpress	HY-13629
	Topotecan HCl	Medchemexpress	HY-13768A
	Vincristine sulfate	Medchemexpress	HY-N0488
	all trans retinoic acid	Medchemexpress	HY-14649
	Phosphoramide mustard	Niomech	D-18846	CRISPR screen
	Phosphoramide mustard	Medchemexpress	HY-137316A	Drug-drug rescreen
Pan killer	Staurosporine	Medchemexpress	HY-15141
Solvent	DMSO	Fisher Scientific	J66650K2
	HCl	Fisher Scientific	SA48-500
Partner compounds	AZD7648	Medchemexpress	HY-111783
	AZD7648	Chemietek	CT-A7648	In vivo
	Panobinostat	Medchemexpress	HY-10224
	Dimethyl fumarate	Medchemexpress	HY-17363
	Cabozantinib	Medchemexpress	HY-13016
	Nocodazole	Medchemexpress	R17934

## Sheet: Antibodies
		Source	Cat #	Note
Primary	Anti-Cas9	Cell signal technology	14697S
	Anti-Actin	Sigma	A2228
	Anti-cisplatin::DNA	Millipore	MABE416
	Anti-PRKDC	Cell signal technology	38168S
	Anti-phospho PRKDC (S2056)	Cell signal technology	68716S
	Anti-HDAC2	Santacruz Biotech	sc-9959
	Anti-MET	Cell signal technology	8198S
	Anti-KEAP1	Cell signal technology	8047S
	Phospho-Histone H2A.X (S139)	Cell signal technology	80312S
Secondary	Anti-mouse, IRDye680	Licor	926-68070
	Anti-rabbit, IRDye800	Licor	926-32211
	Anti-rat, IRDye680	Licor	926-68076
	Anti-rat, HRP	Jackson Immuno	112-035-143
	Anti-mouse, Alexa488	Invitrogen	A31620
	Anti-rabbit, Alexa594	Invitrogen	A31632

## Sheet: Others
		Source	Cat #	Note
Reagent	Cell Titer glo 2.0	Promega	G9241	Cell viability assay
	CASP3/7 assay	Promega	G8091
Reagent	PureLink genomic DNA mini Kit	Invitrogen	K182002
Reagent	CRISPRuTest™ Functional Cas9 Activity Assay Kit for Any Cell (Mammalian)	Cellecta.com	CRUTEST	Cas9 activity assay
Reagent	Custom cell-based kit for NHEJ	Topogen.com	DR5000A
Reagent	Comet assay kit	Abcam	ab238544
Lentivirus	Cas9-2A-BSD	CAGE@St.Jude		Generating Cas9 stable lines
Lentivirus	SKOOL sgRNA library	Twist Bioscience & CAGE@St.Jude		sgNRA library for CRISPR screen
shRNA	SMARTvector Non-targeting hEF1a-None Glycerol	Horizon Discovery	VSC11723
	PRKDC shRNA1	Sigma / Mission	TRCN0000194985
	PRKDC shRNA2	Sigma / Mission	TRCN0000195491
	PRKDC shRNA3	Sigma / Mission	TRCN0000006258
	HDAC2 shRNA1	Sigma / Mission	TRCN0000004819
	HDAC2 shRNA2	Sigma / Mission	TRCN0000004823
	HDAC2 shRNA3	Sigma / Mission	TRCN0000195198
	KEAP1 shRNA1	Sigma / Mission	TRCN0000154656
	KEAP1 shRNA2	Sigma / Mission	TRCN0000154657
	KEAP1 shRNA3	Sigma / Mission	TRCN0000155340
	MET shRNA1	Sigma / Mission	TRCN0000040044
	MET shRNA2	Sigma / Mission	TRCN0000121087
	MET shRNA3	Sigma / Mission	TRCN0000121090
