# Supplementary material for: A CRISPR-drug perturbational map for identifying compounds to combine with commonly used chemotherapeutics
Source: Nat Commun. 2023 Nov 13;14:7332. doi: 10.1038/s41467-023-43134-0 (PMC10643606; doi:10.1038/s41467-023-43134-0)
Supplement: Supplementary file 16 — Supplementary Data 15 [file 41467_2023_43134_MOESM16_ESM.xlsx]

## Sheet: Table info
Supplementary Data Table 15
This table contains analysis of Cas9 activity in each cell line based on fluorescence change
Tab title		Contents in each tab
Supplementary Data Table 15		Cas9 Line	Name of cell lines
		Source	Cell line source where to get
		GFP Low in CT-A	% of cells without or low GFP in CT-A (GFP-targeted sgRNA)
		GFP Low in CT-B	% of cells without or low GFP in CT-B (non-targeting sgRNA)
		Cas9 Activity (%)	Calculated Cas9 activity based on % of cells in CT-A and CT-B

## Sheet: Supplementary Data Table 15
Supplementary Data Table 15. % of GFP negative cells for measuring Cas9 activity
Cas9 Line	Source	GFP Low in CT-A	GFP Low in CT-B	Cas9 Activity (%)
AC16	In house	99.5	3.99	95.51
BE2C	Durbin	97.2	16.1	81.1
BJ-TERT	In house	99.5	6.69	92.81
CHP212	Durbin	87.6	6	81.6
GIMEN	Durbin	98.8	12.7	86.1
HCT116	Commercial	89.7	3.11	86.59
LCL	In house	98.7	6.14	92.56
MHHNB11	Durbin	86.4	4.97	81.43
SKNSH	In house	99.2	5.49	93.71
RH30	In house	95.1	2.57	92.53
NGP	Durbin	97.7	6.73	90.97
HEK293T	In house	96.7	7.39	89.31
KELLY	Durbin	98.8	10.3	88.5
SKES1	In house	96.1	4	92.1
SKMEL2	In house	97.2	4.53	92.67
SKNAS	Durbin	96.6	8.37	88.23
SKNFI	In house	98.7	9.24	89.46
TGW	In house	99.7	5.44	94.26
