# Supplementary material for: A CRISPR-drug perturbational map for identifying compounds to combine with commonly used chemotherapeutics
Source: Nat Commun. 2023 Nov 13;14:7332. doi: 10.1038/s41467-023-43134-0 (PMC10643606; doi:10.1038/s41467-023-43134-0)
Supplement: Supplementary file 20 — Source Data [file 41467_2023_43134_MOESM20_ESM.xlsx]

## Sheet: Figure 1
Figure 1
a	N/A
b	sample	Disease	gene	refseq	chromosome	start	aachange	class	Function	CNV	Relative expression	Relative expression
	MHHNB11	Neuroblastoma:ADR	MYCN	NM_005378	chr2	15940550				Amplification	Overexpression	Overexpression
	MHHNB11	Neuroblastoma:ADR	MYC	NM_002467	chr8	127735434				Amplification	nr	nr
	MHHNB11	Neuroblastoma:ADR	TP53	NM_000546	chr17	7687491				nr	nr	nr
	MHHNB11	Neuroblastoma:ADR	ALK	NM_004304	chr2	29921586				Amplification	nr	nr
	BE2C	Neuroblastoma:ADR	MYCN	NM_005378	chr2	15940550				Amplification	Overexpression	Overexpression
	BE2C	Neuroblastoma:ADR	MYC	NM_002467	chr8	127735434				nr	nr	nr
	BE2C	Neuroblastoma:ADR	TP53	NM_000546	chr17	7687491	p.C135F	missense	LOF	Loss	nr	nr
	BE2C	Neuroblastoma:ADR	ALK	NM_004304	chr2	29921586	p.C928fs	frameshift	LOF	Amplification	nr	nr
	NGP	Neuroblastoma:ADR	MYCN	NM_005378	chr2	15940550			nr	Amplification	Overexpression	Overexpression
	NGP	Neuroblastoma:ADR	MYC	NM_002467	chr8	127735434			nr	nr	nr	nr
	NGP	Neuroblastoma:ADR	TP53	NM_000546	chr17	7687491	p.C141W	missense	LOF	nr	nr	nr
	NGP	Neuroblastoma:ADR	ALK	NM_004304	chr2	29921586			nr	Amplification	nr	nr
	SKNFI	Neuroblastoma:ADR	MYCN	NM_005378	chr2	15940550			nr	nr	Overexpression	Overexpression
	SKNFI	Neuroblastoma:ADR	MYC	NM_002467	chr8	127735434			nr	Loss	nr	nr
	SKNFI	Neuroblastoma:ADR	TP53	NM_000546	chr17	7687491	p.M246R	missense	LOF	nr	nr	nr
	SKNFI	Neuroblastoma:ADR	ALK	NM_004304	chr2	29921586			nr	nr	nr	nr
	KELLY	Neuroblastoma:ADR	MYCN	NM_005378	chr2	15940550			nr	Amplification	Overexpression	Overexpression
	KELLY	Neuroblastoma:ADR	MYC	NM_002467	chr8	127735434			nr	nr	nr	nr
	KELLY	Neuroblastoma:ADR	TP53	NM_000546	chr17	7687491	p.P177T	missense	LOF	nr	nr	nr
	KELLY	Neuroblastoma:ADR	ALK	NM_004304	chr2	29921586	p.F1174L	missense	GOF	Amplification	nr	nr
	TGW	Neuroblastoma:ADR	MYCN	NM_005378	chr2	15940550			nr	Amplification	Overexpression	Overexpression
	TGW	Neuroblastoma:ADR	MYC	NM_002467	chr8	127735434			nr	nr	nr	nr
	TGW	Neuroblastoma:ADR	TP53	NM_000546	chr17	7687491	p.282_283RR>R	proteinDel	LOF	nr	nr	nr
	TGW	Neuroblastoma:ADR	ALK	NM_004304	chr2	29921586	p.R1275Q	missense	GOF	nr	nr	nr
	CHP212	Neuroblastoma:MES	MYCN	NM_005378	chr2	15940550			nr	Amplification	Overexpression	Overexpression
	CHP212	Neuroblastoma:MES	MYC	NM_002467	chr8	127735434			nr	nr	nr	nr
	CHP212	Neuroblastoma:MES	TP53	NM_000546	chr17	7687491			nr	nr	nr	nr
	CHP212	Neuroblastoma:MES	ALK	NM_004304	chr2	29921586			nr	nr	nr	nr
	SKNSH	Neuroblastoma:MES	MYCN	NM_005378	chr2	15940550			nr	Amplification	nr	nr
	SKNSH	Neuroblastoma:MES	MYC	NM_002467	chr8	127735434			nr	nr	Overexpression	Overexpression
	SKNSH	Neuroblastoma:MES	TP53	NM_000546	chr17	7687491			nr	nr	nr	nr
	SKNSH	Neuroblastoma:MES	ALK	NM_004304	chr2	29921586	p.F1174L	missense	GOF	Amplification	nr	nr
	SKNAS	Neuroblastoma:MES	MYCN	NM_005378	chr2	15940550			nr	nr	nr	nr
	SKNAS	Neuroblastoma:MES	MYC	NM_002467	chr8	127735434			nr	Amplification	Overexpression	Overexpression
	SKNAS	Neuroblastoma:MES	TP53	NM_000546	chr17	7687491			nr	Loss	nr	nr
	SKNAS	Neuroblastoma:MES	ALK	NM_004304	chr2	29921586			nr	nr	nr	nr
	GIMEN	Neuroblastoma:MES	MYCN	NM_005378	chr2	15940550			nr	nr	nr	nr
	GIMEN	Neuroblastoma:MES	MYC	NM_002467	chr8	127735434			nr	nr	Overexpression	Overexpression
	GIMEN	Neuroblastoma:MES	TP53	NM_000546	chr17	7687491			nr	nr	nr	nr
	GIMEN	Neuroblastoma:MES	ALK	NM_004304	chr2	29921586			nr	Amplification	nr	nr
	SKES1	non-NB cancer	MYCN	NM_005378	chr2	15940550			nr	nr	Overexpression	Overexpression
	SKES1	non-NB cancer	MYC	NM_002467	chr8	127735434			nr	Amplification	Overexpression	Overexpression
	SKES1	non-NB cancer	TP53	NM_000546	chr17	7687491	p.C176F	missense	LOF	nr	nr	nr
	SKES1	non-NB cancer	ALK	NM_004304	chr2	29921586			nr	nr	nr	nr
	HCT116	non-NB cancer	MYCN	NM_005378	chr2	15940550			nr	nr	nr	nr
	HCT116	non-NB cancer	MYC	NM_002467	chr8	127735434			nr	Amplification	Overexpression	Overexpression
	HCT116	non-NB cancer	TP53	NM_000546	chr17	7687491			nr	nr	nr	nr
	HCT116	non-NB cancer	ALK	NM_004304	chr2	29921586	p.Y739Y	silent	Inconclusive	nr	nr	nr
	SKMEL2	non-NB cancer	MYCN	NM_005378	chr2	15940550	p.E86K	missense	Inconclusive	nr	nr	nr
	SKMEL2	non-NB cancer	MYC	NM_002467	chr8	127735434			nr	nr	Overexpression	Overexpression
	SKMEL2	non-NB cancer	TP53	NM_000546	chr17	7687491	p.G245S	missense	LOF	Loss	nr	nr
	SKMEL2	non-NB cancer	ALK	NM_004304	chr2	29921586	p.P379S	missense	Inconclusive	nr	nr	nr
	RH30	non-NB cancer	MYCN	NM_005378	chr2	15940550			nr	Amplification	Overexpression	Overexpression
	RH30	non-NB cancer	MYC	NM_002467	chr8	127735434			nr	Loss	Overexpression	Overexpression
	RH30	non-NB cancer	TP53	NM_000546	chr17	7687491	p.Y205C, R273C, R280S	missense	LOF	Loss	nr	nr
	RH30	non-NB cancer	ALK	NM_004304	chr2	29921586			nr	Amplification	nr	nr
	HEK293T	Non-cancer	MYCN	NM_005378	chr2	15940550			nr	nr	nr	nr
	HEK293T	Non-cancer	MYC	NM_002467	chr8	127735434			nr	nr	Overexpression	Overexpression
	HEK293T	Non-cancer	TP53	NM_000546	chr17	7687491			LOF	nr	nr	nr
	HEK293T	Non-cancer	ALK	NM_004304	chr2	29921586			nr	nr	nr	nr
	AC16	Non-cancer	MYCN	NM_005378	chr2	15940550			nr	nr	nr	nr
	AC16	Non-cancer	MYC	NM_002467	chr8	127735434			nr	nr	Overexpression	Overexpression
	AC16	Non-cancer	TP53	NM_000546	chr17	7687491			LOF	nr	nr	nr
	AC16	Non-cancer	ALK	NM_004304	chr2	29921586			nr	nr	nr	nr
	GM12878	Non-cancer	MYCN	NM_005378	chr2	15940550			nr	nr	nr	nr
	GM12878	Non-cancer	MYC	NM_002467	chr8	127735434			nr	nr	nr	nr
	GM12878	Non-cancer	TP53	NM_000546	chr17	7687491			nr	nr	nr	nr
	GM12878	Non-cancer	ALK	NM_004304	chr2	29921586			nr	nr	nr	nr
	BJ-TERT	Non-cancer	MYCN	NM_005378	chr2	15940550			nr	nr	nr	nr
	BJ-TERT	Non-cancer	MYC	NM_002467	chr8	127735434			nr	nr	Overexpression	Overexpression
	BJ-TERT	Non-cancer	TP53	NM_000546	chr17	7687491			nr	nr	nr	nr
	BJ-TERT	Non-cancer	ALK	NM_004304	chr2	29921586			nr	nr	nr	nr
c and d	c							d
	CHP134, CX-5461, SKOOL							CHP134, CX-5461, Brunello
	Gene	-Log10(RRA|neg)	P value|neg	-Log10(RRA|pos)	P value|pos	LFC		Gene	-Log10(RRA|neg)	P value|neg	-Log10(RRA|pos)	P value|pos	LFC
	ABAT	0.308945	0.65049	1.36993	0.125	0.097041		ABAT	1.96417	0.036267	0.821397	0.28398	-0.0011751
	ABCA1	0.68795	0.38363	0.524372	0.50458	0.05361		ABCA1	0.140369	0.73456	0.156537	0.71785	0.099752
	ABCC8	1.12791	0.19379	0.204349	0.75657	-0.07455		ABCC8	0.506082	0.45102	0.105208	0.78626	-0.039778
	ABCC9	0.595662	0.44755	0.0979372	0.83232	0.001826		ABCC9	0.738	0.31441	0.410821	0.5327	-0.13319
	ABL1	1.86069	0.051557	0.267936	0.68924	-0.17429		ABL1	0.484007	0.46823	0.946154	0.23826	0.036498
	ACE	0.916892	0.27219	0.682083	0.38836	-0.00355		ACE	1.21961	0.1401	0.328762	0.59256	-0.058428
	ACHE	1.02655	0.23421	0.500725	0.52477	0.073987		ACHE	1.06894	0.18764	0.53663	0.43031	-0.26965
	ACVRL1	0.950278	0.25998	0.171024	0.78247	-0.08129		ACVRL1	0.579384	0.39981	0.185759	0.68819	-0.047017
	ADA	0.0273945	0.93884	1.19773	0.17007	0.082919		ADA	0.585227	0.39607	1.25561	0.13124	0.13404
	ADAMTSL4-AS1	1.31891	0.13687	1.12668	0.19431	-0.12134
	ADH1A	0.692397	0.38073	0.719877	0.36548	-0.07055		ADH1A	0.637744	0.3649	0.968551	0.22815	0.1521
	ADH1B	0.127523	0.80593	0.684491	0.38687	-0.0267		ADH1B	1.05322	0.19347	0.376709	0.56608	-0.061147
	ADH1C	2.56419	0.012319	0.255965	0.70086	-0.18909		ADH1C	1.25885	0.13	0.66362	0.35349	-0.12472
	ADORA1	1.7758	0.062376	0.0212125	0.95247	-0.1325		ADORA1	0.428815	0.51551	0.803769	0.29053	0.17442
	ADORA2A	0.615736	0.4323	0.262156	0.69499	-0.07228		ADORA2A	0.182309	0.68786	0.070576	0.84942	0.023351
	ADORA2B	0.68988	0.38235	0.387884	0.59097	-0.07651		ADORA2B	0.00759672	0.98281	1.76103	0.045085	0.33192
	ADORA3	1.8548	0.05222	0.055241	0.88346	-0.05092		ADORA3	0.620894	0.37447	0.0489686	0.89305	-0.075799
	ADRA1A	0.020816	0.95338	0.507044	0.51994	0.032735		ADRA1A	1.31898	0.11583	0.150673	0.72448	-0.14094
	ADRA1B	0.720607	0.36389	0.641475	0.41502	0.069627		ADRA1B	0.825911	0.27869	0.0752505	0.84019	-0.11373
	ADRA1D	0.339191	0.62516	0.247806	0.70936	-0.03949		ADRA1D	0.519993	0.44057	0.0240354	0.94609	-0.11125
	ADRA2A	0.227994	0.7298	2.18691	0.026761	0.081223		ADRA2A	0.773503	0.29902	0.388712	0.55408	-0.074648
	ADRA2B	1.20957	0.16631	0.117345	0.81618	-0.11012		ADRA2B	0.00399647	0.9909	2.03812	0.03093	0.17376
	ADRA2C	0.299227	0.65889	0.035401	0.9218	-0.08221		ADRA2C	0.388691	0.55394	0.0845474	0.82261	-1.96e-05
	ADRB1	0.118541	0.81301	0.139728	0.80038	-0.01125		ADRB1	0.0356979	0.9209	0.477269	0.4748	0.13871
	ADRB2	0.0602163	0.87515	0.706903	0.37292	0.043569		ADRB2	0.939907	0.24108	0.0286546	0.93605	-0.16154
	ADRB3	2.82974	0.0072705	0.00376861	0.99111	-0.22331		ADRB3	0.0190018	0.95715	1.4486	0.091599	0.29958
	AGTR1	0.414472	0.57127	0.601331	0.44372	0.008901		AGTR1	0.0283531	0.93674	1.01494	0.20861	0.19765
	AKT1	0.582595	0.45739	0.0215136	0.95187	-0.06517		AKT1	0.23274	0.64462	0.0821061	0.82715	-0.010317
	AKT2	0.975268	0.25149	0.0226057	0.94931	-0.04048		AKT2	1.08096	0.18335	0.242111	0.6428	0.045972
	AKT3	0.987205	0.24744	0.386095	0.59222	-0.00234		AKT3	0.144547	0.72921	0.651345	0.35996	0.044791
	ALDH2	0.0133984	0.96972	2.21474	0.025187	0.090321		ALDH2	1.39226	0.10101	0.404327	0.53887	0.0074334
	ALDH5A1	1.62167	0.080105	0.0133671	0.96977	-0.0721		ALDH5A1	1.1316	0.16616	0.944316	0.23907	-0.043823
	ALK	1.96839	0.041599	0.000577996	0.99866	-0.14662		ALK	0.939907	0.24107	0.860278	0.2704	0.016379
	ALOX5	1.00425	0.24163	0.754956	0.34572	0.070969		ALOX5	1.15312	0.1594	0.70832	0.33117	-0.18084
	AMY2A	1.40935	0.11576	1.22947	0.16066	0.068064		AMY2A	0.0951709	0.80287	0.608677	0.38393	-0.095708
	ANO1	1.03788	0.22889	1.19228	0.17188	-0.05683		ANO1	0.0228482	0.94872	0.954716	0.23434	0.21757
	AR	0.89671	0.28001	0.0374886	0.9176	0.002985		AR	0.591065	0.39245	0.73608	0.31845	-0.038361
	ARAF	0.845089	0.30081	1.4259	0.11266	0.13825		ARAF	0.0511373	0.88858	0.962295	0.2309	0.1819
	ATM	11.7509	4.9493e-06	0	1	-0.46264		ATM	2.61858	0.0086399	0.00190639	0.99566	-0.28249
	ATP1A1	0.849796	0.2989	0.571444	0.46617	-0.02004		ATP1A1	0.05342	0.88384	0.420319	0.52393	0.12622
	ATP1A2	0.355837	0.61219	0.225585	0.73278	-0.0289		ATP1A2	0.113944	0.77156	0.0851018	0.82155	-0.036229
	ATP1A3	0.283096	0.67383	1.32542	0.13549	0.090626		ATP1A3	0.31502	0.59298	0.518027	0.44356	0.06408
	ATP1A4	0.782121	0.33055	0.107321	0.82417	-0.07835		ATP1A4	0.636708	0.36547	0.195247	0.67969	-0.088456
	ATP4A	0.608218	0.43803	0.168585	0.7837	-0.03796		ATP4A	0.393801	0.54882	0.0949331	0.80355	-0.080669
	ATR	1.02068	0.23622	1.61053	0.082174	0.2185		ATR	2.47779	0.011814	0.0149824	0.96603	-1.5477
	AURKA	0.425494	0.5643	0.270892	0.68631	-0.20064		AURKA	1.84949	0.026569	0.00618475	0.98573	-1.4313
	AURKB	0.451242	0.54853	0.489174	0.531	-0.13794		AURKB	0.0299229	0.93324	1.10102	0.17665	0.7304
	AURKC	2.60914	0.011339	0.0195648	0.95625	-0.18059		AURKC	0.126796	0.75269	1.28901	0.1232	0.25382
	AVPR1A	1.86088	0.051547	0.00715057	0.98401	-0.20862		AVPR1A	0.955225	0.23407	0.46115	0.48815	-0.084843
	AVPR1B	1.13244	0.19221	0.436139	0.56029	-0.1101		AVPR1B	0.232458	0.64486	1.42585	0.095522	0.21343
	AVPR2	0.0104123	0.97634	0.91197	0.27618	0.063516		AVPR2	1.65847	0.062481	0.0717322	0.84714	-0.16192
	AXL	0.174217	0.77754	1.97881	0.040718	-0.01362		AXL	0.283721	0.61038	0.768862	0.30436	0.18994
	BCL2	1.08761	0.20896	0.0273298	0.93908	-0.08784		BCL2	1.31876	0.11587	0.00848597	0.98068	-0.32843
	BCL2L1	1.89296	0.048221	0.00605702	0.9862	-0.30385		BCL2L1	3.08555	0.0030007	0.00984325	0.97762	-0.84811
	BCR	0.701715	0.375	1.36148	0.12676	-0.02899		BCR	0.848079	0.27073	0.0634109	0.86373	-0.1804
	BDKRB1	1.06367	0.21858	0.336337	0.62928	0.013783		BDKRB1	0.0104968	0.9761	0.938434	0.24178	0.16262
	BDKRB2	1.9779	0.040768	0.184575	0.77545	-0.10334		BDKRB2	0.545658	0.42226	0.103286	0.78938	-0.076585
	BHMT	0.777232	0.33291	0.344276	0.62331	0.001147		BHMT	0.614376	0.37825	0.349003	0.5831	-0.037674
	BHMT2	0.947652	0.26103	0.308945	0.65196	-0.11907		BHMT2	0.0112137	0.97446	1.23852	0.13555	0.17981
	BLK	0.0357121	0.92122	0.564905	0.47131	0.045817		BLK	0.467564	0.48178	0.088933	0.81445	-0.067687
	BRAF	0.394835	0.58409	0.72301	0.36374	0.038571		BRAF	0.0846054	0.8225	1.20047	0.14576	0.2972
	BRD2	0.102422	0.82637	0.143181	0.79815	0.039958		BRD2	0.109903	0.77784	0.0412642	0.90913	-0.053989
	BRD3	0.424627	0.56484	0.0321666	0.92839	-0.04704		BRD3	0.0676379	0.85525	0.587775	0.39664	-7.4e-05
	BRD4	0.00056495	0.99867	2.88546	0.006736	0.18322		BRD4	0.133346	0.74372	0.124106	0.75817	0.026327
	BTK	0.976624	0.2511	0.614984	0.43366	0.047118		BTK	0.0605357	0.86947	1.21686	0.14126	0.17879
	C5AR1	0.614841	0.43309	0.043577	0.90435	-0.02834		C5AR1	0.43348	0.51128	0.385293	0.55744	-0.082076
	C9orf47	1.09746	0.20513	2.20495	0.025623	-0.00156		C9orf47	1.53195	0.078057	0.10502	0.78657	-0.057206
	CA1	1.06215	0.21909	0.334513	0.63066	-0.08		CA1	0.0278805	0.93778	0.976336	0.22475	0.25217
	CA12	0.747438	0.34916	0.0953818	0.83475	-0.02495		CA12	1.23899	0.13498	0.0329531	0.92673	-0.28725
	CA13	1.17557	0.17733	0.816474	0.31556	-0.06251		CA13	0.0297415	0.93364	0.394684	0.54825	0.034743
	CA14	1.48204	0.10181	0.786668	0.32957	-0.06582		CA14	0.978315	0.22383	0.26536	0.62731	-0.20554
	CA2	0.506347	0.51845	0.605198	0.44097	-0.01567		CA2	1.39822	0.099889	0.999002	0.21511	0.13723
	CA3	0.830296	0.30736	0.0588415	0.87818	-0.03321		CA3	0.7124	0.32623	0.577016	0.40341	-0.046224
	CA4	0.138036	0.79857	1.5425	0.091458	0.19988		CA4	1.20447	0.14425	0.762657	0.30696	-0.077869
	CA5A	1.5674	0.087529	0.00312511	0.99257	-0.12523		CA5A	0.0405388	0.91067	0.593698	0.393	0.03742
	CA5B	0.669018	0.39559	1.28891	0.14476	-0.00516		CA5B	0.749263	0.30939	0.38146	0.56125	-0.088798
	CA6	0.540939	0.49035	0.246088	0.71127	-0.05189		CA6	0.0567925	0.87699	1.38601	0.1028	0.2516
	CA7	0.251975	0.70404	1.46358	0.10547	0.019691		CA7	1.93644	0.038483	0.0718449	0.84691	-0.35461
	CA9	0.290747	0.66676	0.871956	0.29189	-0.02008		CA9	0.112231	0.77424	0.699013	0.3356	0.17922
	CACNA1B	0.119507	0.81225	0.607039	0.43951	-0.00592		CACNA1B	0.318515	0.59111	0.0787506	0.83356	0.0097968
	CACNA1C	0.712086	0.36885	0.073673	0.8586	-0.16136		CACNA1C	1.0016	0.21395	0.0342951	0.92391	-0.19159
	CACNA1D	0.218467	0.74042	0.867644	0.29364	0.077415		CACNA1D	0.486569	0.46618	0.20301	0.67309	-0.079329
	CACNA1F	0.689031	0.38289	0.563678	0.47214	0.002491		CACNA1F	1.07009	0.18721	0.0440142	0.9033	-0.13679
	CACNA1G	0.0278342	0.93801	0.0445287	0.90253	0.015636		CACNA1G	0.869505	0.26341	0.842483	0.27647	-0.053894
	CACNA1H	0.156611	0.78705	2.17238	0.027543	0.13927		CACNA1H	0.0269599	0.93976	1.5408	0.077588	0.21404
	CACNA1I	0.073673	0.85746	0.718194	0.36659	0.076861		CACNA1I	0.0148026	0.96644	1.70584	0.058478	0.40485
	CACNA1S	0.256522	0.69953	1.23722	0.15843	0.098604		CACNA1S	0.398244	0.54447	0.236303	0.64696	-0.0048506
	CACNA2D1	1.07693	0.21335	0.36808	0.60513	-0.09303		CACNA2D1	0.00261362	0.99405	2.22166	0.020826	0.28089
	CALCRL	1.06407	0.21837	0.511012	0.51639	-0.04702		CALCRL	0.0268213	0.94007	0.585344	0.39813	0.13817
	CASR	0.107538	0.82192	0.556581	0.47758	0.070342		CASR	1.24042	0.1346	0.415092	0.52876	-0.023569
	CCKBR	2.23036	0.024494	0.14974	0.79428	-0.24023		CCKBR	0.133559	0.74344	0.970576	0.22724	0.14582
	CCR1	1.25976	0.15193	0.9613	0.25801	-0.07492		CCR1	0.044548	0.90215	1.47536	0.087261	0.29052
	CCR2	0.341874	0.62312	0.0752092	0.85664	-0.04076		CCR2	1.90188	0.041389	0.00548049	0.98749	-0.13838
	CCR5	0.759101	0.34239	0.0455983	0.90073	-0.04113		CCR5	0.277975	0.61386	1.59734	0.070343	0.33039
	CCR9	0.343471	0.622	0.0346242	0.92317	-0.03733		CCR9	0.560794	0.41198	0.0862391	0.81941	-0.16746
	CDC7	0.832328	0.30645	0.030272	0.93262	-0.19012		CDC7	0.762557	0.27582	2.54606	0.0079136	1.663
	CDK1	0.576918	0.46137	0.52152	0.50718	0.12849		CDK1	1.13214	0.16597	0.567175	0.40966	-1.0907
	CDK10	0.404372	0.57797	0.270293	0.68688	-0.04551		CDK10	0.557708	0.41404	0.0812779	0.82869	-0.11482
	CDK11B	0.202649	0.75855	0.675635	0.39233	0.030053		CDK11B	2.09522	0.02736	0.00461493	0.98946	-0.87298
	CDK12	0.888301	0.28343	0.408824	0.57735	-0.03419		CDK12	0.647721	0.35931	0.0296252	0.9339	-0.21893
	CDK13	1.12059	0.19641	0.0037467	0.99113	-0.06179		CDK13	0.0850172	0.82171	1.16594	0.15579	0.21825
	CDK14	0.0668368	0.86581	0.87504	0.29056	0.054219		CDK14	0.478378	0.47282	0.0236775	0.94691	-0.096593
	CDK15	0.0910113	0.83737	0.699231	0.37754	0.019251		CDK15	1.01167	0.20981	0.397354	0.54565	-0.15913
	CDK16	3.5587	0.0018659	0.937005	0.26701	-0.22491		CDK16	0.0292627	0.93471	0.832358	0.28003	0.14697
	CDK17	0.228479	0.72928	1.28685	0.14515	0.1024		CDK17	0.801838	0.28771	0.0209618	0.95275	-0.19578
	CDK18	0.00168398	0.99597	1.48217	0.10209	0.18433		CDK18	1.1608	0.15701	1.27686	0.12609	0.15347
	CDK19	0.561996	0.47287	0.335029	0.63028	0.016939		CDK19	0.822954	0.27975	0.429259	0.51574	-0.096797
	CDK2	0.264545	0.69173	1.41745	0.11455	0.12901		CDK2	0.404405	0.53843	0.0145511	0.96699	-0.15709
	CDK20	0.947922	0.26082	0.10559	0.82542	-0.06944		CDK20	1.19077	0.14814	0.181345	0.69242	-0.21662
	CDK3	0.487089	0.52894	0.170677	0.78263	-0.0267		CDK3	2.35881	0.015381	0.0149644	0.96607	-0.35582
	CDK4	1.34041	0.13131	0.0897172	0.84031	-0.03871		CDK4	0.262521	0.6236	1.59074	0.071153	0.33476
	CDK5	0.406238	0.57661	0.0526153	0.8875	-0.04063		CDK5	1.07291	0.1862	0.257919	0.63211	0.02707
	CDK6	0.0287381	0.93585	0.043481	0.90452	0.032231		CDK6	0.479464	0.47192	0.60415	0.38666	0.12722
	CDK7	0.0799967	0.84964	2.14058	0.029345	0.15111		CDK7	1.40641	0.098354	0.685438	0.34229	-0.53498
	CDK8	0.364416	0.60565	0.585478	0.4558	0.070961
	CDK9	0.294615	0.66297	0.799615	0.32315	-0.04472		CDK9	1.08853	0.15471	0.0246096	0.94511	-0.87214
	CFTR	0.035401	0.9218	0.90101	0.28028	0.032401		CFTR	0.00457542	0.98955	1.97972	0.035068	0.32815
	CHEK1	0.0343938	0.92359	0.0368357	0.9189	-0.04037		CHEK1	0.539373	0.42666	0.401417	0.54165	-0.33889
	CHEK2	0.0577389	0.87915	1.56076	0.088796	0.1794		CHEK2	5.21185e-05	0.99988	3.90897	0.00047684	0.41099
	CHRFAM7A	0.288826	0.65534	0.577213	0.43157	0.006092		CHRFAM7A	0.0731741	0.84431	1.15965	0.15772	0.22138
	CHRM1	1.48956	0.10034	0.00536615	0.9878	-0.12511		CHRM1	0.453124	0.494	0.415974	0.52793	-0.077734
	CHRM2	0.902118	0.27802	0.162481	0.78684	-0.03964		CHRM2	0.258242	0.62646	0.465479	0.48454	0.021879
	CHRM3	2.32118	0.020475	0.770779	0.33748	-0.11704		CHRM3	0.49879	0.45657	0.00931935	0.9788	-0.11765
	CHRM4	0.0678155	0.86451	0.20607	0.75453	-0.05773		CHRM4	0.156232	0.71535	0.327247	0.59327	0.0028687
	CHRM5	0.0525026	0.88719	0.192979	0.77005	0.023754		CHRM5	0.30681	0.59731	0.578215	0.40262	0.14643
	CHRNA1	1.04033	0.22793	0.354165	0.61552	-0.07902		CHRNA1	1.60702	0.068392	0.237869	0.6458	-0.28517
	CHRNA3	0.830002	0.3075	0.181926	0.77675	-0.0932		CHRNA3	1.30915	0.11796	0.0225462	0.94936	-0.24868
	CHRNA4	0.432303	0.56019	0.717219	0.36726	0.066634		CHRNA4	1.13023	0.16659	0.904726	0.2561	0.046806
	CHRNA7	0.998569	0.2435	0.245682	0.71172	-0.10211		CHRNA7	0.616292	0.37709	0.732429	0.32009	0.021743
	CHRNB1	1.20363	0.16799	0.00661227	0.98503	-0.09941		CHRNB1	0.437434	0.50771	0.0947223	0.80393	-0.14795
	CHRNB2	0.00684163	0.98456	1.52868	0.093933	0.12712		CHRNB2	1.69473	0.058761	0.416813	0.52716	-0.42914
	CHRNB4	1.51051	0.096527	0.101385	0.82929	-0.06898		CHRNB4	1.53688	0.077379	0.302474	0.60594	-0.13618
	CHRND	0.395126	0.58391	0.146423	0.79611	-0.06536		CHRND	0.560873	0.41192	0.137296	0.74069	0.031604
	CHRNE	0.485758	0.5296	1.86752	0.050983	0.1286		CHRNE	0.472422	0.47769	0.822031	0.28375	-0.076746
	CHRNG	0.567095	0.46915	1.07021	0.21607	0.002953		CHRNG	0.483941	0.46828	0.782358	0.29889	0.15316
	CLCN2	2.97465	0.0054591	0.000460596	0.99893	-0.12935		CLCN2	0.140159	0.73481	0.860152	0.27044	0.12835
	CNR1	0.607039	0.43883	0.633073	0.4208	-0.00132		CNR1	0.141427	0.73318	0.573261	0.40577	0.037097
	CNR2	0.678195	0.38971	0.482369	0.53443	-0.08013		CNR2	0.027774	0.93801	0.424881	0.51974	0.14404
	COMT	0.529898	0.49964	0.421395	0.56941	0.020144		COMT	0.595012	0.39003	0.383094	0.55964	0.046313
	CPS1	0.698232	0.37717	0.0159545	0.96428	-0.00573		CPS1	0.0417229	0.90814	0.166101	0.70764	0.0067237
	CRBN	0.243767	0.71301	1.30728	0.14016	0.099023		CRBN	0.176774	0.69335	0.0180772	0.95915	-0.065698
	CRHR1	0.0192378	0.95695	0.174217	0.78069	0.006724		CRHR1	1.58468	0.071133	0.0448272	0.90157	-0.22768
	CSF1R	0.547156	0.48504	0.71108	0.3704	0.001979		CSF1R	0.846795	0.27117	0.463378	0.48628	-0.14114
	CSNK2A1	0.530281	0.49942	0.0480072	0.89618	-0.03951		CSNK2A1	0.0633053	0.86395	0.546529	0.42344	0.067737
	CXCR1	0.889175	0.28303	0.126238	0.80944	-0.04405		CXCR1	1.93633	0.03849	0.813637	0.28682	0.06803
	CXCR2	0.859209	0.29515	0.184954	0.77536	-0.03784		CXCR2	1.13961	0.16359	0.315424	0.59924	-0.25812
	CXCR4	0.837734	0.30397	0.453334	0.55038	0.018079		CXCR4	0.410978	0.53213	0.592371	0.3938	0.00042289
	CYP11A1	0.624849	0.42553	0.451844	0.55105	-0.02902		CYP11A1	1.58026	0.071678	0.0984599	0.79745	-0.39028
	CYP11B1	0.42899	0.56216	1.84013	0.054071	0.11109		CYP11B1	0.064523	0.86153	0.495924	0.46006	0.070409
	CYP17A1	0.304378	0.65451	0.0314517	0.93001	-0.05763		CYP17A1	1.48992	0.084249	0.0852233	0.82132	-0.25406
	CYP19A1	1.21974	0.16331	0.243767	0.71369	-0.05295		CYP19A1	0.981258	0.22248	0.0857732	0.8203	-0.12818
	CYP3A4	0.308176	0.65127	0.401264	0.58268	0.021879		CYP3A4	0.180634	0.68953	0.235391	0.6476	-0.03244
	CYP3A43	0.0620059	0.87279	1.71677	0.069018	0.12691		CYP3A43	0.776348	0.29786	0.711974	0.32944	-0.0030763
	CYP3A5	1.05091	0.22356	1.84588	0.053369	0.10826		CYP3A5	0.505915	0.45114	1.0478	0.1957	0.051188
	CYP3A7	1.12286	0.1956	0.0401242	0.91113	-0.06525		CYP3A7	0.0618657	0.86678	1.6127	0.068506	0.34264
	CYP3A7-CYP3A51P	0.303853	0.49665	0.298225	0.50338	-0.00021		CYP3A7-CYP3A51P	1.34807	0.10972	0.136047	0.74227	-0.27645
	CYSLTR1	1.01356	0.23826	0.768148	0.33883	0.013067		CYSLTR1	0.00169706	0.99613	2.55804	0.0098463	0.40283
	DDC	2.04501	0.035789	0.310354	0.65065	-0.12443		DDC	0.462685	0.48588	0.720927	0.32527	0.011789
	DDR2	0.265608	0.69077	1.08526	0.21005	0.054545		DDR2	0.261616	0.62419	0.0911505	0.81031	-0.03036
	DHFR	0.028933	0.93536	2.68131	0.0098838	0.35411		DHFR	0.414291	0.52903	0.494782	0.46093	-0.12132
	DHODH	0.0255712	0.94276	0.609083	0.43801	0.06477		DHODH	1.05015	0.19462	1.30445	0.11961	0.22483
	DIO1	0.456155	0.54587	0.306159	0.65449	-0.02553		DIO1	0.332463	0.58402	2.26877	0.018777	0.42626
	DNMT1	0.0747446	0.85606	0.260428	0.69677	0.031586		DNMT1	1.42695	0.094666	0.0685014	0.85355	-0.28655
	DNMT3A	0.765027	0.33909	0.342667	0.62448	-0.15117		DNMT3A	0.0624169	0.8657	0.9537	0.23482	0.24229
	DOT1L	0.203925	0.75692	0.792662	0.32665	0.13554		DOT1L	0.0186118	0.95801	2.31693	0.016892	0.46766
	DPEP1	1.21045	0.16598	0.128042	0.80809	-0.06038		DPEP1	0.801453	0.28785	0.0388163	0.91428	-0.10338
	DPP4	0.221335	0.73707	0.109747	0.82223	-0.02544		DPP4	0.9025	0.25272	0.255817	0.63351	-0.12593
	DRD1	0.99805	0.24368	1.80217	0.05911	0.013287		DRD1	1.73539	0.05486	0.309813	0.60209	-0.40204
	DRD2	0.603208	0.44178	0.347676	0.62067	0.030778		DRD2	0.542481	0.42448	0.858049	0.27117	0.066164
	DRD3	0.204781	0.7559	0.227708	0.73056	-0.01208		DRD3	0.472009	0.47801	0.919482	0.25075	-0.045762
	DRD4	0.415036	0.5709	0.163486	0.7862	-0.04664		DRD4	0.82229	0.28001	0.250921	0.63681	-0.088553
	DRD5	0.555893	0.47769	0.579285	0.46019	0.001869		DRD5	1.36669	0.10597	0.0834197	0.82466	-0.27647
	EDNRA	0.281175	0.67566	0.3139	0.64758	-0.02609		EDNRA	0.0415938	0.90841	0.127005	0.75413	0.014764
	EDNRB	0.0221347	0.9504	0.600361	0.44442	0.022349		EDNRB	0.792958	0.29115	0.12268	0.76016	-0.18188
	EGFR	0.273811	0.68249	0.774148	0.3358	-0.02143		EGFR	0.26858	0.61969	0.304553	0.60484	0.026855
	EP300	0.00492668	0.98872	1.30343	0.14103	0.14143		EP300	0.02512	0.94371	1.24865	0.13302	0.27865
	EPHA1	0.16893	0.78039	0.95117	0.26171	0.093453		EPHA1	0.04114	0.90938	0.840914	0.27702	0.03132
	EPHA10	0.755896	0.34391	0.870407	0.29252	-0.06769		EPHA10	0.67836	0.34304	0.300891	0.60679	-0.12737
	EPHA2	1.28347	0.14575	1.04759	0.22493	-0.06807		EPHA2	0.278313	0.61365	0.968874	0.22802	0.059438
	EPHA3	0.403744	0.57838	0.859681	0.29671	-0.00653		EPHA3	0.0501223	0.89068	0.981966	0.22225	0.1891
	EPHA4	0.0304769	0.93209	1.44044	0.11004	0.030526		EPHA4	0.138764	0.7366	0.0729737	0.84467	-0.046197
	EPHA5	1.05724	0.22112	0.912396	0.276	0.047366		EPHA5	0.238057	0.64064	0.0274362	0.93873	-0.064941
	EPHA6	0.681206	0.38775	0.925989	0.27101	0.078155		EPHA6	0.379156	0.5629	0.0984	0.79756	-0.01944
	EPHA7	0.591268	0.45083	0.00921731	0.97927	-0.0748		EPHA7	0.910766	0.25024	0.199359	0.67615	-0.14376
	EPHA8	0.0979372	0.83043	0.325607	0.63799	0.003273		EPHA8	0.938321	0.24181	0.187949	0.68624	-0.097622
	EPHB1	0.150046	0.79118	0.868061	0.29348	0.006648		EPHB1	0.168303	0.70212	1.50367	0.082916	0.16802
	EPHB2	0.906824	0.27634	0.353626	0.61597	-0.09691		EPHB2	0.812113	0.28377	0.0788912	0.83327	0.051855
	EPHB3	0.314446	0.64557	1.45301	0.10743	0.15928		EPHB3	0.113306	0.77255	1.61945	0.067706	0.33229
	EPHB4	0.275954	0.68053	0.238809	0.71902	-0.05518		EPHB4	0.149084	0.72371	0.958292	0.23272	0.10097
	EPHB6	0.00549368	0.98754	0.577525	0.46148	0.046612		EPHB6	2.19989	0.021837	0.00274908	0.99372	-0.17255
	ERBB2	0.966335	0.25446	0.834103	0.30724	-0.08387		ERBB2	0.122807	0.75841	0.245835	0.64023	0.02177
	ERBB3	0.540773	0.49053	0.970454	0.25532	0.068964		ERBB3	0.562678	0.4107	0.287729	0.614	-0.18135
	ERBB4	0.389042	0.58784	0.0806551	0.85028	-0.01135		ERBB4	0.219445	0.65508	0.736127	0.31843	0.16522
	ESR1	0.0331921	0.92614	0.125727	0.80978	0.005441		ESR1	0.424939	0.51909	0.11997	0.7639	-0.044604
	ESR2	0.757807	0.34302	0.199661	0.76227	0.044938		ESR2	1.11457	0.17176	0.0353209	0.92171	-0.089096
	EZH2	0.014376	0.96757	2.22928	0.024613	0.19489		EZH2	0.00751718	0.98288	1.38656	0.1027	0.40762
	F10	0.656198	0.40392	0.0523899	0.88791	-0.04718		F10	0.113825	0.77175	0.130803	0.74903	-0.00021184
	F2	0.00745532	0.98327	2.16193	0.028186	0.19011		F2	0.0222901	0.9499	1.43414	0.094064	0.33756
	F2R	1.09047	0.20797	0.543953	0.48783	-0.01981		F2R	0.337885	0.58142	1.88187	0.043224	0.39223
	FAAH	0.225907	0.73203	0.633334	0.4206	0.050197		FAAH	0.343317	0.50591	0.607884	0.37048	0.13884
	FASN	0.271257	0.68491	1.09746	0.20519	0.050044		FASN	0.0920891	0.80853	0.725403	0.32321	-0.11549
	FDPS	1.75163	0.064861	0.218546	0.74069	-0.07713		FDPS	0.430181	0.51424	0.792043	0.29504	0.12303
	FFAR1	1.5048	0.097606	0.0436731	0.90416	-0.0244		FFAR1	0.51797	0.44206	0.0872255	0.81757	-0.050651
	FGFR1	1.03855	0.22864	0.264449	0.69278	-0.07979		FGFR1	0.644223	0.36123	1.30582	0.11929	0.094883
	FGFR2	0.411291	0.57317	0.0159951	0.96422	-0.00609		FGFR2	0.544744	0.4229	0.339049	0.58767	-0.010583
	FGFR3	0.253163	0.70279	0.332454	0.63211	0.043478		FGFR3	0.0176745	0.96002	0.59317	0.39333	0.1147
	FGFR4	0.650606	0.40804	0.506988	0.51998	-0.02859		FGFR4	0.161441	0.70956	0.220959	0.65851	-0.012688
	FGR	1.50801	0.096962	0.0830094	0.84766	-0.08354		FGR	0.147764	0.72525	0.0419763	0.90762	-0.050144
	FKBP1A	4.14137	0.00055927	0.0197057	0.95597	-0.17761		FKBP1A	0.421349	0.52242	1.39904	0.10037	0.037747
	FLT1	0.656729	0.40348	0.00739347	0.9834	-0.02437		FLT1	0.565447	0.40884	0.660807	0.35495	-0.04528
	FLT3	0.0831777	0.84595	0.532925	0.49711	0.047044		FLT3	1.46306	0.088576	0.801343	0.29145	-0.1807
	FLT4	0.0114946	0.97378	1.32022	0.1368	0.1339		FLT4	0.101341	0.79197	0.693489	0.33828	-0.06188
	FRK	0.349994	0.61687	1.31632	0.1377	0.10119		FRK	0.726559	0.31958	0.0461679	0.89883	-0.14669
	FYN	0.150931	0.74974	1.07163	0.19161	0.053536		FYN	2.06233	0.029376	0.00377737	0.99139	-0.28526
	GAA	0.564905	0.47086	0.837734	0.30563	-0.0826		GAA	1.22148	0.1396	0.0451114	0.90098	-0.28846
	GABBR1	0.250395	0.70579	0.0539704	0.88551	-0.0066		GABBR1	0.736411	0.31512	0.0580366	0.87446	-0.1395
	GABRA1	1.12504	0.19476	0.134162	0.80377	-0.09362		GABRA1	0.280652	0.61225	0.0415843	0.90844	-0.052032
	GABRA2	0.750166	0.34751	0.37058	0.60318	-0.02077		GABRA2	0.150697	0.72181	0.250588	0.63704	0.02878
	GABRA3	0.0576199	0.87941	2.07675	0.03366	0.097945		GABRA3	0.0963566	0.80074	0.885589	0.26207	0.20184
	GABRA4	0.0450102	0.90154	0.640354	0.41564	0.079341		GABRA4	0.0381662	0.91566	0.156145	0.7183	0.077481
	GABRA5	0.225585	0.73236	1.14212	0.18871	0.011422		GABRA5	0.532821	0.43127	0.377537	0.56523	-0.058043
	GABRA6	1.1291	0.19347	0.614841	0.43382	-0.05611		GABRA6	0.0161032	0.96354	1.24381	0.13422	0.16156
	GABRB1	0.542269	0.48922	0.0400385	0.91133	-0.03581		GABRB1	1.31714	0.11621	0.0287056	0.93595	-0.15485
	GABRB2	0.278132	0.67853	0.882662	0.28751	0.059027		GABRB2	0.150108	0.7225	0.624208	0.37497	-0.07345
	GABRB3	0.991144	0.24616	0.680082	0.38954	-0.01852		GABRB3	0.572287	0.40434	1.42852	0.095061	0.26598
	GABRG1	0.528386	0.50104	0.544972	0.48712	0.030427		GABRG1	0.561473	0.41153	0.229214	0.65221	-0.059857
	GABRG2	0.126493	0.80667	0.573261	0.4647	0.0184		GABRG2	0.543179	0.42398	0.0786673	0.83371	-0.15718
	GABRG3	0.358377	0.61011	1.22032	0.16331	0.077045		GABRG3	0.515359	0.44396	0.0243155	0.94546	-0.18522
	GART	0.0346995	0.92306	1.00727	0.24289	0.07562		GART	1.0994	0.17693	2.19153	0.022249	-0.086554
	GCGR	0.0893543	0.83907	0.0256864	0.94247	-0.00454		GCGR	0.0537246	0.88321	0.931258	0.24511	0.15973
	GGCX	1.5719	0.087004	0.314939	0.64667	-0.01394		GGCX	0.502421	0.45377	0.435594	0.5101	0.17947
	GLRA1	0.587103	0.45399	0.586918	0.45469	0.0345		GLRA1	1.52453	0.079113	0.0211168	0.95243	-0.27945
	GNRHR	1.0653	0.21793	0.556268	0.47782	-0.06785		GNRHR	0.229384	0.64721	0.0894236	0.81353	-0.087648
	GPD2	1.45632	0.10651	0.0325316	0.92768	-0.06097		GPD2	0.0703767	0.84981	0.181959	0.69184	0.10989
	GRIA1	0.123453	0.80913	0.542269	0.48952	0.029631		GRIA1	0.453828	0.49341	0.476176	0.47568	-0.068591
	GRIA2	0.18534	0.77187	0.247276	0.70998	0.009335		GRIA2	0.511238	0.44706	0.445814	0.50113	-0.024017
	GRIA3	0.204878	0.7558	0.21534	0.74451	-0.02027		GRIA3	0.646449	0.35999	0.531343	0.43393	-0.072403
	GRIA4	0.770779	0.33623	1.38854	0.12074	0.076439		GRIA4	0.130223	0.74792	1.19386	0.14763	0.23949
	GRIK1	0.0269599	0.9398	0.667925	0.39732	0.050201		GRIK1	0.431224	0.51333	0.883259	0.26279	0.015163
	GRIK2	0.218812	0.74007	0.207875	0.75245	-0.03561		GRIK2	0.0184441	0.95837	1.14486	0.1623	0.12195
	GRIK3	1.06199	0.21913	0.16083	0.7876	-0.0769		GRIK3	0.0162024	0.96333	0.539328	0.42842	0.18549
	GRIK4	0.333997	0.62925	1.24159	0.15729	0.12035		GRIK4	1.76028	0.052644	0.122859	0.75991	-0.37585
	GRIK5	0.596536	0.44688	1.02068	0.23699	0.015836		GRIK5	0.0571738	0.8762	0.128182	0.75252	0.083278
	GRIN1	0.676748	0.39062	0.200549	0.76116	0.011874		GRIN1	0.0361083	0.92003	0.967422	0.22865	0.16243
	GRIN2A	1.28604	0.14512	0.0221347	0.9504	-0.15573		GRIN2A	1.07372	0.18591	0.111293	0.77673	-0.19014
	GRIN2B	0.208674	0.7515	0.474929	0.53852	0.017324		GRIN2B	1.05027	0.19457	0.150937	0.72417	-0.20889
	GRIN2C	0.166528	0.78171	0.850842	0.30026	0.13555		GRIN2C	0.0013092	0.99699	2.52153	0.010716	0.41905
	GRIN2D	0.267936	0.68826	1.25244	0.15425	0.013739		GRIN2D	2.15137	0.02423	0.00307699	0.993	-0.30476
	GRIN3A	1.95916	0.042302	0.23655	0.72124	-0.12061		GRIN3A	0.20088	0.67073	0.691457	0.33923	0.092237
	GRIN3B	0.519892	0.50838	1.34576	0.13034	0.15888		GRIN3B	1.72879	0.055477	0.0655723	0.85938	-0.31599
	GRM2	0.103678	0.82518	1.10272	0.203	0.11892		GRM2	0.00232098	0.99471	2.27301	0.018618	0.25911
	GRM3	0.604499	0.44082	0.576918	0.46191	-0.06356		GRM3	0.423613	0.5203	0.0932826	0.80651	-0.039759
	GRM5	0.0735186	0.85765	0.36267	0.60899	0.008036		GRM5	0.038114	0.91577	1.25219	0.13212	0.13733
	GSK3A	0.552036	0.48104	0.518514	0.50966	0.033234		GSK3A	0.241459	0.63817	1.48255	0.086101	0.32861
	GSK3B	0.469071	0.53864	0.793093	0.32645	0.042525		GSK3B	0.819731	0.28096	0.199778	0.67581	-0.08924
	GSR	1.24577	0.15583	0.647933	0.41078	-0.07378		GSR	0.254004	0.62933	0.576476	0.40374	0.15498
	GUCY1B1	2.31385	0.020802	0.610923	0.4366	-0.0123
	HCK	0.306854	0.65237	0.848814	0.30098	-0.03292		HCK	0.679625	0.34238	0.344929	0.58494	-0.18253
	HCN4	0.675718	0.39131	0.520871	0.5077	-0.02599		HCN4	0.0297601	0.93361	1.3944	0.10123	0.2183
	HCRTR1	0.523168	0.50564	0.224637	0.73374	-0.01376		HCRTR1	1.27474	0.12608	0.773349	0.30247	0.17132
	HCRTR2	0.312989	0.64685	0.217764	0.74163	0.048001		HCRTR2	0.956284	0.23358	0.383829	0.55891	0.013706
	HDAC1	0.082836	0.84638	1.32732	0.13489	0.083035		HDAC1	0.29876	0.6017	0.198637	0.67678	0.05044
	HDAC10	0.686914	0.38424	0.245155	0.71229	-0.04068		HDAC10	0.13353	0.74348	2.08357	0.028068	0.27284
	HDAC11	0.413998	0.57158	1.08333	0.21083	0.14491		HDAC11	1.12917	0.16692	0.0788964	0.83326	-0.2185
	HDAC2	0.612877	0.43441	1.07587	0.21379	0.074635		HDAC2	0.337082	0.58182	0.966898	0.22886	0.21405
	HDAC3	1.99848	0.039213	0.0032126	0.99233	-0.14575		HDAC3	1.90139	0.041438	0.0138421	0.96858	-0.5113
	HDAC4	0.841396	0.30254	0.682334	0.38815	0.015541		HDAC4	0.0141067	0.96798	1.16671	0.15556	0.2314
	HDAC5	0.0535133	0.88577	0.71296	0.36951	0.054517		HDAC5	0.654764	0.35551	0.165014	0.7088	-0.0527
	HDAC6	0.741746	0.35227	0.317873	0.64441	0.002916		HDAC6	1.00509	0.21245	0.211775	0.66579	-0.14415
	HDAC7	0.801728	0.32073	0.674998	0.39267	-0.06868		HDAC7	0.207882	0.6647	0.455622	0.49276	0.095185
	HDAC8	0.103259	0.82561	1.41605	0.11487	0.080217		HDAC8	0.0865676	0.81881	1.41832	0.096876	0.16331
	HDAC9	1.10457	0.20215	0.208204	0.7521	0.003905		HDAC9	0.21742	0.65665	1.08147	0.18344	-0.0033661
	HMGCR	0.00244762	0.99412	1.16178	0.1819	0.20351		HMGCR	0.0397005	0.91244	0.760751	0.30776	0.19879
	HPD	0.194791	0.7671	2.12419	0.030354	0.17923		HPD	0.123748	0.75706	0.132485	0.74682	-0.049236
	HRH1	0.066285	0.8665	0.880085	0.28849	0.020256		HRH1	0.126511	0.7531	0.595988	0.39164	0.062816
	HRH2	1.11158	0.1998	0.530605	0.4993	-0.05692		HRH2	1.02771	0.20331	0.5752	0.40456	0.012579
	HRH3	1.94808	0.043262	0.00614511	0.98602	-0.14291		HRH3	0.193447	0.67736	0.580441	0.40119	0.12573
	HRH4	1.11181	0.19978	0.626389	0.42532	-0.0105		HRH4	0.106821	0.7828	0.736553	0.31823	0.15905
	HSD3B2	1.47681	0.10282	0.171733	0.78218	-0.07124		HSD3B2	1.24916	0.13242	0.0148521	0.96632	-0.19782
	HTR1A	0.740406	0.35302	1.0777	0.21305	0.016756		HTR1A	1.05402	0.19316	0.186132	0.68788	-0.14121
	HTR1B	0.161819	0.78413	0.0140574	0.96831	-0.02138		HTR1B	0.0652996	0.85992	0.095739	0.80212	0.1056
	HTR1D	0.253763	0.70216	1.47886	0.10267	0.08656		HTR1D	1.48975	0.084277	0.0852709	0.82124	-0.479
	HTR1F	2.97951	0.0054096	0.0686693	0.86445	-0.12965		HTR1F	0.749482	0.30929	1.45604	0.090364	-0.096854
	HTR2A	0.789869	0.32661	1.79923	0.059446	-0.02022		HTR2A	0.624592	0.37232	1.29154	0.1226	0.22703
	HTR2B	0.717016	0.36628	0.0088537	0.98018	-0.04259		HTR2B	0.101247	0.79213	0.481026	0.47183	-0.018016
	HTR2C	0.0507466	0.8906	0.0340884	0.92421	-0.01298		HTR2C	0.888469	0.2572	0.114588	0.77181	0.027147
	HTR3A	0.751291	0.34672	0.0447212	0.90214	-0.06608		HTR3A	0.687823	0.33817	0.69689	0.33662	0.020923
	HTR3B	0.0126064	0.97127	1.50147	0.098576	0.090128		HTR3B	1.1121	0.17258	0.418301	0.5258	-0.077549
	HTR3C	0.279361	0.67734	0.6716	0.39488	0.040803		HTR3C	0.825766	0.27873	1.28378	0.12442	0.17416
	HTR3D	0.0253962	0.94313	2.41886	0.016783	0.14907		HTR3D	1.91836	0.039966	0.00527383	0.98796	-0.21731
	HTR3E	0.235383	0.72191	0.245315	0.71209	0.037575		HTR3E	1.06327	0.18968	0.151294	0.72374	-0.34002
	HTR4	0.410017	0.57406	0.00351897	0.9916	-0.03774		HTR4	0.0745641	0.84151	1.31082	0.11814	0.091398
	HTR6	0.399408	0.58118	1.00352	0.24406	0.096563		HTR6	0.0456224	0.89992	1.27817	0.12577	0.32934
	HTR7	0.0168836	0.96234	0.661205	0.40162	0.024753		HTR7	0.6495	0.35832	0.665104	0.35272	-0.089351
	IDH1	0.433421	0.55941	1.15041	0.18622	0.083933		IDH1	0.442288	0.50341	0.665205	0.35267	0.08191
	IDH2	2.07608	0.03367	0.218087	0.74119	-0.14739		IDH2	1.84354	0.045941	0.57253	0.40622	-0.31724
	IGF1R	0.10036	0.8282	1.69932	0.071077	0.071232		IGF1R	2.13249	0.025262	0.0032126	0.99269	-0.23772
	IKBKB	0.386687	0.58949	0.457847	0.54801	0.025435		IKBKB	0.423716	0.52022	0.995206	0.21673	-0.083699
	IMPA1	0.00443939	0.98972	0.472757	0.53966	0.032029		IMPA1	0.095344	0.80255	0.0966658	0.80055	-0.021279
	IMPDH1	1.47628	0.1029	0.064115	0.87044	-0.08968		IMPDH1	0.181999	0.68818	0.981092	0.22265	0.24504
	IMPDH2	0.0312416	0.93048	2.10171	0.031829	0.13924		IMPDH2	0.68104	0.34167	1.42731	0.09527	-0.005621
	INSR	0.326343	0.63573	0.0177695	0.96023	-0.02825		INSR	1.13703	0.16441	0.308927	0.60258	-0.20231
	ITGB3	0.0162339	0.96373	1.27749	0.14746	0.058833		ITGB3	1.00986	0.21053	0.179149	0.69447	-0.16998
	ITK	0.549043	0.48343	1.30391	0.14093	-0.0731		ITK	0.0348265	0.92281	1.13879	0.16419	0.22698
	JAK1	0.286031	0.67127	0.476592	0.53771	0.018034		JAK1	1.11514	0.17155	0.72788	0.32213	-0.1739
	JAK2	0.219517	0.73919	0.0625272	0.87284	-0.00717		JAK2	0.0732307	0.84419	1.24606	0.13367	0.2664
	JAK3	0.809276	0.31731	0.00719031	0.98393	-0.08151		JAK3	0.510365	0.44771	1.45793	0.090053	-0.077
	KAT2A	0.0174258	0.96112	2.7318	0.0089137	0.19932		KAT2A	0.000469292	0.99891	2.96686	0.0039181	0.56886
	KAT6A	1.19216	0.17179	0.296451	0.66271	0.033953
	KAT6B	0.0561791	0.88168	1.06959	0.21638	0.07678		KAT6B	0.153477	0.71853	0.227194	0.65374	-0.056583
	KCNA1	0.353077	0.61443	0.238057	0.71975	0.033299		KCNA1	0.349906	0.57574	1.37893	0.10416	0.37987
	KCNA10	0.391923	0.58575	0.807293	0.31952	0.043406		KCNA10	0.171766	0.6748	1.08781	0.15637	0.41927
	KCNA2	0.668026	0.39628	0.302727	0.65733	-0.03523		KCNA2	0.127372	0.75188	1.33853	0.11225	0.22275
	KCNA3	0.0959664	0.83242	0.389042	0.5902	0.020922		KCNA3	1.16301	0.15632	0.313641	0.60018	-0.16034
	KCNA4	0.575086	0.46279	0.665747	0.39862	-0.04964		KCNA4	0.0188884	0.95741	0.704389	0.33301	0.11174
	KCNA5	0.057982	0.87876	0.645853	0.41216	0.015244		KCNA5	0.607672	0.38223	0.697972	0.33609	0.11519
	KCNA6	1.89449	0.048053	0.0557049	0.88282	-0.10278		KCNA6	0.382507	0.56011	0.46358	0.48611	0.031573
	KCNA7	1.87044	0.050607	0.000756331	0.99824	-0.24773		KCNA7	0.686892	0.33863	0.570393	0.40757	-0.081294
	KCNB1	0.226265	0.73168	0.069382	0.8636	-0.03838		KCNB1	0.380865	0.56176	0.291596	0.6118	-0.015823
	KCNB2	1.77039	0.063	0.00625084	0.98583	-0.10285		KCNB2	0.0997421	0.79474	0.818528	0.28503	0.06015
	KCNC1	0.897944	0.27948	0.290976	0.6679	-0.14332		KCNC1	0.0231504	0.94806	0.671967	0.34919	0.20533
	KCNC2	0.0216688	0.95149	1.07458	0.21432	0.11413		KCNC2	0.0482158	0.8946	0.591557	0.3943	0.057514
	KCNC3	0.197644	0.76444	0.383367	0.59401	0.036485		KCNC3	0.21198	0.66119	1.05474	0.19307	0.13579
	KCNC4	0.0275842	0.93854	0.0487305	0.89493	0.01191		KCNC4	0.00325636	0.99259	2.12689	0.025585	0.28912
	KCND1	1.70485	0.069929	0.14702	0.79584	-0.04786		KCND1	0.0367601	0.91866	0.22237	0.6574	0.052161
	KCND2	0.342667	0.62259	0.65606	0.40499	0.040622		KCND2	0.165617	0.70501	0.80008	0.29193	0.059142
	KCND3	0.0330421	0.92648	0.202906	0.75833	0.024153		KCND3	0.0457382	0.89968	0.875855	0.2652	0.13942
	KCNF1	0.77869	0.33222	0.105164	0.82574	-0.0215		KCNF1	0.042867	0.9057	1.23417	0.13669	0.12097
	KCNG1	0.655392	0.40442	0.383126	0.59418	-0.05001		KCNG1	0.141998	0.73249	0.0585184	0.87351	0.052504
	KCNG2	0.869763	0.29102	0.0310317	0.931	-0.1173		KCNG2	0.621893	0.37388	0.613555	0.38106	0.022262
	KCNG3	0.795582	0.32383	0.0576199	0.88009	-0.0725		KCNG3	1.47461	0.086679	0.00614511	0.98594	-0.39254
	KCNG4	1.67475	0.073324	0.0791778	0.85203	-0.1375		KCNG4	2.05445	0.029865	0.0173263	0.96081	-0.2618
	KCNH1	1.18715	0.17349	0.432303	0.56293	-0.03652		KCNH1	0.019583	0.95582	1.05758	0.19198	0.22582
	KCNH2	0.20911	0.75096	0.797593	0.32429	0.026781		KCNH2	0.214094	0.65938	0.0983619	0.79762	0.016372
	KCNH3	0.0468881	0.898	0.268718	0.68836	-0.00744		KCNH3	0.0336001	0.92535	0.897532	0.25827	0.15657
	KCNH4	0.151891	0.78987	0.531431	0.49846	0.068975		KCNH4	0.19614	0.67487	0.704807	0.33283	0.06327
	KCNH5	0.324112	0.63766	1.02655	0.23421	0.093476		KCNH5	0.0331593	0.92628	1.50818	0.082232	0.24774
	KCNH6	0.527653	0.50172	0.126749	0.80905	-0.05529		KCNH6	0.480198	0.47133	0.147386	0.72823	-0.12346
	KCNH7	0.545841	0.48611	0.0261658	0.94145	-0.03457		KCNH7	0.00677105	0.98454	1.69293	0.059762	0.43689
	KCNH8	2.27608	0.022109	1.05091	0.22358	-0.16101		KCNH8	0.29769	0.6023	0.123742	0.75868	-0.023915
	KCNJ11	0.7146	0.36764	0.183812	0.77582	0.033661		KCNJ11	1.12526	0.16819	0.295832	0.60951	-0.19008
	KCNJ2	0.659417	0.40183	0.536914	0.49399	-0.00156		KCNJ2	2.15232	0.024181	0.71908	0.32614	-0.19441
	KCNJ8	0.630246	0.42175	0.897258	0.2816	-0.04285		KCNJ8	0.930332	0.24443	0.0451258	0.90096	-0.095383
	KCNK10	1.45157	0.10742	0.0587172	0.87834	-0.11207		KCNK10	1.0552	0.19269	0.0389588	0.91397	-0.18037
	KCNK18	0.71645	0.36652	0.0359526	0.92074	-0.04682		KCNK18	0.416042	0.52737	0.352079	0.58169	-0.033574
	KCNK2	0.66346	0.39902	0.161491	0.78733	0.011772		KCNK2	0.216575	0.65733	1.31706	0.11678	0.14471
	KCNK3	1.11145	0.19981	0.433421	0.56217	-0.05869		KCNK3	0.132568	0.74474	0.0671104	0.85633	-0.020515
	KCNK9	0.0226606	0.94921	0.60005	0.44461	0.046368		KCNK9	0.0827834	0.82588	0.490381	0.46435	0.055043
	KCNMA1	0.0515088	0.88911	0.233572	0.72424	0.0432		KCNMA1	0.224506	0.60906	0.698427	0.31205	0.057825
	KCNN4	0.239442	0.71759	0.560304	0.47481	0.011279		KCNN4	0.65353	0.35616	0.0701317	0.8503	-0.10393
	KCNQ1	0.36181	0.60755	0.209884	0.75035	-0.00728		KCNQ1	0.443492	0.50238	1.5159	0.081056	0.2343
	KCNQ2	2.20495	0.025573	0.557269	0.47717	0.077222		KCNQ2	1.38744	0.1019	0.330414	0.59176	-0.25895
	KCNQ3	0.239186	0.7179	0.0199421	0.95544	-0.0516		KCNQ3	0.76736	0.30161	0.0267982	0.94012	-0.16348
	KCNQ4	1.15006	0.18617	0.516584	0.51141	-0.0096		KCNQ4	0.370662	0.56647	1.41371	0.097703	0.21658
	KCNQ5	0.520871	0.50756	0.415036	0.57353	-0.01295		KCNQ5	2.28328	0.018195	0.219035	0.66002	-0.23536
	KCNS1	0.0304117	0.93217	0.0223953	0.94974	-0.01273		KCNS1	0.925879	0.24571	0.486077	0.46779	-0.10149
	KCNS2	0.393296	0.58491	0.622931	0.42773	0.023332		KCNS2	0.198988	0.67239	0.739404	0.31697	0.16778
	KCNS3	0.690221	0.38204	0.530944	0.49891	-0.01322		KCNS3	0.0201012	0.95463	1.37819	0.1043	0.23033
	KCNV1	0.353312	0.61422	0.532969	0.49706	0.024223		KCNV1	0.414934	0.52843	0.630747	0.37127	-0.084594
	KCNV2	1.79923	0.059446	0.484431	0.53346	-0.01719		KCNV2	0.00867644	0.98027	0.93442	0.2436	0.095094
	KDR	1.23237	0.15982	0.0405627	0.9102	-0.10349		KDR	0.170896	0.69938	0.0420481	0.90748	-0.012082
	KEAP1	1.64369	0.077155	0.00911972	0.97955	-0.19306		KEAP1	1.79102	0.050019	0.00774701	0.98234	-0.243
	KIT	0.525623	0.50337	0.14001	0.8002	0.007998		KIT	1.58449	0.071155	1.34392	0.11111	0.19693
	LCK	0.651403	0.40746	0.278552	0.67932	-0.05128		LCK	0.301421	0.60026	1.03776	0.1996	0.24165
	LIPF	0.418198	0.5688	1.14528	0.18787	0.07436		LIPF	0.244644	0.63588	0.433009	0.51239	0.0023954
	LYN	1.57331	0.086796	0.0331171	0.92628	-0.09404		LYN	1.3298	0.11349	0.461188	0.48811	-0.2477
	MAOA	0.251579	0.70443	0.576001	0.46257	0.004688		MAOA	0.447514	0.4988	2.2278	0.020549	0.17906
	MAOB	0.26496	0.6913	0.992893	0.24782	0.024238		MAOB	1.07717	0.18471	0.174561	0.69902	-0.060546
	MAP2K1	0.42352	0.56554	0.607127	0.43945	0.040316		MAP2K1	0.0201695	0.9545	1.08189	0.18327	0.20009
	MAP2K2	0.0888051	0.83962	0.726096	0.36201	0.09518		MAP2K2	1.29095	0.12222	0.0976489	0.79889	-0.25212
	MAP3K1	0.0460906	0.89965	0.235801	0.72206	-0.00894		MAP3K1	0.619879	0.375	0.747535	0.31341	-0.13677
	MAP3K10	0.852602	0.29775	2.06829	0.034363	0.18165		MAP3K10	0.087321	0.81739	0.443939	0.50275	0.066536
	MAP3K11	0.0443363	0.90268	1.59151	0.084619	0.24042		MAP3K11	1.17425	0.15295	0.0551572	0.88025	-0.13161
	MAP3K12	1.4871	0.10079	0.643496	0.41372	-0.00451		MAP3K12	0.784944	0.26448	0.018562	0.95842	-0.17352
	MAP3K5	0.204551	0.75616	0.780206	0.33273	0.032688		MAP3K5	0.765306	0.30248	0.283805	0.61626	-0.023798
	MAP3K9	0.372071	0.59997	0.781176	0.33231	0.0259		MAP3K9	0.111562	0.77525	0.387216	0.55556	-0.00038274
	MAPK1	1.35331	0.12836	0.595645	0.44819	0.017641		MAPK1	0.470044	0.47969	0.329838	0.59203	-0.11311
	MAPK10	1.25931	0.15203	0.0357922	0.92101	-0.08936		MAPK10	0.0254699	0.94295	0.700732	0.33474	0.15294
	MAPK11	0.154078	0.78853	1.01892	0.23778	0.084739		MAPK11	0.484219	0.46804	0.183235	0.69056	-0.16493
	MAPK14	0.48463	0.5302	1.3804	0.12264	-0.04541		MAPK14	0.706637	0.32898	0.613483	0.38112	-0.11391
	MAPK3	0.310354	0.64916	1.92017	0.045687	0.16716		MAPK3	0.00463687	0.98942	1.97379	0.035523	0.23636
	MAPK8	0.864136	0.29329	0.0517289	0.8892	0.019327		MAPK8	0.648184	0.35906	0.0184079	0.95846	-0.22195
	MAPK9	1.22947	0.16048	0.128824	0.80751	-0.00918		MAPK9	0.309051	0.59615	0.0333187	0.92597	-0.017758
	MAPKAPK2	0.513527	0.51388	1.51224	0.096576	0.11364		MAPKAPK2	0.647605	0.35937	0.711952	0.32945	0.024883
	MAPKAPK5	0.0474933	0.89698	0.555315	0.47854	0.055808		MAPKAPK5	0.0993544	0.79543	0.140357	0.73685	-0.12366
	MC4R	0.169629	0.77997	0.0701062	0.86273	-0.0245		MC4R	0.0415269	0.90855	0.104633	0.78718	0.095478
	MCL1	1.078	0.21292	0.568813	0.46834	-0.09868		MCL1	0.969481	0.22767	0.13983	0.73749	-0.21562
	MDM2	0.555315	0.47815	0.021824	0.95107	-0.02393		MDM2	1.05218	0.19385	1.59827	0.070227	-0.96578
	MEN1	0.0303418	0.93244	0.422462	0.56884	0.059946		MEN1	0.153836	0.7181	1.04679	0.1961	0.20606
	MET	0.325607	0.63632	0.674895	0.39276	0.091023		MET	0.972161	0.2265	0.667037	0.35174	-0.092071
	MGAM	0.212653	0.74711	2.06594	0.034482	0.15566		MGAM	0.723561	0.32093	0.355877	0.58003	-0.14127
	MME	0.00327386	0.9922	1.02601	0.23444	0.059431		MME	0.637649	0.36496	0.742345	0.31566	-0.11234
	MMP1	0.104948	0.82389	0.391923	0.58813	0.026633		MMP1	0.0018366	0.99581	2.37502	0.014842	0.19128
	MMP13	1.30051	0.14158	0.634887	0.41937	0.018216		MMP13	1.27996	0.12485	0.846643	0.27499	-0.20894
	MMP7	1.04468	0.22591	0.512734	0.51486	0.031011		MMP7	1.42165	0.095624	0.359767	0.57835	-0.25002
	MMP8	0.601539	0.44293	0.956323	0.25975	-0.02712		MMP8	1.04792	0.19547	0.0367743	0.91863	-0.15771
	MPL	0.0845527	0.84429	0.108418	0.82323	-0.05105		MPL	0.416371	0.52709	0.115346	0.77068	-0.045835
	MST1R	0.862361	0.29392	0.130405	0.80638	-0.09213		MST1R	0.00882267	0.97994	1.00121	0.21425	0.25492
	MTNR1A	0.00201109	0.99517	2.1002	0.031948	0.1296		MTNR1A	0.433209	0.51152	0.978645	0.22378	0.088706
	MTNR1B	0.433445	0.55939	0.330916	0.63344	-0.09117		MTNR1B	0.523879	0.43769	0.497573	0.45883	-0.069625
	MTOR	6.94927e-05	0.99984	3.7994	0.0011433	0.35557		MTOR	0.0371952	0.91771	1.20547	0.14439	0.39231
	MTTP	1.25794	0.1524	0.0714249	0.86119	-0.07023		MTTP	0.503029	0.45333	0.221285	0.65826	-0.070009
	MYC	0.288167	0.66917	0.136083	0.80252	-0.0498		MYC	1.34209	0.11093	0.165662	0.7081	0.0078645
	MYCN	0.257181	0.69889	0.396347	0.58546	0.021524		MYCN	0.16516	0.70553	0.771651	0.30319	0.76951
	ND1	0.581069	0.45844	0.963291	0.25746	0.067972
	ND2	1.60404	0.082748	0.0207157	0.95369	-0.07414
	ND3	0.742201	0.35193	0.771087	0.33731	-0.01285
	ND4	0.956323	0.25769	0.665888	0.39854	0.037852
	ND4L	0.727926	0.35984	0.110866	0.82131	-0.00769
	ND5	0.503527	0.52	0.245698	0.7117	0.004472
	ND6	0.61649	0.43187	0.198055	0.76399	-0.04405
	NDUFA1	0.428128	0.56272	1.86928	0.050765	0.13154		NDUFA1	0.138579	0.73683	2.51539	0.010864	0.30775
	NDUFA10	0.222269	0.73613	1.84878	0.053012	0.10867		NDUFA10	0.417721	0.52583	1.16259	0.15682	0.079853
	NDUFA11	0.649016	0.40916	1.4709	0.10423	-0.09443		NDUFA11	0.571007	0.40517	0.45447	0.49377	-0.030762
	NDUFA12	0.987458	0.24737	0.558918	0.47592	-0.0848		NDUFA12	0.00105662	0.99757	2.69347	0.0072982	0.58252
	NDUFA13	0.0178555	0.96002	0.852602	0.29948	0.12718		NDUFA13	0.593051	0.3912	0.168956	0.70465	-0.039342
	NDUFA2	7.38363e-05	0.99983	3.76845	0.0012423	0.28972		NDUFA2	0.0243155	0.94545	0.945617	0.23852	0.13163
	NDUFA3	0.0309617	0.93114	1.99102	0.039778	0.2053		NDUFA3	0.215554	0.65815	0.859869	0.27053	0.13131
	NDUFA4	0.562107	0.4728	0.162816	0.78664	-0.04486		NDUFA4	1.09782	0.17743	0.19437	0.68046	-0.20384
	NDUFA4L2	0.225549	0.73242	0.637254	0.41776	-0.06939		NDUFA4L2	0.396055	0.54666	0.815223	0.28623	-0.043124
	NDUFA5	0.00959454	0.9782	0.611206	0.4364	0.1218		NDUFA5	0.106138	0.78395	0.418346	0.52575	0.07786
	NDUFA6	0.786907	0.3282	1.24941	0.15502	-0.09816		NDUFA6	0.297328	0.60249	1.15763	0.15834	0.15441
	NDUFA7	0.567688	0.4687	0.0835197	0.84696	-0.01846		NDUFA7	0.417391	0.52615	1.68066	0.060976	0.31344
	NDUFA8	0.217764	0.74129	3.66374	0.001559	0.049393		NDUFA8	1.25335	0.13133	0.93738	0.24225	0.080351
	NDUFA9	1.18347	0.1747	1.71251	0.069563	0.17525		NDUFA9	0.028126	0.93723	1.40348	0.099539	0.37474
	NDUFAB1	0.00211582	0.99496	2.04498	0.035828	0.24208		NDUFAB1	0.152754	0.71936	0.915066	0.25292	0.23889
	NDUFAF1	0.158866	0.78565	2.451	0.015665	0.19685		NDUFAF1	0.14671	0.72653	0.500148	0.45687	0.14075
	NDUFAF2	1.02756	0.23386	1.47831	0.10283	-0.06495		NDUFAF2	0.679791	0.3423	0.0276675	0.93824	-0.14982
	NDUFAF3	0.0592147	0.87672	3.19224	0.003618	0.084355		NDUFAF3	0.306036	0.59772	1.68497	0.060556	0.27558
	NDUFAF4	0.789414	0.32683	2.109	0.031384	0.078373		NDUFAF4	0.815479	0.28254	0.620948	0.37683	0.041535
	NDUFB1	0.232829	0.72446	0.347135	0.62118	-0.04791		NDUFB1	0.643095	0.36188	0.142077	0.73474	-0.1229
	NDUFB10	0.00371166	0.9912	1.97179	0.041322	0.14822		NDUFB10	0.0240538	0.94606	1.34154	0.11162	0.19817
	NDUFB11	0.171024	0.77933	1.80888	0.058249	0.12497		NDUFB11	0.15404	0.71785	2.56811	0.009621	0.61755
	NDUFB2	0.133346	0.80171	2.0307	0.036739	0.1656		NDUFB2	0.372829	0.56555	1.46092	0.089579	0.33412
	NDUFB3	0.00974553	0.97788	0.719058	0.36595	0.065598		NDUFB3	0.324048	0.58826	0.402843	0.54032	0.024836
	NDUFB4	0.00687693	0.98447	1.17442	0.1779	0.10754		NDUFB4	0.0150723	0.96584	0.400313	0.54274	0.18852
	NDUFB5	0.16721	0.78135	0.345535	0.62234	0.08319		NDUFB5	0.0651532	0.8602	1.45095	0.091228	0.37019
	NDUFB6	0.417142	0.56953	1.58605	0.08546	0.018951		NDUFB6	0.0174393	0.96056	1.59719	0.070356	0.29626
	NDUFB7	0.83437	0.30544	0.130933	0.80606	-0.05216		NDUFB7	0.255926	0.62803	1.44431	0.092318	0.20887
	NDUFB8	0.593801	0.44882	0.932855	0.26855	0.10904		NDUFB8	0.101066	0.79244	0.506263	0.4523	0.20311
	NDUFB9	0.00195001	0.99533	3.21886	0.0034794	0.2476		NDUFB9	0.0250556	0.94384	1.17208	0.15398	0.33717
	NDUFC1	0.47641	0.53463	0.943248	0.26453	0.020179		NDUFC1	0.0241043	0.94593	1.03307	0.2014	0.2196
	NDUFC2	0.0975402	0.83084	2.49186	0.014368	0.20202		NDUFC2	0.05263	0.88551	1.40816	0.098707	0.10472
	NDUFS1	0.0326018	0.92752	0.635111	0.41922	0.10097		NDUFS1	0.0170778	0.96136	1.04926	0.19516	0.27506
	NDUFS2	0.000191132	0.99946	3.3589	0.0026974	0.20407		NDUFS2	0.23046	0.64638	1.78931	0.051034	0.19928
	NDUFS3	0.00279279	0.99324	3.15818	0.0038456	0.14091		NDUFS3	0.115431	0.76929	1.4104	0.098291	0.038663
	NDUFS4	0.444301	0.55273	1.28033	0.14666	0.019469		NDUFS4	0.188023	0.68239	0.114277	0.77225	0.027989
	NDUFS5	0.0294625	0.93407	1.74511	0.065979	0.2059		NDUFS5	0.116481	0.76769	0.181609	0.69217	-0.047267
	NDUFS6	0.603016	0.44189	0.751291	0.34792	0.010308		NDUFS6	1.5622	0.073988	0.339448	0.58748	-0.23091
	NDUFS7	0.393909	0.5846	0.444301	0.55557	0.014163		NDUFS7	0.0167482	0.96209	1.23884	0.13548	0.28553
	NDUFS8	0.218546	0.74035	3.22299	0.0034596	0.077549		NDUFS8	0.10741	0.7818	0.397126	0.54587	0.042555
	NDUFV1	0.215804	0.7438	2.16137	0.028206	0.18742		NDUFV1	0.534245	0.43026	1.90476	0.04114	0.04082
	NDUFV2	1.32788	0.13448	1.62357	0.080194	0.20061		NDUFV2	0.402766	0.54005	1.39767	0.10062	0.084945
	NDUFV3	3.34173	0.0027964	0.00723005	0.98384	-0.16796		NDUFV3	0.75555	0.30668	0.122997	0.75972	-0.14235
	NPC1L1	1.2389	0.072948	0.31467	0.84717	-0.06194		NPC1L1	0.00254371	0.99421	2.23346	0.020294	0.32761
	NPY5R	0.341073	0.15791	0.0833461	0.20802	0.017668		NPY5R	1.2214	0.13963	0.045854	0.89948	-0.16398
	NR1H2	2.06261	0.62374	1.09047	0.96509	-0.16014		NR1H2	0.177054	0.69307	0.993962	0.21724	0.098282
	NR1H3	1.09175	0.034611	0.0156077	0.56308	-0.09018		NR1H3	0.106438	0.78344	0.509143	0.4501	0.069939
	NR1H4	0.235801	0.20745	0.432115	0.38917	0.073626		NR1H4	1.12181	0.16932	0.303224	0.60554	-0.16246
	NR3C1	2.16	0.72152	0.680686	0.88707	-0.15999		NR3C1	0.158347	0.71302	1.44189	0.092711	0.32075
	NR3C2	1.34119	0.028196	0.0529488	0.82504	-0.07738		NR3C2	0.103044	0.78906	0.0758241	0.83909	-0.0057798
	NTRK1	2.40101	0.13109	0.106238	0.851	-0.15445		NTRK1	0.120766	0.76133	0.114605	0.77179	-0.0071491
	NTRK2	0.127267	0.017397	0.0799967	0.68446	0.048218		NTRK2	0.060326	0.86989	0.0807963	0.82961	-0.067402
	NTRK3	0.344276	0.80608	0.272955	0.70744	0.04807		NTRK3	0.596005	0.38941	2.1763	0.022981	0.42668
	ODC1	0.36189	0.62139	0.249607	0.88358	-0.0191		ODC1	0.0696726	0.8512	1.96908	0.035877	0.35152
	OPRD1	1.6706	0.60748	0.0551227	0.42781	-0.00391		OPRD1	1.48489	0.085016	0.23191	0.65017	-0.2686
	OPRK1	1.97179	0.073898	0.622821	0.18323	-0.13112		OPRK1	0.374173	0.56498	0.0241548	0.94582	-0.03675
	OPRL1	0.376906	0.041292	1.15785	0.73909	0.023522		OPRL1	0.0555025	0.87955	0.273803	0.62213	0.026236
	OPRM1	0.144348	0.59647	0.219935	0.8452	0.008395		OPRM1	1.13872	0.16388	0.547554	0.42278	0.025947
	P2RX3	0.0382373	0.79465	0.0850754	0.12235	0.11465		P2RX3	0.0969589	0.79968	2.10385	0.026864	0.29973
	P2RX7	0.560304	0.91582	1.38148	0.42483	-0.01301		P2RX7	0.0549403	0.8807	1.06225	0.19028	0.23984
	P2RY12	1.00358	0.47441	0.626959	0.047202	0.12844		P2RY12	0.581815	0.39823	0.379729	0.56303	-0.17054
	PAH	0.0811574	0.24184	1.90358	0.27412	0.077528		PAH	0.0814664	0.82833	0.680145	0.34495	0.1435
	PAK4	0.59941	0.84827	0.916928	0.38522	-0.00928		PAK4	0.122076	0.75944	1.05283	0.19383	0.27093
	PARP1	2.86954	0.4445	0.686914	0.9398	-0.17592		PARP1	0.101478	0.79173	0.443517	0.50314	0.0051447
	PARP2	0.285142	0.0068053	0.0269599	0.68296	-0.07187		PARP2	1.20555	0.14395	0.190306	0.6841	-0.12443
	PARP3	0.453038	0.67214	0.27448	0.52753	0.034325		PARP3	0.469365	0.48026	0.027265	0.93912	-0.14585
	PDE10A	0.16483	0.54765	0.495312	0.14825	0.040341		PDE10A	0.979142	0.22346	0.256169	0.63329	-0.15917
	PDE1A	0.161157	0.78256	1.27466	0.098556	0.070481		PDE1A	0.496427	0.45837	0.0364813	0.91924	-0.14723
	PDE1B	0.511816	0.78443	1.50169	0.92246	-0.00691		PDE1B	0.771035	0.30007	1.61981	0.067662	0.011193
	PDE1C	0.00270975	0.51566	0.0350854	0.035759	0.083947		PDE1C	0.044269	0.90275	1.34268	0.11138	0.23663
	PDE2A	0.588296	0.99343	2.04575	0.1831	0.01968		PDE2A	0.262164	0.62381	0.514534	0.44607	0.029846
	PDE3A	0.171733	0.4531	1.15817	0.033868	0.17133		PDE3A	0.198192	0.67308	0.713948	0.32853	0.20756
	PDE3B	1.16643	0.77904	2.07382	0.041896	-0.03658		PDE3B	1.32386	0.11476	0.0292581	0.93472	-0.28773
	PDE4A	0.572628	0.1803	1.96481	0.28694	-0.07219		PDE4A	0.581632	0.39834	2.07883	0.028365	0.23921
	PDE4B	0.0708366	0.46468	0.88419	0.197	0.050726		PDE4B	0.0583147	0.87393	0.550275	0.42095	0.062642
	PDE4C	0.142891	0.86079	1.11917	0.72347	-0.04937		PDE4C	0.756119	0.30642	0.157647	0.71665	-0.23582
	PDE4D	3.10612	0.79564	0.234317	0.90611	-0.10286		PDE4D	0.584442	0.39657	0.193352	0.68139	-0.040482
	PDE5A	0.229892	0.0041624	0.0425508	0.54108	-0.0577		PDE5A	0.00247819	0.99436	2.24473	0.0198	0.24822
	PDE6A	0.816474	0.7277	0.47021	0.42114	0.034227		PDE6A	0.112951	0.77312	0.0625824	0.86538	0.024404
	PDE6B	1.03725	0.31406	0.632551	0.94682	-0.07755		PDE6B	0.0438508	0.90362	0.45957	0.48941	0.078491
	PDE6C	0.711997	0.22914	0.0236867	0.68998	-0.01369		PDE6C	0.960229	0.23181	0.0263919	0.94096	-0.18135
	PDE6D	0.542951	0.36891	0.267357	0.53829	-0.02963		PDE6D	0.0559222	0.87871	0.766496	0.30533	0.15221
	PDE6G	0.724343	0.48858	0.475305	0.92985	-0.0811		PDE6G	1.14142	0.16303	0.0751111	0.84046	-0.16702
	PDE6H	0.0088537	0.36193	0.0315264	0.63435	0.038012		PDE6H	1.03478	0.20054	0.0292441	0.93476	-0.15868
	PDE7A	0.0337127	0.98018	0.329893	0.43871	0.052957		PDE7A	0.316467	0.5922	0.438708	0.50729	0.11759
	PDE7B	2.18468	0.92502	0.608218	0.15213	-0.15423		PDE7B	0.00163167	0.99628	2.42618	0.013262	0.26653
	PDE8A	0.248036	0.02683	1.25976	0.65684	0.007554		PDE8A	1.12374	0.16868	0.0234483	0.94741	-0.23469
	PDE8B	0.164157	0.70835	0.303408	0.43067	0.055069		PDE8B	0.150433	0.72212	0.883957	0.26256	0.10116
	PDE9A	0.0516164	0.7828	0.618759	0.84901	0.021428		PDE9A	0.0853871	0.82102	0.0713891	0.84784	-0.025598
	PDGFRA	0.523067	0.88896	0.0818228	0.76067	-0.09298		PDGFRA	1.88612	0.042843	0.00568285	0.98702	-0.27999
	PDGFRB	1.90229	0.50575	0.20097	0.59934	-0.02216		PDGFRB	0.167817	0.70266	0.664683	0.35295	0.11164
	PDPK1	0.181398	0.04737	0.37611	0.28691	0.08313		PDPK1	1.25533	0.13083	0.379906	0.56284	-0.30586
	PGR	0.823214	0.65653	0.606881	0.58881	-0.08441		PGR	0.0157923	0.96425	0.771651	0.30319	0.2808
	PIK3CA	0.142601	0.31057	0.390961	0.61291	0.032243		PIK3CA	1.70624	0.057611	0.470416	0.48043	0.1662
	PIK3CB	0.0416368	0.79586	0.357526	0.68028	-0.00945		PIK3CB	0.938849	0.24156	0.266289	0.62672	-0.10138
	PIK3CD	1.07685	0.90808	0.277522	0.12246	-0.03124		PIK3CD	0.578676	0.40026	0.166636	0.7071	-0.069554
	PIK3CG	0.774717	0.21338	1.3808	0.54915	-0.02929		PIK3CG	0.408501	0.53448	0.449356	0.49805	-0.058562
	PIK3R1	1.06952	0.33422	0.455448	0.97875	-0.07135		PIK3R1	0.138992	0.73632	0.29769	0.60848	0.0118
	PIK3R2	0.689328	0.21641	0.00941698	0.54127	0.000966		PIK3R2	0.036014	0.92022	0.49715	0.45915	0.18957
	PIK3R3	0.745138	0.38272	0.4698	0.83368	-0.0167		PIK3R3	1.02382	0.20485	0.06478	0.86097	-0.15989
	PIK3R5	0.779264	0.35046	0.0965519	0.50291	-0.0617		PIK3R5	0.469608	0.48004	0.290459	0.61243	0.034251
	PIM1	0.133081	0.33194	0.526455	0.076907	0.12536		PIM1	0.325148	0.58771	0.793525	0.29445	0.079929
	PIM2	0.0136717	0.80184	1.64853	0.48536	0.008098		PIM2	0.235667	0.64242	1.85561	0.045738	0.35836
	PIM3	0.528312	0.96913	0.547156	0.37449	-0.07145		PIM3	0.280752	0.6122	2.15514	0.024044	0.29934
	PLAT	0.371499	0.50114	0.704279	0.9516	-0.01066		PLAT	0.601765	0.3858	0.217348	0.66128	-0.12938
	PLG	0.410654	0.6004	0.0216186	0.49429	-0.05972		PLG	0.0267567	0.94019	0.481302	0.4716	0.088463
	PLK1	0.548367	0.5737	0.536465	0.27726	-0.25839		PLK1	2.01693	0.032356	0.521419	0.4411	-0.92224
	PLK4	0.0156437	0.484	0.909707	0.51191	0.19708		PLK4	1.05218	0.19385	0.386909	0.55586	-0.50713
	PNLIP	0.00931491	0.96499	0.515942	0.10568	0.10424		PNLIP	2.32035	0.016769	0.0020809	0.99524	-0.34156
	POLA1	0.839471	0.97897	1.46257	0.76838	-0.0491		POLA1	0.423187	0.5207	0.140213	0.73704	-0.052478
	POLD1	1.28939	0.30324	0.194554	0.72973	-0.59403		POLD1	0.093191	0.80685	3.31374	0.0014217	1.6471
	POLE	0.29226	0.14448	0.228479	0.56176	-0.1045		POLE	0.835974	0.27507	0.0315264	0.92977	-0.18328
	PPARA	0.963571	0.65146	0.384387	0.7966	-0.0601		PPARA	1.04443	0.1968	0.283846	0.61624	-0.18624
	PPARD	0.0410063	0.2553	0.14553	0.95839	-0.03541		PPARD	1.06213	0.19011	0.470018	0.48075	-0.031116
	PPARG	0.579681	0.9094	0.0186028	0.19337	0.028115		PPARG	0.117236	0.76659	1.25684	0.13096	0.044251
	PPAT	0.0126734	0.45931	1.12972	0.084767	0.10113		PPAT	0.656257	0.35471	0.356992	0.57955	0.0058356
	PRKACA	0.582445	0.97108	1.59035	0.90709	-0.02521		PRKACA	0.0958798	0.80157	0.799204	0.29226	-0.031628
	PRKACB	0.803382	0.45751	0.0420912	0.32563	0.023649		PRKACB	0.855987	0.26804	1.14867	0.16112	0.13125
	PRKACG	0.61197	0.3199	0.794606	0.87873	-0.06138		PRKACG	0.201135	0.67051	1.26869	0.1281	0.14442
	PRKCA	0.00447888	0.43511	0.0584737	0.044757	0.064879		PRKCA	0.886123	0.25794	0.63543	0.36869	-0.054783
	PRKCB	1.07269	0.98967	1.92974	0.7831	-0.10769		PRKCB	0.559563	0.4128	0.202282	0.6737	-0.10827
	PRKCD	0.23957	0.21493	0.169629	0.63741	0.049774		PRKCD	0.143114	0.73104	0.132061	0.7474	0.10663
	PRKCE	0.0144119	0.71742	0.326362	0.0080822	0.2073		PRKCE	0.743306	0.31202	0.0299462	0.93318	-0.036266
	PRKCG	2.18457	0.96748	2.78244	0.66017	-0.13714		PRKCG	0.173271	0.69694	0.819473	0.28469	0.20094
	PRKCH	0.0198966	0.02684	0.29934	0.48548	0.065717		PRKCH	0.538426	0.42735	0.093568	0.80598	0.0061707
	PRKCI	0.799615	0.95558	0.547003	0.89162	-0.11529		PRKCI	0.883425	0.25878	0.124499	0.75761	-0.19845
	PRKCQ	0.0201831	0.32174	0.0504246	0.076927	0.16568		PRKCQ	0.721429	0.32199	0.542406	0.42628	-0.020498
	PRKCZ	1.92423	0.9548	1.64836	0.6428	-0.07745		PRKCZ	0.209996	0.66287	0.483425	0.46992	0.078157
	PRKD1	0.199984	0.045281	0.319683	0.77198	-0.05011		PRKD1	0.14519	0.72844	1.13146	0.16652	0.12992
	PRKD3	0.489174	0.76186	0.19158	0.080936	0.07152		PRKD3	0.229236	0.64734	0.538727	0.42884	0.039725
	PRKDC	5.39068	0.52779	1.6184	0.99997	-0.44581		PRKDC	6.21968	1.8131e-06	8.68598e-06	0.99998	-0.7738
	PSMB5	0.454235	3.4645e-05	1.3029e-05	0.24234	0.39998		PSMB5	0.565607	0.40873	0.381858	0.56086	-0.20755
	PTGDR	0.220404	0.54694	1.00853	0.36001	0.081037		PTGDR	0.169931	0.70037	0.0283485	0.93675	-0.12122
	PTGDR2	0.504928	0.73823	0.729647	0.34364	0.066059		PTGDR2	0.698688	0.33281	0.475228	0.47646	-0.031596
	PTGER1	0.044144	0.51924	0.759077	0.18592	0.08307		PTGER1	0.772422	0.29948	0.0564659	0.87764	-0.037956
	PTGER2	0.308247	0.90304	1.15113	0.24441	-0.01989		PTGER2	0.12469	0.75568	0.470262	0.48056	0.066229
	PTGER3	0.597532	0.6512	1.00234	0.26684	0.080431		PTGER3	0.765381	0.30244	0.374307	0.56854	-0.1294
	PTGER4	0.110189	0.44598	0.937456	0.081491	0.048951		PTGER4	0.673091	0.34583	0.798466	0.29254	-0.19613
	PTGFR	0.315334	0.81962	1.61464	0.21265	0.08405		PTGFR	0.735229	0.31566	0.796287	0.29338	-0.0060199
	PTGIR	0.848814	0.64482	1.07883	0.48889	0.063548		PTGIR	1.01868	0.20696	0.106438	0.7843	-0.015826
	PTGS1	0.0850754	0.29927	0.542951	0.55861	0.032719		PTGS1	1.67617	0.060626	0.0122444	0.97217	-0.40686
	PTGS2	1.54713	0.84367	0.439054	0.96809	-0.09705		PTGS2	0.00347082	0.99211	2.09926	0.027127	0.24062
	PTK2	0.819931	0.09037	0.0141605	0.49456	0.0227		PTK2	0.646411	0.36002	0.0420337	0.90752	-0.11795
	PTK6	1.31572	0.31232	0.536077	0.34287	0.11282		PTK6	0.364567	0.56916	0.116236	0.76934	-0.057068
	RAF1	0.0530616	0.13762	0.760375	0.33948	0.078646		RAF1	0.27856	0.61351	0.019692	0.95558	-0.095996
	RARA	0.0605956	0.88641	0.766852	0.11567	0.15152		RARA	1.93506	0.038584	0.0102744	0.97662	-0.32835
	RARB	0.657814	0.8748	1.41134	0.83617	-0.03295		RARB	0.0416894	0.9082	0.693596	0.33824	0.071572
	RARG	0.308653	0.40286	0.0938374	0.96584	-0.00601		RARG	0.145645	0.72785	0.559563	0.41471	0.10493
	REN	0.502117	0.6508	0.0152252	0.18072	0.070722		REN	0.4381	0.50711	0.575543	0.40432	0.0094817
	RET	0.54327	0.52074	1.16506	0.31048	0.041376		RET	1.68789	0.059448	0.202366	0.67363	-0.32584
	ROCK1	0.332454	0.48826	0.826959	0.064089	0.000353		ROCK1	1.27793	0.12532	0.00626846	0.98567	-0.16392
	ROCK2	0.0128344	0.63036	1.76354	0.3036	0.079887		ROCK2	1.15089	0.16008	0.115414	0.77058	-0.18597
	RORC	0.704279	0.97084	0.842543	0.52273	0.000739		RORC	1.11873	0.17038	1.17633	0.15272	0.067647
	RPS6KB1	0.0478035	0.37345	0.503887	0.018783	0.30453		RPS6KB1	0.00167526	0.99618	2.82028	0.0054758	0.51639
	RPS6KB2	0.87504	0.89638	2.36595	0.36739	-0.03672		RPS6KB2	0.052939	0.88484	0.12048	0.76322	0.055267
	RRM1	0.360085	0.28878	0.717016	0.55996	0.069492		RRM1	0.636332	0.36568	0.141505	0.73541	-0.48758
	RRM2	0.29382	0.60899	0.436792	0.55533	-0.05174		RRM2	0.491322	0.46234	0.10267	0.79038	-0.1818
	RXRA	0.228964	0.64988	0.392138	0.71455	-0.02488		RXRA	0.045015	0.90119	1.15674	0.15862	0.19517
	RXRB	1.6439	0.72882	0.242999	0.30419	-0.12528		RXRB	0.0203469	0.95411	0.740956	0.31629	0.11004
	RXRG	0.981882	0.077115	0.841396	0.12018	0.10203		RXRG	0.284649	0.60983	0.58301	0.39959	0.15664
	RYR1	1.27036	0.24923	1.39043	0.82591	-0.01703		RYR1	1.38163	0.10301	0.940474	0.24085	0.012645
	RYR3	0.572271	0.14901	0.104948	0.18765	0.091784		RYR3	0.164227	0.70652	0.390822	0.55195	0.046931
	S1PR1	0.0899041	0.46495	1.14589	0.73211	0.004884		S1PR1	1.21466	0.14144	0.075266	0.84016	-0.274
	S1PR2	0.562805	0.83848	0.226265	0.41781	-0.04503		S1PR2	0.383367	0.55926	0.0199602	0.95497	-0.10061
	S1PR3	0.337119	0.47234	0.637178	0.56123	0.063303		S1PR3	1.09769	0.17747	0.147447	0.72816	-0.12792
	S1PR4	0.52385	0.62687	0.43479	0.23007	0.061666		S1PR4	0.541785	0.42497	0.248575	0.63841	-0.12303
	S1PR5	0.262156	0.5049	1.03529	0.93127	-0.06841		S1PR5	2.22651	0.02061	0.0025874	0.99412	-0.33153
	SCN10A	0.130669	0.69406	0.0308917	0.61426	-0.02094		SCN10A	0.102466	0.79005	0.381638	0.56108	0.042027
	SCN11A	0.0430156	0.80367	0.355808	0.66388	0.005597		SCN11A	0.0300346	0.933	1.2214	0.14007	0.061643
	SCN1A	1.17486	0.90525	0.295069	0.5041	0.018523		SCN1A	0.0796418	0.83181	0.439687	0.50644	0.050539
	SCN2A	0.0225508	0.17761	0.525027	0.32133	0.05926		SCN2A	0.311927	0.59461	0.141246	0.73573	0.030697
	SCN3A	0.481802	0.94936	0.803382	0.4709	-0.02467		SCN3A	0.126639	0.75293	0.0449909	0.90124	-0.070872
	SCN4A	0.243387	0.53156	0.565383	0.76444	0.00115		SCN4A	1.36972	0.10536	1.72232	0.056919	0.069561
	SCN5A	1.49187	0.71354	0.197733	0.51917	-0.01128		SCN5A	0.320354	0.59016	0.0721166	0.84638	0.07821
	SCN7A	0.536077	0.099892	0.507771	0.54262	0.032957		SCN7A	0.380656	0.56198	0.950201	0.23644	-0.053071
	SCN8A	1.27929	0.49427	0.467704	0.98472	-0.09822		SCN8A	0.480526	0.47107	0.454445	0.49379	0.01697
	SCN9A	0.204349	0.14669	0.00674458	0.42317	0.045325		SCN9A	0.778847	0.29686	0.0422299	0.90711	-0.020296
	SCNN1A	1.23932	0.75642	0.629468	0.78565	-0.10792		SCNN1A	0.0930942	0.8067	0.442782	0.50378	0.073201
	SCNN1B	0.626886	0.15774	0.16483	0.34744	0.052956		SCNN1B	0.0824	0.8266	0.942867	0.23977	0.22893
	SCNN1G	0.0423688	0.42406	0.752223	0.30221	0.051438		SCNN1G	2.2203	0.020891	0.011972	0.97276	-0.17341
	SGK1	0.638008	0.90648	0.845637	0.98633	-0.07181		SGK1	0.0884749	0.81531	1.42765	0.09522	0.19309
	SIGMAR1	0.994819	0.41624	0.00596895	0.23953	-0.03553		SIGMAR1	0.560541	0.41215	0.57551	0.40435	-0.03454
	SLC12A1	1.3804	0.24495	1.0149	0.83906	-0.08003		SLC12A1	0.0319329	0.92891	0.380093	0.56264	0.058608
	SLC12A3	1.20719	0.12241	0.0910113	0.87403	-0.07698		SLC12A3	2.03741	0.030985	0.0340978	0.9243	-0.36152
	SLC18A2	0.198048	0.16706	0.0616204	0.88734	-0.00237		SLC18A2	0.429445	0.51494	0.28393	0.61619	0.019731
	SLC22A11	0.722528	0.76394	0.0527281	0.21496	0.1198		SLC22A11	0.410944	0.53216	0.389649	0.55314	-0.003452
	SLC22A12	1.36787	0.36289	1.07269	0.11232	-0.12638		SLC22A12	1.40437	0.09873	0.431095	0.5141	-0.32214
	SLC22A6	0.476592	0.12516	1.42797	0.87074	0.014647		SLC22A6	0.0423783	0.90678	0.994305	0.21711	0.18135
	SLC22A8	0.025986	0.53456	0.0639791	0.93664	-0.01024		SLC22A8	1.56706	0.073318	1.57527	0.073058	0.218
	SLC29A1	1.16748	0.94185	0.0284134	0.56062	-0.09993		SLC29A1	1.05872	0.19135	1.4792	0.086613	-0.18251
	SLC5A2	0.514648	0.17993	0.435665	0.96143	-0.06471		SLC5A2	0.0952412	0.80274	0.446335	0.50066	0.12847
	SLC6A1	0.797512	0.51298	0.0172992	0.57577	-0.04256		SLC6A1	0.59724	0.3886	0.168162	0.7055	-0.10139
	SLC6A2	0.0103011	0.32293	0.411291	0.36401	0.0729		SLC6A2	0.0607654	0.86902	0.545292	0.42429	0.043991
	SLC6A3	0.413199	0.97656	0.722528	0.67504	-0.06748		SLC6A3	0.43983	0.50557	0.015923	0.96396	-0.13049
	SLC6A4	0.0146319	0.57209	0.283096	0.96601	0.001529		SLC6A4	1.32524	0.11446	0.404967	0.53822	0.021812
	SMO	0.283813	0.96698	0.0151488	0.83331	-0.02583		SMO	0.266482	0.621	0.32817	0.59281	-0.064395
	SRC	0.935168	0.6732	0.096948	0.13783	-0.1451		SRC	1.03093	0.20209	0.155187	0.71935	-0.31583
	SRD5A1	0.139728	0.26576	1.31572	0.25788	0.12275		SRD5A1	0.249522	0.63248	0.422554	0.52186	0.021776
	SRD5A2	0.828566	0.79769	0.961777	0.67348	-0.00339		SRD5A2	1.06355	0.18959	0.637423	0.36762	-0.035822
	SRD5A3	0.817101	0.30807	0.284983	0.28186	0.05495		SRD5A3	0.230874	0.64606	0.439735	0.50641	0.12416
	SRMS	0.856049	0.31363	0.89671	0.72735	-0.04415		SRMS	2.25517	0.019348	0.589661	0.39549	-0.28629
	SRPK1	0.495203	0.29639	0.230623	0.82289	0.002417		SRPK1	1.36215	0.10686	0.0284412	0.93654	-0.16452
	SV2A	0.771702	0.52438	0.108859	0.91949	-0.01073		SV2A	0.126093	0.75367	1.9048	0.041137	0.22465
	SYK	1.90053	0.33566	0.0365947	0.97108	-0.11625		SYK	0.0701878	0.85019	0.0909631	0.81066	0.027643
	TACR1	0.560036	0.047528	0.0126734	0.77591	-0.05083		TACR1	0.584793	0.39635	0.939831	0.24112	0.10216
	TACR2	1.45653	0.47467	0.183434	0.86652	-0.13955		TACR2	0.237224	0.64125	0.425113	0.51953	-0.023169
	TACR3	0.236392	0.10648	0.0669786	0.74997	0.031849		TACR3	0.271159	0.61806	1.25825	0.13064	0.31038
	TEK	0.611047	0.72087	0.210222	0.16814	0.07222		TEK	0.0340696	0.92436	0.870987	0.26681	0.13833
	TH	0.0373277	0.4358	1.20363	0.96404	-0.05239		TH	1.25489	0.13094	0.0877567	0.81661	-0.23896
	THRA	0.118062	0.91788	0.0160762	0.39537	0.16283		THRA	0.469314	0.48029	0.555206	0.41763	-0.082697
	THRB	0.813044	0.81333	0.670785	0.64837	0.032407		THRB	0.709009	0.32786	0.276315	0.62067	-0.035491
	TLR7	0.00116112	0.31578	0.312989	0.12336	0.072418		TLR7	0.875463	0.26141	0.464453	0.48537	-0.17585
	TLR9	1.29537	0.99736	1.37739	0.77835	-0.09701		TLR9	0.193291	0.67751	0.476514	0.4754	0.060234
	TOP1	3.62095	0.14301	0.178945	0.7905	-0.29188		TOP1	4.15424	0.00026342	0.111484	0.77645	-1.3389
	TOP1MT	0.80294	0.0016976	0.155653	0.9906	-0.08334		TOP1MT	0.918833	0.24781	0.0781003	0.8348	-0.22998
	TOP2A	2.17153e-05	0.32012	0.00399209	4.95e-06	0.57537		TOP2A	0.00229478	0.99478	2.49674	0.011313	0.50175
	TOP2B	0.0804931	0.99994	8.07253	4.95e-06	0.33362		TOP2B	1.44311	0.091841	1.86544	0.044786	-0.16514
	TPO	0.327357	0.84904	8.60581	0.68133	-0.02043		TPO	2.06787	0.02903	0.00372918	0.9915	-0.19545
	TRPA1	0.862709	0.63488	0.276388	0.21203	0.056073		TRPA1	0.982216	0.22205	0.0773991	0.83609	-0.16794
	TRPM8	0.00814067	0.29374	1.08041	0.36799	0.04371		TRPM8	0.0718552	0.84688	0.0905991	0.81134	0.0082184
	TRPV1	0.122203	0.98149	0.715569	0.16907	0.056757		TRPV1	0.108451	0.78015	0.290594	0.61235	0.032786
	TRPV3	0.447125	0.8101	1.20126	0.27337	0.029348		TRPV3	0.696782	0.33374	0.418187	0.52592	-0.22505
	TRPV4	0.212936	0.55105	0.919157	0.35344	-0.02577		TRPV4	0.39768	0.54504	0.0842257	0.8232	-0.034822
	TTK	0.918581	0.74676	0.741746	0.16401	0.12574		TTK	0.695854	0.33419	0.504886	0.45334	-0.44241
	TUBB	1.6078	0.27165	1.21816	0.44943	-0.16526		TUBB	2.63863	0.0082488	0.0087562	0.9801	-1.3277
	TUBB1	1.09191	0.082292	0.593801	0.90593	-0.08916		TUBB1	0.149489	0.72323	0.461539	0.48782	0.044078
	TUBB2A	0.266771	0.20739	0.0426418	0.74644	0.031668		TUBB2A	1.31133	0.11749	0.286854	0.61452	-0.23988
	TUBB2B	1.08654	0.68966	0.213547	0.5755	-0.07692		TUBB2B	0.138155	0.73739	0.115001	0.77119	-0.02687
	TUBB3	0.202255	0.20948	0.411919	0.030077	0.16815		TUBB3	0.0363821	0.91947	1.66033	0.063098	0.071844
	TUBB4A	1.09083	0.75904	2.12885	0.88453	-0.14262		TUBB4A	0.853624	0.26885	0.023407	0.94749	-0.18039
	TUBB4B	0.36245	0.20783	0.0545413	0.97044	0.007072		TUBB4B	1.02216	0.20555	0.365694	0.57583	-0.29693
	TUBB6	3.06674	0.60699	0.0130313	0.2634	-0.161		TUBB6	0.582312	0.39791	0.257495	0.6324	-0.080894
	TUBB8	1.32664	0.0044692	0.946537	0.43732	-0.12193		TUBB8	0.0846424	0.82303	0.0789173	0.83387	-0.046756
	TXNRD1	2.01212	0.13486	0.610055	0.57674	-0.15211		TXNRD1	0.600032	0.38686	0.521419	0.4411	-0.16329
	TYK2	0.100973	0.038075	0.409849	0.096833	0.064336		TYK2	0.0227841	0.94883	2.88124	0.0047609	0.6019
	TYMP	0.128042	0.82767	1.51051	0.78445	0.031472		TYMP	0.016843	0.96187	2.49249	0.011425	0.36671
	TYMS	0.327117	0.80557	0.16721	0.56258	0.043019		TYMS	2.6169	0.0086782	0.00199364	0.99546	-0.41631
	TYR	0.38729	0.63511	0.432785	0.19911	0.089774		TYR	0.638385	0.36454	0.0224639	0.94953	-0.10257
	UGCG	0.114526	0.58901	1.11383	0.53817	-0.00479		UGCG	0.82965	0.27732	0.451819	0.49601	0.010996
	VDR	1.41605	0.81591	0.475669	0.79001	-0.09142		VDR	1.46619	0.088068	0.486569	0.46741	-0.1149
	VKORC1	0.829269	0.1146	0.156611	0.82012	-0.03997		VKORC1	0.510252	0.44779	1.37745	0.10445	0.15424
	WEE1	2.02231	0.30777	0.112225	0.98959	-0.41156		WEE1	0.73398	0.31622	0.0989942	0.79655	-0.21291
	XDH	1.28516	0.037372	0.00452276	0.24585	-0.06149		XDH	0.770446	0.30032	0.621584	0.37646	-0.05383
	YES1	0.951442	0.14534	0.99805	0.69122	-0.13296		YES1	0.254059	0.62928	0.592269	0.39385	0.11817
			0.25954	0.266185
e	ID	AVG	f	ID	AVG	g	ID	AVG	h	ID	AVG	i	ID	AVG		j
	HDAC3	0.988638		NDUFB11	1.2186		TOP1	1.86729		RARA	1.07441		CRBN	7.50671		Data set for Fig 1 J is part of CRISPR screening data
	ATP1A1	0.944183		TOP2A	1.17311		PPAT	1.32559		CDK1	0.877101		GSK3A	0.953168
	TOP2B	0.856985		RRM1	1.00793		PLK1	1.20722		PIK3CD	0.750473		PSMB5	0.800066
	TOP2A	0.779665		PPAT	0.73561		TOP2A	1.16838		SLC22A12	0.739439		DNMT3A	0.648795
	GRIK2	0.764399		CHEK1	0.734662		MTOR	1.10023		SLC5A2	0.698742		CHRNB1	0.61479
	NDUFB11	0.722266		EPHA3	0.693068		BRD4	0.953111		CALCRL	0.69428		SLC5A2	0.56729
	EPHA3	0.713046		NDUFA4	0.665983		GART	0.920683		RXRB	0.680302		ADORA2B	0.567277
	MYC	0.712913		HDAC3	0.645376		POLD1	0.811139		DHFR	0.675683		PIK3R5	0.52165
	MDM2	0.687957		NDUFB4	0.627747		TUBB	0.810625		PSMB5	0.660316		KCNH4	0.515919
	NDUFB6	0.655933		MTOR	0.593525		DHODH	0.809484		RARB	0.651878		PRKDC	0.513112
	ATM	0.636127		NDUFB6	0.591866		HDAC3	0.787527		DNMT3A	0.63189		CCKBR	0.496185
	GUCY1B1	0.597357		PLK1	0.589777		CDK6	0.780749		CDK12	0.599006		PRKCQ	0.487655
	PLK1	0.596473		DNMT1	0.587335		NDUFB11	0.743402		NDUFS3	0.571762		TOP1MT	0.48686
	PDE2A	0.58821		MAP2K2	0.546979		EZH2	0.732686		EZH2	0.548313		PDE3A	0.480918
	EPHA10	0.576869		NDUFS8	0.541008		ATR	0.728572		AURKB	0.542745		RRM2	0.467296
	PSMB5	0.548137		NDUFB10	0.526057		DNMT1	0.716975		S1PR4	0.535367		POLE	0.462123
	PIM3	0.5471		MCL1	0.526001		ATM	0.715595		POLE	0.531331		HTR7	0.450642
	TXNRD1	0.54371		AURKB	0.52131		GNRHR	0.699991		TACR2	0.514418		KCNS3	0.446646
	NDUFA6	0.542988		SCN4A	0.51088		KCNA2	0.694619		RXRA	0.507498		GSK3B	0.445615
	NDUFB9	0.542751		MAP2K1	0.510198		CDK1	0.688853		SLC6A1	0.503651		PDE4C	0.444854
	PLAT	0.534211		NDUFB9	0.509997		NDUFA13	0.686889		CDC7	0.499667		LYN	0.43306
	GRIN1	0.530854		DHODH	0.508283		PRKACA	0.647459		EPHB2	0.485864		KEAP1	0.430641
	RRM1	0.52118		CDK19	0.508163		CHEK1	0.633891		ATP4A	0.477581		PDE6A	0.429995
	CSF1R	0.518293		GABRB1	0.506198		CDC7	0.631663		CA5A	0.476963		PARP2	0.428684
	PTGER4	0.512168		MAPKAPK5	0.498643		MYC	0.622141		PDGFRB	0.473233		HRH1	0.423057
	ABCA1	0.506208		PDE5A	0.496714		CSF1R	0.617939		FDPS	0.466794		DRD4	0.419572
	RYR3	0.485433		KCNA3	0.48818		PSMB5	0.609111		HDAC11	0.465974		CDK12	0.418836
	NDUFA13	0.476965		NDUFA13	0.481622		ABAT	0.608326		PLK1	0.464971		EPHA4	0.408407
	POLA1	0.469696		PIK3R5	0.47819		HDAC8	0.601364		ACHE	0.459851		CDK10	0.392178
	KAT2A	0.464479		SCN3A	0.472408		ROCK2	0.594646		CDK13	0.447405		TOP2A	0.390483
	ABAT	0.452201		TXNRD1	0.470038		KEAP1	0.571819		HDAC1	0.444342		EPHA2	0.39005
	RYR1	0.443192		DHFR	0.460251		AURKB	0.56846		KCNH4	0.442087		PDE8B	0.383974
	DHFR	0.436901		CDK9	0.459797		GRIA1	0.564548		IGF1R	0.434414		MMP7	0.370775
	PDE4C	0.435929		TUBB	0.458877		NDUFA11	0.564509		MTOR	0.427764		CDK11B	0.362861
	MAPK8	0.421744		GRIK2	0.458127		NDUFS1	0.561878		PLG	0.426707		PLK1	0.360916
	AVPR1A	0.41804		NDUFS2	0.458012		PIM3	0.551827		HRH3	0.417319		SLC22A8	0.360592
	KCNS2	0.41744		RRM2	0.455934		TYMS	0.550984		MET	0.413469		ADRB3	0.357187
	NDUFC1	0.415921		CDK6	0.452508		KAT2A	0.550089		TYR	0.411849		FLT1	0.348861
	SV2A	0.415626		PIK3R2	0.451957		AURKA	0.546472		NDUFV1	0.410238		ADRA1A	0.348621
	PAH	0.413449		MYC	0.449958		PTK2	0.537542		SCN5A	0.402561		PRKCH	0.347555
	ESR2	0.411778		TACR1	0.448243		NDUFB9	0.535344		CDK10	0.401296		S1PR4	0.346321
	GART	0.410524		PAK4	0.447073		PRKDC	0.5347		LYN	0.400666		MAP2K1	0.338969
	EPHB3	0.406314		NDUFAB1	0.430296		PAK4	0.531119		S1PR1	0.3998		PDE6G	0.338217
	PIK3R5	0.403697		KCNC4	0.428279		NDUFA5	0.524491		CCKBR	0.398213		CACNA1H	0.3315
	NDUFA10	0.396295		NDUFAF3	0.424872		PLK4	0.51848		PDE8A	0.386991		CDK17	0.330834
	BRD2	0.395468		KCNH8	0.423027		MEN1	0.482849		RARG	0.384038		NDUFAF1	0.324989
	RPS6KB1	0.394999		IMPDH2	0.421639		RAF1	0.480472		SLC29A1	0.374485		ATP1A1	0.324756
	GRIK4	0.379066		ESR2	0.406774		NDUFA6	0.472855		MAPK3	0.373454		CACNA1C	0.32127
	NDUFB5	0.379055		SCNN1A	0.404799		ATP1A1	0.461628		EPHA2	0.371711		CDK6	0.32007
	CACNA1I	0.372136		GAA	0.404494		NDUFS2	0.45875		MAPK14	0.352766		SLC12A3	0.319396
	MAPKAPK5	0.370973		PDE1C	0.400626		NDUFB7	0.454472		KCNQ2	0.347141		PDE4D	0.31888
	CHEK1	0.3662		EPHB2	0.399726		CA5A	0.451065		ABL1	0.346295		OPRK1	0.316915
	TUBB6	0.365651		KDR	0.395331		CHRNA4	0.443414		OPRK1	0.344825		TUBB4A	0.315444
	GNRHR	0.364825		JAK3	0.393059		NDUFB2	0.439288		CYP11B1	0.342437		RARA	0.312544
	ADRA2A	0.35959		ATR	0.392973		NDUFC1	0.437875		HTR3B	0.338936		MAOA	0.31215
	PLK4	0.359201		PIM2	0.390044		NDUFAB1	0.425314		TOP1	0.334518		NDUFB5	0.31076
	KCNA5	0.35869		EZH2	0.384471		WEE1	0.424625		CACNA1I	0.329932		AVPR1B	0.308347
	NDUFS2	0.357562		EPHA10	0.373406		TUBB8	0.423388		CCR9	0.326192		CHRNB4	0.306671
	MYCN	0.356107		CDC7	0.37234		TTK	0.406984		PDE6G	0.323433		KCNG4	0.303548
	AURKA	0.354968		PSMB5	0.369884		GSK3A	0.40051		KCNC2	0.318254		TUBB4B	0.297332
	CCR1	0.350753		SLC22A6	0.366523		VKORC1	0.400397		GABRB3	0.312799		KCNC2	0.295777
	HRH2	0.345721		FGFR1	0.364692		ACVRL1	0.396672		CACNA1C	0.311535		PRKCZ	0.293547
	KCNG2	0.345654		NDUFA6	0.354925		RRM2	0.393764		KCND3	0.308761		SLC29A1	0.289165
	TUBB4A	0.34547		SLC22A8	0.347771		NDUFS8	0.389458		KCNB2	0.307526		EDNRA	0.283496
	AURKB	0.340482		WEE1	0.345577		CDK13	0.379626		TEK	0.307344		DHFR	0.281679
	ROCK2	0.339181		ADRB2	0.345277		EPHA8	0.379341		PDE8B	0.307035		ARAF	0.278478
	PTK2	0.33795		KCNS1	0.342914		RARG	0.378148		PTGER2	0.305676		ADRA2C	0.276862
	EP300	0.335744		MEN1	0.341438		CYP3A43	0.375526		GART	0.304434		SIGMAR1	0.272683
	PDE6D	0.332272		GNRHR	0.340741		BDKRB1	0.374064		PRKCD	0.304241		CACNA1B	0.271523
	KCNA2	0.329385		NDUFC2	0.336576		NDUFA10	0.373748		KCNV2	0.298071		BLK	0.271251
	TACR1	0.323759		TOP2B	0.333846		RPS6KB1	0.370512		GABRA5	0.298005		ABCA1	0.270179
	DNMT1	0.32179		RYR3	0.330183		NDUFS7	0.370197		CDK11B	0.297588		TRPV4	0.26984
	SLC22A12	0.321201		NR1H2	0.329076		CDK4	0.368117		CHRNB1	0.290064		SCN7A	0.267546
	FGR	0.32072		PLK4	0.320413		PDE6G	0.365568		ADRA1D	0.289306		TLR9	0.266405
	NDUFA1	0.320088		SV2A	0.317308		NR1H2	0.358195		PDE1C	0.285939		AURKA	0.265106
	SLC6A1	0.318665		PIM3	0.316028		NTRK1	0.35597		RYR3	0.2851		FDPS	0.26434
	NDUFB10	0.315607		NTRK2	0.315848		IMPDH2	0.349312		CHEK2	0.282244		KDR	0.264057
	EPHB2	0.315347		CYP3A5	0.309107		PDE7A	0.342193		IMPDH2	0.27562		TH	0.260834
	TYMS	0.303954		NDUFAF1	0.308926		FGFR4	0.335409		ADRB1	0.2754		KCNQ4	0.260558
	RAF1	0.303356		GABRB3	0.306968		TYMP	0.328783		KCNS3	0.274982		EPHA3	0.257561
	HTR2B	0.303188		NDUFS3	0.306183		KCNK18	0.327757		PPAT	0.274857		CASR	0.25641
	ATP1A4	0.303023		IGF1R	0.304097		ADA	0.324993		NDUFB11	0.270375		MTOR	0.254888
	NDUFAB1	0.296441		OPRK1	0.303413		MAP3K9	0.32358		ATP1A3	0.269963		PLG	0.252787
	TOP1MT	0.294725		NDUFA11	0.301673		KCNA5	0.322766		HDAC4	0.267753		CLCN2	0.250531
	CHRNA7	0.292921		HMGCR	0.296511		PIK3CA	0.322373		FGFR3	0.267024		EZH2	0.246425
	PGR	0.292091		AURKA	0.29506		ABL1	0.321632		TOP2A	0.265876		CA14	0.246242
	CDK5	0.290805		CHRNA7	0.293381		IGF1R	0.318994		CHRM4	0.265614		TUBB1	0.242864
	GSK3A	0.289022		CYP11A1	0.29091		GRIA3	0.316673		KCNK18	0.263688		NR3C2	0.24017
	NDUFA12	0.288992		PTK6	0.286731		KCNG2	0.307174		NDUFB5	0.261819		OPRM1	0.236286
	POLD1	0.28304		NDUFAF2	0.283508		NDUFA9	0.306985		ND4L	0.260468		S1PR5	0.231999
	CDK4	0.278132		RARG	0.275713		SCN4A	0.304739		DOT1L	0.255355		CACNA1S	0.227849
	ADRA2C	0.269612		HTR2A	0.272873		FGR	0.302601		CACNA1H	0.255231		ND3	0.223431
	ADORA2B	0.26763		GART	0.272588		TXNRD1	0.301278		SLC12A1	0.251664		CDK9	0.218163
	CCKBR	0.266424		KCNS2	0.270604		MPL	0.300635		ADORA2B	0.251441		PDE2A	0.21754
	PDE3A	0.264972		PIK3CA	0.269109		PLAT	0.293906		PTGER1	0.251414		PIK3CD	0.216973
	WEE1	0.26493		CA12	0.26581		NDUFA4	0.29186		S1PR5	0.250634		ABCC8	0.216241
	IMPDH2	0.262723		OPRD1	0.259846		PDE2A	0.291687		SCNN1G	0.250569		AURKC	0.215442
	PDE1B	0.260509		CSNK2A1	0.258655		NDUFB4	0.290155		MYC	0.249765		NDUFA4L2	0.212972
	NDUFAF4	0.255476		KAT2A	0.253434		ODC1	0.287839		PLK4	0.247693		ATP1A2	0.211844
	NDUFB4	0.252076		TUBB3	0.250593		HTR6	0.279022		AVPR1B	0.244101		PDE10A	0.211766
	HTR3B	0.249547		ACVRL1	0.250534		MAPKAPK5	0.2781		KCNG4	0.238597		TYR	0.209887
	CDK1	0.249264		GABRA3	0.247429		NDUFA8	0.277847		FLT3	0.238335		CA5A	0.208757
	CYP11A1	0.246783		GRIN2D	0.244663		TUBB3	0.274584		THRA	0.238265		AR	0.207864
	CXCR4	0.245978		CACNA1I	0.240992		CDK5	0.272567		GABBR1	0.235929		KCNG2	0.207192
	VKORC1	0.244669		NDUFA9	0.239024		PDE1C	0.261768		MCL1	0.231516		SLC6A2	0.205572
	LYN	0.243802		KCNH5	0.238737		PIK3R2	0.260151		GRIK2	0.230182		IMPDH2	0.202993
	FASN	0.240903		FGFR4	0.237943		SCN10A	0.255071		PRKCZ	0.22706		PTGER2	0.202802
	SLC12A1	0.238941		ATM	0.23715		MDM2	0.254811		NDUFAF1	0.226717		HRH4	0.201338
	AVPR1B	0.238352		PPARA	0.236807		AVPR1A	0.254571		CHRNA3	0.226669		NDUFB8	0.197912
	NPY5R	0.237758		CHRNB1	0.233297		ADRA2A	0.254193		BCL2L1	0.223006		KAT6A	0.197436
	CHRNB2	0.236044		NDUFA1	0.232913		POLA1	0.242498		PDE4C	0.22256		SLC6A1	0.192737
	EPHA8	0.234502		CDK7	0.232277		PDE4C	0.241721		NDUFA2	0.221193		CDK1	0.192038
	ADORA3	0.233991		PDE6C	0.230139		NDUFB6	0.237554		HTR7	0.217344		S1PR1	0.186099
	RORC	0.233619		NDUFS5	0.22758		TUBB4A	0.232718		HDAC6	0.216189		ATP1A3	0.183809
	PDE5A	0.232073		NDUFAF4	0.227027		PRKACG	0.231489		GRIN2D	0.214242		KCNK18	0.182372
	PIK3CD	0.229668		PDE4C	0.223834		NDUFA1	0.229697		BHMT	0.213585		GRIN2D	0.182284
	CHRNA4	0.229472		NDUFB8	0.222212		KCNS2	0.226429		EGFR	0.211691		KCNA2	0.182235
	KCNB1	0.228815		ADORA3	0.219823		EDNRA	0.224153		ALOX5	0.210705		BRD2	0.179324
	ADORA1	0.227967		PDE6D	0.219715		ATP1A3	0.221613		PLAT	0.209149		SCN5A	0.17819
	NDUFC2	0.226094		ADRA2B	0.21953		CDK9	0.221128		ADORA3	0.207818		KCNB1	0.177874
	NDUFAF2	0.223731		PAH	0.216338		EPHA10	0.219665		CDK6	0.207268		ITK	0.175418
	AVPR2	0.222916		FYN	0.21628		LIPF	0.219113		KDR	0.20634		HRH3	0.174797
	POLE	0.222814		PRKD3	0.215792		NDUFB10	0.21782		CASR	0.204656		FRK	0.174691
	ADRB1	0.222792		AVPR1A	0.212625		KCNC4	0.217005		CHEK1	0.203745		CHRNE	0.171713
	MTOR	0.222238		RXRA	0.212445		NDUFA2	0.216857		KCNN4	0.203724		CHRFAM7A	0.168452
	KCNH4	0.222154		CDK10	0.208951		NDUFA4L2	0.215976		BRD2	0.203176		TACR2	0.167644
	ADRB2	0.219157		DNMT3A	0.20717		PDE5A	0.213393		SCN2A	0.197267		GABRG3	0.166207
	KCNJ8	0.218651		PDPK1	0.206628		PTK6	0.213285		PRKCH	0.197183		HDAC7	0.162241
	KIT	0.218277		KCNA2	0.20394		KCNK2	0.212377		GRIN3A	0.196812		CSF1R	0.159705
	KCNH5	0.212236		KCNC2	0.203573		EPHA3	0.212102		KCNMA1	0.19536		CYP3A7	0.159436
	PDE1C	0.211017		MAPKAPK2	0.202696		CCR5	0.210442		KCNK3	0.193852		HTR3A	0.157243
	PRKACA	0.210651		PTGS2	0.20264		GRIK2	0.206353		PARP1	0.189876		GNRHR	0.157157
	MAP2K1	0.20801		ND6	0.197028		HTR2A	0.20545		AMY2A	0.187842		FGFR3	0.156739
	TRPV3	0.204347		PRKCH	0.196664		PIK3R3	0.20503		NDUFAF2	0.181132		NDUFA10	0.15671
	NDUFA8	0.204291		NDUFS7	0.196271		ALDH5A1	0.203452		PRKD1	0.180765		CCR2	0.154197
	KCNH3	0.204079		CHRNA1	0.194558		TUBB6	0.202553		AVPR1A	0.178894		RARB	0.152151
	BDKRB1	0.202609		PRKACA	0.194548		ANO1	0.202208		KCNC4	0.178195		JAK1	0.150981
	PRKACG	0.201078		XDH	0.19451		MAPK8	0.202014		HTR1B	0.177596		FLT3	0.150932
	PDE1A	0.199363		NDUFV3	0.192893		AMY2A	0.200863		GSK3A	0.176365		AXL	0.150185
	CDK13	0.195644		EPHA8	0.190455		NDUFB3	0.200634		PDE4D	0.176329		HTR1B	0.147378
	HTR3A	0.19538		ND4L	0.189614		ND4L	0.198508		NDUFC1	0.173247		NDUFAB1	0.146429
	AKT2	0.194011		S1PR4	0.188025		HTR3A	0.197757		GRIN2C	0.16997		ADRB1	0.146035
	HDAC7	0.193113		POLA1	0.185495		DHFR	0.197743		CACNA1B	0.167222		HDAC4	0.144659
	GRIA1	0.192272		ATP1A4	0.185138		KCNC1	0.196874		MAP2K1	0.165181		KCNK9	0.144389
	KCNC4	0.188403		CYP3A43	0.182943		GABRG1	0.19318		AGTR1	0.162098		GRIN1	0.14386
	KEAP1	0.185549		TOP1	0.182052		RORC	0.191846		ND3	0.158964		KCNJ8	0.143075
	SLC22A11	0.185189		PLAT	0.181879		NDUFS5	0.188372		ATR	0.157585		KCNH3	0.139431
	CYP3A5	0.183049		CHEK2	0.181024		CHRNB1	0.186413		VKORC1	0.156187		MAP3K11	0.138699
	SLC6A3	0.181155		CDK11B	0.180209		CDK18	0.186067		CDK7	0.153898		ADRA1D	0.137806
	HRH4	0.179931		PTGIR	0.178344		HMGCR	0.18605		HCRTR2	0.151575		KCNJ2	0.137192
	NPC1L1	0.179525		ADRB1	0.174531		CA4	0.184728		KAT6B	0.149951		RRM1	0.136389
	KCNQ4	0.178049		ALOX5	0.173386		MST1R	0.184591		PIK3R3	0.148951		FGR	0.1359
	CA12	0.175769		GRIA1	0.172708		PIK3R5	0.17992		PDE6D	0.148777		CACNA1D	0.135505
	CSNK2A1	0.175032		CDK18	0.171455		EPHA7	0.179567		NDUFB4	0.148511		THRB	0.134646
	CDK14	0.174161		KCNA5	0.170068		CA2	0.177872		CHRM2	0.148376		GRIK2	0.133918
	MAPK3	0.171058		PIK3CD	0.168023		PTGIR	0.17352		SIGMAR1	0.148039		NDUFV3	0.130968
	EZH2	0.170219		MTNR1B	0.165972		KDR	0.170551		PRKDC	0.145756		ADH1B	0.128668
	REN	0.167584		KCNV1	0.165694		GRIA4	0.170285		CA3	0.145712		TRPV1	0.128609
	TUBB2B	0.166389		CDK1	0.164844		GRIN1	0.169792		GRIK4	0.144649		MTTP	0.127921
	PPAT	0.164918		C9orf47	0.164095		EP300	0.16331		NDUFAB1	0.142638		EPHB3	0.127415
	HDAC8	0.16447		PDE4A	0.162919		KCNB2	0.162388		MMP7	0.141203		GRIA3	0.127091
	HDAC9	0.16375		TTK	0.161357		TACR2	0.155916		CDK18	0.139907		RXRB	0.126877
	NDUFA4	0.162829		HTR6	0.160888		ADRA1B	0.155104		ATP1A2	0.136583		ACVRL1	0.126604
	CDK9	0.16187		GRIA4	0.159419		CCR2	0.15107		HPD	0.134406		MAPKAPK5	0.126314
	HTR3E	0.161507		SCN1A	0.156942		FGFR3	0.150005		ND4	0.133772		ABCC9	0.125145
	NDUFA11	0.154319		POLE	0.156199		KCNB1	0.149486		CDK15	0.131622		PGR	0.124648
	RARG	0.153856		ADRA2C	0.155057		SLC22A8	0.148897		SCNN1A	0.129694		NDUFB4	0.124398
	ABL1	0.153525		HTR1F	0.151716		NDUFAF1	0.148515		MDM2	0.128418		CFTR	0.124113
	PRKD3	0.152874		CDK2	0.151088		FLT4	0.148055		RRM2	0.128008		KCNS1	0.12407
	GRIA4	0.152384		ADRB3	0.150929		HDAC11	0.147287		HTR2C	0.127996		HTR1D	0.123387
	KCNG4	0.148563		BDKRB1	0.148917		PARP3	0.146802		SRMS	0.12754		KCNQ1	0.122705
	NDUFS5	0.14797		RORC	0.148721		FYN	0.142396		NDUFA13	0.126681		ALDH2	0.121728
	HTR6	0.145432		HTR4	0.147833		PDE1A	0.139784		SCN3A	0.126024		MAPK8	0.121368
	MAPK11	0.143014		KCNQ5	0.146565		NDUFV1	0.139037		OPRM1	0.124975		SV2A	0.11992
	CDC7	0.141837		MPL	0.145632		GABRA4	0.137655		TACR3	0.123192		CHEK2	0.119755
	NDUFS8	0.141575		SLC12A1	0.144622		ERBB2	0.136304		KCNH8	0.123		ADORA3	0.119321
	ADH1B	0.138617		P2RY12	0.144501		SRD5A3	0.134321		CDK16	0.122904		SRPK1	0.118839
	SCN9A	0.137114		CACNA1B	0.144338		CA7	0.133177		TRPM8	0.122897		SLC6A4	0.117776
	DRD5	0.134628		CDK16	0.141671		DNMT3A	0.132477		CLCN2	0.122166		CDK8	0.115667
	NDUFV3	0.134461		CRHR1	0.140184		SLC6A1	0.132156		PTGIR	0.121933		NDUFA2	0.115583
	RXRA	0.133512		TUBB4A	0.137523		AKT1	0.127316		SRPK1	0.121199		SYK	0.114978
	SCN8A	0.132834		VKORC1	0.136775		NDUFV3	0.125615		ERBB3	0.120848		CDK16	0.114247
	TUBB3	0.13117		TYMP	0.134981		ADRA2B	0.114351		TTK	0.120387		HTR6	0.11344
	GABRB1	0.130273		HTR3B	0.13339		HRH4	0.113443		S1PR2	0.119736		AGTR1	0.113094
	CCR2	0.130265		ABAT	0.129737		BRD2	0.111053		COMT	0.119478		TUBB	0.110851
	CDK16	0.130007		FLT4	0.128577		OPRK1	0.110565		NDUFA1	0.117576		GART	0.110583
	ATR	0.12895		NR3C1	0.127298		MAP2K1	0.108023		BCL2	0.115186		DPEP1	0.109845
	JAK2	0.127506		BHMT2	0.125938		DOT1L	0.106457		PRKCE	0.114485		PLK4	0.109615
	EPHB6	0.12694		ALDH5A1	0.125086		CSNK2A1	0.105948		CSNK2A1	0.112505		CHRND	0.107351
	BRD4	0.126775		AVPR1B	0.124546		EPHB2	0.104514		PGR	0.1113		ND4L	0.105949
	EDNRA	0.125904		PDE6A	0.118638		RXRA	0.103968		AXL	0.108912		MET	0.103647
	VDR	0.123465		GABRA5	0.118638		EGFR	0.103586		TRPV1	0.108227		GABBR1	0.10363
	CACNA1C	0.123134		PRKACG	0.116791		PIM1	0.102832		PDE6A	0.106765		TEK	0.102555
	OPRK1	0.121718		GABRG2	0.116718		CACNA1I	0.10164		TUBB	0.105832		IMPDH1	0.101945
	NR3C1	0.121616		ODC1	0.115683		ND6	0.0986053		CA1	0.105256		AVPR1A	0.101138
	SLC22A6	0.118481		ATP4A	0.114952		GRIA2	0.0976597		PTGER3	0.102889		TRPM8	0.100923
	HRH1	0.117453		CRBN	0.110482		CDK10	0.0975629		ADORA1	0.102797		KCNG1	0.100453
	GRIK3	0.112213		RAF1	0.109777		COMT	0.0972072		MAP3K12	0.101602		KAT6B	0.0991564
	MST1R	0.108076		ABCA1	0.108627		KCNQ4	0.0968235		PTK2	0.101213		HMGCR	0.0987287
	HTR1B	0.10796		AURKC	0.108106		NDUFA3	0.0961129		WEE1	0.101096		KCNF1	0.0985449
	TUBB	0.106871		KCNA10	0.107663		ADRA2C	0.0926256		SCN9A	0.101055		GABRG1	0.0976074
	CHRNE	0.106217		ABL1	0.106131		MAPK3	0.0918127		ACVRL1	0.100732		CHRM4	0.0973496
	PLG	0.103911		PDE2A	0.105783		MAPK9	0.0910366		DPEP1	0.100214		CXCR4	0.0970289
	BHMT	0.102762		MAP3K9	0.0975492		CCR9	0.086042		PDE2A	0.100134		SLC22A11	0.0970135
	NR1H2	0.101328		EP300	0.0947568		S1PR4	0.0852709		PTGDR2	0.0992758		CHRM5	0.0969746
	ADRB3	0.0980888		KCNF1	0.0942511		MAPK14	0.0846733		ATM	0.097331		HTR2C	0.0960879
	HTR2A	0.0943026		PGR	0.0942399		BCL2L1	0.0833988		NDUFV3	0.0966802		CSNK2A1	0.0955655
	ATP1A3	0.0924351		PDE6G	0.0942255		KCNH2	0.079445		CFTR	0.0962841		MAP3K5	0.0944604
	AR	0.0918959		KCNA1	0.092351		MAPK1	0.0791854		PIK3R5	0.0960657		ADH1A	0.0921895
	IMPA1	0.0917657		POLD1	0.0916614		CCKBR	0.0774042		SCN1A	0.0955957		TYK2	0.0898717
	GRIK5	0.0911942		KCNJ8	0.0899987		KCNV2	0.0773451		FLT1	0.0951826		KCNMA1	0.0895485
	NTRK1	0.089852		NDUFA10	0.0881404		SLC6A3	0.0769075		PDE4B	0.0951635		FKBP1A	0.0866428
	PAK4	0.0896915		MMP1	0.0879214		NDUFC2	0.0743102		CDK2	0.0933547		HDAC3	0.0863017
	NDUFB2	0.0893151		MDM2	0.0877005		KCNG1	0.0710846		TOP2B	0.0931767		FYN	0.0845418
	CHRND	0.087532		BHMT	0.0872746		NDUFV2	0.0703756		CDK17	0.0905587		NDUFA11	0.0818126
	SYK	0.0872827		BCL2	0.0866054		CA12	0.0703677		PTGDR	0.0901968		ABL1	0.08137
	SLC6A2	0.0860344		TRPV1	0.0849151		HDAC4	0.0702108		CHRM3	0.0895046		HTR1F	0.0808162
	KDR	0.0820641		FLT1	0.084609		CDK19	0.069468		RPS6KB2	0.0887004		HDAC9	0.0782209
	XDH	0.0816281		MAP3K1	0.0845836		GRIN3A	0.0683098		HRH4	0.0862279		SCN10A	0.0765047
	KCNK10	0.0810269		ADRA2A	0.0839869		TRPM8	0.0654065		AKT1	0.0847383		KCNA1	0.0760147
	TRPM8	0.0801829		HDAC11	0.0830017		PRKCD	0.0652414		NDUFB9	0.0839339		ERBB4	0.0757843
	KCNC3	0.0790591		PDE4D	0.0812348		GRM5	0.0621514		CACNA2D1	0.0831098		DHODH	0.0756388
	PIM1	0.0780055		BRD4	0.0812136		ACHE	0.060699		TYMS	0.0830904		ESR1	0.0744321
	MAP3K1	0.0764178		SLC22A12	0.0792171		AKT2	0.0599323		GAA	0.082694		CHRM2	0.0743888
	ITK	0.0756088		AMY2A	0.0783844		CDK16	0.0581405		CDK9	0.0816049		ESR2	0.0739846
	HTR2C	0.0754778		GSK3A	0.0753983		SCNN1A	0.0569144		NDUFA10	0.0810949		KCNB2	0.0735065
	ADAMTSL4-AS1	0.07471		CHRNA3	0.0745102		KCNC2	0.0568082		CDK3	0.0809999		MTNR1A	0.0710428
	PDE7B	0.0717004		PIM1	0.0738551		ATP4A	0.0568033		TRPV3	0.078703		C9orf47	0.0705819
	LIPF	0.0713181		NR1H4	0.0728403		NDUFB5	0.0562102		TPO	0.0784627		NDUFS5	0.0676178
	PDE9A	0.0712197		KCNH6	0.0699101		BCR	0.0552991		HTR4	0.07799		KCNC1	0.0671586
	CCR5	0.0710082		NPC1L1	0.0694982		PRKCE	0.054676		MAP3K1	0.0772266		KCNN4	0.0669925
	GRIK1	0.0699887		SRPK1	0.0679355		MAPKAPK2	0.0534441		GRIA1	0.0759577		NDUFC1	0.0649294
	CDK10	0.0698686		SLC6A2	0.0671612		PGR	0.0519839		PRKACA	0.0747028		S1PR2	0.0634734
	GPD2	0.0681009		ADAMTSL4-AS1	0.0654058		CHRM2	0.0514644		PDE3A	0.0736725		GSR	0.0623688
	CDK6	0.0674		RPS6KB1	0.0652869		FRK	0.0494043		ABCA1	0.0733147		IDH1	0.0595344
	CHRM3	0.0673262		KAT6B	0.0645161		GRIK1	0.0488917		TUBB4A	0.0724382		HCRTR1	0.0594897
	MAOB	0.0665107		CDK4	0.0640366		KCNG4	0.0472643		HDAC3	0.0718675		NDUFB11	0.0586915
	GAA	0.0641802		NDUFA3	0.0618852		ADORA3	0.0445804		CHRNA1	0.068157		TACR1	0.0586478
	AMY2A	0.063969		SRMS	0.0616167		SLC6A2	0.043347		ADORA2A	0.0669736		KCNC3	0.05794
	KCNG3	0.063202		EPHB6	0.0608818		NDUFAF4	0.0423603		CACNA1S	0.0668144		MST1R	0.0564709
	CA7	0.062786		TRPV3	0.0600758		GABRA5	0.0383839		CDK8	0.0658558		BRD4	0.0535467
	MAPKAPK2	0.0599965		ANO1	0.0599768		CHRNE	0.0361127		KCNG3	0.0654607		RYR1	0.0522665
	HDAC5	0.0596046		HRH2	0.0575711		KAT6B	0.0303062		KCNQ4	0.064988		SCNN1G	0.0515798
	DHODH	0.0582455		NDUFV1	0.056923		MAOB	0.0279435		PDGFRA	0.0633511		KCNH5	0.0500957
	ND4L	0.0572685		ADORA2A	0.0537613		ADRB2	0.0271425		KCNV1	0.0619036		KCNH7	0.0494442
	SCNN1A	0.056887		PTGER4	0.052447		CA9	0.0265702		GNRHR	0.0618205		MAPK10	0.0489627
	TYMP	0.0566468		DRD1	0.0524303		SLC22A12	0.0245544		EPHB1	0.0613682		PRKCE	0.0483766
	PTK6	0.0547041		CA2	0.0520141		JAK2	0.022171		DHODH	0.0610371		PRKD1	0.0460654
	JAK3	0.0527904		HCRTR1	0.051232		TACR1	0.0209151		KCNJ2	0.0604926		CA9	0.0457267
	PARP1	0.052025		NDUFS1	0.0497724		CHRNA7	0.0206678		GRIA2	0.0594954		BHMT2	0.0450867
	ADH1C	0.0518492		KCNV2	0.0477873		GRIK3	0.018803		PTGS2	0.0587506		BCL2	0.0439497
	GABRG2	0.0481006		SCN9A	0.0472857		SLC22A11	0.016641		TUBB4B	0.0584526		KCNS2	0.0435156
	GRIN2A	0.0471062		GCGR	0.0468965		GRIN2A	0.0156314		CCR2	0.0575134		DNMT1	0.0405511
	KCNK18	0.0448024		ATP1A1	0.0468859		PRKCI	0.0151295		PRKCB	0.0568089		KCNV2	0.0400113
	TEK	0.0440692		MAPK8	0.0466252		TPO	0.0112104		ADRB3	0.0566332		CDK15	0.0400021
	CHRNA3	0.0426331		PARP1	0.0465908		BCL2	0.0108543		SV2A	0.0556862		CCR5	0.0379074
	FLT1	0.0422861		CCKBR	0.0455378		NTRK2	0.0103083		MAP3K11	0.0544407		BTK	0.0375234
	SLC22A8	0.0420478		NDUFV2	0.0448795		CHRNA1	0.0102505		CDK4	0.0533528		CDK18	0.0369153
	MMP7	0.038662		GABRA2	0.0442294		PDE10A	0.00819091		ND6	0.0517757		ODC1	0.0355078
	CACNA2D1	0.038263		SYK	0.0423173		AKT3	0.00630767		NDUFB7	0.0517124		ABAT	0.0349997
	NDUFV1	0.0365415		CSF1R	0.0422294		CPS1	0.00422901		EP300	0.0515392		GABRA2	0.0349484
	BLK	0.0363519		CA7	0.0416627		SLC29A1	0.0042046		SRD5A2	0.050806		EPHB6	0.0348239
	CACNA1B	0.0334949		PRKACB	0.0414912		PTGER3	0.00368663		GSR	0.048944		GRIA1	0.0348098
	AKT1	0.0330857		ADRA1A	0.0408045		IKBKB	0.00195582		HTR6	0.0479801		CACNA1I	0.0340714
	PTGS2	0.0322569		NDUFB7	0.0387261		GRIK4	0.00133679		SLC22A11	0.0471288		BCL2L1	0.0338875
	ADORA2A	0.031407		GRIA3	0.0378374		NPY5R	0.000428691		AURKA	0.0446511		GABRA4	0.0327374
	IGF1R	0.0305917		CYP11B1	0.0375519		NPC1L1	-0.000575631		MAOB	0.042179		GRIK5	0.032674
	HCRTR2	0.029751		CACNA1H	0.0370338		ACE	-0.00250105		ABAT	0.0421313		PRKACA	0.0313609
	NDUFA2	0.0294542		KCNB1	0.0363535		MMP8	-0.00298102		CA9	0.0420437		NDUFA1	0.0300972
	ADA	0.0270521		PIK3R3	0.0357469		SV2A	-0.00402831		CXCR4	0.04117		PTGER1	0.0295991
	PARP2	0.0267205		EGFR	0.0355476		PDE3A	-0.0044207		KCNQ1	0.0410724		TUBB2B	0.0279344
	SCN3A	0.0245162		NDUFA2	0.0340019		ADRA1A	-0.00511598		PDE7A	0.0410693		HDAC5	0.0272788
	UGCG	0.0231476		S1PR5	0.0333798		HPD	-0.00569397		GRIN1	0.0400439		TLR7	0.0265056
	PIK3R2	0.0220511		PDE1A	0.0316608		TLR7	-0.00607329		ADRA2B	0.0367789		NTRK1	0.0263845
	PTGDR2	0.0220362		MGAM	0.0316381		CHEK2	-0.00688534		MTTP	0.035147		HCRTR2	0.0260125
	GABRA6	0.0211349		REN	0.0305927		CDK2	-0.00697931		GRIK1	0.0327493		MMP13	0.0260098
	MEN1	0.0206595		GRM5	0.0267288		KCNS3	-0.00800823		CNR2	0.0320392		PDE1C	0.0258128
	CHRM4	0.0205406		KCNH3	0.0248246		CDK14	-0.00991034		EPHA4	0.0311409		RPS6KB2	0.0237181
	NDUFB3	0.0199818		SLC6A3	0.0219454		THRB	-0.0105693		ACE	0.0311028		CHRNA1	0.0225622
	ANO1	0.0199639		TEK	0.0206292		HTR2B	-0.0116207		MAOA	0.030876		NDUFA5	0.0216625
	FFAR1	0.0188125		CLCN2	0.0202918		PTGER1	-0.0134732		TUBB2B	0.0304611		ACHE	0.0213969
	FLT4	0.0172821		KCNG2	0.0200879		PDPK1	-0.01413		NDUFB3	0.0296522		KCNJ11	0.0203659
	S1PR3	0.0133049		HRH4	0.0200183		JAK3	-0.0153162		HDAC8	0.0289206		SRD5A1	0.0200143
	PDE8A	0.0120998		TRPM8	0.0196919		BRAF	-0.0154299		TOP1MT	0.0289199		PTK2	0.0197996
	SIGMAR1	0.0111814		FGFR2	0.0186361		PIM2	-0.0162766		AR	0.0265692		FAAH	0.0181707
	CHRM2	0.0108454		CDK20	0.0176475		GRIN2C	-0.0172044		SLC6A4	0.0265497		TACR3	0.0179003
	MAP3K9	0.00943464		CACNA2D1	0.0174018		KCNF1	-0.0186778		PIM1	0.0259297		CHRNA7	0.0165382
	FKBP1A	0.00867265		PTK2	0.0170455		GLRA1	-0.0192311		GCGR	0.0251508		CCR9	0.0143829
	MET	0.00775721		CDK14	0.0157389		CHRNA3	-0.0200452		TLR9	0.0249744		KCNC4	0.0143576
	KCNJ11	0.00741622		CACNA1F	0.0154719		HRH3	-0.0210536		GRIA3	0.0249612		DPP4	0.0140796
	TOP1	0.00729847		FGFR3	0.0142594		EPHB4	-0.0215426		KCNG1	0.0249143		PDE5A	0.0131136
	HRH3	0.00460111		CHRNE	0.0135336		TOP2B	-0.022679		RPS6KB1	0.0231285		SLC22A12	0.0118129
	GABRA3	0.0038746		HTR3A	0.0126939		TYR	-0.0227445		MPL	0.0229302		ND6	0.0109009
	KCNV2	0.00348357		CA1	0.0120936		S1PR3	-0.0230039		MAPK1	0.0226712		PPARG	0.00924481
	HCN4	0.00142722		HTR1A	0.0116635		HDAC9	-0.0230932		RRM1	0.0209394		HDAC10	0.00914811
	CA1	0.00123577		KCNG3	0.00972258		MAP2K2	-0.0240787		SLC12A3	0.0196512		HTR3B	0.00846881
	C9orf47	-6.11285e-05		SCN7A	0.00921599		NDUFAF2	-0.0249708		RXRG	0.0190198		TPO	0.00831739
	CDK11B	-0.000594984		GRIN2A	0.00208259		GUCY1B1	-0.0253643		FRK	0.0187118		PTGS1	0.00764555
	GRIA2	-0.000706782		ADH1C	0.000940945		ADRB3	-0.0255193		SCN10A	0.0186005		NTRK2	0.00745464
	TLR9	-0.00243089		PARP3	0.000582931		HTR3E	-0.0256611		RET	0.0142746		SLC6A3	0.00663556
	NDUFA9	-0.00245556		CCR9	0.000517842		ADH1B	-0.026505		PTK6	0.0140484		SRD5A3	0.00596807
	HTR1F	-0.00296805		BCR	0.000416105		MYCN	-0.0294076		PDE1B	0.0135687		P2RX3	0.00530532
	ADRA1A	-0.00300482		TYMS	-0.00254507		CRBN	-0.0305133		ND1	0.0116471		SCNN1A	0.00483539
	ND5	-0.00313194		ADRA1D	-0.00379185		C9orf47	-0.0308912		HMGCR	0.0111983		ADORA2A	0.00399812
	GABRA2	-0.00370646		BRD2	-0.0042037		KCNS1	-0.0323841		CHRM1	0.0107187		EPHB2	0.00290107
	HTR3C	-0.00495804		ND3	-0.00440697		BHMT	-0.0325748		EDNRA	0.0106253		EPHA7	0.00271842
	CACNA1G	-0.00838787		KCNQ1	-0.00671042		MAP3K11	-0.0342363		PPARD	0.0098928		GABRA5	0.00227403
	SCN2A	-0.00896921		NTRK1	-0.00694388		DPP4	-0.0363538		BRD4	0.00800867		CYP3A7-CYP3A51P	0.00205704
	KCNA6	-0.0137985		CXCR4	-0.0075016		PTGER4	-0.0377621		DRD4	0.00796552		TOP2B	0.00148114
	AKT3	-0.0138286		SMO	-0.0107655		ND2	-0.0385376		SLC22A8	0.00667189		MAPK3	0.00145775
	KCNH8	-0.0141858		GLRA1	-0.0111731		PDE6D	-0.0392459		HSD3B2	0.00639954		NDUFB10	0.00137682
	MMP1	-0.0152219		CYP17A1	-0.0120632		KCNH4	-0.0412159		XDH	0.00616088		GRIK1	0.00102112
	PIK3CG	-0.0170187		CDK3	-0.0125211		GRIN2B	-0.0420528		EDNRB	0.00588623		KCNA6	0.000891066
	PTGIR	-0.0170893		HCN4	-0.0126918		HDAC5	-0.0432551		RAF1	0.00424462		POLD1	0.00075863
	P2RX7	-0.0174654		DOT1L	-0.0136158		EPHB6	-0.0432611		NDUFS6	0.00367274		GGCX	0.00034517
	BRD3	-0.0176133		MST1R	-0.0141999		PRKD1	-0.0439021		DPP4	0.00162406		CYP19A1	-0.000103716
	CNR1	-0.0187378		CNR1	-0.016092		S1PR2	-0.0439388		BRAF	0.00140847		ND4	-0.00049178
	TYR	-0.0195914		CHRNB2	-0.0166303		TEK	-0.0445044		CYP3A7	0.00136645		FGFR2	-0.00324003
	ACE	-0.0197659		NDUFB3	-0.0203546		CA5B	-0.0447469		KCNH2	0.000482639		DRD5	-0.00413953
	THRA	-0.0209523		TUBB6	-0.0206647		ADORA2B	-0.0447999		NDUFC2	-0.000727234		BRAF	-0.0043499
	NTRK2	-0.0209692		RYR1	-0.0214163		KCNQ3	-0.0455093		ADH1A	-0.00135465		HDAC8	-0.00457296
	MME	-0.0211361		SCN8A	-0.0218536		PTGER2	-0.046612		CDK5	-0.00138311		EGFR	-0.00482291
	SCN4A	-0.022242		GABRA1	-0.0223931		NDUFA12	-0.047824		NTRK1	-0.00155983		NDUFS3	-0.00524518
	CNR2	-0.0240562		BCL2L1	-0.0239243		GABRA2	-0.0495363		PRKACG	-0.00322306		NR1H3	-0.00596418
	CA2	-0.0240805		SLC22A11	-0.0240705		TLR9	-0.0498443		DNMT1	-0.0039462		PDE8A	-0.00712313
	MPL	-0.0251643		TOP1MT	-0.0243371		AXL	-0.0499092		SLC18A2	-0.00415057		SLC18A2	-0.00870452
	KCNG1	-0.0255232		MMP7	-0.0251027		RYR1	-0.0504694		PRKD3	-0.00654553		NDUFS4	-0.008948
	CACNA1F	-0.0260329		PPARD	-0.0253436		ERBB4	-0.0506495		HTR2B	-0.00803513		PRKCB	-0.00895968
	PDE4A	-0.0261021		HTR7	-0.0256027		LYN	-0.0510758		POLA1	-0.0104914		PDE7A	-0.00949564
	HMGCR	-0.0279192		PDE10A	-0.026401		CACNA1B	-0.0517132		PDE7B	-0.0111907		CALCRL	-0.0105488
	LCK	-0.0282681		YES1	-0.0274885		CDK20	-0.0519915		AKT3	-0.0112484		MPL	-0.0120102
	NDUFA5	-0.0298146		CACNA1C	-0.0279477		FASN	-0.0536281		HRH2	-0.0123442		JAK3	-0.0139248
	ND6	-0.0314765		HDAC9	-0.0283244		GABRB1	-0.0553542		MEN1	-0.0129437		GABRB3	-0.0141019
	PARP3	-0.0317636		GRIN1	-0.0290549		ATP1A4	-0.0578032		KCNS1	-0.0142368		ADRA2A	-0.0176804
	DNMT3A	-0.0333951		KCNA6	-0.0292136		CDK17	-0.0585769		KCNA7	-0.0151734		KCNQ2	-0.0179682
	SMO	-0.0338306		HDAC7	-0.029726		PDE6C	-0.0607105		MYCN	-0.0157942		KCND3	-0.0179686
	SRD5A3	-0.0343196		NDUFC1	-0.0307784		HCN4	-0.0613474		TH	-0.0159019		GABRA1	-0.0181093
	CDK3	-0.0343443		MAOB	-0.0324395		F2R	-0.061835		CYP11A1	-0.0182344		PPARA	-0.0181548
	TUBB1	-0.0349698		GRM2	-0.034583		SLC22A6	-0.0641276		KCNK10	-0.0187309		DRD1	-0.0189351
	GRM3	-0.0351197		KCNJ2	-0.0352281		KCND1	-0.0662486		NDUFA11	-0.0188205		SCN9A	-0.0190954
	SGK1	-0.0356005		ATP1A3	-0.0357711		KCNQ1	-0.066985		ABCC9	-0.0196786		DDC	-0.0197432
	HCK	-0.0367387		S1PR1	-0.0389866		THRA	-0.0677069		IMPDH1	-0.0213735		GPD2	-0.0202365
	SRPK1	-0.0381793		PRKCE	-0.0389916		CACNA1F	-0.0682353		GLRA1	-0.0228734		CHRNB2	-0.0206616
	ATP4A	-0.0395594		CA5A	-0.0391192		KCNA4	-0.0686015		NDUFA6	-0.0234669		KCND2	-0.0207022
	GRM2	-0.0405489		MAPK11	-0.0402616		KCNH7	-0.068732		CHRNB2	-0.0243531		NDUFA12	-0.0218474
	PRKCA	-0.0421851		RPS6KB2	-0.0406157		S1PR1	-0.0693584		EPHA3	-0.024746		PTGDR2	-0.0227818
	EPHA5	-0.0427426		CACNA1G	-0.0406321		PRKCG	-0.069738		DDR2	-0.025862		TUBB3	-0.0240566
	CACNA1D	-0.0438845		PRKCD	-0.0426231		S1PR5	-0.0715163		ADRA2C	-0.0260106		AKT2	-0.0243131
	GCGR	-0.0442092		NDUFS4	-0.043248		KCNH5	-0.0721131		ADH1B	-0.0263108		NDUFV2	-0.0246019
	GRIN3A	-0.0469294		CCR5	-0.0447933		PDE4A	-0.0724294		SRC	-0.026526		PDE4A	-0.0246888
	SCN1A	-0.050555		PDE9A	-0.0460748		KCNQ5	-0.0735256		EPHA7	-0.02719		ADH1C	-0.0253915
	CLCN2	-0.0578141		DRD5	-0.0493697		PDE6A	-0.0749444		CHRFAM7A	-0.0273995		S1PR3	-0.025601
	SRC	-0.0582036		HDAC8	-0.0500926		SIGMAR1	-0.0763696		ARAF	-0.0290782		SLC12A1	-0.0262995
	NDUFAF3	-0.0595666		MAP3K5	-0.0506953		TRPV1	-0.0764506		KEAP1	-0.0292019		KCNK3	-0.0263626
	DDC	-0.0600069		KCNK3	-0.0513348		ND1	-0.0766108		PDE6B	-0.0293611		RXRG	-0.0263627
	ABCC9	-0.0603041		HTR2B	-0.0514958		AURKC	-0.0770376		NR1H2	-0.0296359		HDAC1	-0.0272902
	PIK3CA	-0.0619293		HCRTR2	-0.0522815		EPHB3	-0.0810124		PIM3	-0.0324742		OPRL1	-0.0280468
	KCNF1	-0.0619988		ND4	-0.0523591		CLCN2	-0.0820314		RYR1	-0.0334893		ALDH5A1	-0.0282884
	SCN10A	-0.0620893		HTR2C	-0.0524053		CACNA2D1	-0.08375		EPHA8	-0.0353886		HPD	-0.028728
	KCNQ2	-0.062323		PTGER3	-0.0528492		GRIK5	-0.0850134		NDUFA12	-0.0356822		P2RY12	-0.029035
	PIM2	-0.0625458		FASN	-0.0535165		SLC12A1	-0.0859346		POLD1	-0.0415281		PRKCA	-0.029566
	NDUFAF1	-0.0627463		CHRNB4	-0.0538097		ND3	-0.086421		MMP13	-0.0419436		HRH2	-0.0302488
	BHMT2	-0.0634055		CA4	-0.0558402		CYP3A4	-0.0888862		CACNA1F	-0.0421544		GABRA3	-0.0313415
	CDK2	-0.0639561		CACNA1S	-0.0562611		HDAC1	-0.0894193		NR1H4	-0.0430086		RET	-0.0322121
	CCR9	-0.0649097		FGR	-0.0563812		MAP3K1	-0.0917691		FGFR4	-0.0430694		EPHA6	-0.0337289
	KCNS1	-0.0649869		CA9	-0.0582588		PTGS2	-0.091965		BDKRB1	-0.0443511		PIK3CG	-0.0339312
	TYK2	-0.0684647		KEAP1	-0.0583584		KCNH6	-0.0926431		HCN4	-0.0460181		ALOX5	-0.0343466
	PTGER1	-0.0685568		PARP2	-0.0595601		KCNQ2	-0.0926989		NDUFB8	-0.0461954		NPY5R	-0.0345929
	ABCC8	-0.0729231		THRB	-0.0600166		CYP11B1	-0.092764		TUBB8	-0.0464873		PTGER4	-0.0362284
	PRKCZ	-0.0741313		TUBB2B	-0.0606029		IMPDH1	-0.0938414		IDH2	-0.0467131		GRIN2C	-0.0367605
	ERBB2	-0.0745616		SRD5A1	-0.0626307		CDK12	-0.0942891		SCN4A	-0.0477204		GRM2	-0.0368324
	PIK3R3	-0.074807		UGCG	-0.0626412		CHRNB4	-0.096028		GABRG2	-0.0487972		IMPA1	-0.0373314
	CRBN	-0.0749512		EPHB4	-0.0636883		FGFR2	-0.0978994		SCN7A	-0.051179		THRA	-0.0375702
	KCNC2	-0.0785857		SRC	-0.0637264		PNLIP	-0.0999784		CA12	-0.0520684		MAP2K2	-0.0377478
	KCNK3	-0.0785917		CACNA1D	-0.0640228		KCNJ11	-0.100042		NDUFA5	-0.0524181		MAP3K1	-0.040665
	GABRA1	-0.0786052		JAK1	-0.0645928		CALCRL	-0.100799		MC4R	-0.0527085		NDUFS8	-0.0418257
	ALOX5	-0.0811279		CDK17	-0.0648611		CA6	-0.101442		IMPA1	-0.0531684		F10	-0.0422228
	GABRB3	-0.0827099		JAK2	-0.0690728		GABRA1	-0.101452		KAT6A	-0.0534423		MYCN	-0.0423386
	PDE6G	-0.0830258		CCR1	-0.0701452		SRC	-0.101821		TYMP	-0.0537914		CNR1	-0.0431644
	PTGS1	-0.0831098		GUCY1B1	-0.0707037		XDH	-0.101881		KCNA10	-0.054597		CYSLTR1	-0.0439807
	RRM2	-0.0860329		ADORA2B	-0.073146		CACNA1S	-0.102768		CYP19A1	-0.054843		CCR1	-0.0450587
	NDUFS7	-0.0864522		MTTP	-0.0740236		NDUFS6	-0.103558		NDUFB10	-0.054941		MMP8	-0.0507577
	KCNQ5	-0.0871049		FRK	-0.0752764		SCNN1B	-0.10423		KCNC3	-0.0554787		NPC1L1	-0.0508106
	CA4	-0.0878689		S1PR2	-0.0771663		PRKCH	-0.104945		SLC6A3	-0.0561561		ERBB2	-0.0509937
	TACR3	-0.0893586		PRKCZ	-0.0792467		SCN8A	-0.105526		GABRA2	-0.057591		PPARD	-0.0511713
	TUBB4B	-0.0896202		ACE	-0.0800334		ND5	-0.105743		GABRG1	-0.0587755		PTGIR	-0.0515007
	NDUFB7	-0.0902867		KCNS3	-0.0805872		PIK3CG	-0.105826		ATP1A1	-0.0588581		CDK7	-0.0541453
	GRM5	-0.0907261		ARAF	-0.0808418		ATP1A2	-0.10623		KCNA6	-0.0590512		CDK5	-0.0547764
	HDAC1	-0.0909961		BRAF	-0.0812196		ADRA1D	-0.106506		REN	-0.059653		NTRK3	-0.0571235
	MAP3K11	-0.0916604		TLR7	-0.0813805		CYP19A1	-0.106544		GRM2	-0.0596785		MEN1	-0.058547
	CHRNB1	-0.0917615		KCNN4	-0.0822512		CHRM3	-0.106605		NDUFA3	-0.0602448		ADORA1	-0.0585908
	TPO	-0.091858		CFTR	-0.0827583		CACNA1C	-0.106976		ODC1	-0.0603194		GRIN2A	-0.059461
	S1PR1	-0.0936006		CHRND	-0.0834334		PDE6B	-0.111775		NDUFAF3	-0.0607714		IDH2	-0.0604237
	CYP3A4	-0.0937295		RXRG	-0.0840709		MET	-0.11246		NPC1L1	-0.062123		EDNRB	-0.062011
	KAT6B	-0.0943819		AKT1	-0.0845957		SCN2A	-0.112524		PTGER4	-0.0675019		GRM3	-0.063546
	KCNA4	-0.0950924		SCN2A	-0.0849314		CHRNG	-0.113461		KCND2	-0.0703061		CACNA1F	-0.0641899
	COMT	-0.0980667		HRH3	-0.0869977		KCNK3	-0.115077		GRIK3	-0.0705718		KCNH1	-0.0676058
	KCNJ2	-0.0996174		KCNH2	-0.0870232		DPEP1	-0.117244		MTNR1B	-0.0709791		GRM5	-0.0677432
	DOT1L	-0.099642		TPO	-0.0870516		KCNK10	-0.11756		MMP1	-0.0710292		PTGDR	-0.0683747
	CHRNA1	-0.0996932		GABRA4	-0.0874325		MGAM	-0.118056		PIM2	-0.0710446		SRC	-0.0687673
	ODC1	-0.100581		HTR1D	-0.0876175		RXRB	-0.119892		SMO	-0.0710822		PARP1	-0.0688371
	KCNH2	-0.102956		SLC5A2	-0.0879681		TOP1MT	-0.121611		BTK	-0.0712163		CACNA2D1	-0.0702209
	HTR7	-0.103189		TLR9	-0.0886669		SGK1	-0.121671		CXCR1	-0.0749172		NDUFAF3	-0.0702381
	KCNB2	-0.104344		SLC12A3	-0.0900469		GABRB3	-0.123619		GRIK5	-0.0762954		NR3C1	-0.0704685
	PRKCH	-0.106039		MAPK9	-0.0908118		SRD5A1	-0.126591		HTR3C	-0.0772981		NDUFA13	-0.0706837
	PDPK1	-0.106119		EPHA1	-0.0915966		CXCR2	-0.126763		ADA	-0.0804142		KCNA10	-0.0738915
	PRKCD	-0.106217		KCNQ4	-0.0921981		CYP3A5	-0.129244		EPHA1	-0.0808234		GABRG2	-0.0744245
	PRKD1	-0.107903		EPHB3	-0.0923424		TH	-0.129419		MGAM	-0.0814066		CA3	-0.0755239
	FGFR4	-0.108985		CA5B	-0.0933787		POLE	-0.131926		HDAC10	-0.0849545		CHEK1	-0.0759746
	ERBB4	-0.109485		ND5	-0.0958513		ALOX5	-0.131975		HDAC7	-0.0853198		NDUFB9	-0.0790903
	CYSLTR1	-0.112219		ACHE	-0.0966341		HCRTR2	-0.132871		NDUFB2	-0.0855669		HTR4	-0.0792213
	HDAC11	-0.114235		ROCK2	-0.0974883		TUBB4B	-0.132962		CRHR1	-0.0865719		CHRM3	-0.0808558
	HDAC6	-0.115716		GRIA2	-0.0982016		HCRTR1	-0.133337		NDUFS1	-0.087053		ADA	-0.0814337
	CHRNB4	-0.11683		HTR3E	-0.0984881		CYP11A1	-0.133458		KCNC1	-0.0873879		NDUFAF4	-0.0821103
	IDH1	-0.118178		BDKRB2	-0.0998827		GRIN3B	-0.134913		CA2	-0.0882473		VKORC1	-0.0823599
	PTGDR	-0.118508		ALDH2	-0.101756		RYR3	-0.135261		SRD5A3	-0.0885296		TYMP	-0.0831766
	PRKCE	-0.119101		PTGDR2	-0.101943		PLG	-0.138429		PAH	-0.088895		PLAT	-0.0833449
	CA3	-0.120233		GRIK3	-0.104706		SRPK1	-0.139265		KCNH1	-0.0889004		CXCR2	-0.083565
	CDK17	-0.121176		GRIN3B	-0.10546		KCNA3	-0.141407		CCR5	-0.0891349		HCN4	-0.0859421
	OPRL1	-0.121835		DPP4	-0.107033		HTR7	-0.14164		MAP3K5	-0.0900718		PIK3CB	-0.0868109
	AURKC	-0.122122		SCN10A	-0.109326		F10	-0.142212		TRPA1	-0.0932375		GRIN3A	-0.0872398
	NDUFA3	-0.122465		CHRM4	-0.110877		ADH1C	-0.145284		MAP2K2	-0.09363		MAPKAPK2	-0.0888468
	GRIA3	-0.122564		GRIK4	-0.11108		NDUFAF3	-0.145603		CHRNE	-0.094602		KCNQ3	-0.090337
	SCN7A	-0.122804		KCND3	-0.11339		CNR2	-0.145615		ADH1C	-0.0955031		ATP4A	-0.0907963
	KCNH7	-0.122929		MYCN	-0.115637		CXCR4	-0.146156		BDKRB2	-0.0963592		XDH	-0.0916237
	F2R	-0.123348		GABRG1	-0.116721		PAH	-0.146292		ADRA1A	-0.0975148		HDAC11	-0.0917341
	S1PR4	-0.125012		ERBB2	-0.118962		PIK3R1	-0.147794		HDAC5	-0.0978255		P2RX7	-0.0933475
	MTNR1A	-0.126447		NDUFA12	-0.119571		CYP17A1	-0.147818		EPHA10	-0.0979024		NDUFB2	-0.0960319
	PIK3R1	-0.128095		PDE1B	-0.120456		GCGR	-0.147906		KCNA1	-0.0993326		DRD3	-0.0961542
	CACNA1H	-0.128677		CHRNA4	-0.120745		NDUFS4	-0.149281		GABRA1	-0.100412		MGAM	-0.0963469
	GLRA1	-0.129088		PTGER2	-0.121628		KCNV1	-0.150653		HCRTR1	-0.100603		EPHA5	-0.0963515
	CYP3A43	-0.1298		KIT	-0.124307		OPRL1	-0.151524		ERBB4	-0.102807		CACNA1G	-0.0978613
	ADRA1D	-0.130758		AKT2	-0.125189		KCNJ8	-0.153378		MAPKAPK5	-0.10404		INSR	-0.0983417
	S1PR2	-0.130787		PRKCA	-0.125469		PIK3CD	-0.154136		KCNG2	-0.104044		HDAC6	-0.100131
	KCNN4	-0.131556		GRIN2B	-0.126541		ADAMTSL4-AS1	-0.154573		S1PR3	-0.104574		NDUFS6	-0.102039
	CPS1	-0.132545		CHRM1	-0.127224		CHRNB2	-0.156187		SCN11A	-0.104935		COMT	-0.104618
	RARA	-0.133209		EPHA5	-0.127516		GPD2	-0.15649		KCNH3	-0.105191		CYP17A1	-0.10631
	EDNRB	-0.133381		GABRB2	-0.128277		MAP3K5	-0.156622		FGFR2	-0.105506		GLRA1	-0.10665
	GRIN2C	-0.133791		MAP3K11	-0.130004		CYSLTR1	-0.157726		MAP3K9	-0.107116		POLA1	-0.10682
	ALDH5A1	-0.134079		PRKCQ	-0.132504		GRM2	-0.158464		AURKC	-0.108413		DDR2	-0.107108
	TRPV4	-0.134288		DRD4	-0.133114		EPHA4	-0.158991		TUBB3	-0.110239		PIM3	-0.109047
	HTR1D	-0.134991		PDE3A	-0.134711		LCK	-0.160101		NDUFS7	-0.110337		RARG	-0.110818
	HTR4	-0.135003		VDR	-0.135097		NTRK3	-0.160939		TACR1	-0.110775		MC4R	-0.110837
	KCND2	-0.135883		MAPK14	-0.135379		HTR2C	-0.161239		CXCR2	-0.111892		CA6	-0.111096
	MAP3K5	-0.139442		CDK13	-0.136137		MMP7	-0.163739		GABRA3	-0.112103		ROCK1	-0.111415
	TTK	-0.140293		LIPF	-0.137003		HRH2	-0.164382		F2R	-0.112307		KCNG3	-0.112467
	NDUFS3	-0.142797		NDUFA4L2	-0.137311		NDUFB8	-0.164464		KIT	-0.112478		HTR3C	-0.114519
	SLC12A3	-0.143081		NDUFB2	-0.137901		ABCA1	-0.165004		C5AR1	-0.114556		GRIK4	-0.114544
	RXRB	-0.143566		CXCR2	-0.138523		TRPV3	-0.165014		MAPK8	-0.115946		CHRNA3	-0.117036
	KCND1	-0.144776		LYN	-0.13868		CA3	-0.165413		MAPKAPK2	-0.116022		ADAMTSL4-AS1	-0.12484
	TLR7	-0.146336		KCNK2	-0.13982		AR	-0.166103		THRB	-0.116107		TUBB6	-0.124963
	IMPDH1	-0.146346		ADORA1	-0.139962		VDR	-0.167613		TUBB1	-0.117661		KCNQ5	-0.125341
	KCNA3	-0.149215		CHRM3	-0.140278		TRPA1	-0.168068		CSF1R	-0.118094		GRIK3	-0.127373
	CDK18	-0.150117		CASR	-0.140449		PDE9A	-0.168414		PRKCQ	-0.119829		HTR2B	-0.130646
	RET	-0.150543		ADH1B	-0.141725		KCNJ2	-0.170873		PRKCG	-0.121276		REN	-0.131731
	EPHA2	-0.151084		PDE7B	-0.142671		SLC5A2	-0.172223		UGCG	-0.122391		MAP3K10	-0.132493
	CDK7	-0.152756		GABBR1	-0.142682		AVPR1B	-0.172968		NDUFS5	-0.123999		BDKRB2	-0.133678
	NDUFV2	-0.154144		HRH1	-0.145183		BDKRB2	-0.174445		MME	-0.126342		KCNV1	-0.136721
	CASR	-0.154188		DRD3	-0.145581		AVPR2	-0.175336		MST1R	-0.126404		CDC7	-0.137748
	EPHB4	-0.15642		AVPR2	-0.14603		ADORA2A	-0.17753		HTR1F	-0.127336		MAPK1	-0.13798
	PDGFRA	-0.157774		CA6	-0.146404		IMPA1	-0.178925		ITK	-0.127669		ATM	-0.139044
	CA9	-0.158254		CA3	-0.149671		MTNR1A	-0.179925		GRM5	-0.129051		GUCY1B1	-0.139837
	NDUFS1	-0.159046		IKBKB	-0.149979		ALK	-0.180607		HDAC2	-0.130778		CA1	-0.13989
	MCL1	-0.1592		CDK12	-0.151521		DRD1	-0.18154		KCNF1	-0.130803		BCR	-0.140538
	PPARA	-0.160492		RET	-0.152294		NDUFS3	-0.182036		GRM3	-0.13094		ACE	-0.141626
	DRD4	-0.16069		ABCC9	-0.15377		SCN3A	-0.183914		CACNA1G	-0.135455		PRKCI	-0.142947
	SCNN1G	-0.160713		CHRM5	-0.155515		KCNG3	-0.183969		KCND1	-0.138936		EPHA1	-0.144377
	TACR2	-0.160974		SGK1	-0.155806		P2RY12	-0.184415		JAK1	-0.139122		MYC	-0.144701
	PRKCB	-0.161787		HDAC10	-0.157608		CHRM1	-0.184969		KCNQ5	-0.139132		CHRM1	-0.144777
	ND4	-0.163042		EDNRA	-0.15919		SCN9A	-0.186861		CHRNB4	-0.139194		TYMS	-0.144871
	PTGER2	-0.164909		PTGER1	-0.160461		PARP1	-0.190605		BLK	-0.139412		CHRNG	-0.144929
	ALK	-0.16543		F10	-0.160779		RRM1	-0.190809		IDH1	-0.141012		ERBB3	-0.146673
	FYN	-0.165468		MMP8	-0.160953		ABCC9	-0.191215		SCNN1B	-0.14375		CXCR1	-0.146702
	CA5B	-0.167193		HDAC1	-0.161238		BLK	-0.191227		LIPF	-0.144412		AVPR2	-0.147889
	P2RX3	-0.16774		GRIN2C	-0.162252		KCNH3	-0.191241		ALDH2	-0.145117		SLC22A6	-0.148322
	GRIN3B	-0.168187		SCN5A	-0.162715		PTGDR	-0.194281		TLR7	-0.147929		KCNK2	-0.148397
	PDE6C	-0.170238		CHRM2	-0.163438		PPARD	-0.195658		SLC6A2	-0.148109		TOP1	-0.149021
	KCNQ3	-0.170975		INSR	-0.16397		MAP3K12	-0.198793		PRKCI	-0.14843		KCNA4	-0.14994
	DDR2	-0.173505		PNLIP	-0.164253		PRKD3	-0.200149		YES1	-0.149321		CDK13	-0.150541
	PDE4D	-0.174477		SLC18A2	-0.164783		HTR1F	-0.200581		FGFR1	-0.149331		PIM1	-0.152795
	PDGFRB	-0.175142		HDAC4	-0.170609		MTNR1B	-0.201041		CDK14	-0.149589		NDUFA7	-0.154075
	EPHA6	-0.175864		TUBB8	-0.172076		CHRND	-0.203165		GRIN2B	-0.150703		TTK	-0.154249
	CA5A	-0.176892		MAPK3	-0.172854		PDE1B	-0.203602		GPD2	-0.154041		FLT4	-0.158875
	EPHB1	-0.17752		TYR	-0.172896		DRD4	-0.205075		KCNK9	-0.155732		PIM2	-0.160216
	DRD2	-0.177995		NDUFB5	-0.173253		RXRG	-0.205618		CA4	-0.156073		PIK3R1	-0.160863
	CHRM5	-0.178331		CHRNG	-0.1747		ALDH2	-0.207578		GGCX	-0.160464		AKT1	-0.162104
	CDK20	-0.178604		EPHB1	-0.17608		KCNH8	-0.210145		NR1H3	-0.161296		F2	-0.165507
	GABRG1	-0.179412		KCNJ11	-0.176515		ADRB1	-0.211379		NDUFA8	-0.164102		CHRNA4	-0.166091
	ATP1A2	-0.179599		ND1	-0.178404		ADH1A	-0.211723		NDUFS2	-0.164853		SCN3A	-0.16901
	KCNA1	-0.179659		KCNG1	-0.17936		PRKCB	-0.213455		ND5	-0.165769		GABRB2	-0.169843
	CYP3A7-CYP3A51P	-0.180225		PDE8B	-0.179384		GAA	-0.213811		PPARA	-0.169777		EPHA10	-0.170464
	MAPK10	-0.180393		SRD5A3	-0.180465		SLC6A4	-0.21403		NDUFS8	-0.170564		PRKD3	-0.171492
	GRIN2D	-0.181337		AKT3	-0.181682		JAK1	-0.215674		PTGS1	-0.170568		BDKRB1	-0.171824
	KCNV1	-0.182144		SLC29A1	-0.182891		FKBP1A	-0.216711		P2RX7	-0.172149		NDUFB7	-0.172388
	HTR1A	-0.185176		CYP3A7	-0.182968		TUBB2A	-0.217377		SCN8A	-0.172622		KCNK10	-0.172712
	EGFR	-0.185282		NDUFA5	-0.183438		FFAR1	-0.218008		CDK20	-0.172969		CPS1	-0.17316
	GSR	-0.185528		KCNA4	-0.185307		NDUFA7	-0.219551		JAK2	-0.173449		DRD2	-0.176272
	ND3	-0.187735		HDAC2	-0.185621		EDNRB	-0.219554		GSK3B	-0.17584		AURKB	-0.177557
	CXCR1	-0.187882		PTGDR	-0.186258		P2RX7	-0.220098		MAPK10	-0.176675		KIT	-0.178081
	ERBB3	-0.188525		TACR2	-0.187915		HTR1B	-0.220436		DRD3	-0.177252		PIK3R2	-0.179172
	CA6	-0.189277		GRIN3A	-0.189124		PDGFRA	-0.221907		KCNH6	-0.177949		SCN8A	-0.180697
	CYP3A7	-0.189317		EPHA6	-0.190641		PDE7B	-0.22246		ERBB2	-0.178211		RORC	-0.181029
	F2	-0.190529		PTGFR	-0.191095		PTGFR	-0.224227		HTR2A	-0.180671		CDK14	-0.182241
	SLC5A2	-0.191043		ATP1A2	-0.191754		PTGDR2	-0.224247		CHRNA4	-0.183554		PDE6D	-0.18354
	CHRM1	-0.191174		FKBP1A	-0.192663		CNR1	-0.224359		EPHB4	-0.186228		GRIN2B	-0.185736
	NDUFA7	-0.192833		KCNH4	-0.193159		CDK15	-0.226101		AKT2	-0.186362		PRKACB	-0.185823
	SRMS	-0.193163		PRKCB	-0.194515		HTR4	-0.226531		NDUFA9	-0.188491		ADRA1B	-0.19151
	EPHA7	-0.193515		MAOA	-0.194638		HTR1D	-0.2267		MMP8	-0.18863		NDUFA6	-0.192505
	THRB	-0.194613		IDH2	-0.195014		BHMT2	-0.227037		CHRND	-0.190558		MAP3K9	-0.194146
	PRKCI	-0.19506		DPEP1	-0.195298		CCR1	-0.227417		ABCC8	-0.192082		PDE1A	-0.196136
	KCNC1	-0.195564		HTR3C	-0.195543		ABCC8	-0.227764		HTR3D	-0.195037		GAA	-0.196445
	NDUFS4	-0.196064		KCNK18	-0.196356		HRH1	-0.229081		P2RY12	-0.196568		PDGFRB	-0.196528
	CHEK2	-0.19694		SCN11A	-0.196752		CASR	-0.230691		NDUFA4	-0.198002		AMY2A	-0.197115
	CXCR2	-0.197517		KCNA7	-0.197056		ADORA1	-0.231331		CA13	-0.198234		CYP11A1	-0.198164
	CALCRL	-0.201965		CNR2	-0.197138		HDAC2	-0.232413		NDUFA7	-0.198438		NDUFB3	-0.19939
	TRPV1	-0.20284		PDGFRB	-0.198305		MAPK11	-0.232456		DRD5	-0.199286		RYR3	-0.20123
	TUBB8	-0.204253		CYP3A4	-0.20088		BTK	-0.232917		CPS1	-0.200026		MME	-0.201236
	FAAH	-0.204737		KCNC1	-0.201222		MAPK10	-0.232944		SLC22A6	-0.202253		F2R	-0.201591
	CDK12	-0.206239		ALK	-0.202057		SCNN1G	-0.234265		KCNQ3	-0.202268		CDK3	-0.205548
	ADRA2B	-0.207975		DDC	-0.204048		KAT6A	-0.234441		PIK3CA	-0.202406		SCN1A	-0.205609
	HDAC4	-0.208583		NDUFA8	-0.205287		OPRM1	-0.235489		GABRB2	-0.203466		CA2	-0.207001
	PIK3CB	-0.209624		FLT3	-0.20753		KIT	-0.235857		EPHB3	-0.204269		ATR	-0.207151
	PTGER3	-0.20979		F2R	-0.208594		EPHB1	-0.235984		NDUFB6	-0.205181		SCNN1B	-0.208369
	RXRG	-0.211268		MET	-0.210405		CA1	-0.236599		CA7	-0.20546		MAPK11	-0.208564
	MTNR1B	-0.211715		DDR2	-0.210898		PDE6H	-0.236922		PRKCA	-0.208013		NDUFA8	-0.209093
	KCNK9	-0.213364		GSR	-0.21455		TYK2	-0.237463		NR3C2	-0.208068		PDE9A	-0.209111
	IKBKB	-0.213408		RARB	-0.214763		ERBB3	-0.23912		GRIN2A	-0.211477		PTGS2	-0.210904
	FGFR2	-0.216309		MAP3K12	-0.215699		P2RX3	-0.239962		IKBKB	-0.21237		YES1	-0.213057
	MGAM	-0.21666		GRIK1	-0.216024		TUBB1	-0.241566		TUBB6	-0.212921		PIK3R3	-0.213208
	BDKRB2	-0.216961		ADA	-0.216982		PPARA	-0.244133		NTRK3	-0.212922		CA13	-0.215943
	BTK	-0.219123		PDE8A	-0.218188		GABBR1	-0.244318		PDE10A	-0.21308		HTR3E	-0.218315
	KCNA7	-0.219884		SIGMAR1	-0.218621		HTR3C	-0.244529		SYK	-0.21321		GRIN3B	-0.218733
	HPD	-0.222823		CALCRL	-0.220282		PRKACB	-0.244557		NDUFA4L2	-0.214573		PDE1B	-0.21916
	HCRTR1	-0.223528		PRKCI	-0.220886		SCN5A	-0.244659		CRBN	-0.215505		DOT1L	-0.219613
	NR1H4	-0.224428		TH	-0.222556		SCN7A	-0.245235		HTR1D	-0.216784		SCN4A	-0.220568
	DIO1	-0.225939		FAAH	-0.222684		FLT1	-0.247446		INSR	-0.216956		OPRD1	-0.220719
	GABRB2	-0.226019		RXRB	-0.223879		TACR3	-0.247862		OPRD1	-0.219239		DIO1	-0.222445
	S1PR5	-0.226199		OPRM1	-0.22627		CDK11B	-0.248125		GABRB1	-0.221916		CNR2	-0.22324
	BCL2L1	-0.226648		OPRL1	-0.226436		GGCX	-0.250682		PDPK1	-0.223266		SCN2A	-0.227023
	KCNK2	-0.226949		KCNK10	-0.228773		PIK3CB	-0.250884		CA14	-0.224442		CA7	-0.227894
	PDE7A	-0.227682		TYK2	-0.229442		DRD3	-0.253862		TUBB2A	-0.224717		IKBKB	-0.228987
	GABRA5	-0.228868		KCNQ3	-0.231159		HDAC10	-0.253968		CHRNA7	-0.232212		NR1H2	-0.231755
	ESR1	-0.231001		HTR1B	-0.231438		KCNA10	-0.254754		GUCY1B1	-0.233946		PTK6	-0.233451
	F10	-0.234392		TUBB4B	-0.232344		KCND3	-0.255902		NR3C1	-0.235642		PDE6B	-0.233621
	EPHA1	-0.235305		KCNH7	-0.232716		MMP13	-0.255964		TRPV4	-0.241072		CDK20	-0.234452
	C5AR1	-0.237715		PIK3CG	-0.233857		EPHA2	-0.260578		GRIN3B	-0.242431		PAH	-0.234685
	CFTR	-0.238241		CCR2	-0.234502		CHRFAM7A	-0.264258		LCK	-0.244326		PRKCG	-0.237479
	KAT6A	-0.23873		ABCC8	-0.236771		MAP3K10	-0.264722		KCNB1	-0.247212		PDE7B	-0.238529
	NTRK3	-0.24038		DRD2	-0.23697		SLC12A3	-0.265759		HTR3E	-0.248297		KCNH2	-0.241586
	P2RY12	-0.241722		NR3C2	-0.241011		PPARG	-0.268973		P2RX3	-0.249169		PDGFRA	-0.24421
	BCL2	-0.244293		HPD	-0.241187		KCNA1	-0.269694		CHRM5	-0.25089		MAPK9	-0.250694
	PPARD	-0.246422		KCND1	-0.243374		SCN1A	-0.269781		MTNR1A	-0.2543		PRKCD	-0.253433
	FGFR3	-0.247017		AR	-0.245159		RARB	-0.270772		PARP2	-0.255798		NDUFAF2	-0.254237
	SCN11A	-0.247451		BTK	-0.246393		PDE4B	-0.271178		C9orf47	-0.255927		MAOB	-0.254377
	SLC29A1	-0.247571		PLG	-0.248163		SYK	-0.271217		ESR1	-0.256299		CDK2	-0.254695
	DPP4	-0.247738		FFAR1	-0.248504		HCK	-0.275035		CYP17A1	-0.256588		TUBB2A	-0.257206
	DPEP1	-0.248782		CDK5	-0.256263		PTGS1	-0.275236		RORC	-0.26021		SCN11A	-0.257644
	CYP19A1	-0.249045		MMP13	-0.259496		GABRB2	-0.27552		CACNA1D	-0.262184		NDUFA4	-0.257689
	MMP13	-0.252004		IMPDH1	-0.260247		CHRM4	-0.278669		ADRA2A	-0.264218		PARP3	-0.25793
	FLT3	-0.253544		PRKDC	-0.262778		CACNA1H	-0.281814		PDE1A	-0.268135		GABRA6	-0.258905
	SLC18A2	-0.253764		GGCX	-0.26654		CDK3	-0.282884		HTR3A	-0.268587		KCND1	-0.261
	SRD5A1	-0.253841		COMT	-0.27018		PRKCQ	-0.284147		GABRA6	-0.268985		SRD5A2	-0.26181
	SCNN1B	-0.25481		GRM3	-0.273359		MME	-0.284712		SRD5A1	-0.269028		EPHB4	-0.262236
	SLC6A4	-0.257161		P2RX7	-0.273393		CACNA1G	-0.285349		CYP3A5	-0.270446		RXRA	-0.262242
	NDUFS6	-0.257255		NPY5R	-0.275046		GRM3	-0.285881		FGR	-0.271074		AKT3	-0.262469
	GGCX	-0.260457		ADH1A	-0.2758		KCNMA1	-0.28798		FKBP1A	-0.272376		HSD3B2	-0.263495
	CRHR1	-0.262058		GABRA6	-0.27921		REN	-0.288289		BCR	-0.273665		LIPF	-0.26523
	CHRFAM7A	-0.26228		NTRK3	-0.286073		RET	-0.289284		PAK4	-0.274175		TRPV3	-0.267882
	YES1	-0.262562		CXCR1	-0.288027		HSD3B2	-0.289699		KCNS2	-0.27437		PNLIP	-0.267894
	ND1	-0.263793		PDE4B	-0.289165		NDUFB1	-0.290408		NPY5R	-0.274965		HTR3D	-0.271633
	GABRA4	-0.264616		EDNRB	-0.290075		BRD3	-0.292523		TXNRD1	-0.275061		ALK	-0.27315
	FRK	-0.265205		AXL	-0.292037		KCND2	-0.292639		KCNA4	-0.277103		MAP3K12	-0.273972
	NR3C2	-0.266455		PDE6H	-0.292225		MC4R	-0.298823		NDUFS4	-0.277276		ROCK2	-0.275421
	MAPK14	-0.266964		PRKCG	-0.293909		SRMS	-0.300921		KCNK2	-0.27729		ADRB2	-0.275566
	BCR	-0.267902		TUBB1	-0.299638		HTR3B	-0.301289		PDE5A	-0.278428		ND2	-0.27708
	PPARG	-0.269199		SLC6A1	-0.30009		SLC18A2	-0.302014		FFAR1	-0.280017		RAF1	-0.280709
	MAP2K2	-0.271382		KCNG4	-0.30062		DDR2	-0.30305		EPHA5	-0.280232		BRD3	-0.280737
	KCNS3	-0.275162		NR1H3	-0.30172		KCNC3	-0.304024		NDUFAF4	-0.283935		KAT2A	-0.2829
	CA13	-0.275338		ITGB3	-0.301733		EPHA1	-0.306855		CHRNG	-0.284554		WEE1	-0.28433
	RPS6KB2	-0.2755		CYP19A1	-0.302534		INSR	-0.307366		F10	-0.285435		SMO	-0.284474
	KCNQ1	-0.275624		SCNN1G	-0.303683		PDGFRB	-0.307504		CYSLTR1	-0.285548		MCL1	-0.285899
	TUBB2A	-0.275897		TRPV4	-0.303907		KCNA6	-0.30792		EPHB6	-0.286399		ADRA2B	-0.287321
	MAP3K12	-0.27634		GRIK5	-0.304143		CA14	-0.308629		CA6	-0.291057		PAK4	-0.287628
	CACNA1S	-0.276636		KCNQ2	-0.30444		CDK7	-0.308872		CDK19	-0.294283		BHMT	-0.287695
	PNLIP	-0.276866		CDK15	-0.305301		ND4	-0.31124		NDUFV2	-0.300923		UGCG	-0.288251
	DRD3	-0.277086		AGTR1	-0.305723		YES1	-0.317674		FYN	-0.301062		CYP3A5	-0.293566
	MC4R	-0.281391		MC4R	-0.307565		GABRG2	-0.317754		HTR1A	-0.30413		KCNH8	-0.293701
	MTTP	-0.283062		CYP3A7-CYP3A51P	-0.309981		CFTR	-0.320095		ROCK2	-0.304733		CA12	-0.294565
	MAPK9	-0.290151		IDH1	-0.310769		CXCR1	-0.32063		KCNA2	-0.306017		PTGFR	-0.295775
	AGTR1	-0.290658		ROCK1	-0.310832		ESR2	-0.323828		KCNA3	-0.30846		KCNH6	-0.296139
	SRD5A2	-0.291943		KCNH1	-0.316362		EPHA5	-0.32456		ADRA1B	-0.309056		SGK1	-0.296358
	PDE6A	-0.292027		HCK	-0.317444		HDAC7	-0.326375		PPARG	-0.309794		ND5	-0.29878
	ROCK1	-0.292354		SRD5A2	-0.318368		MTTP	-0.327345		PDE9A	-0.315923		KCNA7	-0.30141
	BRAF	-0.293365		IMPA1	-0.320801		MAOA	-0.328261		FAAH	-0.316924		CYP11B1	-0.30153
	IDH2	-0.293376		ITK	-0.322278		TUBB2B	-0.329293		MAPK11	-0.318141		NDUFS2	-0.302426
	NDUFA4L2	-0.295229		RARA	-0.323179		DDC	-0.329655		JAK3	-0.32121		NDUFA9	-0.302608
	NR1H3	-0.298684		KCNC3	-0.323934		CACNA1D	-0.331468		PARP3	-0.321391		CA5B	-0.302673
	MMP8	-0.300153		PDE7A	-0.332146		DRD5	-0.332778		KCNH5	-0.32185		GCGR	-0.30474
	OPRM1	-0.30161		TUBB2A	-0.337171		PDE8A	-0.332974		DDC	-0.323263		GRIA2	-0.306013
	KCNH6	-0.301854		LCK	-0.338602		RPS6KB2	-0.334268		FASN	-0.324731		FGFR4	-0.308049
	FGFR1	-0.302047		MAPK10	-0.340242		TRPV4	-0.335174		PDE3B	-0.326401		FASN	-0.317702
	DRD1	-0.302102		PRKD1	-0.340835		CA13	-0.336719		PTGFR	-0.32707		LCK	-0.318088
	PDE4B	-0.304107		S1PR3	-0.341255		DRD2	-0.342476		ALDH5A1	-0.338926		EPHB1	-0.320592
	JAK1	-0.306248		SLC6A4	-0.342111		CDK8	-0.342512		CNR1	-0.341588		ITGB3	-0.321073
	CYP17A1	-0.306493		PTGS1	-0.342216		FDPS	-0.34307		KCNJ8	-0.34262		NR1H4	-0.322958
	INSR	-0.309551		P2RX3	-0.343466		PDE8B	-0.343151		KCNH7	-0.345793		FGFR1	-0.323148
	CDK15	-0.31025		PPARG	-0.345376		HTR1A	-0.346535		PDE6C	-0.350312		CYP3A43	-0.324052
	KCNH1	-0.315153		MTNR1A	-0.346979		KCNK9	-0.346752		CA5B	-0.350769		NDUFA3	-0.327201
	ADH1A	-0.31576		MAPK1	-0.349643		NR1H4	-0.347063		EPHA6	-0.352111		TXNRD1	-0.331092
	RARB	-0.319864		KCNK9	-0.350557		KCNA7	-0.347814		KAT2A	-0.356069		MDM2	-0.333802
	ARAF	-0.326531		DIO1	-0.358097		GRIN2D	-0.347924		PNLIP	-0.360862		PTGER3	-0.336692
	ADRA1B	-0.330383		NDUFA7	-0.364562		OPRD1	-0.348981		CYP3A43	-0.361508		NDUFB6	-0.33858
	CDK19	-0.33641		THRA	-0.367477		PRKCZ	-0.349806		VDR	-0.363517		PDE4B	-0.338782
	PDE8B	-0.337487		KCNB2	-0.367788		KCNH1	-0.351756		KCNA5	-0.366352		ND1	-0.340199
	ITGB3	-0.34565		SCNN1B	-0.368986		FAAH	-0.352694		PIK3R1	-0.368035		CDK4	-0.343152
	PTGFR	-0.347522		CA13	-0.371641		FLT3	-0.354369		CCR1	-0.368703		SRMS	-0.345905
	NDUFB8	-0.347761		F2	-0.37178		F2	-0.356154		HDAC9	-0.368774		HTR1A	-0.349615
	CYP11B1	-0.349877		PIK3R1	-0.374808		GABRA3	-0.358542		ESR2	-0.370226		PIK3CA	-0.351394
	CA14	-0.354822		EPHA7	-0.376582		GABRA6	-0.358925		SGK1	-0.370541		NDUFS1	-0.352001
	ACVRL1	-0.356541		C5AR1	-0.378838		FGFR1	-0.360312		ITGB3	-0.372908		GRIA4	-0.355947
	AXL	-0.360836		TACR3	-0.380549		CYP3A7	-0.360772		HRH1	-0.375602		NDUFS7	-0.356162
	PDE6H	-0.365016		BLK	-0.383431		ITK	-0.361352		PIK3CB	-0.376419		GABRB1	-0.358212
	GABRG3	-0.366142		HDAC5	-0.386244		GSK3B	-0.362561		GABRG3	-0.381646		MAPK14	-0.362115
	MAP3K10	-0.371055		FDPS	-0.39165		MMP1	-0.364983		ND2	-0.387267		ATP1A4	-0.364713
	ND2	-0.371155		MME	-0.397503		HTR3D	-0.367497		PDE6H	-0.387444		PDE3B	-0.365807
	GRIN2B	-0.375124		ESR1	-0.398002		NR3C1	-0.372661		DRD1	-0.389976		HCK	-0.365858
	KCND3	-0.375873		NDUFB1	-0.402868		UGCG	-0.374212		BRD3	-0.390629		NDUFC2	-0.373222
	ALDH2	-0.381258		EPHA4	-0.403828		NR3C2	-0.374888		ANO1	-0.390834		C5AR1	-0.376434
	PRKCQ	-0.390227		EPHA2	-0.408426		KCNN4	-0.382793		ATP1A4	-0.393719		PDE6H	-0.377984
	OPRD1	-0.392546		PDE6B	-0.412847		ROCK1	-0.38716		TYK2	-0.397403		NDUFV1	-0.378382
	GSK3B	-0.395004		HSD3B2	-0.41304		EPHA6	-0.388404		PIK3CG	-0.402071		KCNA5	-0.381693
	TRPA1	-0.396277		KAT6A	-0.416102		PARP2	-0.390601		OPRL1	-0.402311		CA4	-0.381956
	MAOA	-0.402931		TRPA1	-0.426933		CYP3A7-CYP3A51P	-0.392846		ALK	-0.405649		PDE6C	-0.383785
	KCNMA1	-0.40686		ERBB3	-0.427388		ITGB3	-0.397446		PRKACB	-0.412849		PPAT	-0.384651
	HDAC2	-0.409313		CA14	-0.429969		RARA	-0.398679		MAPK9	-0.415186		HTR2A	-0.385805
	HTR3D	-0.415269		KCND2	-0.431445		PDE3B	-0.402392		F2	-0.427738		TRPA1	-0.395739
	ACHE	-0.418645		PDGFRA	-0.432637		PDE4D	-0.40357		NTRK2	-0.431288		EPHA8	-0.405293
	PRKCG	-0.418753		GABRG3	-0.442413		PRKCA	-0.40655		NDUFB1	-0.432566		JAK2	-0.415292
	NDUFB1	-0.418822		ADRA1B	-0.443818		NR1H3	-0.406757		ADAMTSL4-AS1	-0.434584		MTNR1B	-0.423846
	TH	-0.41895		CPS1	-0.444969		ARAF	-0.411811		ROCK1	-0.439346		IGF1R	-0.431169
	CHRNG	-0.419		HDAC6	-0.446519		C5AR1	-0.424856		HCK	-0.445221		TUBB8	-0.435927
	EPHA4	-0.423171		BRD3	-0.448929		AGTR1	-0.427374		PIK3R2	-0.445367		CDK19	-0.443226
	KCNA10	-0.446768		KCNMA1	-0.449745		HDAC6	-0.430934		CYP3A7-CYP3A51P	-0.456465		CRHR1	-0.446686
	PDE6B	-0.449428		MAP3K10	-0.452702		GABRG3	-0.437556		DRD2	-0.466048		MMP1	-0.449464
	GABBR1	-0.454467		NDUFS6	-0.461527		MCL1	-0.438808		DIO1	-0.466455		VDR	-0.456408
	SCN5A	-0.457977		GSK3B	-0.464753		DIO1	-0.452441		PDE4A	-0.471739		HDAC2	-0.456945
	MAPK1	-0.461021		ND2	-0.475878		CHRM5	-0.453058		MAP3K10	-0.47535		PDPK1	-0.47593
	FDPS	-0.467646		CHRFAM7A	-0.485341		SCN11A	-0.467561		GABRA4	-0.493149		PRKACG	-0.48147
	HDAC10	-0.468162		PIK3CB	-0.487186		CRHR1	-0.470407		CYP3A4	-0.49396		ANO1	-0.500526
	PRKACB	-0.488123		GPD2	-0.501177		GSR	-0.482567		KCNJ11	-0.49705		EP300	-0.525587
	CDK8	-0.494256		PDE3B	-0.514731		IDH2	-0.49422		BHMT2	-0.500128		FFAR1	-0.526486
	PDE10A	-0.497632		ERBB4	-0.525277		ESR1	-0.49629		FLT4	-0.519194		KCNA3	-0.574092
	HSD3B2	-0.500545		CDK8	-0.533477		SMO	-0.539038		AVPR2	-0.541686		CYP3A4	-0.582877
	PRKDC	-0.612755		CYSLTR1	-0.541825		SRD5A2	-0.547672		ADRB2	-0.553884		NDUFB1	-0.635316
	PDE3B	-0.631136		HTR3D	-0.613486		IDH1	-0.579018		GRIA4	-0.560959		RPS6KB1	-0.737197

## Sheet: Figure 2
Figure 1
a	ID	MH-cis	BE2C-cis	SKNSH-cis	NGP-cis	SKNFI-cis	CHP212-cis	LCL-cis	293T-cis	SKES1-cis	HCT-cis	KELLY-cis	SKNAS-cis	BJ-TERT-cis	SKMEL2-cis	TGW-cis	GIMEN-cis	AC16-cis	RH30-cis	MH-pm	BE2C-pm	SKNSH-pm	NGP-pm	SKNFI-pm	CHP212-pm	LCL-pm	293T-pm	SKES1-pm	HCT-pm	KELLY-pm	SKNAS-pm	BJ-TERT-pm	SKMEL2-pm	TGW-pm	GIMEN-pm	AC16-pm	RH30-pm	MH-dox	BE2C-dox	SKNSH-dox	NGP-dox	SKNFI-dox	CHP212-dox	LCL-dox	293T-dox	SKES1-dox	HCT-dox	KELLY-dox	SKNAS-dox
	ABAT	-0.061494	-0.29406	0.13256	0.1791	0.01182	-0.017628	-0.44054	0.10792	-0.0068371	0.12648	-0.10484	0.2634	0.0078903	0.13959	0.16656	-0.041625	0.11827	0.14921	-0.066115	0.021808	-0.0028707	0.13146	0.01025	0.041973	-0.32948	0.0033461	-0.008024	0.093373	0.023415	0.25393	-0.40815	-0.084864	0.092361	0.13651	0.32799	-0.040387	-0.031859	0.11425	0.052057	-0.11758	0.10415	0.034978	-0.047324	0.1476	0.04757	0.076851	0.0019307	0.13569
	ABCA1	0.01947	-0.026462	0.13229	0.096983	-0.065192	0.099024	0.27476	-0.017604	0.096148	0.0070991	0.16144	-0.12776	-0.22113	0.13323	0.15351	0.018922	0.26896	-0.080251	-0.024036	-0.14031	-0.084495	0.14377	-0.057311	-0.081968	-0.049206	0.091241	0.11563	-0.087059	0.075239	-0.12296	-0.23451	0.10602	-0.13656	0.079525	-0.014513	-0.019985	0.062889	-0.03585	0.074711	0.097857	-0.12687	-0.02669	0.070638	0.31903	0.16367	-0.088455	0.36599	-0.080817
	ABCC8	-0.1828	-0.083591	0.066821	0.030219	-0.13775	-0.12865	0.058031	0.098861	-0.10718	-0.24896	0.13245	-0.10509	0.069573	-0.17162	-0.078984	-0.10027	-0.065107	0.10981	0.075643	-0.15056	0.09986	0.18065	0.095506	0.0036283	-0.056949	-0.17654	-0.030289	-0.064392	0.22611	-0.063325	-0.032186	-0.07173	-0.071294	0.16774	0.054077	-0.13996	-0.067824	0.007531	-0.05202	0.23367	-0.06028	-0.28549	-0.13652	-0.36109	0.066822	-0.020569	0.0077478	-0.40138
	ABCC9	-0.011605	-0.029711	-0.14654	-0.12875	-0.33258	-0.07915	-0.29259	0.13663	-0.069108	0.062049	-0.15936	0.074783	-0.20327	-0.054935	-0.11795	0.13885	0.097814	-0.077602	-0.042087	0.025225	-0.021141	-0.037746	-0.22664	-0.13008	-0.091979	0.14991	-0.14962	-0.13396	-0.08173	0.22509	-0.029824	-0.11659	0.019312	-0.005029	-0.017778	0.044133	0.017243	-0.088489	0.069063	-0.11418	-0.11052	-0.082689	-0.036728	0.1667	-0.057951	-0.14305	-0.26091	0.077294
	ABL1	-0.13688	0.16359	-0.13101	-0.061517	-0.12588	0.06316	-0.18233	-0.049953	-0.071192	0.18138	0.50019	0.16317	-0.03872	-0.0019004	0.1282	-0.020545	0.34858	-0.45017	-0.050444	-0.23131	-0.12006	-0.34126	-0.14452	-0.027581	0.16175	0.15593	-0.04596	-0.1605	0.53983	0.28233	0.019823	0.10851	-0.038276	-0.08101	-0.067987	-0.10371	0.14913	-0.16441	0.18589	0.16427	-0.228	0.11295	0.18967	0.15462	-0.13389	-0.091256	0.40549	0.055972
	ACE	-0.040832	0.046708	-0.12481	0.045572	-0.067437	0.07794	0.10654	0.15887	-0.045901	0.039618	0.057323	0.085321	-0.070996	-0.12214	0.062041	-0.010557	-0.08904	0.061084	-0.17769	-0.070355	-0.1123	-0.074598	-0.00039137	-0.049673	-0.054464	0.11947	-0.010571	-0.055488	0.32706	0.0023253	0.11919	-0.051432	0.0080464	0.1134	-0.21325	0.16119	-0.21489	0.043049	-0.016781	-0.15716	0.07474	0.00087259	-0.11131	0.13973	-0.035466	-0.019018	0.16793	0.045976
	ACHE	-0.090263	-0.0045648	0.080205	-0.05434	0.12029	0.062551	0.078848	0.21567	-0.04273	-0.22109	-0.15665	-0.11836	0.31319	0.4491	-0.18001	0.070697	0.16602	0.052825	-0.17377	-0.019807	0.13322	0.1122	-0.047415	0.10962	0.025626	-0.07639	0.067204	-0.11047	-0.24926	-0.056195	0.1355	0.19984	-0.18519	0.07178	-0.10619	0.11858	-0.092222	-0.1147	0.032133	0.082596	0.079942	-0.0094339	0.040912	-0.054402	-0.047871	-0.29488	0.049703	-0.08615
	ACVRL1	-0.086855	0.32019	-0.065695	-0.035381	-0.20461	-0.11206	0.063096	-0.016293	-0.083432	0.078592	-0.070058	0.0091176	0.042596	-0.29885	0.075023	-0.019047	-0.065159	0.0031448	-0.077704	0.32678	-0.050636	-0.03752	-0.15421	-0.15524	0.063486	0.021053	-0.091775	-0.09153	-0.13444	0.16601	-0.24917	-0.10406	0.02226	-0.11917	-0.14343	0.13989	-0.045902	0.21869	-0.11869	-0.059547	-0.11807	-0.10646	0.27954	0.049062	-0.080773	-0.13408	0.16607	-0.072458
	ADA	0.063616	0.03209	0.063034	0.01037	0.18768	-0.34414	-0.038122	0.30423	0.07337	-0.029857	-0.03488	-0.20787	-0.045184	-0.40126	-0.19483	0.064464	-0.048216	-0.069848	0.20068	0.020861	0.11617	-0.059938	0.083795	-0.22642	-0.018454	0.12803	-0.13843	0.097919	-0.43292	0.074736	-0.16143	-0.065446	-0.063766	-0.10567	0.15583	-0.053774	0.031907	-0.022433	0.056071	-0.0050278	0.18548	-0.19952	0.041607	0.16273	-0.074534	-0.025254	-0.24843	-0.023598
	ADAMTSL4-AS1	-0.021125	0.1018	-0.042598	-0.00017702	-0.078947	-0.071119	0.1674	-0.076892	0.097311	0.16041	-0.077923	0.072811	0.036897	0.32735	-0.10257	0.27897	-0.20738	-0.17326	-0.15845	-0.067455	-0.23673	0.029993	-0.11558	-0.027611	-0.08081	0.065487	0.073375	-0.14982	-0.045112	-0.025484	-0.16083	0.045908	-0.16607	-0.029668	0.0037596	-0.018525	0.062158	0.015789	-0.1984	0.049044	-0.046391	0.029036	-0.066089	-0.073258	0.16638	0.14697	0.054529	0.031256
	ADH1A	0.02221	-0.055558	-0.0094206	0.252	0.055866	-0.16269	0.26193	-0.039218	0.046834	0.13618	0.31583	-0.023141	-0.32946	0.17949	0.039076	0.16824	-0.12088	-0.087425	0.13842	0.077688	0.080378	-0.12529	8.5e-05	-0.00045259	-0.16354	-0.088333	-0.12121	-0.025995	0.2567	-0.046449	-0.1314	0.19524	-0.10502	0.15723	-0.26347	-0.12954	0.12076	0.019704	0.12293	-0.22837	-0.04597	-0.1135	-0.11157	-0.031569	0.063035	-0.18807	0.17969	-0.13458
	ADH1B	0.058697	-0.16163	0.018352	-0.087178	-0.037751	-0.14859	0.11098	-0.0099571	0.14751	0.028364	0.20299	-0.036647	0.023972	0.10089	-0.06594	0.016265	-0.050785	-0.070569	-0.054522	-0.11811	0.15341	0.093246	0.00069492	-0.1209	0.18386	-0.027252	-0.039585	0.02364	0.63267	-0.035515	-0.23726	-0.20205	0.084394	0.13061	-0.12208	0.20512	0.066636	-0.092342	0.12181	-0.087298	-0.0011296	-0.10823	-0.14808	0.032484	0.013619	0.078522	0.67392	-0.26976
	ADH1C	0.014014	0.0085927	-0.040922	0.083231	0.041389	-0.047626	-0.027304	-0.068516	0.051124	-0.020974	-0.26905	0.010369	0.24494	-0.069069	0.22114	0.050679	0.081564	-0.05486	0.020015	0.091442	-0.057236	0.2595	-0.086198	-0.19997	-0.011316	-0.044314	0.0069753	0.16963	0.29263	-0.017244	-0.1976	-0.030377	0.21754	0.0098712	0.017792	-0.1117	-0.041196	-0.19398	-0.1129	0.088087	-0.034077	0.016877	-0.025584	0.10145	-0.012929	0.030023	-0.08833	0.22942
	ADORA1	-0.13545	0.018461	-0.027834	-0.064876	-0.01356	-0.096057	-0.042041	-0.036793	0.0065098	0.058712	-0.14654	-0.033614	0.10476	0.12395	-0.055342	-0.089243	0.063796	0.088395	-0.11597	0.082272	-0.18197	0.16429	0.11302	-0.088106	0.19123	0.04496	-0.090284	0.16169	0.074995	-0.14011	0.18458	0.080228	-0.073181	-0.078681	0.018618	0.17769	-0.00042239	0.034409	-0.13986	0.055204	0.10194	-0.072394	0.11321	-0.066085	0.095697	0.17308	-0.26205	-0.039538
	ADORA2A	-0.034878	0.14378	-0.138	0.20775	-0.055968	-0.0010123	-0.043946	0.08283	-0.1158	0.17299	-0.28751	0.02922	0.1487	-0.28632	-0.031523	-0.057765	-0.084214	0.19327	-0.015176	0.20314	-0.078466	0.20589	-0.11375	-0.0080337	0.0025897	-0.013225	0.048453	0.028796	0.029464	0.15539	0.2479	-0.11757	-0.14873	-0.27852	-0.39099	0.028487	-0.031566	0.091643	-0.039701	0.20415	0.033395	-0.045804	0.018024	-0.01899	0.0040102	0.03807	-0.22234	0.0035062
	ADORA2B	-0.072341	0.17361	-0.27762	-0.15923	0.18503	0.21908	0.13192	-0.17217	-0.031932	-0.19148	0.56265	-0.11145	0.24846	-0.16184	0.095975	-0.14665	0.19147	-0.11143	0.18582	0.15647	-0.28535	-0.097343	0.010105	-0.0036885	-0.074654	-0.083679	-0.051504	-0.098448	-0.057231	-0.059218	0.063803	-0.082483	-0.018707	0.0056569	-0.038893	0.10423	0.23629	0.11165	-0.21316	0.2011	-0.088939	0.13023	0.1591	-0.076266	-0.1651	-0.21504	0.36444	-0.18918
	ADORA3	0.29362	0.096974	0.20726	-0.072611	-0.14881	0.27061	0.45788	-0.013009	-0.038499	0.27151	0.20491	-0.10539	-0.45632	0.09408	-0.23005	0.17423	0.38746	0.19876	0.13025	0.054881	-0.046145	0.16287	-0.063592	-0.089048	-0.17216	-0.0031817	0.034407	0.010596	0.83819	-0.39322	-0.27416	0.43177	-0.26268	0.12999	0.077007	0.21785	0.0163	0.24653	0.050388	-0.26959	-0.092628	0.035785	0.21103	-0.026401	-0.10018	-0.006219	0.82297	-0.25049
	ADRA1A	-0.036313	0.042095	-0.11815	0.037252	0.10119	-0.024018	-0.033371	0.11176	0.12239	0.19253	0.17478	-0.10443	-0.0043719	-0.035562	0.1081	0.054225	0.26185	0.12615	-0.083846	-0.042343	-0.0084445	-0.10434	0.080662	-0.033319	0.092777	-0.025581	0.052682	-0.15899	0.0057096	0.003572	0.080279	-0.037627	0.054501	0.0072391	0.17035	0.11736	0.022643	0.031625	-0.067681	0.16279	0.049754	0.034927	-0.1721	0.022398	0.071431	-0.023782	0.027526	-0.0022788
	ADRA1B	0.12657	0.0032868	0.09664	0.11131	-0.18278	-0.12521	-0.019446	0.17373	0.018997	-0.059045	0.064348	0.038984	-0.20408	-0.23564	-0.064334	-0.0015515	0.17727	0.029096	0.074646	0.042307	-0.12874	-0.13297	-0.039202	-0.073833	-0.0058414	0.10115	0.042762	0.1182	-0.038241	-0.051905	0.31329	-0.24073	-0.016005	0.075759	-0.011951	-0.047993	0.17167	-0.14044	-0.13343	-0.13523	-0.21731	0.0017975	0.12215	-0.04636	0.07493	0.13255	0.19046	-0.062814
	ADRA1D	-0.0076319	-0.07724	0.080426	0.21569	-0.10769	-0.014393	-0.14935	0.048651	-0.007834	0.11941	-0.31335	-0.071486	-0.44384	-0.026465	-0.19503	0.1035	-0.14584	-0.25493	-0.13027	-0.24473	0.12604	0.021574	0.089284	-0.15784	0.0073403	-0.082383	0.11574	0.19429	-0.21231	0.29277	-0.044279	-0.022093	-0.28309	-0.13538	0.11038	0.011229	-0.043136	-0.013744	0.025724	-0.24718	-0.014167	-0.082114	-0.11305	-0.041803	-0.081818	0.11437	0.14945	0.045666
	ADRA2A	-0.15552	-0.13128	0.099882	0.17394	0.029464	0.024008	0.056144	0.0055187	0.10856	0.045085	0.38173	-0.13364	0.12096	0.13504	-0.0216	0.12196	-0.10109	0.24348	-0.10545	-0.12428	0.15769	-0.16413	0.063839	-0.087884	-0.21974	-0.016384	0.1401	0.07758	0.19577	-0.13506	0.072673	0.20708	0.070898	-0.14648	0.11797	-0.090238	0.036095	-0.059449	0.22462	0.075565	0.16819	-0.12875	-0.12022	0.00051704	0.0044099	-0.062743	0.22874	-0.047281
	ADRA2B	-0.061378	-0.14357	0.084551	0.10107	-0.018473	0.051184	-0.034087	0.32784	0.097792	-0.17108	0.25646	0.10372	-0.050634	-0.41456	-0.026649	0.013226	-0.049947	-0.18812	0.14829	-0.058141	0.011528	-0.035536	-0.19646	0.037253	-0.11547	0.22399	-0.010319	-0.20538	0.25207	-0.081743	-0.40174	-0.023687	-0.096539	0.061712	-0.070131	-0.18865	-0.013829	-0.096392	-0.059801	0.079934	-0.0012234	0.068683	-0.075702	0.15523	0.010283	0.11387	0.032128	-0.028926
	ADRA2C	0.097509	0.14071	0.35991	0.10692	-0.033309	-0.25645	-0.085929	0.44614	-0.062839	-0.13814	0.41249	0.12578	-0.0088633	0.0078402	-0.00053764	-0.060865	-0.063912	0.0306	0.089917	0.19535	0.22733	0.094054	0.039375	-0.36231	0.069394	-0.1741	-0.14875	0.014147	-0.077965	0.40285	-0.1866	-0.050867	-0.054973	-0.14965	0.18471	0.096142	-0.13091	-0.044965	0.17419	-0.054748	0.036495	-0.21809	0.097319	0.13101	0.058216	0.15409	0.10028	0.40305
	ADRB1	-0.063128	-0.15334	-0.037812	-0.1754	-0.14517	-0.1233	0.22736	0.21344	0.017802	0.23602	-0.1168	0.23484	0.17948	-0.005119	0.046218	-0.032222	0.26138	-0.021611	-0.15209	0.07949	-0.0012073	-0.21738	0.037183	-0.048679	0.07078	0.046416	0.085156	0.16518	-0.12075	-0.054946	0.023536	-0.07449	0.17501	-0.10958	0.25021	-0.04592	0.15668	0.085255	-0.034875	-0.093989	0.049314	-0.071463	0.22027	0.073893	-0.0064977	0.14379	0.1676	0.16391
	ADRB2	-0.0015333	-0.086082	-0.14635	-0.054141	0.20158	0.0024827	0.17887	0.27076	-0.016665	-0.17135	0.042582	-0.036314	0.10175	-0.20256	0.063255	-0.2349	0.21052	0.12749	-0.10059	-0.040272	0.11971	-0.051077	0.11874	0.039127	0.32986	0.20501	-0.035601	-0.087711	-0.065967	0.073067	0.2135	-0.31831	-0.0096246	0.019097	0.16352	0.16508	-0.15241	0.0041571	0.049582	-0.070714	-0.060483	-0.088226	0.16427	0.23876	-0.036437	-0.082869	-0.14951	-0.075066
	ADRB3	0.19293	-0.22539	0.040389	-0.041683	-0.21699	0.06089	-0.0011071	0.010182	-0.073811	-0.2557	-0.24091	-0.20786	0.059955	-0.21023	0.43333	-0.024098	-0.33244	0.22033	0.23576	-0.24241	0.10758	0.14175	0.040447	0.058002	0.34073	-0.049137	-0.089587	-0.16701	-0.10052	-0.052679	0.24194	0.0034515	0.58537	-0.12632	0.086684	0.28893	-0.051443	-0.069667	-0.045218	-0.11457	-0.042705	-0.07027	0.18093	-0.11091	0.15094	0.069833	0.027544	0.20877
	AGTR1	-0.085182	0.24091	0.28412	-0.10336	-0.053177	0.0051049	-0.39772	-0.084837	-0.092064	0.045261	0.075148	-0.072143	-0.10969	0.27565	0.11407	0.089838	0.045549	0.084994	-0.056569	0.053233	0.16424	-0.079012	0.0082431	0.016086	-0.084021	-0.1474	0.14449	0.082126	-0.49002	-0.041585	0.43249	0.091589	0.17979	0.051517	-0.23396	0.11004	-0.15737	0.025975	0.1277	-0.0051523	-0.046844	-0.036405	-0.14059	-0.14857	0.017888	0.049177	-0.1547	-0.21049
	AKT1	0.046627	0.15028	0.11569	-0.031296	0.069393	0.059277	0.083647	0.1402	0.073222	-0.031118	0.39588	-0.30175	0.0014117	0.014515	0.15898	0.2187	0.22927	0.065704	0.1909	-0.078765	0.1535	0.020899	0.31376	0.014381	-0.012095	0.060683	0.045961	0.023522	0.044985	0.019853	0.22781	-0.2055	0.031696	0.05557	0.17961	0.17763	-0.046287	0.13047	0.24002	-0.10884	0.18183	0.16156	-0.52244	0.054653	0.099354	-0.047903	0.06932	-0.41085
	AKT2	0.014402	0.083625	0.10458	-0.16829	0.12662	-0.0065867	0.078855	-0.15903	-0.052124	-0.16429	0.23882	-0.099209	-0.19093	-0.23106	-0.040908	0.057034	-0.003767	-0.13975	0.12699	0.23471	0.063639	0.038023	0.091422	-0.011143	0.15983	-0.060122	0.064584	-0.19138	0.11672	-0.13746	-0.065913	-0.20503	0.012615	0.014362	0.016458	0.041174	0.15631	0.1188	0.12138	-0.19488	-0.0074628	-0.090231	-0.1481	-0.077806	-0.083003	-0.097293	0.26636	-0.036933
	AKT3	0.12839	0.066118	-0.11335	0.055825	-0.21555	0.058596	0.028784	-0.042874	-0.10283	0.025722	-0.083734	0.065435	0.088843	0.10452	0.092302	-0.13872	0.019617	-0.050644	0.088287	-0.040734	-0.19572	-0.1757	-0.29274	-0.08575	0.21489	0.028371	-0.071398	0.13362	0.075388	0.14831	-0.070478	-0.0083525	0.098932	0.084539	0.069043	-0.062049	0.17087	0.11539	-0.034314	0.054925	-0.056461	-0.039392	0.051545	0.044218	-0.077894	0.044698	0.18343	0.17795
	ALDH2	-0.16553	0.07258	-0.10661	-0.16604	-0.0085363	0.13148	0.22025	0.039687	0.12855	0.023065	0.28586	0.10386	0.25505	0.0061916	-0.016617	0.076846	-0.037893	0.31356	-0.029541	-0.29212	-0.13006	-0.041243	-0.17674	0.024101	0.052517	-0.060856	-0.046444	-0.084386	0.18498	-0.15337	-0.076625	-0.13132	0.052517	-0.098475	0.22247	-0.026939	-0.13831	-0.046338	-0.10378	-0.096339	-0.14062	-0.096456	0.069685	-0.09218	-0.049655	0.028678	0.14025	-0.060347
	ALDH5A1	-0.12558	0.095628	0.092549	-0.17723	0.1573	-0.043999	-0.24728	0.087619	0.030428	-0.18363	0.15308	0.13802	0.037616	0.1077	0.14826	0.1764	-0.0048901	-0.13344	-0.052055	-0.1167	-0.18407	-0.058013	0.21117	0.039009	-0.36123	0.06168	-0.034327	-0.10361	0.1774	0.081047	-0.3626	0.21772	-0.11227	0.13803	0.24575	0.15364	-0.16874	-0.018002	0.060573	-0.049568	0.22637	0.0085722	0.32084	0.027026	-0.074529	-0.23023	-0.094577	0.081631
	ALK	-0.019039	0.036787	0.086084	-0.018229	0.070869	-0.059935	-0.26744	0.31685	-0.0049525	-0.34578	-0.2362	-0.089964	-0.054164	-0.084353	0.13428	0.12871	-0.26322	0.021443	-0.013254	0.19688	-0.00031044	0.05682	0.10652	-0.083173	-0.20808	0.20587	-0.07919	-0.088344	-0.20074	0.098806	-0.37054	-0.125	-0.055702	-0.17987	-0.29874	-0.018844	0.038581	0.001142	-0.013604	-0.053947	-0.043088	-0.015256	-0.073342	0.21646	-0.066023	0.063386	-0.31085	0.044398
	ALOX5	-0.11168	0.10194	-0.13922	0.24834	0.093927	-0.13577	0.32612	0.25436	-0.16461	-0.11438	-0.35169	0.017745	-0.17429	-0.12398	0.19463	0.18605	0.14734	-0.042349	-0.013986	-0.26716	-0.1215	0.10821	0.091655	0.06605	0.48223	0.19145	-0.14816	0.036006	-0.176	-0.052708	-0.21931	0.018774	0.25759	0.041217	0.13884	-0.018111	-0.21699	-0.032527	-0.10245	0.067548	-0.10954	-0.09864	0.10681	0.14535	0.06814	-0.25438	-0.25019	-0.19335
	AMY2A	0.047233	0.20224	-0.059235	0.025543	0.21758	0.069101	0.46704	-0.18723	-0.13961	-0.054793	0.33371	0.24388	0.30424	-0.014882	0.25518	0.20396	0.083451	0.12048	-0.15547	0.16103	0.18297	-1.41e-05	0.22803	-0.14609	0.092597	-0.10759	-0.036658	0.01172	0.2302	0.017771	0.22578	-0.021238	0.18558	-0.10643	0.23006	0.2352	-0.15773	0.06923	0.086035	-0.014138	0.59468	-0.04921	0.18807	-0.15101	0.029275	0.028131	0.34033	0.2067
	ANO1	-0.13807	0.15904	-0.072172	-0.1684	-0.10355	0.20578	0.15462	0.074753	-0.034125	-0.21503	-0.020286	0.12797	-0.26802	0.18595	0.22293	-0.0038578	0.27489	-0.034204	-0.1643	0.097427	-0.029139	-0.19673	-0.016865	0.09079	0.23581	-0.13498	-0.064089	-0.036907	0.11628	0.15888	-0.089359	0.3073	0.28107	-0.20773	-0.076	-0.027157	-0.073959	-0.018967	-0.012068	0.0062962	0.080329	0.13133	0.20825	-0.010587	-0.016108	-0.095958	-0.071942	0.031652
	AR	0.10536	-0.18587	-0.12761	-0.164	0.002909	0.030371	-0.29917	-0.1268	0.11174	-0.059232	0.047343	0.10567	-0.1821	-0.10589	0.074938	0.20638	-0.25605	-0.31866	-0.035829	-0.11036	-0.12547	-0.0046272	-0.035862	-0.034172	-0.11427	-0.052108	0.067191	-0.027211	-0.18895	-0.15043	0.0028053	-0.13641	-0.15676	0.14708	0.055832	-0.277	-0.028379	-0.11035	-0.016968	-0.11336	0.057188	-0.024045	-0.24858	0.001341	0.094376	0.048022	0.10428	0.0025082
	ARAF	0.1538	0.03177	0.051809	0.02148	-0.069073	-0.12464	-0.27526	0.040491	-0.070585	-0.061442	0.022603	0.042487	0.18193	0.030886	-0.21917	0.036939	0.048641	-0.31289	0.20805	0.010328	-0.026516	0.00030878	-0.069804	0.012792	-0.29672	0.17633	-0.094878	-0.05009	-0.33381	0.23528	0.0016907	0.05719	-0.15178	0.077311	-0.065407	-0.11792	0.1324	0.066013	0.02451	-0.09468	-0.32733	-0.0076135	-0.20759	-0.13838	-0.10145	-0.035227	-0.23826	0.073073
	ATM	-0.14857	0.015792	-0.1488	0.3294	0.34092	0.057315	-0.24139	-0.037765	0.039588	0.1451	0.03364	0.12083	0.14851	0.23368	-0.060527	0.031423	0.24444	-0.010919	-0.10819	-0.015824	-0.041645	-0.16811	0.41292	-0.060614	-0.11107	0.016005	0.10431	-0.16896	-0.046619	0.2723	0.071073	-0.073354	-0.13282	0.11113	0.17707	0.19005	-0.023117	0.003002	0.17304	-0.42102	0.17841	0.056036	-0.061261	0.060905	0.022815	0.025566	0.052628	0.040491
	ATP1A1	0.09834	-0.19615	0.048377	0.34145	1.2715	0.089643	-0.1577	0.10317	-0.04309	0.13977	0.099465	0.042509	0.23567	-0.83574	0.27551	-0.18581	0.27188	0.094926	0.038138	0.13273	-0.060794	0.12385	0.30888	-0.073346	-0.09583	0.11354	0.067155	0.027094	0.081792	0.0616	-0.25008	-0.82453	0.1334	-0.044315	0.039089	0.030677	0.0015722	0.045111	0.2119	-0.29436	0.72916	0.44953	-0.5616	0.088689	0.086572	0.25776	0.14736	-0.15562
	ATP1A2	0.033328	0.11245	-0.0065501	-0.092641	0.038982	-0.07083	0.0043993	-0.03261	0.085793	-0.1289	0.22063	0.18502	-0.1796	0.026216	0.083704	-0.13828	-0.23388	0.055055	0.013739	0.060541	-0.066003	0.022015	-0.12125	-0.14345	0.03352	-0.16344	0.032063	-0.086222	0.14852	0.039636	0.038255	0.12989	-0.010432	-0.011771	-0.042951	0.095186	0.11501	0.072829	0.1129	-0.049276	0.046643	-0.076403	-0.1896	-0.071269	-0.050616	-0.12858	0.27932	0.18267
	ATP1A3	-0.041231	0.15132	0.044821	0.0010003	0.084283	0.2088	0.097385	-0.11656	-0.16941	0.03418	0.18484	0.12314	-0.042689	-0.18667	-0.049585	0.16485	-0.083431	0.053349	0.13121	0.14264	-0.15828	-0.056601	0.009092	0.046123	0.063921	-0.187	-0.029757	0.12245	0.09831	0.12726	-0.19919	0.00065875	-0.097847	0.0054409	0.02294	-0.012647	0.0051807	0.022308	-0.091477	-0.15434	0.21246	0.044316	-0.045699	-0.068616	-0.086213	-0.042679	0.25166	0.016688
	ATP1A4	-0.099685	-0.13495	-0.14036	-0.21763	-0.16364	0.11484	-0.17995	0.02175	0.076578	0.027283	-0.0054212	-0.051567	-0.078441	-0.077228	-0.033087	-0.08227	0.15644	0.034427	-0.14609	0.27315	0.08925	0.073699	-0.16362	0.081751	-0.06051	0.082053	0.13904	0.099561	0.35259	-0.14299	-0.30564	0.040288	-0.015141	-0.0059401	0.12215	-0.080143	0.011893	-0.0098983	-0.011186	0.23397	-0.21624	0.04707	-0.30914	0.038887	0.10206	0.13657	0.48886	-0.32728
	ATP4A	-0.0036416	0.00025108	0.066216	0.0085706	0.17224	0.1234	0.34835	0.029017	0.04334	0.15737	0.21344	0.013672	0.2042	-0.049621	-0.17571	0.014892	0.24374	-0.11172	-0.11983	0.16283	0.082478	0.11342	0.31766	0.019283	0.381	0.17072	-0.080201	0.14607	0.077557	0.021541	0.062601	-0.013836	-0.12533	0.14551	-0.038708	-0.082962	-0.047076	-0.12343	0.053172	-0.048281	0.15121	0.12778	0.34851	0.11249	-0.1098	0.017237	0.17463	-0.027071
	ATR	0.014312	-0.088727	0.18525	-0.57654	0.19506	-0.42799	-0.13548	-0.21752	-0.035894	-0.17126	0.02111	0.039063	0.23483	-0.0027661	-0.14222	0.16802	-0.20679	-0.071165	0.10201	0.19747	0.08071	0.1417	0.1464	-0.073519	-0.10691	0.11351	0.12982	-0.37164	-0.11289	-0.15629	0.10316	0.41329	-0.16441	0.085645	0.24701	0.082309	-0.029045	-0.055832	0.27196	0.055689	0.059888	-0.065546	-0.28141	0.11258	0.041786	-0.14666	0.31892	0.036003
	AURKA	-0.26987	-0.050801	0.022763	-0.0094043	0.31492	-0.77522	-0.72868	-0.3151	-0.2073	0.5702	0.16252	-0.094594	-0.50775	0.77208	0.36369	-0.22722	-0.24406	0.47164	-0.12932	0.31932	0.39914	0.27904	0.24561	-0.78277	-0.71028	0.35041	-0.0035287	0.38229	-0.56653	-0.12892	-0.89594	0.26819	0.10243	0.17706	0.082135	-0.058345	-0.22377	-0.14365	0.33982	-0.16403	0.032946	-0.27447	-0.40991	-0.064193	0.1003	0.21163	0.25744	0.11071
	AURKB	-0.22152	0.20075	0.2747	0.27537	0.55108	0.2304	0.4893	-0.15048	-0.080354	0.11034	0.21541	-0.066824	0.0037106	0.63754	0.071365	-0.033216	0.11683	-0.1341	-0.068575	0.12597	-0.036136	0.068709	0.2894	-0.12069	0.064948	0.40413	0.065854	0.34526	-0.040405	-0.052422	0.044	-0.021469	0.079966	0.38822	-0.078146	0.0053829	-0.12811	-0.081593	-0.15686	-0.1103	0.26279	-0.24682	0.075041	0.30079	0.04356	0.15971	-0.25214	-0.25882
	AURKC	0.13429	0.10808	0.060195	0.070554	-0.076432	-0.11588	-0.011183	0.12392	0.014986	0.0091133	-0.12815	0.0070889	0.16237	0.043847	-0.1014	0.0036371	-0.081252	-0.18065	-0.038629	-0.030013	0.10443	0.15941	-0.035005	-0.15088	-0.26979	-0.085171	0.035518	0.13186	-0.10426	-0.040619	0.026087	0.12021	-0.083824	-0.14882	-0.097483	-0.064045	-0.036099	0.065375	0.0099966	-0.10506	-0.13608	-0.12483	-0.1986	-0.023365	0.011389	0.080745	-0.23742	0.11981
	AVPR1A	-0.1572	-0.023437	-0.033931	0.21865	-0.035141	-0.034367	0.23757	-0.066926	-0.11222	0.49437	-0.0097333	0.089337	-0.063351	-0.050977	0.063524	0.046307	0.047802	-0.11426	-0.092331	-0.030787	-0.14742	0.032182	-0.17662	-0.13287	0.27939	0.024032	-0.2064	0.12873	-0.070848	-0.027379	-0.16677	-0.27867	0.11474	-0.1539	-0.13193	-0.34739	0.22413	0.064931	-0.053965	-0.11486	0.071438	-0.19004	0.014214	0.057154	-0.00039044	0.16314	-0.17995	0.24653
	AVPR1B	-0.0014304	0.093989	0.039298	0.20313	-0.2114	-0.097767	-0.21816	0.13736	-0.029195	0.0014124	0.080543	0.19652	-0.20778	-0.2825	0.024888	0.17965	0.10336	-0.041009	0.0093477	-0.043722	0.015168	0.26849	-0.10669	0.064952	-0.20818	-0.050862	-0.016987	0.13735	0.12214	0.1184	0.084302	-0.26141	0.11438	0.075747	0.37429	0.01859	-0.00047098	-0.040774	0.16916	0.14661	-0.031306	0.075892	-0.078305	0.11254	-0.092081	0.022794	0.27969	0.19945
	AVPR2	-0.010273	0.050473	0.0069128	0.0045002	0.10972	0.0021654	-0.2778	0.057279	0.017264	0.0301	0.38065	-0.036867	0.12377	-0.034953	0.044261	-0.041693	0.00031989	-0.1133	0.00049765	-0.0070869	-0.019323	0.089981	0.085311	0.061218	-0.074784	0.096207	-0.14698	0.077231	0.092907	-0.012918	0.1884	-0.0096747	0.18445	-0.028436	-0.044626	0.13509	-0.016867	0.14581	0.012545	0.039124	0.14888	-0.16508	0.038505	0.181	0.0014826	0.19868	0.36815	0.013822
	AXL	-0.078579	0.044083	-0.089401	0.019234	0.11291	-0.055618	-0.056411	-0.038404	0.031907	0.087629	0.28036	0.053922	0.14373	0.20697	-0.21248	-0.014073	0.18622	0.026538	0.043536	-0.01292	-0.075046	-0.23181	-0.070215	-0.016328	-0.029458	-0.061429	0.028466	0.00049551	-0.047718	-0.074756	0.13754	0.15313	-0.19736	-0.0072537	0.082568	0.12338	-0.067969	-0.093242	-0.0044612	-0.14683	0.13193	0.029349	-0.059399	-0.037684	-0.087589	-0.046284	-0.072797	0.18765
	BCL2	0.025339	-0.064827	0.040316	0.077455	0.31238	0.020203	-0.39466	-0.052002	-0.066429	0.083369	0.1679	-0.12356	0.21242	-0.055594	-0.16192	-0.025393	-0.0068707	-0.006578	-0.062924	-0.19324	-0.1047	-0.070137	-0.08853	-0.016558	0.023815	-0.047598	-0.042165	0.049021	0.099681	0.0029147	0.066092	0.053153	-0.26274	-0.34239	-0.21447	-0.14268	0.027845	0.073991	-0.052545	-0.11303	0.30651	0.058643	-0.10088	0.045997	-0.10356	0.050333	-0.14222	0.02531
	BCL2L1	-0.1207	0.0042277	0.2183	-0.070063	0.20326	-0.17898	0.55244	-0.087594	-0.076326	0.34047	-0.11076	-0.20355	-0.923	-0.13966	0.27819	-0.35149	-0.4249	-0.17379	-0.079815	-0.47457	0.40063	0.2629	-0.21828	-0.074552	0.046078	-0.18131	-0.030505	0.065449	-0.052081	-0.15782	-0.10162	-0.31873	-0.0047144	-0.22347	-0.20139	-0.10113	-0.083404	0.052529	0.21238	0.44498	0.017167	-0.0048675	-0.056895	-0.2533	-0.093658	-0.1508	0.10401	-0.19574
	BCR	-0.0030497	-0.022656	0.057043	-0.11889	-0.21492	-0.18454	0.13164	-0.10603	0.086511	-0.073775	-0.21085	-0.097941	-0.1298	-0.16292	0.10507	0.1563	-0.26133	0.086996	-0.0044674	-0.014547	0.2934	0.095242	-0.093364	-0.051626	0.17651	-0.075577	0.20079	0.22685	-0.17995	-0.24475	0.15472	-0.34878	0.17423	0.25966	-0.12885	0.045024	0.038072	0.08082	0.10389	-0.013295	-0.046068	-0.030171	0.13233	0.021395	0.16167	0.14396	0.049689	0.0046949
	BDKRB1	0.0095101	0.077005	-0.1599	0.0449	0.047594	0.16707	-0.13447	0.042621	0.12152	-0.13471	-0.041246	-0.1426	-0.22904	0.0066082	-0.095898	-0.0015208	0.047833	0.083473	0.066866	-0.15082	-0.14771	-0.064482	-0.14451	0.15539	-0.095398	0.021563	-0.0026146	-0.086104	-0.30552	-0.018865	-0.26151	-0.12059	0.10883	0.042956	-0.011854	0.11555	0.13165	-0.040397	-0.20782	-0.058498	0.01761	0.045168	-0.33001	0.015285	0.049887	0.01494	0.209	-0.13546
	BDKRB2	0.03767	-0.033532	0.00023626	0.094965	0.0088168	-0.05498	0.30923	0.0058674	0.088714	-0.089629	-0.17436	-0.024172	-0.057996	-0.095954	0.062633	-0.010492	0.082586	0.043588	0.16658	-0.34191	-0.15389	-0.0232	0.071921	-0.1169	0.35385	-0.021611	0.049584	-0.067685	-0.21432	-0.13213	-0.086933	-0.026557	0.046058	-0.00633	-0.066763	0.054907	-0.081519	0.060813	-0.020689	0.010182	0.25702	-0.060435	-0.047333	-0.039326	0.02478	0.075127	-0.37904	-0.09671
	BHMT	0.036676	0.032494	-0.030126	-0.065851	0.059839	-0.085278	-0.16912	-0.09911	-0.014607	0.11068	-0.24712	0.12377	0.01803	-0.038998	-0.010647	-0.05679	-0.35659	0.16895	-0.018346	-0.01148	0.04596	0.0051825	0.11219	0.063058	0.17079	-0.11938	0.010818	0.028656	0.16071	0.1898	-0.064976	0.058357	0.0034114	0.038136	-0.27014	0.17155	0.0086879	-0.043038	0.038238	0.12061	0.040498	-0.10716	0.023316	0.014458	0.065507	0.10293	0.10897	0.030519
	BHMT2	-0.071532	-0.077706	-0.19681	-0.19373	0.060988	-0.0069823	-0.050463	-0.0093393	0.036924	0.05746	-0.10205	0.058883	0.30796	0.04129	-0.038238	-0.095293	0.10022	0.026818	-0.075658	0.0588	0.03674	-0.0087862	0.24137	0.023646	-0.13346	-0.047051	0.052215	0.049346	0.0095513	0.1667	0.43109	0.23224	-0.031088	-0.22165	-0.19475	0.12471	-0.03575	-0.20905	0.089854	0.022991	0.17306	0.021319	-0.0019495	0.061718	0.09395	-0.057307	-0.16623	-0.097127
	BLK	0.1373	-0.32985	0.099076	-0.049815	0.01954	0.11696	0.27035	0.16338	-0.028909	0.13849	-0.2712	0.03239	-0.30067	0.20226	0.38767	0.11577	-0.21217	0.023683	-0.017337	-0.043698	-0.081358	0.079349	-0.11291	-0.003592	0.1757	0.036276	0.013785	0.032671	-0.11597	0.058489	0.067358	0.19441	0.11229	-0.046538	-0.01846	0.073103	0.047522	-0.19422	-0.13223	-0.062424	-0.25879	-0.0010557	0.20215	0.0016096	0.023079	-0.079823	-0.10846	0.10926
	BRAF	0.032667	-0.13814	-0.0048239	0.48514	0.09025	-0.015162	0.47476	0.1928	-0.036825	0.035371	0.37013	-0.067577	-0.22674	0.31001	-0.048812	-0.020672	-0.17988	-0.14509	-0.038494	-0.047201	-0.056224	0.12774	0.035841	-0.14396	-0.056384	0.053535	-0.014548	-0.0081814	0.19027	0.13697	0.12008	0.17389	0.017074	0.019157	-0.19431	-0.052571	-0.073245	0.03907	-0.046169	0.194	0.052657	-0.045727	-0.048117	0.085696	-0.069497	0.10216	0.13968	-0.10067
	BRD2	-0.14518	-0.18064	-0.19029	0.011839	0.50973	0.12504	-0.058029	-0.081659	-0.15595	-0.087647	-0.22345	-0.076953	-0.096584	0.015813	-0.036244	0.080186	-0.14457	0.04187	-0.01031	-0.3331	0.016683	-0.11504	0.19516	0.021452	0.21017	-0.12398	-0.064176	0.17546	0.13556	-0.14425	-0.29563	-0.19638	-0.11408	-0.11725	0.15088	-0.21269	0.038771	0.042212	0.14093	-0.023157	0.41192	0.23564	-0.1816	-0.11123	-0.02997	0.20333	0.12515	-0.16425
	BRD3	0.021265	-0.045035	-0.05348	0.01694	0.19041	0.00053102	-0.23633	0.10674	0.012824	0.050145	-0.054837	-0.018335	-0.026131	0.064614	-0.12118	-0.12324	-0.026302	-0.02916	0.026804	0.10764	0.024469	0.047729	0.25343	-0.0014603	0.13743	0.056084	0.021615	0.049098	0.16019	-0.012081	0.18476	-0.069918	-0.26565	-0.047311	-0.096465	-0.19413	-0.0015444	0.082514	-0.041008	0.088074	0.021907	0.028173	0.10298	0.061008	-0.0072453	-0.11136	0.0098121	-0.13804
	BRD4	0.16825	-0.099495	-0.056562	0.38773	-0.044684	-0.0010182	0.039832	0.029971	-0.019892	0.45361	-0.094114	-0.025203	0.15073	0.11538	-0.10816	0.24706	-0.091243	0.1773	0.16512	0.20704	-0.16082	0.10346	0.16255	0.036623	0.3084	0.0083122	-0.018591	0.11789	0.15761	0.21492	0.3688	-0.14124	-0.034559	0.10212	-0.0052571	0.15981	0.17682	-0.055055	-0.0072288	0.08485	0.17277	0.12722	-0.29887	0.2526	0.035884	0.17029	-0.30651	0.070599
	BTK	0.055624	0.016813	-0.091839	0.088107	-0.11232	0.0002426	-0.073214	-0.0031327	-0.051503	-0.058827	0.012792	-0.083826	-0.12054	-0.12071	-0.017315	0.051049	-0.1855	-0.17629	-0.069399	0.16461	-0.10796	-0.063678	-0.12353	0.036821	-0.47388	0.22838	-0.10731	-0.019368	-0.092247	-0.090363	-0.10634	0.1256	0.012065	-0.043679	-0.04537	-0.04734	-0.030693	0.015392	-0.15418	-0.11006	-0.097037	0.032424	-0.36018	0.097912	0.011934	-0.098078	0.033204	-0.0095449
	C5AR1	-0.073635	-0.058059	-0.056571	-0.023233	-0.17642	-0.1829	0.10999	-0.064976	-0.10938	-0.022027	-0.029514	-0.020905	-0.18452	-0.018548	0.1029	0.098118	-0.0099485	-0.00073417	0.057391	0.13105	-0.045648	0.11823	-0.075139	0.028032	0.13381	-0.016136	-0.025954	-0.01347	-0.20818	-0.13222	0.22106	-0.10756	0.060471	0.013759	-0.097441	-0.020637	0.045156	0.010425	0.18965	0.10037	-0.0061188	0.058151	0.049504	0.026435	-0.043243	0.059695	-0.34788	-0.17365
	C9orf47	0.085599	-0.062172	0.10985	0.064457	-0.1261	-0.042527	0.34966	-0.048895	-0.072743	-0.12178	0.17034	0.033402	-0.19791	-0.42026	0.10904	0.056212	0.1669	0.058374	0.023613	-0.12173	0.047329	0.24572	-0.085527	-0.10413	-0.023185	0.11475	-0.13263	-0.094889	0.092609	-0.084684	-0.21364	-0.1208	-0.042384	0.062419	-0.018629	0.20257	0.023092	-0.025201	0.19926	0.10683	0.0034792	-0.031406	0.19272	0.0034345	0.11814	-0.065826	0.20044	0.069688
	CA1	-0.055109	-0.018165	-0.063323	-0.084207	0.27795	0.16841	0.065992	-0.049856	0.10993	-0.011833	-0.24521	-0.031368	-0.03491	-0.117	-0.18279	-0.032151	0.094529	-0.20312	-0.043211	0.015407	-0.018254	-0.014243	0.2519	-0.011348	0.067871	-0.25031	0.0075166	-0.09377	-0.23536	0.052469	-0.0050728	-0.17459	-0.13178	-0.14599	-0.050994	-0.0063018	-0.0086197	-0.0014654	-0.12011	-0.12165	0.24918	0.1001	0.25376	-0.23364	0.13021	0.10197	-0.13504	0.1295
	CA12	0.0029986	0.065162	0.078774	-0.17746	0.24168	0.095389	-0.00042054	0.030515	-0.10774	-0.070944	-0.07222	0.037862	-0.030456	0.062823	-0.07429	0.18448	-0.08362	-0.015782	-0.063403	-0.22989	-0.033013	-0.081417	0.20994	0.0276	-0.090171	0.064144	0.063756	0.018526	0.15578	0.23106	0.12032	-0.19232	-0.045555	0.11241	0.061111	0.11507	0.020905	0.018969	0.040222	-0.10234	0.19838	0.15308	-0.18556	0.076139	-0.012409	-0.11228	-0.044167	-0.11907
	CA13	0.12703	-0.020712	0.093227	0.096898	0.15608	0.039079	-0.18372	-0.021419	0.067066	0.18703	0.037917	0.024523	0.059114	-0.087391	-0.0057963	0.041228	-0.062932	0.025287	0.12829	-0.066213	0.034117	0.082981	-0.02095	0.013205	-0.20771	-0.078361	-0.0037723	0.013344	0.1903	0.11981	-0.11339	0.087935	0.022606	-0.030373	-0.0016381	-0.03126	0.014846	-0.03801	0.017775	0.013294	-0.055456	-0.0080228	-0.16596	0.080341	-0.0062915	-0.04452	0.15862	0.041609
	CA14	-0.094038	-0.066166	0.018285	-0.0087806	-0.048309	-0.087686	0.30786	-0.069021	-0.050524	-0.11149	0.16275	-0.0078786	-0.047331	-0.0074462	0.087173	0.20007	-0.24021	-0.046612	-0.20865	0.12099	-0.11874	0.045109	-0.096137	0.068085	0.11177	0.065082	-0.027448	-0.02261	0.096273	-0.1136	-0.11424	-0.038127	0.065675	0.035156	-0.094743	-0.051737	-0.10434	0.047975	-0.042761	-0.088833	0.038985	-0.066018	0.2963	0.0043897	0.05313	-0.062351	-0.13401	0.034677
	CA2	0.12117	-0.061184	-0.095289	-0.12615	0.25095	-0.025844	-0.10464	-0.033541	-0.11107	-0.10392	-0.18794	0.070796	0.048999	0.11141	0.054684	0.19935	-0.19627	0.13791	0.1654	0.29143	0.067722	0.076195	0.22228	0.075818	-0.014253	-0.044574	-0.081458	0.016681	-0.11249	-0.037043	-0.22712	0.24169	0.016787	-0.26074	-0.097712	-0.0090635	0.12102	0.07985	-0.10992	-0.04843	0.1961	0.013377	0.14272	-0.15772	-0.019191	-0.078941	-0.010696	0.076775
	CA3	0.25006	-0.039305	-0.0915	0.23324	0.015394	-0.026347	0.43518	-0.044349	-0.027122	-0.042449	-0.026594	-0.1733	-0.082291	0.076781	0.053912	-0.024212	-0.06084	-0.15683	0.11311	-0.040576	-0.1166	0.13179	0.053874	0.049072	0.018517	-0.26748	-0.09193	-0.047822	0.043822	0.0419	-0.10871	0.23591	0.043936	0.044138	0.11443	-0.18452	0.060833	-0.024849	-0.0073147	0.15749	0.040709	-0.024181	0.20052	-0.086065	0.064509	-0.089442	0.3657	-0.01011
	CA4	-0.13751	0.19692	0.093868	-0.071695	-0.20396	-0.071627	-0.22766	-0.19569	-0.056002	0.12945	0.1535	0.015503	0.31956	0.076378	-0.22065	-0.15307	-0.075368	0.10835	-0.083456	0.034899	-0.11559	0.20731	-0.039304	-0.0095997	-0.46084	-0.082453	0.096044	-0.085492	0.16521	-0.12364	0.24592	0.10262	-0.068067	-0.27949	0.018887	0.18022	0.041277	0.28242	-0.24869	0.1011	-0.13094	-0.071681	-0.29968	-0.10649	-0.045936	0.026781	0.10467	-0.018938
	CA5A	0.027041	0.19207	0.057262	0.27092	-0.17407	-0.11987	0.11382	-0.024136	-0.12271	-0.13515	0.10355	-0.061282	0.23971	-0.26191	0.025742	-0.014459	0.3309	-0.18418	0.02986	0.24889	0.18472	0.02708	0.057899	0.12795	-0.058268	0.0065347	-0.036759	-0.051474	0.13049	-0.011308	0.21526	-0.3256	0.12911	-0.14905	0.31464	-0.22616	-0.040146	-0.036541	-0.06051	-0.144	-0.016686	0.074081	-0.053508	-0.032543	-0.067064	-0.21938	0.17571	-0.13874
	CA5B	-0.15173	0.088519	0.13584	0.057548	0.053074	0.052213	-0.10088	-0.038458	0.075196	-0.028082	0.15601	0.0076931	-0.05922	0.16018	-0.0071636	-0.044804	-0.14668	0.096262	0.071389	-0.072253	0.14405	0.058172	0.074412	0.00067319	-0.022788	0.025277	-0.023541	0.035137	-0.099115	0.071012	0.05577	0.018131	0.11546	0.063913	-0.023074	0.069861	-0.02775	-0.049819	0.029625	-0.1466	-0.028159	0.072744	0.088872	-0.10149	-0.081946	0.02968	-0.12996	0.17994
	CA6	0.00042317	-0.24997	0.032903	0.012311	0.056429	0.014925	-0.058954	-0.12781	-0.11817	0.041354	0.22477	-0.23949	0.36158	-0.10576	0.0093448	-0.055265	0.13675	-0.024254	0.09969	-0.25843	0.045364	0.11876	0.090564	0.0013724	-0.023054	-0.15815	-0.13761	0.085679	-0.15661	-0.087344	0.22303	-0.17228	0.0581	-0.0095249	0.13653	-0.028454	-0.056923	-0.093969	0.043759	-0.056357	-0.023774	-0.0045728	-0.093023	-0.05445	-0.058547	0.22607	0.23286	-0.25897
	CA7	-0.17259	-0.27005	-0.056216	-0.10925	-0.0065478	-0.20486	-0.78725	-0.043945	0.17627	0.086559	-0.47406	0.08694	-0.68802	0.04265	0.007221	-0.021451	0.15697	-0.1154	0.09924	0.17968	0.16792	0.098561	0.069975	-0.28934	-0.083304	-0.0073054	-0.030938	-0.18216	0.04253	-0.098745	0.028155	-0.0034507	-0.01836	-0.029028	0.16991	0.083725	0.060061	-0.074406	0.071264	0.030507	0.062067	0.0048599	-0.72491	-0.14905	0.052704	-0.030821	0.13106	-0.21519
	CA9	-0.27552	-0.015972	0.064624	-0.0012291	0.07046	0.043335	0.021093	0.29633	-0.1301	0.027685	0.39402	-0.039983	0.2359	0.12569	0.1551	-0.0064347	-0.21028	0.081605	-0.24642	0.13587	0.18216	0.12947	-0.02376	-0.10134	0.10635	0.10766	0.014618	0.08188	-0.23954	0.33125	0.098076	-0.036177	0.053048	-0.0062085	-0.22627	0.24434	-0.32192	0.033628	0.059416	0.13475	-0.091062	-0.028861	0.15138	0.12258	-0.039181	0.043452	0.069964	0.058984
	CACNA1B	-0.093284	0.034003	-0.07331	-0.073142	0.16862	-0.028546	0.024904	0.046335	-0.080578	-0.22072	0.11206	-0.17853	0.021955	0.15132	0.15065	0.12885	-0.12276	-0.0324	-0.21419	0.042564	-0.17379	0.1479	0.076677	-0.025643	-0.051992	-0.076623	-0.049096	0.054351	0.073605	0.048195	0.39143	0.048648	0.13126	0.13964	0.28247	0.11588	-0.1711	0.06798	-0.10048	0.09573	-0.054996	0.0096603	0.17797	-0.023134	-0.02823	-0.16136	-0.088465	0.18414
	CACNA1C	-0.019277	-0.36611	-0.046361	-0.07365	0.1899	-0.2947	-0.61001	-0.016219	-0.076677	0.028151	0.27335	-0.042813	-0.30928	0.11929	0.12513	-0.050976	-0.28786	-0.24278	0.36282	0.26212	-0.012757	0.17846	0.23973	0.031421	-0.13947	-0.087617	-0.057532	-0.092913	0.39967	-0.2243	0.007615	-0.062156	0.12017	0.21494	-0.14888	0.26211	0.013449	-0.028181	0.23584	0.21191	0.29155	0.030097	-0.52957	-0.0943	-0.047603	-0.06269	0.11926	-0.019089
	CACNA1D	-0.15491	-0.14684	-0.0056764	-0.013933	0.031742	-0.06717	0.6478	-0.060867	0.0028779	-0.25391	-0.15124	-0.12093	-0.27583	0.084391	0.0092505	-0.11873	0.07534	-0.021752	-0.052721	0.04367	0.099607	0.033592	0.047696	-0.036993	0.39552	0.0055522	0.0032185	-0.039139	0.037431	-0.0044248	-0.072171	-0.21768	-0.037248	0.014228	0.19032	-0.11368	-0.074151	-0.095469	0.38544	0.022057	-0.068798	0.076671	0.66046	-0.07369	-0.050654	-0.2496	0.047091	-0.27621
	CACNA1F	-0.01809	0.0723	-0.15583	0.12965	0.10752	-0.074992	-0.13257	0.17765	-0.13809	-0.18543	-0.41016	-0.050731	-0.22326	-0.28983	-0.041931	0.023465	-0.043316	0.13285	0.16193	-0.0052589	-0.10135	0.18675	0.13932	0.058965	-0.12446	-0.066358	-0.066682	0.012428	0.10621	0.079268	-0.21349	-0.19426	-0.25804	-0.090556	0.05379	0.11718	0.11186	-0.018898	-0.23485	0.066123	0.085885	-0.10599	-0.2184	-0.017206	0.04985	-0.16952	-0.54941	-0.15898
	CACNA1G	-0.06457	-0.12626	0.13216	0.027488	-0.19951	0.035626	0.12951	0.11671	0.021352	0.071677	-0.065989	-0.19888	-0.038713	-0.23777	-0.16258	-0.092394	-0.17216	-0.015812	-0.072129	-0.33004	0.18275	-0.12042	0.022562	-0.089965	0.31209	0.10383	0.012142	-0.0524	-0.16008	0.13257	-0.071132	-0.22252	-0.18774	-0.081346	-0.1642	-0.18482	0.022931	-0.0094093	-0.14757	0.11787	-0.048458	-0.10817	0.249	0.13021	0.10729	0.16805	0.027386	-0.018447
	CACNA1H	0.13635	0.30763	-0.02134	0.037667	-0.013865	-0.042813	0.086887	-0.030607	0.08642	-0.085298	-0.45531	-0.31565	0.15026	-0.23107	-0.26278	-0.037683	-0.036315	-0.20573	-0.12575	0.17197	0.047012	0.077252	0.093292	-0.13379	0.11355	0.06981	-0.20692	0.065562	0.14761	-0.014718	0.33667	-0.16864	0.033897	0.14869	-0.06574	0.015212	0.083501	0.13778	0.12901	-0.20647	-0.035135	-0.076604	0.18786	-0.018173	-0.02678	0.10498	0.33809	-0.56887
	CACNA1I	0.099579	-0.17977	-0.030976	-0.4495	-0.28286	0.072916	-0.15032	-0.11488	0.030418	-0.22118	-0.075023	0.011671	-0.75227	-0.15529	-0.056828	0.10279	-0.14227	0.17232	-0.17331	0.195	0.3289	-0.19623	-0.13695	0.11822	0.086831	0.06376	0.16712	-0.29561	0.20998	0.12384	-0.36174	0.44056	-0.12584	-0.073855	0.1765	0.24281	-0.14693	0.048255	-0.030743	0.048054	0.11097	0.26402	0.07752	0.12877	-0.087236	0.18471	0.45764	-0.02165
	CACNA1S	-0.23779	-0.1288	-0.30797	-0.19549	-0.021836	0.14542	-0.37924	0.2674	0.04262	0.059665	0.041087	-0.073354	-0.11962	0.12709	-0.042671	0.085478	0.13368	0.018509	-0.0022098	-0.51929	-0.071775	0.095245	0.19223	0.1556	-0.14837	0.11307	0.082505	0.11457	0.0050515	-0.19111	0.061219	-0.10832	0.102	0.12947	-0.19586	0.070915	-0.21889	-0.0091636	-0.096769	-0.17207	-0.090275	0.0036923	-0.052782	0.02906	0.011084	0.019798	0.27453	-0.2454
	CACNA2D1	0.017724	-0.10286	-0.11344	-0.17416	-0.43158	0.073215	-0.42723	-0.022254	0.0082011	0.045469	0.44084	-0.090874	-0.22574	-0.089734	0.03697	-0.00024247	0.040626	-0.014526	0.14235	-0.06857	0.051769	-0.10014	-0.30086	0.018941	0.01109	-0.03518	-0.084881	-0.059891	0.34495	0.0026379	-0.13573	-0.0059739	0.037068	-0.02365	0.054865	-0.065804	0.1424	-0.12436	0.03537	-0.10755	-0.34495	0.09022	0.017402	-0.17042	-0.05779	-0.11748	0.16948	-0.021698
	CALCRL	-0.025703	0.0034856	0.046249	-0.065865	0.026896	-0.050042	-0.15757	0.050211	-0.03802	0.12344	0.011596	0.18498	-0.050762	0.23022	-0.17294	-0.068092	0.03595	-0.2288	0.053385	0.045998	-0.033734	-0.017646	-0.23749	0.01666	-0.077138	0.11471	-0.047436	0.15575	-0.099835	0.24653	-0.029832	0.08572	-0.086882	0.0037419	-0.16734	0.015753	0.023815	0.099601	0.055969	-0.076993	0.071677	-0.058346	-0.14656	0.063199	-0.088287	0.05765	-0.18423	0.017349
	CASR	0.19152	-0.22121	-0.26774	-0.020475	0.030471	-0.083954	0.26947	0.071074	-0.11798	-0.053793	0.13816	0.016038	-0.13778	-0.20463	-0.023141	-0.052121	-0.26999	-0.19636	0.13239	0.027806	-0.090056	-0.1039	-0.11868	-0.055504	-0.099333	0.029938	-0.023778	-0.036535	0.020181	-0.0059023	0.13888	-0.18835	-0.036656	-0.0031346	-0.14394	-0.16334	0.08835	-0.038716	0.0010982	-0.030076	-0.18179	-0.075612	0.074907	-0.001319	-0.13461	-0.053219	0.24015	0.02338
	CCKBR	-0.19262	0.037326	0.020984	-0.11348	0.35084	0.18228	0.38059	0.25281	-0.11358	0.091524	0.17624	-0.039969	0.42709	0.48793	-0.12494	0.25023	-0.076143	-0.087892	-0.025254	-0.018264	-0.065017	-0.0038175	0.10717	-0.026	0.15201	-0.12917	-0.124	0.071972	0.39037	-0.038512	0.41853	0.10552	-0.19217	-0.11062	-0.0073636	0.091066	-0.06458	0.24951	-0.06072	-0.043488	0.18009	-0.13809	-0.22597	-0.13387	-0.14347	0.23293	-0.23921	-0.13497
	CCR1	-0.01447	-0.048727	-0.096912	-0.11466	-0.098719	0.1926	0.19217	0.2305	0.15962	-0.22103	-0.36529	0.017173	-0.13611	0.19996	0.063817	-0.11502	-0.087028	0.061554	0.038347	-0.27633	0.0256	0.09809	-0.14774	0.017526	-0.041039	0.066277	-0.023985	0.046704	-0.059089	-0.030193	-0.080544	-0.039377	-0.1155	-0.067744	0.34359	0.23442	0.054583	-0.18713	0.095221	-0.094174	-0.096014	0.14574	0.018768	0.24002	0.18756	-0.062752	0.18341	0.060402
	CCR2	-0.14664	0.051931	0.10575	-0.10333	0.10617	-0.053287	0.025154	-0.054235	0.009307	0.25084	-0.52852	-0.00066386	0.23716	0.30125	-0.11753	-0.027483	-0.31914	0.2591	-0.27777	0.015546	0.2202	-0.12075	0.12845	-0.099259	-0.0011217	0.069804	0.0012511	0.10478	-0.38639	-0.014193	0.11099	0.0857	-0.1391	-0.19146	-0.081452	0.19697	-0.32852	0.022266	0.15985	0.15079	0.20093	-0.12776	-0.058929	0.0027181	-0.060503	0.23346	-0.16342	-0.052057
	CCR5	0.20052	-0.12574	0.03551	-0.11664	-0.11468	-0.059231	0.13074	0.034794	-0.0066726	0.15691	0.36004	0.13329	0.076007	0.12636	0.019282	0.39574	-0.18972	0.10202	0.062937	-0.25914	0.092083	-0.027301	0.12569	-0.016091	-0.16242	0.20984	0.030184	-0.12899	0.15453	-0.033429	-0.088032	0.024064	0.16816	-0.095177	-0.24991	-0.007249	0.072016	-0.02315	0.072239	-0.069388	0.12836	-0.00353	-0.22628	0.064187	0.032448	0.015424	0.43621	0.25986
	CCR9	-0.15526	0.033554	0.016087	0.079892	-0.065937	-0.13575	-0.090995	-0.0043805	0.067719	0.12481	0.055895	-0.20575	-0.23685	-0.0014898	-0.11537	-0.0011199	-0.024761	-0.20276	-0.08437	0.057079	-0.16646	-0.24942	0.019689	-0.11679	0.10077	0.054984	0.094511	0.065456	-0.17346	-0.23286	-0.12207	0.22561	-0.011797	0.30561	0.58657	-0.0059715	-0.089862	0.09769	0.0091091	0.12899	0.11201	-0.12259	-0.22433	-0.18859	0.1923	0.016456	0.032556	-0.20132
	CDC7	-0.13059	-0.21577	0.071469	-0.1831	-0.078111	-0.33475	0.077962	0.053939	-0.13994	-0.20423	0.34516	-0.18226	0.049724	0.1473	0.008438	0.027309	0.27708	-0.00024071	-0.012155	0.29627	0.086112	0.3826	0.0069682	0.014061	0.089041	0.030097	0.085282	-0.14998	0.19307	-0.1525	-0.24191	-0.044675	-0.15052	-0.092838	-0.10225	0.19996	-0.022995	-0.03762	-0.01478	0.091014	-0.27564	-0.027165	0.24039	0.070834	-0.072647	-0.1657	0.49665	0.133
	CDK1	-0.061027	0.25128	1.02	0.06138	-0.13192	-0.0089483	-0.046798	0.069156	-0.049401	-0.53638	-0.26651	0.16471	-0.2143	0.70256	-0.0048881	-0.31296	-0.76307	-0.10402	-0.019943	0.34965	0.82076	-0.131	-1.2815	0.023073	-0.49796	0.054225	0.14558	-0.48661	0.073565	0.23177	0.32856	-0.4787	0.030484	0.33228	0.092952	-0.054509	-0.16091	-0.49778	1.0457	0.33453	0.19082	0.05112	-0.49938	0.062975	0.0343	0.10401	-0.84867	0.049641
	CDK10	-0.030488	-0.17534	0.15911	0.13232	0.63919	-0.28251	-0.061643	0.06584	-0.15916	-0.22401	0.10325	0.048068	0.061356	-0.10829	-0.078904	-0.0048777	-0.042769	-0.017164	-0.16856	-0.11143	0.12379	0.076649	0.30689	-0.22264	-0.054423	-0.078757	-0.14783	-0.14971	-0.039022	-0.099799	0.046141	-0.0028398	-0.39268	0.10309	0.23361	0.063116	-0.11511	0.14871	-0.06381	0.087073	0.20834	-0.19398	0.053812	-0.012093	-0.14814	0.18957	0.031196	-0.22628
	CDK11B	0.064939	0.33414	-0.07677	0.10789	0.12174	0.036065	-0.074236	-0.13023	-0.19699	0.17994	-0.37656	0.095416	0.20699	-0.45375	0.082598	-0.018363	-0.12397	-0.0042447	0.12856	0.10167	-0.14329	-0.12649	0.30548	-0.041118	0.094755	0.10191	0.076891	0.040783	-0.11857	0.32225	-0.054174	-0.20934	-0.015915	0.26587	0.22348	-0.40616	0.045684	0.12385	-0.23333	-0.089821	0.25539	-0.051892	-0.066413	-0.084695	0.12211	0.13891	-0.27694	0.33364
	CDK12	0.027472	-0.192	0.086714	-0.16866	-0.22804	-0.15587	0.056937	-0.24905	-0.10204	0.24468	-0.20054	-0.31761	0.73028	-0.35714	-0.32148	0.22909	-0.55374	0.11769	-0.14049	0.031811	-0.14442	-0.27544	0.25288	0.037327	0.69203	0.057071	-0.036573	-0.009846	-0.428	-0.45328	0.2219	0.12352	-0.27966	-0.04957	-0.11558	0.12984	-0.24895	0.11456	-0.13242	0.0074922	-0.16658	-0.2327	-0.36076	0.040908	-0.033219	-0.12887	0.14331	-0.15226
	CDK13	-0.14114	0.091437	-0.19124	0.056443	0.4683	-0.00011593	-0.030673	-0.14167	-0.066826	-0.13	0.18192	0.040488	0.08891	-0.0083366	-0.016892	0.06233	-0.013216	0.021511	-0.089699	0.22989	-0.066583	-0.0085989	0.31783	-0.072766	-0.11844	-0.10712	0.008147	-0.081145	0.11322	0.03329	0.089968	0.21717	-0.0010258	-0.041596	0.017128	-0.10968	-0.015145	0.16127	-0.084042	0.12695	0.4048	-0.083247	-0.21949	-0.10208	-0.1102	-0.16463	0.23449	0.011111
	CDK14	0.011068	0.069697	-0.080382	-0.0053969	0.042671	-0.0048892	0.20583	-0.045635	0.12487	0.096861	-0.30644	0.15365	-0.081961	-0.11351	0.082438	-0.12278	0.18263	-0.08393	-0.016755	0.04958	-0.050779	0.14257	-0.14078	0.058478	0.21493	-0.012396	0.03603	0.069324	-0.050185	-0.06325	-0.025948	0.031359	-0.022212	-0.0042994	0.45135	0.19666	-0.12519	0.02844	-0.038428	0.14818	-0.058913	0.023749	0.14039	-0.13687	0.10773	0.15346	0.016541	-0.072528
	CDK15	0.025507	0.050188	-0.047348	0.12692	-0.060465	-0.10606	0.26189	0.015959	-0.044111	-0.23061	0.10858	0.030264	-0.070941	0.096726	0.030546	0.077902	0.073011	-0.04935	-0.033998	0.012219	-0.11583	0.10108	0.046382	0.043676	0.10586	0.039607	0.0095518	0.067628	-0.18695	0.060927	-0.034104	0.046806	0.24321	0.0022628	0.17142	-0.069515	-0.019208	0.048485	-0.1348	-0.061715	-0.081458	0.0085358	0.11857	0.057515	-0.042074	0.080074	-0.11447	-0.024839
	CDK16	-0.044076	0.073926	0.063894	-0.28015	-0.30605	-0.028651	0.27348	0.1333	0.031534	0.29998	0.24986	-0.066308	-0.21337	-0.21746	0.14407	-0.1721	0.022507	-0.019672	0.12193	0.33396	0.032545	-0.14922	-0.29814	0.072553	0.12111	0.12916	-0.052824	0.082025	-0.13999	-0.11697	-0.11312	0.083223	0.0054821	-0.078586	-0.16496	0.14173	0.047078	0.15912	0.1193	0.10445	-0.11164	0.035678	0.11314	0.2091	-0.13959	-0.020406	0.026229	0.022704
	CDK17	-0.10566	0.024057	0.1774	-0.057378	-0.20603	-0.031609	0.11251	0.12731	-0.013477	-0.17188	-0.13749	0.057883	-0.20933	0.075692	0.014384	0.043295	-0.096146	0.013614	-0.09092	0.24996	0.050323	-0.081242	-0.014357	0.0068965	0.21385	0.11015	-0.14419	0.03315	-0.22267	0.035495	-0.1735	0.023785	-0.098789	-0.10549	0.158	0.040207	-0.16544	0.057997	0.13529	-0.086643	-0.077798	-0.0092809	0.010409	0.11377	-0.10571	0.075153	-0.061151	0.092839
	CDK18	0.2603	0.09276	0.019974	0.12205	-0.036652	-0.01289	-0.17239	-0.12486	0.025628	-0.10368	0.30191	0.02601	-0.074135	-0.076151	-0.16468	-0.019857	0.27478	-0.036255	0.01834	0.043978	-0.039324	0.081514	-0.034538	0.048963	-0.030102	0.0040309	0.10642	0.093594	0.62811	-0.069803	-0.31029	-0.076165	-0.15863	0.20023	0.032033	-0.11157	0.11695	-0.13005	0.018266	-0.14211	-0.064277	-0.046906	-0.0068158	0.15162	-0.06864	-0.021007	-0.0061603	0.059896
	CDK19	0.065037	0.073854	0.024982	-0.062198	-0.049873	0.06454	0.1205	0.066213	0.023317	-0.022179	0.057484	0.11731	0.21048	-0.23176	0.025551	0.0036909	0.057782	0.23214	0.10405	-0.11779	0.0065804	0.023056	-0.19797	0.018159	0.077747	0.13841	0.0061871	0.029086	0.19939	0.21401	0.13846	-0.25112	0.025324	-0.15875	0.16114	0.027261	0.023549	0.016899	0.054235	0.048201	-0.19836	-0.0087037	0.058953	-0.10015	0.0074383	0.055068	-0.12463	0.01345
	CDK2	5.05e-05	0.076417	0.063905	0.052486	0.12974	-0.12241	0.41458	-0.12451	-0.066362	-0.036627	-0.062805	0.033874	0.015898	0.4421	-0.076117	-0.14825	0.23226	-0.029919	-0.064962	0.44861	0.14464	0.10377	0.16221	0.053355	0.054621	-0.15041	-0.10025	0.028185	0.19378	-0.12303	-0.047183	0.40419	-0.025058	0.11408	0.40974	-0.1997	-0.022187	-0.10348	0.071116	0.050344	-0.022747	0.13995	0.22845	-0.11528	0.061963	-0.1265	-0.18085	0.13116
	CDK20	0.24586	-0.078728	0.1496	-0.060571	-0.038839	-0.048879	-0.25523	-0.079509	-0.26886	-0.068348	-0.093999	-0.14983	-0.048928	-0.36953	0.087743	0.099145	-0.018895	-0.012628	0.33048	-0.043477	0.023172	0.0041111	-0.011559	0.083921	-0.0303	-0.036871	0.10299	0.087222	0.080391	-0.078976	0.063148	-0.19746	-0.075722	-0.16724	0.06089	-0.004047	0.079135	-0.13458	0.045166	0.054321	-0.13439	0.021735	-0.33633	0.033516	0.034211	0.14845	-0.15912	-0.1879
	CDK3	0.14978	0.072139	0.10556	-0.082917	-0.17012	-0.22171	-0.012813	0.18681	-0.012177	0.15446	0.26182	-0.15844	-0.13105	-0.25234	-0.019334	0.12968	0.12142	-0.04182	-0.0036418	0.064507	0.13642	0.062067	-0.074986	-0.069477	0.22206	0.12978	-0.023219	0.089409	0.0047854	-0.061795	0.018051	-0.066313	0.018154	-0.070517	0.21894	0.039399	0.060649	0.13606	0.019428	-0.017869	-0.093028	0.0029329	0.15612	0.054533	-0.10215	0.074261	0.16735	-0.036033
	CDK4	0.068643	-0.63221	-0.15163	0.4362	0.24132	0.060147	-0.023974	0.055169	-0.10935	0.15336	0.42191	0.07014	0.48408	0.072929	0.037328	0.38007	0.1737	0.76655	0.025706	-0.20729	0.1396	0.13471	1.497	0.071187	0.13474	0.075254	0.023204	-0.082386	-0.027827	-0.022872	0.56328	0.12723	0.08481	0.096	0.1583	0.2224	0.0201	-0.11449	-0.059933	0.024796	0.66411	0.093654	0.094649	0.079626	0.082678	-0.16631	0.026383	-0.080933
	CDK5	-0.17734	-0.10924	-0.13055	-0.17342	0.2775	-0.11211	-0.44557	-0.25319	0.040814	-0.30413	0.39344	0.11618	0.089158	0.023141	-0.159	-0.033078	0.10198	0.23315	-0.00030076	-0.33317	-0.15358	-0.11077	0.090904	0.05725	0.17849	-0.11587	0.084451	-0.1764	0.26662	-0.10223	0.078504	0.12973	-0.24151	-0.41101	0.064143	-0.045139	-0.035211	-0.016655	0.041905	-0.037557	0.29386	0.19598	0.1219	-0.23603	0.0084079	-0.35649	-0.031569	0.12233
	CDK6	-0.058704	-0.036397	-0.079585	0.12128	0.14256	0.11722	-1.1237	-0.017847	0.2406	-0.19283	-0.10578	0.058257	0.65495	0.36395	0.30367	0.37842	0.19404	0.20166	-0.06924	0.14206	-0.063431	-0.071899	-0.007488	-0.039266	-1.1439	-0.14734	-0.043513	-0.24082	0.080292	0.12724	0.11728	0.094349	0.064484	0.22519	-0.02315	-0.13038	-0.027909	0.094449	0.12085	0.047717	-0.16632	-0.16454	-0.16508	-0.034995	0.09471	-0.079441	-0.8734	-0.0099253
	CDK7	-0.080936	0.050147	-0.0031487	-0.24822	0.06173	0.052077	0.28234	-0.049564	-0.16656	-0.007991	0.31082	0.106	-0.011302	-0.13272	-0.085456	-0.0013996	-0.023708	-0.0093762	-0.0075107	-0.0651	-0.090391	-0.16224	-0.18945	0.070616	-0.0081915	-0.12065	-0.033582	-0.10333	0.23514	-0.086929	0.072982	0.011779	0.09546	0.052555	-0.13612	-0.036954	0.11336	-0.14637	-0.034101	-0.13054	-0.033575	-0.11657	0.17218	-0.053504	-0.1239	0.091262	0.11301	0.07601
	CDK8	-0.15627	0.33998	-0.062087	-0.1219	-0.15861	0.08201	-0.44912	-0.079046	0.025926	0.22708	-0.16679	0.11365	-0.06542	0.0085987	0.045654	-0.11233	-0.18363	-0.029443	-0.062394	0.16414	0.050946	-0.039473	-0.067168	-0.064404	-0.4695	-0.18404	0.0077359	-0.0019278	-0.30144	0.12063	-0.27951	-0.11067	-0.072228	-0.13816	-0.34959	-0.15665	0.090088	-0.13064	-0.14465	0.043667	-0.19058	-0.030665	-0.7227	-0.044802	0.026698	0.0044117	-0.2712	0.12548
	CDK9	0.19454	0.098349	0.039796	-0.1419	0.89775	-0.25024	0.16658	0.050391	-0.12766	-0.28366	-1.1296	0.13009	-0.36972	-0.067276	-0.077826	0.15231	-0.49404	-0.015078	0.3291	0.16705	-0.022232	-0.063926	0.037832	0.15514	-0.38324	0.17898	0.24316	0.090078	-0.25699	0.1026	0.62602	0.32896	0.081961	-0.17945	-0.33868	-0.0029349	0.14559	0.0082371	0.053081	0.06739	1.0323	0.28848	0.12677	0.15442	0.068134	-0.15069	-0.45154	0.27228
	CFTR	-0.0075796	-0.4251	-0.080151	0.025989	-0.030887	0.094478	0.18402	0.22433	-0.093448	0.31652	0.17246	-0.041257	0.19855	-0.18211	-0.090188	-0.10385	-0.052934	-0.16494	0.19732	-0.004259	-0.15094	-0.055396	-0.095961	-0.047187	0.13333	-0.012597	-0.10851	0.057724	0.112	0.14601	-0.013066	-0.048256	-0.024992	-0.19803	-0.089816	-0.17989	-0.0037885	-0.01368	-0.072001	-0.017754	-0.16461	-0.053789	0.25981	0.007273	-0.12908	0.028273	0.25031	-0.010736
	CHEK1	0.12359	0.09903	-0.39392	-0.059312	0.11682	0.17281	0.057398	0.029685	-0.33003	-0.3172	0.22752	-0.01763	0.31715	0.077389	-0.12506	-0.11361	-0.71758	0.17453	0.045091	0.19883	-0.31394	0.084644	0.11893	0.2097	0.034453	-0.069661	-0.091705	-0.0013819	0.17169	-0.045321	0.24997	0.081766	-0.15369	0.10042	0.033503	0.18355	-0.022625	0.095553	0.13306	-0.35756	0.16196	0.36087	-0.24777	0.11087	-0.2401	-0.082554	0.1172	0.28909
	CHEK2	0.18035	-0.20836	-0.15601	-0.22947	-0.48685	-0.020398	0.27064	0.12081	-0.05051	-0.11663	-0.018211	0.031293	0.022898	-0.04068	-0.44342	0.03443	-0.14181	-0.054442	0.25406	-0.086711	0.0069848	0.10111	-0.21515	0.11151	0.39352	-0.0098877	0.090203	-0.44447	0.32285	0.062657	0.19484	-0.30062	-0.35032	0.025119	-0.016585	0.11918	0.22209	-0.069435	-0.079032	0.094258	-0.21508	-0.1943	0.12921	0.017592	-0.15286	-0.12135	0.45577	0.07357
	CHRFAM7A	-0.09145	-0.11504	-0.10662	0.064657	0.12192	-0.22862	-0.020895	-0.017877	0.0055634	-0.10868	0.12212	0.22385	0.33304	-0.32838	0.00022381	0.011702	-0.078264	-0.28915	-0.21075	0.032024	0.01051	0.11702	0.066993	-0.054265	-0.071812	0.23132	-0.036865	-0.030802	-0.15701	0.042355	-0.068919	-0.12419	-0.062008	-0.010758	0.23934	0.08608	-0.0053053	-0.17309	-0.013934	0.10616	-0.074075	-0.017157	0.021453	-0.17161	-0.082542	0.13546	-0.40453	0.021444
	CHRM1	0.012666	0.071577	0.13778	0.012548	-0.075107	0.02114	0.32054	0.043979	-0.12665	-0.032606	-0.044665	0.049186	-0.22481	-0.10638	-0.031973	-0.11024	-0.13432	-0.039695	0.054281	-0.15776	-0.086419	-0.28656	0.10555	0.045711	0.12305	0.020197	-0.018581	-0.07835	-0.026127	-0.10206	-0.44559	0.021179	0.059679	0.13132	-0.050209	-0.13389	-0.014205	-0.10422	-0.044279	0.12339	0.046312	0.093301	0.14595	0.15525	-0.10351	-0.13368	-0.29199	-0.12197
	CHRM2	0.064388	-0.005258	-0.091234	-0.14826	0.055648	-0.020447	-0.1836	-0.021875	0.041567	0.25135	-0.31367	0.087044	0.023578	-0.068879	-0.054628	0.031143	0.18779	-0.056025	0.252	0.13438	-0.053668	-0.022329	-0.089259	0.040762	-0.10066	0.037123	0.022681	-0.081196	-0.3206	0.13672	0.090223	-0.024548	-0.070639	0.14634	0.16435	-0.0085294	0.25605	0.090309	-0.15139	0.060592	-0.04271	0.055587	-0.097273	-0.015345	0.093806	-0.061612	-0.21574	0.069998
	CHRM3	-0.097941	0.042814	-0.10773	-0.089389	0.18279	-0.06138	-0.045334	-0.087655	0.074877	-0.056885	-0.039371	0.024465	0.18916	-0.045802	-0.15898	0.18156	-0.24333	0.0093403	0.010921	-0.012137	0.033709	-0.011189	0.20164	0.080107	-0.11197	-0.10231	0.11879	-0.065707	-0.044945	-0.058761	-0.031309	0.075667	-0.084048	0.040392	-0.096295	0.064034	-0.064835	-0.040874	-0.015385	0.040896	0.18741	0.013876	-7.4101e-05	-0.022937	0.025364	-0.023922	-0.35635	-0.015688
	CHRM4	-0.022829	0.14948	-0.041583	-0.19271	-0.060844	-0.18116	0.46595	0.085135	-0.09213	-0.080509	0.18248	0.098098	-0.17605	-0.15468	-0.038085	-0.099179	0.086464	-0.011027	-0.1362	0.023619	-0.22436	-0.19288	-0.10513	0.074006	0.13735	-0.075681	0.068868	-0.2643	0.2084	0.017819	0.021663	0.090624	-0.054741	0.11177	0.17904	-0.15253	-0.07924	0.10984	-0.060468	-0.19777	-0.34978	0.24435	0.09972	0.14346	0.10342	-0.035673	0.14801	0.068364
	CHRM5	-0.086413	-0.15077	0.027825	-0.22303	-0.095857	-0.11374	-0.11339	0.039322	-0.056551	0.20069	0.013784	-0.072358	-0.10993	-0.16074	-0.10049	-0.046853	0.1049	-0.020944	-0.070629	-0.1027	-0.17057	-0.037458	-0.13512	0.072985	-0.053897	0.084212	-0.019727	0.098675	0.051992	-0.13708	0.07668	-0.12087	0.032447	-0.12346	-0.070426	-0.13649	-0.16958	-0.11873	0.084413	0.24466	0.027257	0.12752	0.003522	0.068304	-0.024113	0.03365	-0.07151	-0.07761
	CHRNA1	-0.0023006	0.017346	-0.10041	-0.0065819	0.18345	-0.0090145	-0.1107	-0.031191	-0.020976	-0.16919	0.0062756	0.103	-0.4107	-0.14161	-0.027614	-0.17237	0.020613	0.021335	-0.069166	0.089792	-0.28345	-0.058054	0.006737	-0.014355	-0.13626	0.10683	-0.057358	-0.0013114	-0.16498	-0.023785	-0.10895	0.0019141	-0.031236	-0.091303	0.26437	0.085691	-0.07955	0.054593	-0.16904	-0.049882	0.18194	0.037368	-0.14097	0.13635	-0.11582	0.045218	-0.090905	0.078919
	CHRNA3	-0.18374	0.18727	-0.07779	0.10443	-0.15299	-0.10624	-0.28305	-0.46002	-0.013354	0.045827	0.29477	-0.15025	-0.36356	-0.072221	-0.047162	-0.30465	0.068584	-0.026621	0.1539	0.15408	-0.11921	-0.017628	-0.17499	0.043586	0.13762	-0.21263	-0.019085	-0.0060589	0.12448	0.037025	-0.33755	-0.33555	0.067995	0.17666	-0.15784	-0.093197	0.016182	0.054425	-0.068453	0.052544	0.13323	-0.34201	-0.11927	-0.21062	0.060404	-0.36019	0.11899	0.19939
	CHRNA4	0.17092	-0.060206	0.20772	-0.17601	0.015775	-0.074193	-0.12448	-0.061797	0.12825	0.13071	-0.085787	0.079476	0.16765	0.066691	0.1971	-0.042073	-0.0039159	-0.10874	0.28505	0.0011683	0.21776	-0.10803	0.097547	-0.0727	-0.0026419	-0.032758	0.10811	0.20359	-0.41136	0.030944	-0.076786	-0.36251	0.045483	-0.23257	-0.26995	-0.082928	0.079508	-0.048788	0.28361	-0.084596	0.029795	0.079149	-0.0071395	0.048458	0.068443	0.18973	0.1809	0.25328
	CHRNA7	-0.10906	0.15667	-0.040446	0.037526	-0.21912	-0.098648	0.40544	-0.053663	0.04975	-0.0024639	0.0013814	-0.095064	-0.24333	-0.16285	0.24318	-0.015511	0.24883	0.07723	0.0094355	-0.021229	-0.18765	0.15348	-0.2607	-0.14504	-0.066261	0.13121	0.13035	0.10779	0.020956	0.045836	0.25984	-0.21051	0.1107	-0.070411	0.16632	-0.10911	-0.047441	0.16264	-0.2251	-0.06254	-0.20016	0.065684	0.38324	0.009802	0.015592	0.19916	-0.069368	-0.0077708
	CHRNB1	0.17169	-0.19618	-0.37072	0.004522	0.1593	0.01594	-0.68422	-0.13154	-0.059222	0.16498	0.0096825	0.13503	-0.11294	-0.044393	-0.027326	0.070942	-0.061016	-0.012325	-0.14263	-0.18482	0.022695	-0.33438	0.20421	0.096611	-0.36861	-0.11952	-0.15394	0.20764	0.38379	0.042452	0.54058	-0.092615	-0.10513	-0.31104	0.16652	-0.066528	-0.016185	0.0010754	-0.32391	-0.31835	0.12876	0.078396	-0.16783	-0.14102	-0.10356	-0.031688	-0.12242	-0.042805
	CHRNB2	0.12162	0.29809	0.33694	-0.044337	-0.10081	-0.076999	0.22501	0.01302	-0.036033	-0.065002	-0.080171	0.050734	-0.13832	0.076052	0.19595	-0.2511	-0.20138	0.12955	0.13304	0.056283	0.28105	-0.09318	-0.26354	-0.1239	-0.10836	-0.063172	-0.063636	-0.15811	0.30766	0.27083	0.13636	-0.21497	0.051371	-0.18198	0.024026	-0.02608	-0.065552	0.24721	0.25069	-0.24556	-0.39636	-0.051209	-0.060811	-0.10151	-0.071405	0.19294	-0.16175	0.11271
	CHRNB4	-0.041138	0.0784	-0.11068	0.056791	0.22176	-0.024353	-0.32367	-0.0076147	-0.18929	0.01038	0.0053225	-0.0097099	-0.10748	0.31611	-0.11779	-0.015922	0.078862	-0.006558	-0.036791	0.0044823	0.030482	-0.036251	0.00030576	-0.17563	-0.23454	0.017802	-0.080954	-0.11219	-0.13197	-0.070936	0.0088845	0.27418	-0.093693	-0.29567	-0.022995	-0.12946	-0.014047	0.05902	0.042814	0.24908	0.020568	0.078909	-0.035469	-0.06546	0.10182	0.0041251	0.20779	-0.078753
	CHRND	-0.069002	0.020915	-0.057223	-0.07503	0.27404	0.070551	0.32003	-0.06815	0.050054	0.10352	0.32014	-0.050169	0.076848	0.047529	-0.048335	-0.18424	-0.094579	0.11418	-0.010545	0.39252	0.0001512	0.29467	0.25232	0.055262	0.022967	0.044228	0.0045518	0.14543	0.37983	-0.17295	-0.025243	-0.25198	-0.036552	0.04411	-0.20329	-0.049675	-0.16753	0.0022698	-0.095957	0.21214	0.20636	0.092283	-0.032034	-0.012642	0.056597	0.05207	0.51801	-0.0098015
	CHRNE	-0.041347	0.0068217	0.13388	-0.15258	0.025843	0.17093	0.25029	0.075076	-0.060309	0.022559	-0.25203	0.057914	0.073013	-0.011538	-0.015559	0.13896	0.040177	-0.019459	0.043038	0.14592	0.10741	-0.19124	-0.050238	0.091293	0.33871	0.08273	-0.0369	-0.1098	0.0011804	0.055774	0.11645	0.0093942	0.16911	-0.33617	0.23287	-0.072411	0.26927	0.028571	0.12603	-0.11576	0.0063822	-0.0089114	0.21666	0.069973	-0.017897	-0.04575	-0.051002	0.13784
	CHRNG	-0.13767	-0.069579	0.21466	0.082982	0.04747	0.011892	-0.073734	-0.15032	0.086453	0.017709	-0.22836	-0.049307	0.31192	-0.088697	0.041231	-0.053947	-0.25467	0.067976	0.013007	0.056202	-0.11752	0.15237	0.011374	-0.088656	0.017966	-0.16427	-0.086945	-0.022032	0.31422	-0.10393	0.26727	-0.18765	0.17362	0.10819	-0.0080536	-0.11934	-0.13481	0.14689	0.00071318	-0.080353	0.089654	-0.095724	0.16447	-0.22567	-0.22456	-0.097543	0.05435	-0.13258
	CLCN2	-0.18546	0.058962	0.1372	-0.04563	-0.028911	0.039155	0.33176	-0.029123	0.024747	-0.018057	0.0094105	-0.17702	-0.054452	0.028517	-0.12682	-0.12841	0.067812	-0.047177	-0.063954	0.087975	-0.0028163	-0.27265	0.11843	0.16265	-0.010802	0.11019	0.042559	-0.052376	-0.047974	0.093143	0.4444	0.093291	-0.10433	-0.099235	0.052883	0.068533	-0.13054	0.025413	-0.027458	-0.051466	-0.038307	0.11116	-0.1485	0.10625	0.034909	-0.1943	-0.020534	0.096802
	CNR1	-0.13606	-0.00025364	-0.097743	-0.083388	0.23366	-0.10178	-0.13728	-0.18808	-0.0035834	0.30856	0.12488	0.024375	-0.048336	0.14611	0.021615	-0.033428	0.0072368	-0.14983	0.016647	-0.097547	-0.038137	-0.05219	0.11251	-0.025099	-0.070703	-0.12547	0.0070871	-0.017029	0.40359	0.13067	0.011937	0.23404	0.0438	-0.25327	-0.022898	0.013877	-0.03744	-0.051754	-0.081908	0.043594	0.035802	-0.034478	0.19987	-0.064535	0.068342	-0.019499	0.42197	0.065396
	CNR2	0.020046	-0.041605	0.035568	-0.080021	-0.28141	0.092415	-0.079159	0.24048	-0.078065	-0.087626	0.21195	-0.018575	0.016241	0.2988	0.13876	-0.027388	0.020439	-0.013154	-0.041135	-0.047386	-0.0060188	-0.080833	-0.11315	0.064396	-0.10411	0.016954	-0.051194	0.13541	0.10411	-0.086307	-0.085576	0.16604	0.066833	0.096088	0.13464	0.14211	-0.038509	0.06564	-0.036514	-0.03475	-0.10038	-0.085133	0.00592	-0.091642	0.033691	-0.04046	0.18016	-0.067551
	COMT	-0.14727	-0.092859	-0.13484	-0.13326	-0.12147	-0.20279	0.051809	0.043921	-0.038023	-0.22617	0.1559	0.065968	0.20246	0.081258	-0.28727	0.23123	-0.11928	0.23818	0.041676	0.28094	-0.059698	-0.054349	0.088065	-0.067382	0.13732	0.052343	0.2314	-0.15856	-0.29771	0.075637	0.090832	0.17502	-0.16714	0.079464	-0.47752	0.25434	-0.061736	0.12179	0.10018	0.16255	-0.19561	-0.051095	-0.055606	-0.021681	0.005932	-0.062104	-0.11066	-0.1687
	CPS1	0.068321	0.029344	-0.072237	-0.073337	-0.23498	0.022276	-0.3287	0.058935	0.12617	0.10835	0.065586	0.024364	-0.070705	0.25031	0.022226	-0.16572	0.036622	0.063804	0.012487	-0.12243	0.091619	0.052564	-0.38493	-0.007589	0.1452	-0.085815	0.11648	0.32604	0.2582	0.037562	-0.082847	0.023999	0.0037629	-0.034036	-0.26653	-0.13418	0.10396	0.030824	-0.073297	0.18094	-0.24603	-0.071211	0.028105	-0.014382	0.073933	0.09105	0.018991	0.12628
	CRBN	-0.1801	0.1596	-0.060516	0.0020748	0.12148	-0.0084877	0.088111	0.11591	-0.11289	-0.016048	-0.017879	-0.10594	0.16842	-0.020418	-0.066903	0.0058747	-0.014724	0.1271	-0.19959	0.20168	0.062772	-0.078765	0.0018878	0.042532	-0.05068	0.013182	0.0077461	-0.11576	0.022578	-0.14718	-0.15655	0.078216	0.11983	0.001668	0.00064969	-0.25839	-0.17613	0.2056	0.077037	-0.11276	0.13806	0.045801	-0.19917	0.09765	-0.12826	0.086777	-0.029358	-0.14654
	CRHR1	0.047378	-0.087047	0.049792	-0.085862	-0.26042	-0.10639	-0.041997	-0.016408	-0.15303	-0.10233	0.067767	0.012708	-0.0068837	-0.021834	0.083489	-0.0087324	-0.14665	0.0011407	0.01857	0.12037	-0.10488	-0.057382	-0.23287	-0.11249	-0.10747	0.067677	-0.048803	0.047691	0.20867	0.037477	-0.014168	0.070738	0.064498	-0.1986	-0.040902	0.16692	-0.028926	-0.1373	0.028116	0.12456	-0.045813	-0.012283	-0.014811	-0.02371	-0.10468	0.14951	0.0088831	0.009846
	CSF1R	-0.20348	-0.008893	0.22985	-0.077326	-0.15257	0.089568	-0.055663	0.060915	-0.1504	0.016012	-0.1095	0.1136	-0.18554	-0.029565	-0.04189	0.047148	-0.081541	-0.022843	-0.10284	-0.033351	0.19432	0.0050862	-0.20106	0.042056	0.079188	0.11341	-0.053959	0.11428	0.21099	0.26481	0.053173	-0.0050599	0.17156	0.022893	0.13072	0.087175	-0.024286	0.10485	0.0089112	-0.076647	-0.055853	0.15177	-0.057846	-0.064926	-0.049523	0.089495	-0.099424	0.31838
	CSNK2A1	0.029291	-0.042206	-0.049958	-0.074871	0.717	-0.090648	0.23708	-0.04911	0.061726	-0.13184	0.14179	0.22706	-0.2192	0.2421	-0.074225	0.37306	-0.40285	-0.071826	-0.00066545	0.021751	-0.11441	-0.010509	0.49637	-0.10664	0.21115	0.049087	0.040359	0.086907	-0.16863	0.052129	-0.18946	0.067921	-0.15576	0.10693	0.25047	-0.086916	0.0076398	-0.15164	-0.081078	0.074196	0.48449	-0.12715	-0.029327	0.085938	0.056075	0.021193	0.061463	0.094944
	CXCR1	0.033302	0.10466	0.17055	0.022265	-0.019581	0.15738	0.30373	-0.11445	0.036352	0.012236	0.080195	0.13737	0.19003	-0.0069741	-0.063533	-0.061972	0.0097137	0.13153	0.0059648	0.05599	0.095305	-0.16973	-0.038349	0.055242	-0.03357	-0.070819	-0.04691	0.072079	-0.23382	-0.054464	0.17835	0.030118	0.086231	0.020422	0.30435	-0.042048	0.15585	0.080145	0.046839	-0.036588	-0.14671	0.057612	-0.022057	0.026597	0.062065	0.047274	0.0028829	0.067616
	CXCR2	-0.0997	0.17845	0.1186	-0.05762	-0.28494	-0.016225	-0.031093	0.034083	0.19928	0.028449	0.048562	0.054861	-0.13064	0.15751	0.12675	0.18975	-0.054738	-0.052681	-0.15449	0.20417	0.047967	0.14187	-0.19607	0.0449	0.020475	0.10626	0.10649	-0.050802	0.080531	-0.035132	-0.17054	0.13111	0.026012	-0.028946	-0.1126	0.15318	-0.096359	0.14369	0.040138	-0.074648	-0.11583	-0.017495	-0.040391	0.038911	0.15325	-0.10161	0.046247	-0.09553
	CXCR4	-0.098398	0.13735	0.039644	-0.15813	-0.084347	-0.11604	0.1079	-0.16802	0.057026	0.15225	0.26226	-0.14702	-0.087392	0.019077	0.16652	0.018598	0.12742	0.0090198	-0.060079	0.028651	-0.012114	-0.020842	-0.1293	-0.060435	0.026921	0.0029481	0.2181	0.046778	0.34949	-0.012538	0.054552	0.064395	0.22959	-0.11361	0.02245	0.071408	-0.072849	0.063103	-0.077838	0.052361	-0.058451	-0.078191	0.030267	-0.094271	0.036777	0.2179	0.12437	0.10615
	CYP11A1	0.030167	-0.00081445	-0.080277	0.014261	-0.19908	-0.011224	0.10289	-0.081675	0.012985	0.14199	0.083424	-0.10921	0.056939	0.13423	-0.033895	-0.095861	0.17054	-0.12733	-0.069103	0.093106	-0.038597	0.0097011	-0.33962	0.03165	0.13778	0.046634	0.061103	0.14432	0.092207	0.10564	0.27301	0.10043	-0.0033525	0.11267	0.085865	-0.15916	-0.066988	0.029003	-0.019943	0.30832	-0.14548	-0.078759	0.045616	0.022405	0.15738	0.087557	0.32884	-0.081863
	CYP11B1	-0.14121	0.0699	-0.1289	0.2167	-0.04663	-0.018224	-0.1955	0.02467	-0.11285	0.093191	0.13035	0.035701	0.12018	-0.28825	-0.057574	0.16362	-0.029336	-0.082094	-0.032569	0.27326	-0.10021	0.023323	-0.086912	0.072766	-0.1764	0.022747	-0.19258	-0.014348	-0.26268	0.17903	0.12698	-0.024377	-0.050646	0.055021	0.18016	-0.029709	-0.038478	0.18147	-0.023222	0.032323	-0.057459	-0.041565	-0.0097453	0.1012	-0.062186	0.022573	-0.42847	0.050597
	CYP17A1	-0.040673	0.070733	-0.053833	-0.039384	-0.0082965	0.1903	-0.49086	0.009731	-0.017378	0.12446	-0.05857	-0.18113	0.09466	-0.0090558	-0.011609	-0.11171	-0.017945	0.014756	-0.0033678	0.060235	0.047348	0.2499	0.013451	0.094612	-0.10885	-0.10778	-0.010726	0.14528	0.24116	-0.11124	0.021614	-0.17129	0.041162	-0.097194	-0.0017832	0.011546	-0.10365	-0.17002	-0.013429	0.15839	0.083947	-0.12176	0.062555	0.064497	0.035993	-0.11618	-0.35566	-0.053831
	CYP19A1	0.075495	-0.062863	0.16563	-0.071152	-0.056739	0.0019131	-0.20883	-0.048573	0.034935	0.041619	-0.23988	-0.10975	0.17075	-0.047171	0.071205	0.15238	0.19184	0.083178	-0.014369	-0.2843	0.19435	0.050678	-0.027009	0.025967	-0.12403	-0.026556	-0.053564	-0.0049652	-0.21866	-0.0071067	0.16835	0.051606	0.0028743	-0.029526	-0.019178	-0.15788	-0.092416	-0.018818	0.14086	0.0030277	-0.058879	-0.041675	0.069594	-0.068346	0.041445	0.049323	-0.1065	-0.054348
	CYP3A4	-0.03324	0.10271	0.14689	0.014399	0.0625	-0.082254	-0.29088	-0.13089	0.015152	-0.14058	-0.2585	0.16909	0.0091687	0.14897	0.040812	0.047417	-0.21555	-0.038955	-0.033708	0.03791	0.058017	0.090967	0.22779	-0.065613	-0.17555	-0.20254	-0.078211	-0.1359	-0.29779	0.061393	0.10161	-0.037314	-0.029674	0.081194	-0.063847	-0.026438	-0.060239	0.056024	0.12899	-0.066475	0.098505	-0.11862	-0.12358	0.082649	0.083594	-0.034366	-0.28852	0.097128
	CYP3A43	0.04138	0.15911	-0.11521	-0.15883	-0.11289	0.021963	0.063898	0.12467	0.074495	-0.090717	-0.17505	0.10507	-0.075059	0.24829	0.16243	0.13964	-0.029619	-0.1384	0.11086	-0.01561	-0.17625	0.054023	-0.097423	-0.084719	0.25149	0.14757	0.059387	-0.18822	-0.11227	0.16074	0.52235	0.11876	0.12708	-0.18512	-0.1668	-0.07054	-0.0081711	0.025498	-0.0055389	0.11426	-0.20013	-0.062661	0.29937	0.099187	0.027217	-0.070007	0.38509	0.10556
	CYP3A5	0.10228	-0.10881	0.011915	0.093679	0.23032	0.053364	-0.061374	0.14594	0.031958	0.026621	-0.026898	-0.20774	0.03708	0.30234	-0.05439	-0.11588	-0.095091	-0.1977	-0.19529	0.18428	-0.13921	-0.18151	0.13926	0.09142	-0.25829	0.083036	-0.09182	0.059605	-0.11386	-0.1144	-0.041123	0.21417	0.0049717	0.076171	0.087946	-0.093808	-0.18874	0.077496	0.092164	-0.04544	0.00088694	0.084253	-0.13283	0.19133	0.084832	-0.14296	-0.36786	-0.12086
	CYP3A7	0.049437	-0.14587	0.0019665	0.15054	-0.30404	0.016786	-0.43061	-0.24409	-0.10754	-0.097088	0.050597	-0.10728	-0.21734	0.093256	0.14489	0.092572	0.073329	0.17131	0.075495	-0.0066536	-0.033779	0.12832	-0.23299	-0.12228	-0.27302	-0.018735	-0.066466	-0.16305	0.23395	-0.25643	-0.060021	0.14199	0.034493	0.0037343	0.14325	0.10881	-0.040663	0.029395	0.012043	0.043742	-0.33699	-0.046303	-0.22885	-0.038008	-0.090975	-0.18228	0.20905	-0.1073
	CYP3A7-CYP3A51P	-0.31794	0.19321	0.028217	-0.0033693	0.17599	0.0029616	-0.15939	-0.055879	0.22282	0.010721	-0.13021	-0.075005	0.13103	0.24665	-0.38141	-0.032195	-0.067445	-0.0481	-0.15501	-0.60243	-0.25385	-0.0086163	0.29604	0.35055	-0.36928	-0.07555	0.037222	-0.10708	0.099386	0.40358	0.1751	0.028024	-0.038359	0.28434	-0.19381	-0.10885	-0.017313	0.19006	0.13915	0.14123	0.43271	0.14373	0.33816	0.029291	-0.076679	0.31059	-0.011772	0.24439
	CYSLTR1	-0.069531	0.12031	-0.079893	0.0031853	-0.031944	-0.1366	-0.031369	-0.10929	-0.0040129	-0.086148	-0.2443	-0.14923	-0.29787	0.04868	-0.047999	-0.025485	0.090465	0.0045575	-0.072675	-0.12942	0.045743	0.068812	-0.068995	-0.1581	-0.014827	-0.1047	0.028931	-0.056585	-0.12299	-0.18202	-0.11937	0.016283	0.049521	0.098337	0.31023	-0.07792	-0.010019	0.028901	0.012987	-0.071587	0.075522	-0.061347	-0.09254	-0.04076	0.023467	0.017034	-0.20938	-0.09376
	DDC	0.18365	-0.066113	-0.020121	-0.039715	-0.14681	-0.16452	-0.10758	-0.10457	-0.01915	-0.205	-0.28344	-0.077995	0.0055245	-0.053722	0.015463	0.18498	0.041482	0.13446	0.13176	-0.28731	-0.013168	-0.12211	-0.052437	-0.10046	-0.27478	0.10495	0.03071	-0.15144	-0.17326	-0.073803	0.020595	0.14127	0.007865	-0.10244	-0.39155	0.099509	0.069503	-0.20181	-0.07919	0.057567	-0.080097	-0.096922	-0.24191	0.076928	0.016291	-0.12461	-0.44347	0.028994
	DDR2	0.037131	0.10771	-0.19746	0.0274	-0.26787	0.051254	-0.10642	-0.056724	0.0041087	0.0085247	0.029927	-0.039583	-0.32712	-0.03005	-0.017542	0.0064044	0.0044483	-0.37104	0.076309	0.234	0.047105	0.26178	-0.051586	-0.096538	-0.21817	-0.047277	0.02726	0.0076839	-0.084625	0.040669	0.096816	-0.10379	0.13773	-0.043686	-0.029703	-0.39693	0.066062	-0.012817	0.14267	0.13643	-0.15252	-0.075067	-0.63917	-0.17296	0.065282	0.027756	0.26868	-0.013849
	DHFR	0.17075	0.079307	-0.077451	-0.19928	0.77883	-0.0049801	-0.17828	-0.17429	-0.26258	-0.10921	0.66924	0.10448	0.10756	-0.14438	-0.1708	-0.23397	-0.1791	-0.02034	0.14352	-0.04949	-0.079796	-0.18715	0.95248	0.046202	0.2866	-0.13028	-0.023309	-0.28433	0.40296	-0.10888	-0.019955	-0.14959	0.17321	-0.16001	0.079023	-0.055976	0.18817	0.18689	-0.13822	-0.38943	0.30431	0.16741	-0.86503	0.19346	-0.16197	-0.007996	0.25888	0.084779
	DHODH	0.097845	0.21958	0.35795	0.24853	0.80704	-0.2368	0.2548	-0.10938	-0.0032457	-0.30612	-0.70298	-0.019102	0.24366	0.089587	0.019594	-0.015789	0.12739	-0.252	0.046302	0.43284	0.33094	0.087134	0.93255	-0.28356	0.016747	0.14921	0.096752	0.2408	-0.018385	0.026905	0.26855	0.13132	0.13099	0.091623	0.062862	-0.19168	0.059051	0.061775	0.19591	-0.20051	0.89225	-0.15544	0.28855	0.065493	-0.069646	-0.15135	0.14997	0.07583
	DIO1	-0.060802	0.061667	0.15495	0.021659	-0.11834	0.053154	-0.027422	0.011155	-0.081429	-0.037411	0.030312	0.01038	-0.098352	0.12596	0.070027	-0.0065492	-0.19206	-0.012733	-0.070958	0.018986	0.010657	-0.10059	-0.043605	-0.031238	-0.067424	0.02756	0.026312	-0.013767	-0.0059155	0.03895	-0.003963	0.24604	-0.02872	0.046749	-0.13605	0.0093123	-0.11039	-0.05408	0.070874	-0.086207	-0.018684	-0.012019	-0.071436	-0.096932	0.049875	0.039738	0.011917	0.15114
	DNMT1	-0.026972	-0.0015765	-0.14465	-0.026066	0.60204	-0.074204	0.027044	0.11752	0.017004	0.63674	0.34146	-0.17676	0.38117	-0.56069	0.01661	-0.074897	-0.27255	0.4407	0.043783	0.086415	-0.040785	0.010408	0.16361	0.013819	0.025452	0.067293	0.067612	0.13603	0.62012	0.038813	0.51134	-0.51582	0.12463	-0.14157	0.22308	0.26515	-0.067187	0.0047406	0.31223	0.12736	0.46556	-0.24138	-0.067066	0.04825	-0.0029592	0.20527	0.59184	-0.11657
	DNMT3A	0.070471	-0.25952	0.096722	0.037162	-0.12768	0.17065	0.037378	-0.29734	0.12486	-0.2773	0.073611	-0.001938	0.10779	-0.10972	0.10986	-0.15583	-0.064798	-0.076066	0.16931	0.039594	-0.14595	0.093806	-0.14869	0.099098	0.21378	-0.15785	0.16745	-0.13894	-0.38637	0.16905	0.58435	0.14645	-0.0043951	-0.034848	0.1259	0.0023499	0.047142	-0.031477	-0.012978	0.060574	-0.10855	0.035253	0.075858	-0.086924	0.10549	-0.16687	0.031592	-0.041006
	DOT1L	0.058227	0.061337	0.17207	0.19032	0.02166	-0.10705	0.28616	0.12239	-0.078987	0.1409	-0.06086	-0.18478	0.19482	0.17887	-0.090077	0.2552	0.13857	-0.15507	0.04639	-0.10566	0.075203	-0.11525	-0.073055	0.019603	0.10181	0.013377	-0.17013	-0.34614	-0.46627	-0.13747	-0.037798	-0.29029	-0.27967	-0.06815	0.015078	-0.12754	-0.01986	0.063253	0.14326	-0.092278	0.089743	0.13598	-0.12717	0.092357	-0.12389	-0.014154	0.064231	-0.10985
	DPEP1	0.010832	-0.080994	-0.15155	0.09569	-0.075597	0.09562	0.054577	0.073431	0.038865	-0.14748	0.079772	-0.099289	-0.19256	-0.13528	-0.1151	0.10533	-0.019785	-0.080095	0.071094	-0.13742	-0.095718	0.099708	0.08168	-0.079429	0.085635	0.029413	-0.052318	-0.10902	0.34262	0.13033	-0.016661	-0.089693	-0.027184	-0.15375	-0.14804	-0.12154	0.053651	-0.10844	-0.12863	0.011878	-0.05331	-0.0034193	0.083647	-0.004735	0.0678	-0.16736	0.049442	-0.070793
	DPP4	-0.075086	0.058889	0.0037503	0.17965	-0.27996	-0.023349	-0.057716	0.010635	0.021996	0.079522	0.12619	-0.11272	0.060974	0.0094611	-0.0091293	-0.094183	-0.020654	0.0078708	-0.0022674	-0.023056	-0.0038541	0.098367	-0.19428	-0.099111	-0.054655	0.033302	0.014054	0.2049	0.19499	0.049423	0.020586	0.085179	-0.12252	0.067152	0.049889	0.083436	-0.048509	-0.0614	-0.041258	0.15848	-0.17811	-0.088518	0.11093	-0.024192	0.008687	-0.00073462	0.19793	-0.25912
	DRD1	-0.0049852	-0.011552	0.052276	-0.11925	0.060578	0.051391	0.068922	0.10469	-0.032774	0.078202	0.11001	-0.20354	-0.11811	-0.041312	-0.061257	-0.038017	-0.09168	-0.062935	0.052929	-0.018237	0.034033	-0.0025737	0.094175	-0.061765	0.14952	0.18629	-0.077489	-0.22204	0.059247	-0.092923	-0.072938	-0.017448	-0.045576	-0.1079	-0.13966	-0.080251	-0.15394	-0.012131	0.13913	0.07171	0.058129	0.021884	-0.12697	-0.13438	-0.036072	-0.22806	0.070949	0.11195
	DRD2	-0.14067	-0.16639	0.011239	0.11375	-0.12337	0.095739	-0.37842	-0.051519	-0.0070139	0.20649	-0.053446	-0.18253	0.19945	-0.023938	0.0058147	0.019793	-0.04851	4.09e-05	-0.13604	-0.053818	-0.15804	0.046534	-0.12313	-0.0020383	-0.26936	0.045194	0.052242	0.147	-0.0012608	-0.14035	-0.32707	0.030602	-0.11849	0.14232	-0.056941	0.060236	-0.016529	-0.096042	0.048	0.14884	-0.079645	-0.037026	-0.22602	-0.19396	-0.058314	0.15833	-0.013539	-0.036043
	DRD3	-0.14184	0.31572	-0.13493	-0.10251	-0.21391	-0.056916	-0.17693	-0.15619	-0.076018	-0.23451	0.23189	0.035323	-0.050733	0.024658	0.058467	-0.091973	-0.17847	0.030954	-0.10445	0.15347	-0.06287	-0.09758	-0.039752	-0.023076	-0.15169	-0.018872	-0.11486	0.044136	-0.13606	-0.15317	0.30552	0.059011	0.11344	-0.042792	-0.10833	0.014825	0.083327	0.080555	-0.10908	0.01267	-0.12727	3.48e-05	-0.14643	-0.024009	-0.2415	0.017242	-0.013641	0.034291
	DRD4	0.13627	-0.095777	-0.073561	-0.18923	0.28476	-0.0093427	0.1556	-0.024679	-0.10007	-0.19393	-0.26726	-0.30463	-0.2517	0.17499	0.12693	0.013955	0.044188	0.12008	-0.087781	-0.23515	-0.11553	-0.093373	0.24237	-0.24484	-0.071545	0.16886	0.16835	0.082143	-0.28373	-0.25646	0.30036	0.064804	0.19393	0.35833	0.16971	0.22215	-0.087071	-0.096112	-0.0058485	-0.24497	0.25033	-0.23212	-0.52287	0.03436	0.18288	-0.048059	-0.079981	-0.14389
	DRD5	0.22188	0.22737	0.13073	0.026034	0.14975	-0.032421	0.083876	0.15521	-0.016639	-0.1737	-0.18616	-0.32374	-0.46472	-0.076035	0.10336	-0.087475	-0.14835	0.24439	0.0526	0.051517	0.043529	0.088639	0.037215	-0.095393	0.21864	0.11923	0.071395	-0.010185	-0.26793	-0.41669	-0.61677	0.15487	0.21837	-0.11086	-0.15274	0.083768	0.017048	0.070666	-0.18814	-0.12251	0.33358	-0.03729	-0.19221	0.083711	0.001193	0.1288	-0.26634	-0.38023
	EDNRA	0.00047681	-0.13587	0.041869	-0.13301	-0.015434	0.071366	-0.076924	0.074678	0.034737	0.03128	-0.020577	-0.0056209	-0.090403	-0.039699	-0.005711	0.045931	0.21101	-0.056503	-0.060658	0.28463	-0.010959	0.0096192	0.028394	0.069941	-0.09078	0.0777	-0.015017	-0.21872	-0.1169	0.18295	-0.17204	-0.26402	0.023561	-0.006207	0.24426	-0.032249	-0.078154	0.14042	0.061948	-0.12427	0.041041	-0.044678	0.0042746	0.083588	-0.082678	0.014099	-0.25971	0.10139
	EDNRB	-0.087549	0.1137	-0.011111	0.051693	-0.031578	-0.012416	0.031363	-0.060295	0.14925	-0.016271	-0.050007	0.081725	0.075291	-0.017686	-0.15033	-0.063417	-0.28083	0.14753	-0.30568	0.13782	0.13376	0.069649	-0.24313	-0.041881	0.050017	-0.14306	-0.0026934	0.15361	-0.40864	-0.018426	-0.21714	-0.13028	-0.061957	0.027948	-0.0078656	-0.075707	-0.14843	-0.019359	0.24466	0.016518	-0.0713	0.050903	-0.10024	-0.15417	0.0043834	0.26357	-0.20779	0.032892
	EGFR	-0.024611	0.081094	-0.14395	0.062507	0.014608	-0.016803	-0.22383	0.11719	-0.12602	-0.093924	0.48307	0.36205	-0.2167	-0.15287	-0.10828	0.19776	0.22221	0.21451	-0.021129	-0.20074	-0.16796	0.021029	0.1175	-0.044395	-0.14067	-0.043761	0.11792	-0.26857	-0.01473	0.30778	0.08554	0.15427	-0.20535	0.17538	-0.16255	0.28056	-0.26592	-0.15879	-0.14032	-0.094816	-0.04348	-0.091321	0.036335	0.02376	0.054581	0.020324	0.15149	0.20648
	EP300	-0.022626	0.18441	0.12336	-0.16198	0.62043	-0.19066	0.49044	0.25677	0.047386	0.0043462	-0.28719	-0.048542	0.23981	0.078574	-0.036639	0.18449	0.19814	-0.086522	-0.074249	0.134	-0.28906	-0.091838	0.47339	0.044831	0.38109	0.11195	-0.11602	0.20347	-0.11761	0.047424	0.25237	0.13831	0.063228	0.1997	-0.032115	-0.14	-0.056101	-0.079702	-0.31318	-0.16672	0.66767	0.15256	0.32934	0.098892	-0.073296	0.20791	-0.51552	0.069015
	EPHA1	-0.071469	0.0059819	-0.031519	-0.037083	0.042069	-0.16863	-0.031708	-0.020792	0.039361	-0.051941	0.055622	-0.13895	-0.1118	0.018953	0.030333	-0.037263	0.025236	-0.070978	-0.033925	0.26555	-0.067934	-0.0048106	0.00099853	0.066182	-0.057317	-0.17502	-0.017895	-0.024071	0.17349	0.014656	0.020033	-0.17018	-0.10792	0.1098	-0.00225	-0.16025	0.10184	0.016634	-0.054807	-0.076667	-0.0041888	0.013146	-0.052186	-0.13647	-0.049316	0.0066451	0.21578	-0.074071
	EPHA10	-0.0070006	0.05844	0.053493	0.028735	0.18715	0.091025	0.058187	0.10896	-0.088273	0.20986	0.086384	0.16133	0.076928	0.0064663	-0.051724	0.11085	0.17042	0.046328	0.072672	-0.15992	-0.1475	0.18283	0.029472	0.035984	0.23127	0.039439	-0.014473	0.22979	0.12192	-0.023462	-0.061433	0.2005	0.072337	0.050136	0.070137	-0.053587	0.0031347	0.057283	-0.005989	0.072868	0.0025301	-0.0016115	-0.028538	0.025641	-0.034085	0.1804	0.050701	0.15801
	EPHA2	0.042544	0.0062777	-0.10561	0.082111	0.0070216	-0.12818	-0.25602	0.13411	0.0017314	-0.0012897	0.13195	-0.059608	-0.13381	-0.3745	-0.08515	-0.002507	0.051707	-0.1952	0.0073453	-0.17898	-0.0012359	0.10358	0.053098	-0.033825	-0.13676	-0.040439	-0.0041348	0.06429	0.26588	0.17519	-0.016478	-0.11833	0.055697	-0.041664	-0.16096	-0.12608	0.12	-0.23453	-0.11236	0.030917	0.033354	0.015325	-0.37703	0.018446	-0.0085778	0.067829	0.16621	-0.061366
	EPHA3	0.11155	0.0024567	-0.063641	0.20248	-0.10165	-0.031865	0.38694	0.0024091	-0.011055	0.17469	0.30103	0.19637	-0.41492	0.18831	0.093091	-0.15075	0.16348	0.29118	0.067612	0.034262	-0.014797	0.23186	-0.17496	0.060177	0.055308	-0.033723	0.013572	0.17593	0.53664	0.062087	-0.081856	0.082385	0.091905	-0.047924	0.18002	0.12698	0.1188	0.091539	0.049176	-0.077974	-0.17588	-0.028771	0.30894	0.066197	0.056782	0.18247	0.2478	-0.019403
	EPHA4	-0.11007	0.096891	-0.05713	0.030407	0.044919	-0.097843	0.050395	-0.22251	-0.028312	-0.13524	0.1412	-0.066323	0.020081	-0.16698	0.030851	-0.059135	0.11999	-0.029519	0.14235	0.14229	0.079321	-0.052297	-0.047098	0.0082425	-0.12606	-0.022174	0.066554	-0.01088	-0.19736	-0.10372	-0.010846	-0.15384	-0.020167	-0.032294	0.24009	0.11164	0.073728	0.12389	0.00028464	-0.045223	-0.06616	0.038403	0.030598	-0.11093	-0.010194	0.060794	-0.24239	-0.055257
	EPHA5	-0.061387	0.12601	-0.022081	-0.072562	-0.0081393	0.065364	0.10843	0.2376	-0.074593	-0.067386	-0.10029	-0.032205	-0.09576	0.12734	-0.015639	-0.075365	-0.020923	0.10729	-0.017691	0.17428	-0.15182	0.036009	0.013536	0.066264	-0.040035	0.12339	-0.047415	0.097765	-0.16592	0.095522	0.18564	0.0099286	0.024634	0.054918	-0.0058852	0.021556	-0.0090008	0.065215	-0.0003473	-0.11327	0.14164	0.019676	0.023975	0.13396	0.0077742	0.028879	0.049614	-0.14791
	EPHA6	-0.019161	0.015209	0.030779	0.042673	-0.071484	0.099328	0.15425	-0.11856	-0.12446	-0.092455	0.12346	-0.02035	0.21153	-0.25152	0.10852	-0.073016	-0.1007	0.096242	0.0251	0.056662	-0.03221	0.046575	0.0024734	-0.020325	-0.013335	-0.16362	-0.022127	0.071421	0.1159	0.064728	-0.087798	-0.072908	-0.020306	-0.016349	-0.15432	-0.0089365	-0.14851	0.059528	-0.070629	0.1121	-0.030518	-0.023678	0.088005	-0.095344	0.056427	-0.099185	0.37071	-0.0095772
	EPHA7	0.038775	-0.053611	-0.12374	-0.20867	-0.23371	-0.12767	-0.048384	-0.0095606	0.00038896	-0.078075	-0.080064	-0.016225	-0.042859	0.11493	-0.022884	0.10024	-0.049146	-0.21584	-0.013595	0.063728	-0.023437	-0.046656	-0.19701	-0.04316	-0.072933	0.15695	0.099793	0.065817	-0.062159	-0.1799	-0.055854	0.13737	0.10128	-0.13741	0.15624	-0.10015	-0.013175	-0.028201	0.018487	-0.27663	-0.23547	-0.01129	0.0070789	0.096868	-0.050924	0.18536	-0.21585	-0.031314
	EPHA8	0.074646	0.0047787	0.070823	-0.019697	0.099192	-0.051992	0.086133	0.11338	-0.021252	-0.12203	-0.1861	0.058079	0.38831	-0.11903	0.095166	-0.052938	-0.043244	-0.0029546	0.18804	-0.041129	0.17948	0.16529	0.15281	-0.092621	0.33195	0.018457	0.14139	-0.16871	-0.13825	0.057863	0.075467	-0.019934	-0.042105	0.080553	0.47775	0.033627	0.028418	-0.072662	0.048658	0.089286	0.067736	-0.01257	-0.30108	-0.0863	-0.03749	-0.069292	-0.24088	0.1204
	EPHB1	0.047271	0.040999	-0.18178	0.097545	0.010123	0.007919	0.092492	0.15229	0.025606	-0.15591	0.034099	0.089092	-0.48265	0.043135	0.035923	-0.061916	-0.027031	0.083212	0.019705	0.015606	0.018011	0.12921	-0.171	-0.072164	-0.071089	0.013525	-0.036025	-0.19155	-0.18713	-0.042333	-0.088158	-0.12656	0.094578	-0.007775	0.23764	-0.053737	-0.040569	0.039462	0.05786	-0.015126	-0.044758	0.073835	-0.11564	-0.063652	0.069385	-0.067177	-0.16555	0.010031
	EPHB2	0.024375	0.036333	0.25065	0.16244	0.40257	0.046369	-0.15012	0.015231	-0.067143	0.20899	0.24123	-0.045801	-0.0022159	-0.21778	-0.14198	0.065541	-0.18625	-0.21206	0.14182	0.046233	-0.052672	0.14854	0.39358	0.058127	0.11883	-0.0058829	0.0036792	0.14843	-0.16987	-0.10096	-0.038788	0.030853	-0.039443	0.077053	-0.020588	-0.060555	0.16604	-0.055789	0.023267	0.28116	0.19536	0.056075	0.19855	-0.064659	0.027903	-0.069285	-0.32192	-0.073637
	EPHB3	0.21523	0.11312	-0.036874	0.070955	-0.19167	0.16347	0.0088388	-0.13611	-0.18276	0.087444	0.35992	0.08171	-0.06303	-0.053987	-0.010007	-0.097827	0.30004	0.085938	0.075004	0.0812	-0.10807	-0.011277	-0.099554	0.0084195	-0.084043	-0.081409	-0.1642	0.16051	0.21783	0.083593	0.1777	0.029164	-0.14429	-0.10262	0.080415	-0.18063	0.08428	0.14349	-0.082649	-0.051535	-0.15663	0.12587	-0.0048486	-0.12772	-0.095203	0.23283	0.24814	0.013347
	EPHB4	0.18493	0.050291	0.092088	-0.022633	0.09466	0.045902	0.01164	0.13144	0.0099059	0.15722	0.176	-0.096655	-0.17775	-0.15109	-0.053996	-0.15855	0.069648	0.23652	0.28152	0.10269	0.19729	-0.039387	0.016709	-0.17066	-0.28369	0.039014	-0.079153	0.038265	-0.071166	-0.081365	0.059833	0.20509	0.11737	-0.088532	0.16189	0.062194	0.096808	-0.11225	0.0097204	-0.089525	0.017182	0.070757	0.018838	-0.04071	-0.073979	0.086882	0.39669	-0.0023712
	EPHB6	-0.13787	-0.0076314	0.008783	-0.041808	0.060876	-0.010043	-0.11344	0.0089344	0.026932	0.086825	0.0065465	-0.097229	-0.15424	-0.077019	0.0045479	-0.086816	0.099346	-0.014569	-0.028631	0.029122	0.037055	0.10251	-0.070332	-0.07718	0.056263	-0.12113	0.024143	0.062765	0.073201	-0.12256	-0.11407	-0.073398	0.13395	-0.0029515	0.033861	-0.073441	0.056924	0.032333	0.06146	0.062102	-0.020289	-0.0097346	0.024356	-0.13745	0.13614	-0.040185	0.28146	0.0025557
	ERBB2	0.26809	0.05427	-0.029379	-0.071996	-0.059668	0.041594	0.22762	0.055897	-0.064218	0.25644	0.10934	-0.14553	-0.01355	-0.24361	0.25561	0.20919	-0.11616	-0.13845	0.24528	-0.050034	-0.01808	0.13691	-0.063522	-0.016824	0.11429	0.13625	0.10227	0.093307	0.17372	-0.056965	-0.14959	-0.0027431	0.020351	-0.31249	-0.00834	-0.14858	0.1663	0.072794	-0.0079827	-0.077588	-0.14069	-0.19289	0.15451	-0.05869	-0.053083	0.047324	0.34836	0.097214
	ERBB3	0.11358	0.081667	-0.018362	0.1611	0.052883	0.0010373	-0.30732	0.038898	-0.26095	-0.050338	0.35068	-0.04547	-0.23079	0.073852	0.069309	0.10821	-0.15952	0.029747	0.030808	0.12252	0.036937	0.03201	0.079676	0.081083	0.075261	0.14506	-0.11579	0.014967	-0.097543	-0.018569	-0.081276	0.11692	0.025208	-0.33848	-0.052938	-0.1992	-0.00062542	0.039038	0.0090996	0.04571	0.097718	-0.04711	-0.046189	0.076352	0.020947	-0.026506	-0.19494	-0.062298
	ERBB4	-0.11351	-0.11917	-0.11487	-0.15945	0.0052363	-0.13303	-0.13727	-0.075097	-0.13182	-0.13714	-0.3099	0.13091	-0.15262	0.074795	0.055946	0.21369	-0.12666	-0.20554	-0.14735	0.10129	-0.047503	-0.077135	-0.047478	0.15318	-0.20712	-0.030195	-0.057289	0.06049	0.1199	0.26614	-0.29436	-0.15836	-0.14	0.069317	-0.10959	0.091582	0.0449	-0.14044	-0.10276	0.0089953	-0.052424	0.072346	-0.11112	-0.002777	-0.023275	-0.050437	-0.21669	0.16302
	ESR1	-0.10708	-0.16715	-0.0092956	0.10694	-0.056497	0.050503	0.045483	-0.013135	0.1329	-0.050721	-0.34724	-0.01251	-0.30936	-0.42459	0.0051455	0.13415	-0.18208	-0.23036	0.026796	-0.023912	-0.11545	0.031901	-0.059659	-0.062913	0.060199	-0.14423	-0.050609	-0.13408	-0.026507	-0.02854	0.023258	-0.1941	0.00056005	0.12052	-0.19763	-0.10191	0.01723	0.063421	-0.07297	-0.20994	0.013918	0.090143	0.2231	-0.027575	-0.013863	-0.11953	-0.019799	-0.060579
	ESR2	-0.069116	0.055248	0.018245	-0.030887	-0.19128	-0.088614	0.11645	-0.058038	0.096592	-0.11789	-0.13562	0.15714	-0.038702	-0.10081	0.23837	0.062636	-0.070246	0.014498	-0.019224	0.04938	0.13508	0.049212	0.10839	-0.027392	-0.0030562	-0.0091125	-0.070222	0.024489	-0.036959	0.23319	0.11295	-0.022847	0.14502	0.079583	-0.1807	-0.14462	0.058866	0.1377	0.21405	0.12531	-0.078531	0.044483	-0.10721	-0.025983	-0.018942	-0.024243	-0.17074	0.30281
	EZH2	-0.061652	0.053609	0.19438	0.2524	-0.27843	0.050378	0.2021	-0.049025	-0.056419	-0.0007348	0.24117	0.18166	-0.04315	-0.10879	-0.055232	-0.10368	0.044602	0.06372	0.055619	0.31489	0.02747	-0.12602	-0.30219	-0.079401	-0.1511	-0.1505	0.0097281	0.027966	-0.11878	0.24804	0.31698	-0.12756	-0.10377	0.10671	0.024628	0.026502	0.15678	0.015902	0.18124	0.0066185	-0.25987	-0.09716	0.075281	-0.051717	0.014276	0.15183	0.40839	0.23185
	F10	-0.18841	-0.16822	-0.0057757	-0.14164	-0.066425	0.021033	0.065012	-0.15734	0.042281	0.29602	-0.086317	0.14541	0.1855	0.41078	-0.058458	-0.30807	0.049238	0.18234	-0.092969	-0.31164	0.055554	-0.019203	0.0059144	-0.0012857	0.087487	-0.12923	-0.024404	0.052332	0.10603	0.1245	-0.12314	0.22404	-0.12138	-0.063025	0.12148	0.043201	0.013425	-0.040315	0.053798	0.044831	-0.14078	0.022838	-0.027692	-0.0088408	-0.069121	-0.092503	0.39344	0.039426
	F2	-0.083243	-0.092395	0.057422	0.037738	-0.10511	-0.02123	-0.045047	0.056406	-0.12867	-0.36392	-0.1209	-0.18913	-0.023732	-0.093903	-0.017174	-0.10812	-0.0022188	-0.09479	0.050871	0.0055621	0.10177	-0.086895	0.16323	0.021968	-0.042501	0.049742	-0.068819	-0.061665	-0.015933	0.026069	0.046318	-0.13728	-0.12293	0.1555	0.17976	0.0075261	0.17064	-0.14238	-0.0090383	-0.0096987	0.065746	-0.042205	-0.038572	0.054187	-0.23314	-0.12419	-0.24028	-0.14536
	F2R	0.07681	-0.11304	-0.081922	-0.098944	-0.022637	0.056038	0.018866	0.11479	-0.049254	0.19993	-0.44324	0.078762	-0.051592	-0.12714	0.015428	-0.1339	-0.0022791	0.16529	-0.031029	0.011104	0.035351	0.066266	-0.11476	0.11844	0.28735	-0.080367	-0.11193	-0.11246	-0.086198	0.16547	0.59608	0.093646	-0.15065	-0.11263	0.063538	-0.15761	-0.0072055	0.12553	-0.063497	-0.083389	-0.042552	0.023303	0.40119	-0.18636	-0.10993	-0.018651	-0.21028	-0.014746
	FAAH	0.12721	-0.15611	0.062634	0.0037497	-0.19764	-0.077507	0.18535	0.083857	-0.039001	-0.11374	0.26483	-0.28909	0.17097	-0.029985	-0.070304	0.18124	0.27826	-0.046254	-0.043031	-0.021611	-0.067498	0.08066	-0.081445	-0.099716	0.29728	-0.016254	0.17764	0.0031223	0.24742	-0.17456	-0.25417	-0.028659	0.017967	0.18076	0.11774	0.27085	0.072523	-0.053424	-0.12429	0.02959	-0.13568	0.0017002	0.12026	-0.013942	-0.10004	0.077727	0.20873	-0.13569
	FASN	-0.18673	-0.02455	-0.055294	-0.048418	0.17378	0.11039	0.4024	0.00084521	-0.1316	0.24535	0.44865	0.047008	0.15073	0.48606	0.1381	0.2297	0.12403	0.0065753	0.047869	0.1655	-0.020014	-0.038575	0.23733	-0.15284	0.13493	-0.065915	-0.053445	0.25423	0.37888	0.083697	-0.096068	0.12378	-0.08661	0.021972	0.377	0.016249	-0.076333	-0.23231	0.077428	0.13197	0.26267	-0.13785	0.0037484	-0.32034	-0.084927	0.18948	0.29999	0.26053
	FDPS	-0.09134	0.055455	0.059476	0.082783	0.082483	0.074923	-0.044627	-0.046769	-0.049495	0.044593	-0.024713	0.046255	-0.1488	0.07637	-0.051004	-0.0045095	0.17279	-0.023846	0.061118	0.081563	-0.099101	-0.11541	-0.037279	0.0019448	-0.0063518	0.070907	-0.033457	-0.015792	-0.012702	-0.12283	0.3897	-0.067459	-0.0459	-0.10037	-0.089686	-0.17349	-0.074502	0.023282	0.013223	-0.09058	-0.085721	0.03036	-0.15533	-0.1523	0.076809	0.15465	-0.31384	-0.077215
	FFAR1	-0.041567	0.044247	0.054937	0.073427	0.129	0.072589	0.28519	-0.041553	0.055076	-0.015381	0.086902	0.031789	0.088835	-0.035858	-0.034882	-0.17885	-0.036129	-0.03434	0.0081962	0.10901	0.00067903	-0.24667	0.22612	-0.028533	0.030026	0.12442	-0.047089	-0.071687	-0.15766	0.03987	-0.080862	0.12026	-0.048036	-0.087405	-0.067119	-0.051727	0.047306	0.12348	0.12459	-0.1818	0.14107	-0.02182	0.18966	0.0099431	-0.074861	-0.032991	0.059842	0.11652
	FGFR1	0.15603	0.046988	-0.26778	0.09041	0.014031	0.050631	0.19968	0.19494	-0.041509	-0.0079231	-0.14661	-0.16305	0.42114	-0.18595	-0.060494	0.25188	-0.052304	-0.041169	0.0023289	0.036923	-0.21457	0.10499	-0.090847	0.0073702	-0.25099	0.13768	-0.013839	0.05456	-0.25499	-0.19924	0.98125	-0.11565	-0.00077101	0.1049	-0.51165	0.028137	0.16186	-0.11326	-0.26254	-0.068771	-0.029594	0.0070281	-0.30304	0.17986	-0.080319	0.041231	0.0061192	-0.20078
	FGFR2	0.067729	0.11432	0.0272	-0.015039	0.14156	-0.15791	0.30816	-0.111	0.0064251	-0.28017	0.29527	-0.11009	0.10176	-0.12906	0.27641	0.041676	-0.094679	0.10635	0.11324	0.040951	0.023058	0.073223	-0.063677	-0.070019	0.018419	0.093653	0.0039823	0.044605	0.29373	0.16599	0.086601	-0.0045566	0.084357	0.095392	-0.1456	0.11942	-0.053402	-0.020337	0.14742	0.11233	0.11288	-0.073579	-0.31141	-0.090656	-0.013566	-0.036908	0.29763	0.18198
	FGFR3	0.043888	0.096743	-0.14549	-0.044138	-0.068309	0.12479	0.119	0.052013	0.11054	0.013804	-0.14266	0.1122	0.15511	0.089043	0.12406	-0.038848	-0.36231	-0.16866	0.091247	0.0716	-0.22458	-0.30145	-0.037308	0.15931	-0.32961	0.045578	0.077672	0.10021	0.091789	0.24055	-0.23339	0.10378	-0.073118	-0.14467	-0.052633	-0.30956	-0.086644	-0.10808	-0.13262	-0.15349	-0.19555	0.018551	-0.060079	-0.04495	-0.036847	0.13022	0.42555	0.028915
	FGFR4	-0.056199	0.082151	0.18125	0.050985	-0.10057	-0.13883	0.19541	-0.063962	-0.046309	0.080368	-0.38849	-0.26041	0.091754	0.20402	-0.04685	-0.026889	-0.13294	0.063682	-0.084389	-0.11307	0.043983	-0.04034	0.047296	-0.16741	0.0011902	-0.027768	0.037882	0.083568	0.12	-0.22258	-0.24957	0.13981	-0.096959	0.079535	-0.042139	-0.038743	-0.12492	0.044691	0.032966	0.044159	-0.070443	-0.018494	0.11195	-0.058297	0.072431	-0.08803	0.33247	-0.12371
	FGR	0.061909	0.083183	0.034856	-0.031486	-0.27507	-0.069749	-0.10117	0.031824	0.038927	-0.19449	0.12451	0.19809	0.19383	-0.2291	-0.14345	-0.13105	0.1905	0.25052	0.13926	0.13754	0.077428	0.020087	-0.23795	-0.039086	-0.24682	0.045653	0.18132	-0.16154	-0.076161	0.080329	0.0098461	0.0094844	0.014889	-0.061337	0.1159	0.084362	0.10894	-0.19144	0.032297	-0.065564	-0.22646	0.076939	-0.15485	-0.1149	0.10632	0.040361	-0.087366	0.12374
	FKBP1A	-0.1141	-0.0047489	-0.1433	0.033258	-0.099807	-0.18819	0.1007	-0.14688	0.046411	0.017042	-0.022159	0.05502	0.13311	-0.050153	-0.11897	-0.17079	0.10563	-0.31439	0.0031702	0.11787	-0.22322	0.083779	-0.24739	-0.15655	0.00088661	-0.062135	0.18053	-0.11251	0.13306	0.11898	0.39497	-0.40751	-0.19304	-0.01399	0.34192	0.068495	-0.026604	-0.16835	-0.10037	0.34428	-0.11498	0.066872	-0.15507	-0.19774	-0.014286	0.15128	0.50456	0.15962
	FLT1	0.036123	-0.088071	0.032877	-0.16105	-0.31441	0.18464	-0.05421	-0.086112	0.2074	0.1326	0.14379	-0.013022	0.14624	0.08433	-0.023997	0.093531	0.40373	-0.07552	0.017664	-0.083654	-0.068908	0.10287	-0.13654	0.075395	-0.010015	0.063429	0.11325	0.059173	0.24345	0.32795	0.09429	-0.041223	-0.032448	-0.084807	-0.20054	-0.21188	0.093357	0.065566	-0.064086	-0.1835	-0.25148	0.094614	0.062882	-0.14747	0.10491	0.14533	0.13932	0.10964
	FLT3	0.010214	0.09148	-0.15959	0.11054	-0.018688	0.0058475	0.21701	-0.089243	-0.050983	-0.093263	0.30784	0.12583	0.093469	0.078717	0.11423	-0.18651	-0.085524	0.065411	-0.081491	0.03193	-0.14565	0.072365	-0.010222	-0.027346	-0.011361	-0.10868	-0.062025	0.067325	0.16092	0.049126	0.24291	-0.031688	0.1453	-0.2212	0.04213	0.069671	-0.074824	0.14088	-0.14473	0.058639	-0.084212	-0.010845	0.15263	-0.042611	0.010787	-0.079526	0.13471	0.020606
	FLT4	0.0098996	-0.009582	-0.044209	0.16934	-0.066658	0.060928	-0.10248	0.072627	-0.0018188	-0.021102	0.34492	0.0048239	0.2711	-0.037754	0.052221	-0.047505	-0.37525	-0.066298	-0.019422	0.098854	-0.016639	0.13384	-0.075357	0.016342	-0.044833	0.17128	-0.049292	0.00096382	0.0053417	0.16945	0.19493	0.010699	0.14495	-0.053015	-0.10778	0.12031	-0.13346	-0.040323	0.029618	-0.1138	-0.044207	0.13486	0.17618	0.10178	0.068687	-0.049296	0.099589	0.034378
	FRK	-0.0034617	-0.14628	-0.16331	0.12188	-0.11809	-0.091072	0.03118	0.061026	0.12137	-0.13586	-0.032466	-0.29353	-0.077867	0.058176	0.031906	0.10633	0.2156	-0.11275	0.12806	0.0059517	-0.20967	0.058679	-0.18857	-0.1183	0.024728	0.03187	0.054866	-0.01914	0.17146	-0.062296	0.19147	0.090049	0.071611	0.1075	0.020067	-0.017698	0.26006	-0.090629	-0.20322	0.082356	-0.080218	-0.085695	-0.022334	-0.0017806	-0.055023	-0.05315	-0.17792	-0.0097605
	FYN	0.044216	0.101	-0.13278	-0.00024462	0.40687	-0.0011	1.1172	-0.18365	-0.036087	-0.37712	0.12473	-0.058744	-0.38441	0.095575	-0.016161	-0.34487	0.16004	-0.085831	-0.1449	0.21207	-0.036549	-0.21406	-0.042101	-0.057665	0.52716	-0.015	0.085045	-0.19743	-0.30617	0.046164	0.36665	-0.00017261	-0.15163	0.14497	-0.10381	-0.1245	-0.086289	0.01925	0.2103	-0.081013	0.119	-0.14566	0.48623	-0.15019	0.073432	-0.029023	0.25739	-0.29918
	GAA	0.035662	0.018892	0.13428	-0.26147	-0.17104	-0.050269	0.29079	-0.18101	-0.0079978	0.2386	-0.060396	0.1929	0.15713	-0.015857	-0.091133	0.099247	0.0045165	0.17597	0.1223	0.077797	-0.030482	0.00066946	-0.22863	0.098026	-0.0095337	-0.20968	-0.01856	0.034453	0.2349	0.057608	0.14861	0.10314	-0.054807	-0.00024035	0.080129	0.094296	0.007282	0.067118	0.081663	-0.22446	0.041994	0.024748	-0.24342	-0.067041	-0.026542	-0.0090526	0.08354	0.082386
	GABBR1	0.028938	0.083633	0.1457	-0.030636	-0.038564	-0.038164	-0.29083	0.048908	0.11947	-0.19309	-0.091709	-0.25797	0.13346	-0.078307	0.02569	-0.081607	-0.16207	-0.066814	0.097193	-0.154	0.083614	-0.074368	-0.033007	-0.14011	-0.33336	0.011648	0.01166	-0.019495	0.068927	-0.25166	-0.13442	-0.027077	0.080394	0.20776	-0.10671	0.14975	0.15535	0.013052	0.057556	-0.060769	0.035217	-0.064714	-0.37605	0.049522	0.042738	-0.16879	0.16113	-0.11896
	GABRA1	0.066759	-0.22429	-0.012364	-0.019263	-0.22101	0.06648	-0.10436	-0.094812	0.02377	0.0093061	-0.17438	0.14578	-0.096527	0.0023461	0.054119	0.058777	-0.055224	0.019914	-0.052583	0.032944	-0.010622	-0.014923	-0.24615	0.080027	-0.079835	-0.078365	0.066191	-0.24738	-0.23747	0.25429	0.0035339	0.13624	0.12304	0.046836	-0.045253	-0.15869	0.083187	0.011164	0.082516	-0.04049	-0.098276	0.0095673	-0.040391	-0.050333	0.093883	-0.059336	0.064625	0.10643
	GABRA2	-0.0086983	0.00014221	0.18976	-0.077748	0.049918	-0.1097	-0.19052	-0.094663	-0.0050431	0.063231	-0.061267	0.13779	-0.071966	-0.09361	0.040806	-0.034435	0.021368	0.00079504	0.15995	-0.12402	0.062292	0.0094829	0.032105	-0.033346	-0.06673	-0.048217	0.060099	0.091259	0.062303	0.11652	-0.12962	0.075847	0.074123	0.18813	0.19326	-0.091964	0.0097767	-0.034788	0.063451	0.032181	0.06699	-0.10844	-0.067595	-0.069534	0.052879	-0.096702	0.10445	0.12973
	GABRA3	0.19525	0.025264	0.060498	0.096138	-0.054417	-0.03173	0.15815	-0.074969	0.081243	0.060374	-0.045492	-0.05423	-0.20159	-0.031345	-0.10836	-0.085423	0.096181	0.14759	0.25069	-0.017715	0.0048856	0.037729	-0.13152	-0.088826	0.074456	-0.093683	0.031788	0.075117	0.15631	0.0094282	-0.11954	0.21574	-0.063228	0.070855	-0.13538	-0.12141	0.03595	0.10243	0.19147	0.064158	-0.083621	0.067776	0.10882	0.060669	0.078045	-0.13221	0.068838	0.13838
	GABRA4	0.16483	-0.11432	-0.032285	-0.18106	0.30428	0.057321	0.10212	-0.25413	-0.058783	0.2149	-0.27886	0.11319	-0.054058	-0.031219	0.017931	-0.2224	-0.29002	-0.097762	0.17945	0.048187	0.027381	-0.033389	0.16913	-0.067377	-0.27353	-0.19455	-0.033396	0.14948	-0.087314	0.076883	-0.015103	-0.076808	0.016948	-0.23738	0.040571	-0.09845	0.064172	-0.055572	-0.11631	-0.15493	0.16303	-0.076912	-0.0021663	0.10983	0.036853	0.086697	-0.10309	0.065236
	GABRA5	-0.054089	0.023405	0.059356	0.0051345	0.020767	0.004422	0.013188	0.03118	0.022473	0.073854	-0.14437	0.015745	0.15804	-0.020554	0.025132	0.033681	0.014599	-0.11161	0.0064932	0.011164	0.029505	0.0092073	-0.049294	-0.026131	-0.1724	-0.10794	0.049666	-0.14093	0.066549	-0.18209	-0.23854	0.024926	0.041851	0.057565	-0.11594	0.086267	0.088734	-0.028379	0.20231	-0.11102	0.031982	-0.0052775	0.058308	-0.030367	-0.072512	-0.047388	0.11634	-0.039448
	GABRA6	0.060318	-0.020367	0.14701	-0.080943	-0.0047437	-0.019923	-0.22704	-0.078171	-0.13245	0.094309	0.3593	0.025591	0.071241	0.0047776	-0.10449	0.07625	-0.21276	0.11229	-0.1452	0.02558	-0.12217	0.12186	0.025184	-0.026778	-0.17943	-0.019727	-0.01488	-0.0773	0.31634	0.0084116	-0.0069964	-0.037008	0.14018	0.065202	-0.088084	0.069036	-0.1184	0.10195	-0.018938	-0.042359	-0.040025	0.065844	-0.0034371	0.033867	-0.10694	-0.15986	0.41025	-0.014366
	GABRB1	0.097766	-0.040148	0.066505	-0.1416	-0.049448	-0.029825	0.070027	0.16382	0.11541	0.0053693	-0.040004	-0.063397	-0.075253	-0.2168	-0.0091087	-0.11783	-0.10406	0.1435	-0.0019883	0.18724	0.24797	-0.0074549	-0.11154	-0.019725	0.070256	0.061237	0.11739	-0.058998	-0.077277	-0.0619	-0.21818	-0.015594	-0.061258	0.010612	-0.032811	0.0074191	0.088803	-0.053976	-0.023589	-0.033856	-0.07263	-0.065158	0.01359	0.093865	0.088061	0.16948	-0.044149	-0.18092
	GABRB2	0.040933	-0.074169	-0.027864	-0.13876	-0.032902	-0.020163	-0.1476	-0.10012	0.0062203	0.10874	-0.025009	-0.056322	0.095793	0.055712	-0.13322	-0.00029032	0.069141	0.11315	0.11549	-0.036306	-0.028327	0.068579	0.071566	0.029798	0.22611	-0.037309	-0.049745	0.017863	-0.21121	-0.16615	0.1695	0.075355	0.030155	0.049003	-0.019733	0.11522	0.069477	-0.079932	-0.19536	0.096931	-0.036244	0.10946	0.10072	0.014905	0.050278	0.049352	-0.081219	-0.15184
	GABRB3	-0.079175	0.025022	-0.26269	-0.18397	0.10957	-0.050895	0.26937	0.096978	-0.054719	-0.062538	-0.30118	-0.045342	0.19316	0.011682	-0.066586	-0.035848	0.11338	-0.14237	-0.059985	-0.45364	-0.11929	-0.12656	0.11133	0.0021132	-0.1	-0.044123	0.028964	0.030839	0.27169	0.0062505	-0.03456	-0.11507	-0.17562	0.21032	0.089303	-0.23988	0.081427	-0.0080179	-0.17299	-0.13894	0.08012	-0.014314	-0.046702	-0.045315	-0.071479	0.0086061	0.10633	-0.0079802
	GABRG1	-0.17185	0.083733	-0.13139	-0.13294	-0.044425	0.014514	-0.32601	0.21402	0.074223	0.18743	0.13856	-0.11436	0.09353	0.067749	0.0021015	0.068125	0.050907	-0.021489	-0.083289	0.048604	0.015984	-0.017279	0.010494	0.041583	-0.048107	0.080938	0.0097036	-0.1098	-0.20007	0.022554	0.13091	-0.076898	-0.17795	-0.027379	0.17572	0.026128	-0.027922	-0.067735	0.11299	-0.057061	0.10163	0.0011251	-0.10257	0.16589	0.14146	-0.037731	0.038285	-0.1554
	GABRG2	-0.057302	-0.049861	0.0063844	-0.10582	0.13158	-0.072173	0.2359	0.070296	-0.062898	0.079763	0.29496	0.0051998	-0.15089	-0.22349	0.057893	0.05237	0.081693	-0.053325	0.00012006	-0.022362	0.057511	-0.046423	0.11695	-0.0085379	0.067715	-0.035473	0.12963	-0.0063546	-0.027724	0.013216	-0.091064	-0.080133	0.014149	0.028753	-0.091849	-0.034663	-0.14334	-0.016565	0.061076	0.065335	0.1852	-0.017706	-0.0074271	-0.08753	0.1378	-0.23916	-0.17646	0.030103
	GABRG3	-0.071206	-0.10226	-0.025946	0.019511	-0.06315	-0.028615	-0.2153	-0.058316	0.010946	-0.068509	-0.33374	0.010586	-0.003498	-0.17849	0.0088046	0.018954	-0.084203	0.091357	-0.076455	0.062152	-0.067805	-0.040274	-0.15853	-0.049866	0.1329	-0.089295	0.030196	0.032423	-0.0015312	0.1338	0.1979	-0.055522	0.12278	0.10326	0.14559	-0.084072	-0.043559	-0.13703	-0.1393	0.036416	-0.032791	-0.066741	-0.048737	-0.013108	-0.056196	-0.26062	-0.3764	0.11036
	GART	-0.14602	0.046559	0.016984	0.49392	1.1114	0.12266	0.91432	-0.075275	-0.046965	-0.16921	0.51338	-0.07425	-0.1531	0.011736	0.015874	-0.076332	0.1449	0.17945	0.026915	0.53317	-0.17253	0.2288	1.0813	0.011571	-0.20782	0.15124	-0.071457	-0.021872	0.53233	-0.1859	0.084149	0.028924	0.087213	0.11626	-0.12258	0.091686	-0.022219	-0.0098354	0.5428	0.18923	0.61125	0.27925	-0.066544	-0.1403	0.21552	-0.16514	0.58551	-0.01977
	GCGR	0.056467	0.083577	-0.021748	-0.01247	-0.023189	0.12403	0.097135	-0.027186	-0.062631	0.14283	-0.087277	-0.12695	-0.11679	0.0050528	0.0051875	0.046395	0.31716	-0.032392	-0.019069	-0.09751	-0.070165	-0.040309	-0.035949	0.0070764	-0.096963	0.12898	-0.014636	-0.053499	0.02961	0.16932	-0.16812	0.099569	-0.025237	0.23094	-0.060769	-0.0077304	0.035835	0.06975	-0.073094	0.010253	-0.10361	-0.047367	-0.23032	0.20937	0.067244	0.3052	-0.18857	0.1524
	GGCX	-0.091813	0.10384	-0.12925	0.17116	-0.16396	0.031713	0.12272	0.044801	0.016547	-0.15751	0.10545	0.05816	-0.29128	0.24725	0.065059	-0.22114	-0.31616	0.0064711	-0.086148	0.19322	-0.091995	-0.045945	-0.068725	-0.073183	-0.031991	0.056198	0.092117	0.082813	-0.0062693	0.017565	-0.095173	0.2468	-0.0070237	0.053419	0.0019181	-0.31764	0.0064212	0.081324	-0.21627	-0.05345	-0.15544	-0.028169	0.17747	-0.12317	-0.01209	0.078235	0.011769	0.042269
	GLRA1	-0.40726	-0.29751	0.13517	0.019358	0.16576	0.18626	0.12356	0.2089	-0.038437	0.03313	0.043116	-0.24779	0.25305	0.2	0.10549	0.18604	0.0137	-0.050305	-0.16982	-0.16291	0.18059	0.006067	0.16457	0.053264	0.0094822	-0.030166	-0.12352	-0.12975	-0.22961	-0.008742	0.17627	-0.032742	0.19785	-0.19367	0.25348	-0.089684	-0.2559	0.05975	0.17551	0.056266	0.037404	0.025441	0.0059201	0.030745	-0.085043	-0.029429	0.11009	-0.10232
	GNRHR	-0.083993	0.081526	0.087436	0.083323	-0.12165	0.24637	0.1167	0.1092	0.10972	-0.16017	0.039424	-0.051618	0.13313	-0.21959	0.010891	-0.10307	-0.030553	0.25749	0.0074661	0.0878	-0.032262	0.083153	-0.065602	0.14518	-0.036293	0.24267	0.10946	0.022459	0.081258	-0.018625	0.0016531	-0.32364	-0.042256	-0.20735	-0.11555	0.062702	-0.089124	0.046607	-0.14969	-0.13454	-0.086906	0.14916	0.017687	0.26003	0.14294	0.035903	-0.068403	-0.038181
	GPD2	0.17393	-0.077236	-0.085261	0.11283	0.037703	-0.017939	0.21257	-0.091351	0.04484	0.21221	-0.07479	-0.12893	-0.14386	0.08378	0.022101	-0.11945	0.26702	-0.043507	-0.06088	0.053103	-0.065634	0.066224	-0.10746	0.077725	0.090684	-0.040643	-0.01536	0.034534	-0.083927	-0.065663	-0.12671	0.094289	0.075075	-0.068282	0.17206	-0.083219	0.080311	-0.025583	-0.0017338	0.073282	-0.015357	0.05576	0.40337	-0.11574	0.0059945	-0.084152	0.15267	-0.1809
	GRIA1	-0.18646	-0.11488	0.1537	0.31989	-0.11846	-0.057442	0.20288	-0.055267	0.031148	-0.12618	0.35909	-0.0422	-0.14668	0.23921	0.060701	0.10021	-0.043841	0.1602	-0.15471	0.16735	0.23136	0.14327	-0.10717	-0.0053965	0.2536	-0.011601	0.0013453	0.083117	0.36634	-0.010349	0.009021	0.45822	-0.13495	-0.11425	-0.077404	0.022796	-0.076845	-0.094792	0.13614	-0.012082	-0.23188	-0.14124	0.18882	-0.074262	0.082437	-0.04597	0.3816	0.010417
	GRIA2	0.058761	0.058349	0.0026629	-0.1721	0.20017	0.014593	0.24289	-0.10077	0.027458	0.076576	-0.092123	0.12821	-0.27481	-0.032917	-0.0075561	-0.064702	0.081886	-0.12279	0.094951	0.055339	-0.079579	-0.10151	0.091037	-0.16638	0.11544	0.017439	-0.059867	-0.040616	0.10416	0.18399	-0.13049	-0.18153	-0.048886	-0.050054	-0.12635	-0.073429	-0.026731	0.070676	0.10883	0.0022896	0.13367	-0.094832	0.0024158	0.13973	-0.058389	-0.017057	-0.11831	0.1124
	GRIA3	0.054734	0.0945	-0.14721	-0.04425	-0.12265	0.062233	-0.19918	-0.031924	0.0075114	-0.030517	0.14034	-0.14439	0.061824	0.034743	-0.013241	0.07388	-0.062338	-0.0010308	0.055734	0.035359	-0.011209	-0.028014	-0.25119	0.2909	-0.13607	-0.10466	-0.060041	0.054969	0.30587	-0.11832	0.24196	-0.12553	0.014453	0.0842	0.0862	-0.014433	0.060113	0.10332	-0.12854	-0.27228	-0.1322	0.1226	-0.036655	-0.12124	0.11394	-0.0068261	0.20169	-0.31343
	GRIA4	0.079775	-0.0066921	0.0078412	0.16427	-0.35405	0.057668	-0.12803	-0.11534	0.23303	0.32042	0.011319	-0.17585	0.29574	0.11181	0.099608	0.026672	0.10672	-0.090801	0.086648	-0.11232	0.25885	0.090166	-0.0084652	-0.02841	-0.073601	-0.11543	0.12618	-0.0096656	-0.21248	-0.10151	0.17643	-0.3692	0.19088	0.024308	-0.16295	0.012375	-0.14434	-0.13624	0.35923	0.21705	0.085602	-0.073201	-0.025347	-0.032152	0.19524	0.0057605	-0.14134	-0.054764
	GRIK1	-0.12741	0.036968	-0.18739	-0.31998	-0.10064	-0.020653	0.0099707	-0.16029	0.049909	0.35088	0.23231	0.099608	-0.046734	-0.14184	0.087393	-0.0054764	0.18169	-0.13094	-0.055098	0.19393	-0.095716	0.018712	-0.157	0.028608	0.32135	-0.10734	0.11516	0.21835	0.17094	0.12766	0.27193	0.021053	0.13425	0.074254	0.1303	-0.079301	-0.022518	-0.019498	-0.024336	0.12921	-0.051564	0.04734	-0.12484	-0.14833	0.012735	0.092036	0.33118	0.04277
	GRIK2	0.049804	0.097812	-0.059601	0.01817	0.064428	0.09662	-0.45921	0.019713	0.071353	0.3442	-0.19819	-0.10096	-0.40799	0.33358	-0.017814	0.20454	0.0031847	-0.15502	0.19183	0.074861	0.021281	-0.080211	0.060059	-0.012026	-0.26114	0.30006	0.060764	0.15667	0.036088	0.097384	-0.2345	-0.23357	-0.011152	0.26327	0.27116	-0.069454	0.27173	-0.048517	-0.079111	-0.27158	0.027781	0.031187	-0.15677	0.24397	0.1402	0.14048	-0.08017	0.06801
	GRIK3	0.092293	-0.010987	-0.10966	-0.083319	0.11578	0.043704	-0.31353	0.13116	-0.04946	-0.095843	-0.05334	0.089745	-0.033764	0.049833	0.044813	0.095782	-0.12027	0.040816	0.12936	-0.18615	-0.1243	-0.20989	0.11445	0.038183	-0.18681	0.036772	0.026547	-0.013609	-0.068538	0.13145	-0.077777	0.27731	-0.012886	-0.10102	0.1206	-0.17773	0.095102	0.007421	-0.094946	-0.11522	0.13153	0.0021393	-0.19084	-0.00040883	-0.019151	-0.008943	0.34736	0.041567
	GRIK4	0.069027	0.10078	0.045615	-0.14007	0.20478	0.13511	0.33032	-0.12552	-0.015376	-0.19958	-0.1888	-0.1293	-0.051897	-0.041679	0.046207	0.13425	-0.015221	0.29356	-0.094481	-0.07099	-0.10075	0.15576	0.2713	0.10984	-0.027073	-0.060624	-0.060521	0.097847	0.027663	0.17988	0.22924	0.029084	-0.06023	-0.011771	-0.18042	0.23305	0.042878	0.018889	0.10904	0.2731	0.14024	-0.050444	-0.15158	0.061894	-0.08046	-0.067109	0.011104	0.10328
	GRIK5	0.03745	-0.11597	0.057047	-0.0865	0.069833	-0.040686	-0.24117	-0.10621	-0.063405	-0.015818	0.25359	0.092187	0.038591	-0.11107	0.03427	-0.14925	0.12196	-0.025199	0.15946	0.1441	0.18243	-0.08526	0.13113	0.0057027	0.020447	-0.12354	0.031491	-0.11444	-0.13272	0.0069939	0.070053	0.24544	0.033042	0.082989	0.09459	-0.026634	0.06483	0.022767	0.033877	-0.063225	0.15683	-0.034779	0.00080072	-0.14856	-0.054238	-0.079247	-0.13574	0.023536
	GRIN1	0.013992	0.049253	0.021715	0.054024	-0.13266	0.038712	0.23508	0.094081	0.17991	0.33266	0.38243	-0.086317	-0.094868	-0.27114	0.13342	0.2275	-0.011684	0.10635	0.066729	0.013983	0.052323	0.1642	0.039801	-0.0030546	-0.023074	-0.068757	0.17403	0.35372	0.2435	-0.046002	-0.21576	0.061666	0.13579	-0.093277	-0.016445	0.00016438	-0.089017	0.0084628	0.091525	-0.027807	-0.044072	-0.080105	0.027474	0.10639	0.20949	0.13397	0.016743	0.029661
	GRIN2A	0.23364	0.021582	-0.12691	-0.21416	0.061735	-0.13436	0.38878	-0.19338	-0.09237	-0.078312	-0.16321	0.010907	-0.031503	-0.11511	-0.15266	0.026972	-0.0056261	-0.059624	0.07705	0.21564	-0.015815	-0.050936	-0.19296	-0.25295	0.16626	-0.0076374	-0.018749	-0.01385	-0.15029	0.065954	-0.49869	0.079647	-0.043477	-0.036752	0.013893	-0.1209	0.18068	-0.023539	0.25839	0.009656	-0.030384	0.10289	0.10762	0.19202	0.04858	0.081496	-0.1533	-0.053824
	GRIN2B	-0.082272	-0.0064817	-0.047947	0.16599	0.10855	0.093533	-0.052422	-0.049564	0.0039364	0.013961	-0.13085	0.068311	0.15017	-0.0027662	-0.021373	0.10262	-0.18023	-0.11441	-0.18794	0.018594	0.039327	0.22531	-0.022076	-0.043938	0.071571	0.020723	-0.0041973	-0.14353	0.13788	0.082299	-0.11697	0.043335	0.1279	0.076896	0.11536	-0.083127	-0.081917	-0.066909	-0.031509	0.10816	-0.048017	-0.015737	0.011783	-0.17786	-0.014371	-0.084363	0.29608	-0.0049261
	GRIN2C	0.051598	-0.31312	-0.023919	0.056213	0.15737	0.053278	0.19381	0.095654	-0.084205	-0.13251	-0.11701	-0.13512	0.12669	0.05327	-0.047814	0.032538	-0.089771	0.15118	-0.092162	-0.21355	-0.058662	-0.057974	0.20301	0.16325	0.064398	0.10475	-0.0015074	-0.15959	0.052897	-0.0049656	0.22282	0.11766	0.024443	-0.1845	-0.12144	0.22874	0.13067	0.0047007	-0.34096	0.067397	0.096337	0.076929	-0.14108	-0.062533	-0.019965	-0.18913	0.024026	-0.15974
	GRIN2D	-0.0024723	0.0099671	-0.17345	-0.14293	0.28508	-0.024308	0.32194	-0.18054	-0.028219	-0.030138	0.35023	0.031042	-0.066881	0.092082	-0.05233	0.036106	0.031056	-0.14537	0.092217	0.091758	0.10732	-0.1473	0.059713	-0.06636	0.26702	0.016055	0.043512	0.039248	0.10785	-0.077278	0.10164	-0.14223	-0.2032	-0.017498	0.11658	-0.21454	0.010093	-0.060841	0.084994	0.098271	0.064398	-0.15167	0.22509	0.062757	0.10123	-0.072533	0.17587	0.050768
	GRIN3A	0.077037	-0.086625	0.075167	0.2247	0.023242	-0.083257	-0.029961	0.0089515	-0.063508	-0.10494	-0.24	-0.095314	-0.0020171	0.18722	0.045468	0.060947	0.094516	0.14232	-0.014749	-0.036783	-0.068855	0.073775	0.083357	-0.042527	-0.035847	0.12049	0.046249	-0.015827	-0.10433	0.052936	0.11224	-0.040011	0.10622	-0.077531	0.1679	-0.10058	0.092593	0.0047836	0.017759	0.043774	0.1779	-0.1146	0.075979	0.12959	-0.093945	-0.077123	-0.10518	-0.30684
	GRIN3B	0.065727	0.0016009	-0.059237	0.077684	-0.024772	-0.37351	0.25808	-0.14052	0.10678	0.17612	-0.11788	-0.12938	0.47635	0.13907	-0.072253	-0.059968	0.05002	-0.22469	0.011294	-0.23122	0.14648	0.037387	0.0923	-0.12512	-0.11918	0.11874	-0.034178	0.042572	-0.1929	-0.29566	0.019596	0.15328	-0.027897	-0.0088668	-0.31374	-0.14746	0.023772	0.023049	0.061548	0.081347	0.070981	0.06315	0.38166	0.082335	-0.015173	-0.063668	-0.12943	0.13057
	GRM2	-0.023783	-0.024715	0.13024	-0.0279	0.02535	-0.11429	0.285	0.15147	0.11694	0.032586	0.13349	0.085644	-0.2198	-0.10317	0.038512	-0.043727	0.14761	-0.040473	-0.045405	-0.24962	-0.032741	-0.058485	0.041398	-0.12229	-0.16876	0.29959	-0.041297	0.052009	0.27994	0.026611	-0.20539	-0.27877	-0.13034	0.057894	-0.14701	-0.13863	-0.28909	-0.16857	0.31713	-0.089384	0.13612	-0.063096	-0.28804	0.11683	-0.02152	0.11703	-0.12579	0.06562
	GRM3	0.10471	0.11506	0.081336	-0.077401	-0.025966	0.11682	-0.32979	-0.29617	0.11303	0.16064	-0.044397	-0.085828	0.069352	-0.05776	-0.045415	0.19883	0.18312	0.089191	0.19126	0.16358	-0.03558	-0.22582	-0.064297	-0.011665	-0.07765	-0.13511	-0.14662	-0.03478	-0.19721	-0.0037548	-0.093885	0.15005	-0.14235	0.0040473	0.016899	0.17596	0.076078	0.054369	-0.022846	0.23727	0.024031	0.078715	-0.037427	-0.16479	0.039467	0.095164	-0.0057721	-0.042627
	GRM5	0.051606	-0.06272	0.056562	-0.0031548	-0.15294	0.077082	-0.030775	0.26221	-0.00056028	0.032599	0.085423	-0.091658	-0.36942	0.13245	-0.066656	-0.077569	-0.060638	-0.037708	0.055244	0.10295	0.052824	0.10358	-0.16007	-0.027561	-0.21148	0.16388	0.074289	-0.08207	0.030336	-0.056217	-0.24082	0.11979	-0.013142	-0.17787	-0.035372	-0.060088	0.02277	-0.032546	0.0017598	0.09064	-0.056836	0.040508	-0.14129	0.084638	0.09018	-0.033705	0.013568	-0.05584
	GSK3A	0.060139	-0.12413	0.17683	0.012776	0.059803	-0.16319	0.24624	0.072899	0.0036924	0.095426	0.44072	-0.0639	0.11073	0.011712	-0.096118	0.1289	0.15452	-0.059482	-0.045744	0.34327	0.15892	-0.0067784	0.23865	-0.034072	-0.084606	0.10544	-0.017485	0.10328	0.17917	-0.060094	0.34405	0.054591	0.056855	-0.0668	-0.22123	-0.088269	0.036124	0.12212	0.23424	0.074717	0.068912	0.024805	-0.067657	-0.017243	0.020814	0.077435	0.28216	-0.051387
	GSK3B	0.045718	-0.13571	0.09888	0.00035189	-0.10404	-0.065066	0.069316	-0.045523	-0.17595	-0.18593	-0.20029	-0.052873	0.094129	0.37402	-0.013817	0.0081089	0.029881	-0.19362	-0.10466	0.026591	-0.024123	-0.21664	-0.16836	0.014393	-0.0043458	0.13207	-0.067779	-0.1095	-0.16226	0.028149	0.052191	0.32184	-0.087287	-0.037677	-0.20165	-0.11885	-0.029325	-0.051323	-0.10038	0.055673	0.048999	0.056034	0.02586	0.16803	-0.013809	0.15164	0.17581	-0.21549
	GSR	-0.013213	-0.099233	-0.013149	0.041505	0.12735	0.022039	-0.14572	0.15921	0.078164	0.037453	0.13581	0.082242	-0.011898	0.22544	-0.022891	-0.040781	-0.085568	0.068205	-0.051989	-0.15193	-0.15561	-0.11591	0.10919	0.011955	-0.058488	-0.10905	-0.061954	0.09608	0.28484	-0.48708	-0.19888	0.08583	-0.010302	-0.12529	-0.022073	-0.11425	-0.1283	-0.11445	-0.03968	-0.0036678	0.24488	-0.018256	-0.35632	0.14652	-0.077695	-0.14212	0.057067	-0.078542
	GUCY1B1	-0.078606	0.049692	0.14853	0.021453	-0.12222	0.089088	-0.14121	-0.044159	0.0057731	0.10303	0.10208	-0.057462	0.036967	0.1336	0.012595	-0.075217	-0.23749	-0.052802	-0.036043	0.1369	0.078976	0.13539	0.040302	0.041939	-0.016441	-0.089514	-0.0015307	0.090063	-0.036178	-0.086743	0.1406	0.034243	0.05898	-0.088365	-0.30785	-0.098566	0.0066935	-0.004875	0.040795	0.16737	0.0267	0.093044	0.10853	-0.133	-0.044959	0.27679	0.23222	-0.013761
	HCK	0.033476	-0.075353	-0.078364	0.21407	-0.10024	0.094996	0.020247	0.016814	-0.032745	-0.10227	-0.070756	0.18116	-0.069327	0.10473	0.022559	-0.027066	-0.058932	-0.042903	-0.044442	-0.078844	-0.062579	0.013906	0.023817	0.13203	0.075495	0.1238	0.0018759	-0.091147	0.047618	-0.077386	0.0058997	0.054469	0.069697	-0.01715	0.30516	0.062644	0.063818	-0.042663	-0.27524	-0.17398	-0.091389	0.00060594	0.01875	0.14894	-0.10216	0.068451	0.0058885	-0.063702
	HCN4	0.13542	0.14952	0.13527	0.10602	-0.15332	0.070273	-0.21014	-0.018359	0.090252	-0.14993	0.27231	0.1427	-0.28367	0.046806	-0.17522	0.055429	-0.16125	-0.059389	-0.050099	0.2014	0.13241	0.1423	-0.083956	-0.073165	-0.20613	-0.15047	0.033128	0.046678	0.26245	0.14953	0.017234	-0.017166	-0.097434	-0.053957	-0.040701	-0.35705	0.023849	0.13088	0.16319	-0.0065781	-0.17443	0.027895	-0.17369	0.049597	0.074391	-0.040154	-0.071639	0.074742
	HCRTR1	0.0065829	-0.079279	-0.13458	-0.12757	-0.21456	0.017546	0.1946	0.077916	-0.20482	-0.066797	0.20028	0.12561	-0.011622	0.20488	-0.0013517	-0.26832	0.20081	-0.027476	-0.007777	-0.0025935	0.0051154	-0.23372	0.0036859	-0.17144	0.13092	-0.031281	0.075547	0.048357	-0.053089	0.14015	-0.25688	-0.10441	-0.037717	0.013094	0.03058	-0.0027445	0.069493	0.015262	-0.062914	-0.25972	-0.19598	-0.018204	0.17887	-0.084186	-0.010918	-0.22956	-0.07139	0.14533
	HCRTR2	0.12478	-0.059439	-0.053508	0.004955	-0.11341	-0.26755	-0.18796	0.032787	0.017592	-0.0062481	-0.093087	-0.13851	0.34804	-0.051999	-0.12222	0.20856	0.062244	0.19294	0.19174	0.35804	0.24378	-0.077775	-0.042873	-0.18318	-0.1094	-0.043891	0.044231	-0.064845	-0.11072	0.088747	0.25744	-0.21121	-0.15107	0.049997	0.045147	-0.016813	0.00018351	0.055843	0.29195	-0.17993	-0.002717	-0.14497	-0.046596	-0.13643	0.030003	0.14615	-0.083803	0.12933
	HDAC1	0.22238	0.11654	0.18029	-0.29079	-0.028141	-0.17651	-0.43489	0.022154	0.035529	-0.14312	-0.033789	0.033444	0.090183	-0.1619	-0.0077238	0.22962	0.23301	-0.094361	0.18749	-0.026661	0.2337	-0.032005	-0.19277	-0.099752	-0.37323	0.041128	0.018693	-0.059173	0.23173	-0.10984	0.0702	0.056139	0.004037	0.0093129	0.0028426	-0.12584	0.13671	0.10356	-0.17504	-0.08442	0.038202	-0.015109	-0.33741	-0.073703	-0.0054657	0.022402	-0.11893	-0.27005
	HDAC10	0.1282	-0.20332	-0.18661	0.031812	-0.042452	-0.1844	0.1012	0.019363	0.0049243	-0.24284	-0.36211	0.04127	0.046601	-0.056594	-0.1052	0.18573	-0.26623	0.018535	0.032657	-0.26872	0.083825	-0.05239	0.074857	-0.14766	-0.19317	-0.24899	-0.13895	-0.073225	-0.43151	0.15692	-0.014046	-0.11572	0.026181	-0.14255	0.096722	-0.091274	0.052678	-0.083408	-0.14064	0.043248	-0.093984	-0.15276	-0.081948	0.017893	-0.0057137	0.020668	-0.25729	0.15571
	HDAC11	0.12968	-0.13546	0.11488	0.078893	-0.33077	0.09805	0.3953	-0.24306	-0.011378	-0.093513	0.20828	-0.10673	-0.21427	0.11984	0.020929	0.1154	-0.12723	-0.09671	0.29645	-0.13225	0.11327	-0.17904	-0.21888	0.19776	0.17513	-0.39473	-0.15939	-0.072896	0.057349	-0.1562	-0.045914	-0.12112	0.086772	-0.18896	0.063669	0.19117	0.18788	0.0034682	0.074537	-0.53132	-0.092738	0.12903	0.14376	0.092558	-0.039669	0.054179	0.043726	-0.16242
	HDAC2	-0.11639	-0.063829	0.066326	0.032993	-0.089116	0.023466	0.15318	0.012562	0.023219	-0.076247	-0.15592	-0.024537	0.089951	0.10505	0.075203	0.32826	-0.054958	-0.147	-0.12069	-0.15405	-0.011437	0.0032304	-0.32556	0.083811	-0.096436	-0.094777	-0.060196	-0.007888	-0.24342	-0.030331	0.021218	0.088903	0.0038288	0.16755	-0.097301	-0.029302	0.027082	-0.010145	-0.19983	-0.063117	-0.20074	0.015836	-0.11508	-0.061338	-0.11311	0.012117	-0.14517	-0.16459
	HDAC3	-0.15668	-0.18163	-0.31651	-0.021509	0.48297	-0.0046827	0.42948	0.13512	-0.10935	0.3737	0.47908	0.15775	0.3691	0.26457	0.16482	0.18062	0.11591	-0.05878	0.013123	0.075914	-0.07028	0.28777	0.46874	-0.12665	0.36296	0.16158	0.15003	0.19982	0.35296	0.053634	0.18202	-0.18609	-0.051913	0.41379	0.10659	0.023383	0.051851	0.024442	0.51745	0.47791	0.66013	0.1658	0.50271	0.053791	0.13436	0.29913	0.38874	-0.035402
	HDAC4	0.10873	0.14334	0.097686	-0.086648	0.041005	-0.22816	0.009192	-0.16473	-0.11434	-0.18734	-0.16107	-0.11024	-0.11229	-0.077853	-0.16045	-0.045764	-0.31055	0.25302	0.087163	0.14016	-0.072932	0.12861	0.071526	-0.067647	0.12265	-0.15251	0.016805	-0.13532	-0.38222	-0.025952	0.035416	-0.055271	-0.17897	0.16007	0.19787	0.096193	0.024301	-0.098367	-0.075463	0.13925	-0.074899	0.11538	0.0026617	0.042222	-0.052289	-0.082647	0.30615	-0.10241
	HDAC5	0.056264	-0.1445	0.11305	-0.18103	-0.015899	-0.13049	0.083106	0.19218	0.28688	-0.063995	0.16255	0.079266	-0.41102	-0.12942	-0.036869	-0.017536	-0.040776	-0.17052	0.093206	-0.30015	0.076663	-0.24139	0.052958	-0.19138	-0.14166	-0.347	0.31584	-0.16295	-0.011193	-0.25116	-0.16506	0.043143	-0.04149	-0.13847	-0.14751	-0.15871	0.092714	-0.079178	0.11864	0.10133	0.20101	-0.19074	-0.0099488	-0.10913	0.31431	-0.096312	0.20586	-0.17653
	HDAC6	0.087269	-0.19435	-0.097561	0.072412	0.056994	0.052205	-0.53478	0.22833	-0.077065	-0.23078	-0.4801	0.12758	0.036326	-0.12218	-0.014855	-0.06272	0.26576	0.11644	0.093434	-0.087249	-0.11369	0.0061648	0.11466	0.15747	-0.16505	0.10361	0.16924	-0.069773	-0.24479	0.01785	0.35115	0.19867	0.14276	0.043625	-0.0066009	0.067032	0.076379	-0.049722	-0.048584	0.037932	-0.03522	0.092646	0.22572	0.087629	0.021569	-0.11975	-0.17966	0.060214
	HDAC7	0.13299	0.021632	0.18354	-0.12001	0.20429	0.082713	0.36779	-0.035083	-0.16542	-0.026991	-0.19962	-0.079799	-0.28801	-0.018039	0.041073	-0.2392	-0.14953	0.16903	-0.048633	0.11658	0.27108	0.062804	0.10957	-0.056779	0.25442	0.070129	-0.14456	-0.049872	-0.080202	0.002556	0.14054	-0.21328	0.0050276	-0.23399	-0.1151	-0.026633	0.19062	0.096188	0.17222	-0.071101	0.074	0.043445	0.28449	-0.14042	-0.12493	0.070269	-0.079934	0.023373
	HDAC8	-0.047613	0.14954	-0.00021926	0.16091	0.6842	0.2663	0.21218	0.15748	-0.009843	0.13598	0.057097	0.021427	-0.20942	-0.074906	-0.068654	0.066485	-0.090473	-0.2628	-0.088981	0.015426	0.076894	-0.064367	0.35328	0.072859	0.087976	0.0035386	0.046124	-0.028793	-0.057009	0.033631	-0.13334	-0.0061091	-0.079628	0.046127	0.052542	0.0044718	-0.059291	-0.01316	0.081518	0.011874	0.65053	0.025963	-0.17182	-0.11619	0.093021	-0.067125	-0.1271	-0.10135
	HDAC9	-0.067719	0.12951	-0.0022079	-0.037423	-0.12677	0.088768	0.062655	0.10039	-0.059588	0.093114	0.066863	0.036082	-0.14158	0.15198	-0.10656	0.038766	0.015638	-0.16876	-0.10671	-0.17171	0.041005	-0.046261	-0.1477	-0.0095419	-0.020277	0.20055	-0.095907	-0.26531	0.013701	0.11261	-0.065832	-0.043778	-0.03743	0.0014185	-0.1779	-0.2093	0.081417	0.041185	-0.0059792	-0.1745	-0.036118	0.0052688	0.15668	0.2263	-0.048313	0.016692	-0.06509	0.26942
	HMGCR	-0.1129	-0.06977	0.61355	-0.11868	0.094955	0.055905	-0.31629	-0.32026	-0.10942	-0.26705	-0.35414	-0.051097	0.13634	-0.080312	-0.23646	0.098509	-0.32048	0.215	0.068769	0.3553	0.39798	-0.2872	0.33535	-0.096581	-0.3562	0.048413	0.084834	-0.23193	-0.28335	-0.58139	-0.031548	-0.16834	0.068607	-0.11523	-0.15158	0.24764	0.13752	0.16037	0.36056	0.19325	0.30861	0.0029649	-0.22135	-0.13663	-0.092787	0.066147	-0.24562	-0.011049
	HPD	-0.11031	0.16225	0.028731	0.11658	-0.046065	-0.094504	-0.05666	-0.21007	0.023629	0.1908	0.057763	0.081445	-0.13547	0.11643	0.1514	0.018437	-0.25997	0.013297	0.074579	-0.11581	-0.14379	0.017765	-0.088874	-0.0028538	-0.068102	0.0085075	0.0027621	0.035706	-0.26995	-0.073453	0.12665	0.070377	0.14106	-0.16582	-0.043423	0.025751	-0.026849	0.25072	0.1622	0.090341	0.075644	-0.023586	-0.069159	0.021877	-0.053415	0.024297	-0.15683	-0.053463
	HRH1	-0.057992	-0.027257	0.018108	-0.0076304	0.1922	-0.01555	-0.07474	0.0091237	-0.17295	-0.2165	-0.13765	-0.14482	-0.21646	-0.050767	0.037658	-0.048252	0.016784	-0.08986	0.029965	0.092901	-0.077722	0.24396	-0.042012	-0.089932	0.030345	-0.036788	-0.32192	-0.21733	0.37564	-0.11316	-0.10878	-0.26512	-0.1243	-0.0043645	-0.14286	-0.11586	-0.045857	-0.28119	0.0056179	0.26017	-0.055465	-0.12384	0.017268	0.029501	-0.30178	-0.14459	0.10467	-4.4e-05
	HRH2	0.11412	-0.18589	0.068125	0.086472	0.10088	0.2287	0.43974	0.057071	0.045689	0.05715	-0.57545	0.129	-0.089095	0.25677	0.095294	-0.030108	-0.03054	-0.10039	0.02853	-0.15799	0.0022922	0.109	-0.075956	0.22985	0.22684	-0.02151	-0.0042821	0.18095	-0.041595	-0.09296	-0.20136	0.27468	-0.0085655	-0.027165	0.10387	-0.1074	-0.08319	0.0052326	-0.041494	-0.057812	0.13265	0.15977	0.027559	0.25504	-0.1215	-0.1305	-0.063475	-0.032354
	HRH3	-0.13972	-0.31677	-0.0047165	-0.076231	0.073362	-0.019163	-0.2689	-0.0061388	0.049088	-0.1228	-0.1079	0.14359	0.27093	-0.061576	0.10343	0.043416	-0.10318	-0.057329	0.014436	-0.085112	0.0017448	-0.015238	0.26995	-0.038957	0.0008724	-0.11678	-0.0020985	0.078499	0.11319	-0.078958	0.20062	0.0139	0.11754	-0.15097	-0.066852	0.3366	-0.074215	-0.11106	-0.039485	-0.25952	0.096901	-0.050816	-0.14731	-0.12478	-0.037023	-0.0066201	0.02665	0.023437
	HRH4	-0.07139	-0.019341	-0.28993	0.1467	0.098895	-0.20498	0.36593	0.45295	0.086676	0.095786	-0.046322	-0.085197	-0.12399	-0.034053	0.017089	-0.013234	0.10479	-0.39093	-0.087962	-0.13161	-0.070409	0.17066	0.032409	-0.088423	-0.12241	0.41007	0.035302	0.21458	0.28102	0.13271	0.0039486	-0.1638	-0.12117	-0.099031	0.0080902	-0.25656	0.046836	-0.081577	0.054985	0.19733	0.15896	0.020907	-0.22758	0.27084	0.066381	-0.11572	-0.2825	0.1768
	HSD3B2	-0.053947	-0.14602	-0.086047	0.062568	-0.14704	-0.15417	-0.0010503	0.10668	-0.071181	-0.036019	-0.156	-0.037742	-0.10242	-0.018897	0.15718	-0.17707	-0.15639	-0.077173	-0.06747	-0.046095	-0.11193	-0.07276	-0.1528	0.076138	-0.086697	-0.024558	0.030538	-0.0019997	-0.38325	0.062676	0.11464	0.16018	0.090841	0.20617	-0.18211	-0.10829	-0.043004	-0.047423	-0.1223	0.059545	-0.11474	-0.072039	0.070995	0.020789	-0.032776	0.035601	-0.11339	-0.063632
	HTR1A	-0.076792	-0.13063	0.059987	-0.15946	-0.24561	-0.21492	0.020203	0.022693	-0.033682	-0.030734	-0.027312	-0.14344	-0.14755	-0.011512	-0.15425	-0.10789	0.28155	0.16661	-0.080459	0.12448	0.19315	-0.0021375	-0.26462	-0.041595	-0.012424	-0.048142	-0.11819	-0.010247	0.070642	-0.1606	-0.23447	0.072867	-0.10796	0.11633	-0.0055727	-0.087912	-0.14192	0.01434	0.12469	0.052037	-0.2147	-0.099896	-0.015934	-0.026576	-0.11903	0.034558	-0.096572	-0.025203
	HTR1B	0.094121	-0.017687	0.086996	0.0055154	0.082663	0.0077364	-0.30701	-0.34292	-0.17866	-0.083439	0.052136	0.044681	0.091868	-0.11593	-0.013122	-0.094622	-0.26525	-0.14974	0.010809	-0.24462	0.070087	-0.048708	-0.016231	0.033721	0.024254	-0.18952	-0.0048662	0.21592	0.046475	-0.01039	0.087923	-0.082195	0.0049338	0.13126	-0.3368	-0.1238	-0.065794	-0.17157	0.23624	-0.34757	-0.28991	0.077881	0.17259	-0.22464	-0.092832	-0.016113	-0.15326	-0.026377
	HTR1D	0.13452	-0.3222	-0.012759	-0.1078	-0.12278	0.0133	-0.045867	-0.028118	-0.067624	0.086842	0.069022	-0.035471	0.26961	0.11543	0.089311	0.14537	-0.11296	-0.13946	-0.075852	-0.17802	-0.11902	-0.15038	0.13714	0.11071	-0.13302	0.039991	-0.065126	0.15174	0.2234	-0.087262	-0.0021125	0.023181	0.013756	-0.18224	0.25688	0.0012643	-0.071773	-0.18304	-0.12862	-0.15571	-0.049983	0.032817	0.0051672	-0.025562	-0.040248	0.15093	0.24858	0.025757
	HTR1F	0.052633	0.025178	-0.022106	-0.1514	0.056808	0.14921	-0.18341	-0.054388	-0.074767	0.052056	0.28535	0.1737	0.10247	0.11193	0.13783	-0.072154	-0.013883	0.042577	0.014415	0.04338	0.058652	-0.046745	-0.027426	0.093001	-0.10209	-0.12251	0.023497	0.038836	0.18935	0.028685	-0.12254	0.14899	0.091343	0.15189	0.053438	0.098054	0.056818	0.01915	0.046268	-0.51163	0.012018	0.02937	-0.090858	0.053854	0.14345	-0.15926	0.29402	0.1236
	HTR2A	0.14755	-0.005818	-0.039458	0.16509	0.017528	-0.048476	0.058841	0.027376	0.15829	-0.1216	-0.070512	0.14783	0.056848	-0.18439	0.026507	-0.1012	0.11385	-0.0019047	0.35927	-0.13487	0.034195	0.013826	0.098243	-0.025627	0.018217	-0.018075	-0.066357	-0.14323	0.2272	0.050655	0.047071	0.071527	-0.015758	-0.053675	-0.029301	0.088754	0.23762	-0.032516	-0.1196	0.13493	-0.012923	0.040233	-0.076001	-0.036959	-0.0077434	-0.098933	0.13499	0.20358
	HTR2B	0.10141	-0.01464	0.1508	0.048344	-0.041976	0.022879	0.077389	0.059862	0.012394	0.05295	0.012063	0.019529	0.12342	-0.14436	0.053518	-0.0382	-0.14931	-0.011017	0.054737	-0.075687	0.061469	-0.05818	-0.0099819	-0.089207	-0.0019657	-0.078284	0.064915	0.099415	-0.039421	0.079373	0.053719	-0.052074	0.052288	0.029058	0.064487	0.065054	0.090162	-0.017862	0.054214	-0.09003	-0.068863	-0.0023245	-0.065247	-0.023014	0.034835	-0.064469	-0.0225	0.084674
	HTR2C	-0.045266	0.17967	-0.032468	0.056285	-0.074167	-0.0064826	-0.18054	0.064429	0.095319	0.0086388	-0.07077	0.033777	-0.17013	-0.018506	0.069507	-0.057178	-0.098742	-0.11252	-0.038923	0.054163	0.098144	0.090155	0.00077616	-0.10367	0.037079	0.26803	-0.044988	-0.003266	-0.11339	-0.088523	-0.092109	0.082682	0.14399	-0.004428	-0.13743	0.048152	-0.0291	0.19866	0.16628	0.03047	-0.0031301	-0.05362	0.27638	0.055935	-0.16484	-0.16161	0.12463	0.042543
	HTR3A	0.016898	0.05886	0.081628	-0.12157	0.15734	0.062487	0.0167	0.27653	-0.017076	-0.070234	0.038438	0.17178	0.032642	-0.019681	-0.080321	0.10522	0.21882	0.15325	0.10873	0.22149	-0.054474	-0.21762	0.27898	0.08042	-0.025024	0.23086	0.056054	-0.00095831	-0.13887	0.36072	-0.062871	-0.002816	-0.13018	0.0083372	-0.34468	0.084602	0.070723	0.057033	0.094845	-0.093588	0.21965	0.056737	-0.17424	-0.11243	0.035442	0.0021145	0.19693	0.34384
	HTR3B	0.03754	0.077536	0.066233	0.025621	-0.14035	0.21869	0.038956	0.092659	0.025232	0.081693	0.06397	0.13897	-0.14532	0.13345	0.18119	-0.082681	0.0332	-0.069426	0.0094346	0.20673	0.091806	0.073226	-0.094793	-0.071399	0.14773	0.004807	-0.053608	-0.083831	0.12607	0.11444	-0.15529	0.078217	0.084569	-0.10832	0.099269	-0.084105	0.004008	0.18799	-0.0016289	0.25077	-0.2681	0.07702	-0.043425	0.14534	-0.0052954	0.02796	0.060367	-0.011829
	HTR3C	-0.078687	-0.01955	-0.024396	0.013764	-0.11063	-0.072785	0.082224	0.091604	0.060888	0.055626	0.081249	-0.033082	0.10005	0.089342	-0.083662	0.0628	-0.096247	0.037293	-0.10078	-0.0544	0.033566	0.016305	-0.024952	0.0028483	-0.08251	0.051412	-0.11904	0.11848	0.22398	0.058535	-0.081334	-0.032146	0.032426	-0.083034	-0.2225	-0.099767	-0.10852	0.08621	0.027962	-0.085049	-0.18478	-0.042539	0.15044	0.10687	-0.093127	0.15162	0.19763	-0.078385
	HTR3D	-0.061211	0.20139	0.033097	0.061355	-0.14083	0.076125	0.056391	-0.12728	-0.054999	-0.031055	-0.35728	-0.067879	0.053206	0.024889	-0.0050595	0.084808	0.15486	0.0025987	-0.1184	0.23476	-0.032612	-0.0045173	0.040112	-0.016513	-0.015127	-0.11524	0.012917	0.016454	-0.19506	-0.0095346	0.16967	-0.19095	-0.055342	0.15707	-0.13222	-0.1141	-0.096174	0.124	-0.12968	-0.01122	0.10229	0.016235	-0.0036022	-0.16824	-0.015046	0.055523	-0.3199	-0.097625
	HTR3E	0.090182	-0.17225	0.087287	0.26389	-0.10933	0.059062	0.075545	-0.017926	0.03139	0.13002	0.068048	-0.064096	0.18436	0.014644	-0.090381	0.089665	0.28316	-0.085074	-0.020529	-0.03956	0.0070463	0.096891	-0.18632	-0.099367	0.066318	-0.087575	-0.033724	-0.0017964	0.20627	-0.071357	-0.014337	-0.018942	-0.10804	0.16727	0.22599	0.063261	0.063481	-0.054757	0.011391	-0.038242	-0.085023	0.0062428	0.27466	0.011037	0.034031	0.076846	0.159	-0.15151
	HTR4	-0.17416	-0.006267	-0.0061907	-0.059429	-0.20545	0.13515	-0.29765	0.19608	-0.050802	-0.20658	-0.25617	-0.11055	0.02712	0.089877	0.25822	-0.026208	0.047715	-0.056486	-0.0024696	-0.18914	0.066306	-0.11421	-0.050766	0.051478	-0.10814	0.080865	0.047362	0.046488	-0.067554	0.14257	-0.067736	0.10711	0.077433	-0.04233	0.0429	0.056455	-0.053451	-0.07765	0.073672	-0.058625	0.082702	0.04344	-0.099308	0.14757	0.12465	-0.04901	-0.079615	-0.047295
	HTR6	0.11865	0.10884	0.26368	0.041859	-0.058138	-0.15148	0.095262	-0.25521	-0.066489	0.064658	-0.0099422	-0.092224	0.27783	-0.31137	0.13425	0.18391	-0.19594	-0.19224	0.068591	-0.030959	0.09598	-0.22105	-0.05185	0.019223	0.15483	-0.097112	-0.018002	0.11454	-0.00048728	-0.1293	0.23995	-0.22446	0.33782	0.010213	-0.13324	-0.15744	0.17796	0.17421	0.11854	0.0031866	-0.000485	-0.050063	0.14582	-0.32845	0.085974	0.097039	0.052461	-0.1424
	HTR7	0.075243	0.13831	-0.13017	0.067779	0.029773	0.057499	-0.067347	-0.14561	0.19856	-0.20249	-0.053696	-0.036078	0.03886	-0.21615	-0.047546	0.054275	-0.078608	-0.031585	-0.0178	-0.17935	-0.12506	0.04596	0.1468	0.055181	-0.13625	-0.033591	0.011668	0.091824	-0.072512	-0.11127	-0.19119	-0.37887	-0.066521	0.0007694	-0.029183	-0.0356	-0.084173	-0.0066118	-0.019287	0.11832	0.1832	0.18522	0.26553	-0.10406	0.007292	0.041717	0.036297	-0.0073614
	IDH1	0.016691	-0.024739	-0.057782	-0.1058	-0.020065	0.024347	-0.27408	-0.1081	0.016476	-0.089566	-0.029828	-0.034771	0.10513	-0.27282	-0.0049315	-0.016313	-0.090208	0.10715	-0.10529	0.026472	-0.061465	-0.051731	0.018454	0.044372	-0.040299	-0.13686	-0.045271	0.064661	0.16907	-0.064153	0.22389	-0.040768	0.012371	-0.056713	0.043163	0.040064	-0.1761	-0.082449	-0.0086917	-0.0065835	0.14313	0.034653	-0.050685	-0.028837	-0.11965	0.060868	0.017326	0.017142
	IDH2	0.10822	-0.00917	-0.28707	0.19557	-0.0095881	0.020362	0.06574	-0.031527	-0.080251	-0.022827	-0.056925	0.019087	0.0158	-0.19672	0.07326	-0.0074722	-0.067673	-0.14938	0.068226	0.062057	-0.27784	-0.10822	0.025176	-0.022265	-0.03148	0.03265	0.10337	-0.0428	-0.051785	-0.14129	-0.011856	0.033671	-0.095683	-0.050083	-0.17376	-0.053093	0.12129	-0.095326	-0.2276	0.042522	0.0028351	-0.082708	0.15349	0.14496	0.038916	-0.21206	-0.15945	0.075936
	IGF1R	-0.092506	0.042014	0.57011	0.09992	0.75665	-0.052269	0.030889	-0.13197	-0.1459	0.0055166	0.078213	0.12488	-0.14589	-0.058224	-0.10997	0.13024	-0.050294	0.051386	-0.2282	0.22534	0.01183	-0.069822	0.37979	0.0071347	0.034746	-0.093548	-0.13393	0.2694	-0.38337	0.021874	-0.016959	0.0051616	-0.31007	-0.087651	0.021397	0.15749	-0.14522	-0.044555	0.13749	0.12012	0.30978	0.19875	-0.089434	-0.24606	-0.032861	0.20131	0.10983	-0.014627
	IKBKB	-0.056866	0.16249	-0.046182	-0.13508	0.15586	0.018686	-0.1586	0.022128	-0.12834	-0.12914	-0.4503	-0.24378	0.12997	0.28402	-0.18489	0.050092	-0.058395	-0.0075483	0.17856	0.21108	-0.076029	-0.071865	0.080495	0.10278	-0.020876	0.17184	-0.03248	-0.19991	-0.24609	0.085428	-0.13606	0.075138	-0.25276	0.035263	0.18554	-0.043252	0.10462	0.13734	-0.073237	-0.1225	-0.0033365	0.076042	-0.29687	0.1725	-0.13171	-0.14848	-0.29644	0.063686
	IMPA1	-0.053183	-0.10875	0.088751	0.10819	0.132	0.050037	-0.027845	0.076396	-0.059594	0.044464	-0.15442	0.057327	-0.06954	0.052619	-0.048909	-0.13725	0.13235	0.0038195	-0.013617	-0.015737	0.092394	0.13233	-0.042826	0.082277	0.087244	0.016886	0.077072	0.089742	0.021682	-0.070134	-0.055006	0.038653	0.049386	0.18303	-0.014852	0.034859	-0.053359	0.025058	0.060175	0.065606	-0.0079396	0.036346	-0.088367	0.089406	0.039904	-0.052804	0.065968	-0.011475
	IMPDH1	0.089346	-0.040812	-0.081774	0.025618	-0.034618	-0.17961	-0.13676	-0.41528	-0.082551	-0.090588	0.1959	0.031679	0.027868	0.13092	-0.075453	0.075419	-0.17898	-0.28821	0.051097	-0.037906	0.066447	0.07832	0.056829	-0.093188	-0.045728	-0.22255	-0.096307	0.003524	0.45327	-0.023818	0.27571	0.47149	0.059741	0.12327	-0.22828	0.088148	0.17282	-0.14147	0.035774	0.060784	-0.17657	-0.11696	-0.11452	-0.21057	-0.021681	-0.12322	-0.031807	-0.14651
	IMPDH2	0.032641	-0.15566	0.19883	-0.033656	0.11076	-0.001221	-0.15562	0.017333	-0.032381	0.11409	0.10427	-0.014122	0.13391	-0.15642	0.12441	0.094127	0.11319	0.12851	0.055802	0.081869	0.35949	-0.26658	0.19736	0.23107	-0.032255	0.097537	-0.097804	0.2343	0.085844	-0.0041931	0.0029411	-0.09186	0.060272	-0.10853	0.25618	-0.040216	0.15193	-0.021607	0.2845	-0.079053	0.18714	0.16695	0.11877	-0.11451	-0.017745	-0.037545	0.25152	-0.047213
	INSR	-0.041815	0.095739	-0.013105	0.07682	0.094954	0.12465	-0.49217	-0.037925	-0.063533	-0.096283	-0.11451	-0.023247	-0.023831	-0.11082	-0.057119	-0.085279	0.12524	0.023349	-0.20438	-0.01173	0.0032578	0.23847	-0.046277	-0.11166	-0.37104	-0.096701	-0.081622	-0.008786	0.0030615	-0.070269	-2.43e-06	0.087429	-0.10096	0.0082021	0.049142	0.00039857	-0.119	0.00041034	-0.057639	-0.0095053	0.061931	-0.026749	-0.28749	0.048842	-0.087511	0.033346	-0.030647	-0.10493
	ITGB3	-0.0033818	0.0017131	0.063172	-0.058939	-0.06439	-0.11861	0.15373	-0.41856	-0.10837	0.11879	-0.068848	0.13663	0.058296	-0.029042	-0.032651	0.15116	-0.41204	0.058863	-0.002795	-0.010417	0.076428	-0.010587	0.04079	-0.060623	-0.12724	-0.067915	-0.22427	0.027073	-0.16143	0.11703	-0.089063	-0.027729	-0.27907	-0.0038333	-0.1404	0.095146	0.044357	-0.071575	0.043801	0.14835	-0.082022	-0.060612	0.065248	-0.10444	-0.067473	0.23901	-0.21158	-0.036692
	ITK	0.078594	-0.18341	0.060209	0.0042423	-0.16997	0.053549	-0.26042	-0.027093	0.037816	-0.0099963	0.068996	-0.056326	0.20213	0.0055083	-0.07411	0.020019	0.112	0.04122	0.062715	0.16208	-0.029107	0.0071133	-0.043438	0.023726	-0.094939	-0.031766	-0.0020221	-0.041792	0.19638	-0.066725	0.014613	-0.078808	-0.1199	-0.13093	0.014995	0.00097498	0.085185	-0.083185	-0.063404	0.099787	-0.033603	0.053859	-0.056171	0.12259	-0.020222	-0.12685	-0.049344	-0.17238
	JAK1	-0.050788	-0.012409	0.025549	-0.21725	0.23471	-0.14614	-0.16448	0.076441	0.045217	0.080764	-0.244	-0.12532	-0.19312	-0.064205	0.11673	-0.029612	0.22654	0.12617	-0.035006	-0.10361	-0.089114	-0.15352	0.30183	-0.069159	-0.16658	-0.016153	-0.0047212	-0.039393	-0.049666	-0.003001	0.20559	-0.12769	-0.013133	0.18643	-0.001768	-0.12323	0.12222	-0.049559	-0.046366	-0.20892	0.16659	0.011948	0.037732	-0.24163	-0.03516	-0.20513	-0.050166	0.0097623
	JAK2	0.00067587	0.16296	0.0023786	0.037705	-0.010268	-0.035468	0.065747	0.008557	0.098348	0.11467	-0.087278	-0.074932	0.090449	-0.15412	0.075822	0.034238	0.059572	0.044863	0.10752	0.01685	0.12304	0.081887	-0.026801	0.089013	0.018915	0.068854	0.011817	-0.096735	0.074644	-0.020349	0.23992	0.10205	0.13313	-0.086104	0.1768	-0.057492	0.20009	-0.04623	-0.026525	0.10706	0.11385	0.021477	0.071239	-0.075794	0.092533	-0.060696	0.070997	-0.084973
	JAK3	-0.072687	-0.014937	-0.1792	0.27605	-0.024726	-0.065258	0.1786	-0.017947	0.14092	0.048039	0.074795	-0.13786	0.16409	0.29569	0.053269	0.2361	0.060063	0.20364	0.01445	-0.22483	-0.10151	0.010855	-0.071011	0.050974	0.40438	0.042048	-0.10225	0.075951	-0.26158	0.089721	0.43145	0.01297	0.14052	-0.10481	0.17495	0.18613	0.045726	0.18873	-0.11669	0.032589	0.054425	0.054479	0.0059423	0.16637	-0.017741	0.14252	-0.18471	-0.013013
	KAT2A	0.064048	0.10592	0.15466	0.22923	0.30603	0.037946	0.094914	0.030795	-0.14264	0.023742	0.0071745	0.085287	-0.014929	-0.15989	-0.012045	0.20308	-0.034946	-0.031513	0.024972	0.36639	0.063588	-0.1265	0.47878	-0.0053342	-0.040013	-0.09902	-0.029272	-0.056169	-0.046921	-0.052913	-0.19136	-0.041427	-0.057853	0.043293	0.11203	0.01973	0.022571	-0.011914	0.20252	0.15724	0.44122	-0.14175	0.037747	-0.03859	-0.076941	-0.15385	-0.17822	0.040703
	KAT6A	-0.045596	-0.18598	-0.050706	0.066564	0.090331	0.087092	0.20655	-0.13146	0.037467	0.019566	-0.14761	0.026349	0.31513	0.088754	-0.023653	-0.043442	0.31353	-0.14813	-0.015412	0.042369	-0.065339	-0.077607	0.045562	-0.027949	0.082493	-0.16682	0.11985	-0.081984	0.050511	0.010302	0.26801	0.18838	-0.097098	0.063412	0.24499	-0.13522	-0.023141	0.0052535	-0.22023	-0.0024792	0.011404	0.0095833	0.22884	-0.22186	0.10245	-0.10017	0.088969	-0.12032
	KAT6B	-0.047749	0.15597	0.18965	0.14844	-0.19549	-0.084312	-0.41578	-0.038528	0.050265	0.095814	-0.02987	0.1626	-0.13489	-0.2178	-0.021497	-0.055329	0.097747	-0.00055544	0.034748	-0.16046	0.019511	0.15692	0.046587	-0.088123	0.1566	0.10226	0.038533	0.23093	-0.12754	-0.030473	0.225	0.17036	0.046589	0.019013	0.15098	-0.078823	0.00053497	0.15117	-0.011169	0.14542	0.079937	0.030183	0.2948	0.01448	0.0075038	0.052331	-0.11457	0.043215
	KCNA1	-0.06768	-0.025374	0.045165	0.067079	0.25543	-0.11486	0.17701	-0.032446	-0.17892	-0.16896	0.21328	-0.09302	-0.014972	-0.26932	0.030975	0.061174	-0.03088	-0.010888	-0.056193	-0.097122	0.038174	0.1273	0.11859	0.024653	-0.3115	0.071221	-0.10706	-0.084287	0.09795	0.0024335	-0.27367	-0.095168	0.086669	0.025983	0.036514	-0.10292	-0.11475	-0.040476	0.1406	-0.12072	0.24464	0.057628	-0.3182	0.033173	-0.052174	-0.08941	0.035972	-0.056044
	KCNA10	-0.19047	-0.051482	0.31555	-0.048	-0.05198	-0.085114	0.087408	-0.012197	-0.0095686	-0.077543	0.35261	0.07598	0.18754	0.11063	0.030343	0.04008	-0.002022	-0.095904	-0.087649	0.080304	0.096334	0.049262	-0.041317	-0.058193	0.0074932	0.01553	-0.041454	-0.043871	0.32326	0.094379	-0.098816	-0.025203	-0.041141	0.15606	-0.047077	-0.071956	-0.06115	-0.0016299	0.052392	0.1722	-0.10876	-0.027308	-0.13639	-0.039459	-0.085591	-0.05454	-0.0040467	0.028688
	KCNA2	0.23016	-0.073201	-0.10541	-0.01253	0.011663	0.066629	-0.22123	0.26908	-0.051018	-0.029385	0.44152	0.18374	-0.15436	-0.21785	0.17989	-0.088691	0.37857	0.16061	0.093653	-0.10262	0.0099522	0.19808	0.029872	-0.085702	0.28464	0.1976	-0.1512	0.055871	0.33235	0.056517	-0.06951	-0.0050067	0.11216	0.043741	0.11654	0.12449	0.13523	0.15156	-0.16465	0.036763	-0.14333	0.03984	0.18264	0.11592	-0.098353	-0.2015	-0.40038	0.24919
	KCNA3	-0.043308	0.10579	0.2122	-0.26023	0.094348	0.25452	0.19287	0.18163	0.1271	0.087399	0.43241	0.27956	0.07122	0.057395	0.17998	0.053609	-0.079695	-0.099279	0.18085	0.060692	0.050104	-0.06623	-0.041218	0.21071	-0.10353	-0.095253	-0.0034454	0.048601	0.30819	0.034805	0.061099	-0.25934	0.039834	-0.017259	-0.26704	-0.15282	-0.10105	-0.049728	0.060851	-0.12895	-0.263	0.10398	0.034383	0.040795	-0.0094569	-0.065197	0.32663	0.1234
	KCNA4	0.06339	0.0738	0.16726	0.055658	-0.12806	0.11162	0.12203	-0.043749	0.05029	-0.051527	0.13868	-0.13983	0.075076	0.082272	0.016157	0.029601	0.077203	0.0065583	-0.040212	-0.055029	0.016816	-0.022882	-0.17921	0.060045	0.1067	-0.019806	-0.072363	0.031845	-0.14635	0.016889	-0.055219	0.058597	0.033473	0.10638	-0.18609	-0.14805	0.070255	-0.0067949	0.13312	0.15858	-0.047116	0.12022	0.19314	0.027035	-0.091014	0.027364	-0.08268	-0.2641
	KCNA5	0.21011	0.012703	0.3244	-0.091495	0.18568	-0.02603	0.27339	0.1265	0.12237	0.080175	0.014846	-0.041733	0.21546	0.075328	0.084674	-0.048659	-0.064489	-0.11425	0.1832	0.042942	0.25373	0.26925	0.080348	-0.27396	0.33264	0.43316	0.20123	-0.021708	0.10737	0.022454	0.17713	-0.47624	0.061298	-0.099515	0.039267	0.10563	0.10548	0.11944	0.02708	0.0298	0.0049916	-0.095032	0.14771	0.27488	0.13599	0.036826	0.12389	0.10052
	KCNA6	-0.052848	0.089976	-0.047842	-0.048397	0.2549	-0.12124	-0.019505	-0.074326	0.046578	0.19113	0.22415	0.11988	0.071799	-0.12211	0.0069639	-0.13027	0.10772	0.071697	-0.080344	-0.043285	-0.0078418	-0.056107	0.1137	-0.0032465	-0.056857	-0.035964	-0.080478	-0.098651	0.40638	-0.19226	0.14721	-0.080738	-0.067808	-0.3473	0.23389	0.021603	0.11171	0.10443	0.047569	0.0077045	0.30048	0.013197	-0.17653	-0.086972	-0.034452	-0.011087	0.43603	-0.0031719
	KCNA7	-0.21338	-0.10092	-0.25193	0.032163	-0.023449	-0.0075761	0.15493	0.058556	0.056322	-0.34079	0.15071	-0.0028244	-0.08278	0.10004	-0.032711	0.099538	-0.082025	0.25949	-0.19284	-0.059973	-0.095041	-0.041852	0.10715	-0.053925	0.41477	-0.15452	0.026309	-0.33821	-0.0020241	-0.050456	0.077547	0.22259	-0.051793	0.045143	0.17999	0.10272	-0.23702	0.016846	-0.15528	-0.081895	0.019452	0.056448	0.073795	-0.1468	-0.12583	-0.12782	-0.14355	-0.0030852
	KCNB1	0.21844	0.12548	-0.089942	-0.056927	-0.11732	-0.046373	0.17162	-0.17757	-0.0027756	0.059269	0.11745	0.22759	0.13607	0.14106	-0.057487	-0.10232	-0.47981	-0.0067967	0.24314	-0.11567	0.01598	-0.092231	0.092688	0.035955	0.11807	0.29748	-0.11115	-0.195	0.039848	0.12268	0.060496	-0.016427	-0.095396	0.136	-0.33021	-0.025398	0.35677	-0.10468	0.081004	-0.084056	0.10263	0.074476	0.14546	-0.058735	-0.01673	-0.1186	-0.1485	0.16598
	KCNB2	-0.094438	-0.028544	-0.035868	0.15484	0.059979	0.067207	0.093626	-0.082265	0.082137	-0.1632	0.047635	-0.21327	0.20814	0.18361	0.093465	-0.028873	-0.046253	0.050351	-0.049617	-0.18815	-0.15728	0.11028	0.16327	0.01925	0.10678	-0.096508	0.0043061	-0.0923	0.20467	-0.12527	-0.046411	-0.0060202	0.17167	-0.13529	-0.1246	0.038871	-0.14432	-0.12485	-0.064326	0.13585	-0.0069307	-0.0022638	-0.1134	0.032614	0.12825	-0.23307	0.057221	-0.13858
	KCNC1	-0.26489	-0.087439	-0.029173	-0.14962	0.2188	-0.10739	-0.14824	0.265	-0.097003	0.0068208	-0.065829	0.04223	-0.23874	0.10597	-0.044404	-0.20104	-0.0046228	0.0041994	-0.22332	-0.061656	0.069432	0.050308	0.26334	0.055441	0.16402	0.21816	-0.16011	-0.04591	-0.2128	-0.25087	-0.0054051	0.032459	-0.20618	0.023516	-0.53347	-0.079082	-0.26528	0.020437	0.14976	-0.0029453	0.15387	-0.16573	-0.18866	0.19687	-0.17068	0.081757	-0.3184	0.13597
	KCNC2	-0.021494	0.087043	-0.37354	-0.3265	-0.063352	0.13839	-0.35909	-0.023131	-0.036225	-0.085858	0.44899	-0.027796	-0.3121	-0.0083999	-0.0094798	0.023015	-0.054295	-0.15087	-0.085334	-0.0068041	-0.12888	-0.20304	-0.14509	0.11579	-0.4167	-0.13889	-0.020946	-0.062159	0.14307	0.073685	-0.31284	-0.12461	-0.13931	0.099951	0.040804	-0.063214	-0.13942	-0.037674	0.0072926	-0.27483	-0.031903	0.056407	0.29504	-0.11023	-0.058455	-0.087174	0.27165	-0.12675
	KCNC3	0.0025604	-0.04291	-0.03046	-0.13659	-0.085111	0.15385	-0.15626	-0.063088	0.022785	-0.14356	-0.20985	-0.064237	0.18891	0.27107	-0.21323	0.19469	-0.076852	0.12281	-0.071278	0.030262	-0.15456	0.0092645	0.0072438	0.1323	-0.093171	-0.086205	0.065138	-0.094244	-0.067427	0.059472	0.041394	0.12101	-0.15607	-0.28684	0.36625	0.061905	-0.077107	-0.07945	-0.12161	0.19116	0.055865	0.072148	0.10385	-0.12263	0.10754	-0.14806	-0.23674	0.015039
	KCNC4	-0.057954	0.27156	0.049283	-0.085387	0.16689	0.047439	0.084645	0.046809	0.085086	0.031515	0.43713	0.22694	-0.37039	0.1961	0.094456	-0.0049007	0.049333	0.070243	-0.047356	-0.010745	-0.02436	-0.052315	0.15452	-0.0061348	0.040458	0.017042	-0.02992	0.11232	0.30276	0.0066494	-0.16643	0.28559	-0.036018	0.086337	-0.14384	0.28683	-0.073378	0.049981	-0.070585	-0.08466	0.20023	0.078321	0.052814	-0.0032392	-0.040757	-0.16537	0.41132	0.21512
	KCND1	-0.1578	0.043918	0.052042	0.0039546	0.17703	0.031756	-0.1911	-0.28363	-0.079968	-0.0052593	-0.0006681	-0.017253	-0.095522	-0.19732	-0.24798	-0.042434	-0.10252	-0.33201	-0.089914	0.053056	0.094488	0.098578	0.062773	-0.04466	0.079887	-0.11133	-0.098289	0.076886	-0.0015313	0.020638	0.1375	-0.23041	-0.18859	-0.022199	0.15259	0.072662	-0.065893	0.17027	-0.019389	-0.11716	0.1253	0.11815	0.075387	-0.05085	-0.037258	-0.012725	-0.18854	-0.089398
	KCND2	0.066556	-0.053464	-0.047981	-0.12278	0.36064	0.019496	-0.11402	0.058155	-0.10108	-0.38497	-0.27906	-0.14056	0.20035	0.22006	-0.010932	-0.042898	-0.13859	-0.053979	0.058119	-0.16562	-0.089574	-0.11621	0.14665	0.01918	-0.072705	-0.092539	-0.04397	-0.040647	-0.28424	-0.042497	-0.036265	0.051309	-0.005643	-0.030209	-0.24914	0.0076163	0.16184	-0.13362	-0.13302	-0.077429	-0.10423	-0.076289	-0.16384	0.04383	-0.090756	-0.10531	-0.12023	0.03262
	KCND3	-0.15511	0.23468	-0.22702	-0.16687	-0.31685	0.039336	0.13309	-0.13823	0.02894	0.038624	-0.0057115	0.19279	0.11759	0.27301	-0.060629	0.091951	-0.21414	-0.12978	-0.098124	0.014	-0.17695	-0.011768	-0.17556	0.05132	0.18859	-0.03753	0.06298	-0.029944	-0.053595	0.40364	-0.0335	-0.0098668	-0.133	0.1935	-0.177	0.038591	-0.1136	0.10577	-0.071548	-0.061616	-0.052968	0.0031479	0.17925	-0.15699	-0.020531	-0.053777	0.26368	-0.041335
	KCNF1	0.083103	0.23874	0.041946	0.078826	-0.30733	-0.15843	-0.069819	-0.08734	0.023604	-0.077071	-0.00067376	-0.020214	0.008657	0.06275	0.027183	0.10151	-0.1805	0.10485	0.011308	0.031344	0.001837	0.088716	-0.22276	-0.094226	-0.04874	0.15041	0.13141	-0.017386	0.063921	0.096649	0.094249	0.072818	-0.031864	0.032795	-0.24246	-0.018638	0.089484	-0.15657	-0.12886	0.12412	-0.32049	-0.19555	0.032361	-0.093366	0.0148	0.028064	-0.054031	-0.11951
	KCNG1	0.017418	0.049848	-0.16241	0.19732	-0.042183	-0.010928	0.058898	-0.032846	-0.0081202	-0.042661	-0.13423	0.003073	0.21482	-0.40287	0.13231	-0.11702	0.11851	0.17783	-0.026727	0.10962	0.020746	-0.029157	0.17885	0.062953	-0.11982	-0.055446	-0.086139	-0.045794	-0.15116	-0.047135	0.069349	-0.074321	0.078428	0.094188	-0.12506	-0.01826	0.03099	0.14527	0.015281	0.03808	0.013031	0.10434	-0.11034	-0.11631	-0.070649	-0.033408	-0.079578	0.051561
	KCNG2	0.053665	0.20818	-0.072812	0.09886	0.19829	-0.014511	0.19151	-0.22101	0.0096471	-0.077523	0.26097	-0.0072366	-0.089	0.017271	-0.10617	-0.18914	0.27463	-0.023491	-0.065319	-0.15958	-0.30839	0.14811	0.12094	-0.0059217	0.37519	0.023223	0.15843	-0.12656	0.11238	0.23849	-0.25477	0.10508	-0.2061	-0.1002	0.21475	0.022241	0.12375	-0.16725	-0.065236	-0.045587	0.29447	0.018103	0.30621	0.047989	0.32244	-0.127	0.48728	0.28109
	KCNG3	0.086952	0.023473	-0.071526	-0.22916	0.10716	-0.064196	0.25853	-0.15727	0.019572	-0.13895	-0.2055	-0.014259	-0.15956	-0.12658	0.014242	0.4378	-0.032712	0.039015	0.074936	0.052762	-0.037721	-0.15145	0.15511	-0.063692	0.1217	-0.051346	0.047043	-0.14301	-0.5031	-0.090401	-0.13191	0.0064931	-0.051605	-0.091846	-0.12248	-0.071606	0.1025	-0.096553	0.10108	-0.19437	0.058376	0.08096	0.15404	-0.030054	0.062744	-0.062285	-0.11379	0.072018
	KCNG4	-0.0054003	-0.12815	0.061635	-0.098774	-0.020613	-0.14246	-0.04966	0.03482	0.0011824	-0.068535	-0.24599	0.20502	0.4971	0.087783	-0.099962	0.040027	-0.11506	-0.15327	-0.1443	0.12001	0.057811	-0.097645	-0.065074	-0.06065	0.0097622	-0.059771	0.12737	-0.071216	0.1032	0.18768	0.45587	0.18032	0.1083	-0.16022	0.17226	-0.35514	0.03491	-0.12234	-0.013026	0.044881	0.082155	-0.11843	0.20914	0.14569	0.059681	-0.063193	-0.18733	0.34701
	KCNH1	-0.1004	0.043702	0.0044109	-0.16207	-0.067532	-0.14141	-0.037313	0.008992	-0.076084	-0.051471	0.10816	-0.18961	-0.069111	0.0076188	0.09827	-0.054262	0.0592	-0.16049	-0.094296	-0.071248	0.33958	-0.052165	-0.0096151	-0.046927	-0.12536	0.093724	-0.039018	-0.11795	0.034967	-0.12135	0.12724	0.042181	0.019062	0.040688	-0.038291	-0.21375	-0.021198	-0.024443	0.10625	-0.0016219	-0.073765	0.030661	-0.15371	0.24286	0.037997	0.15371	0.33684	-0.28145
	KCNH2	0.17613	-0.049792	-0.037768	-0.2979	0.10593	0.035894	-0.18546	0.081253	0.013589	0.055984	-0.26241	-0.047085	0.12537	0.015385	-0.22532	0.021867	0.18555	0.054712	-0.073972	0.18799	-0.089581	0.14981	0.20186	-0.031648	0.043217	0.08673	-0.02465	-0.0028351	-0.16222	0.033374	0.028952	0.12021	-0.0072174	0.037896	0.16276	-0.038559	0.016369	0.11031	-0.04027	0.12181	0.17688	-0.020659	0.1495	0.094324	0.0070055	-0.044504	0.071775	0.037311
	KCNH3	-0.070585	-0.075302	-0.0047711	-0.21591	-0.27166	0.061872	-0.0089857	0.048235	-0.028895	-0.11551	0.15472	0.082377	-0.17278	0.026443	-0.041607	-0.10285	-0.14694	0.24914	-0.17162	-0.015279	0.0091766	0.15903	-0.051092	0.13252	0.23926	0.093728	0.12973	0.014748	0.24181	-0.0050782	-0.18094	-0.07331	-0.23063	-0.02547	-0.14936	0.00050563	-0.20602	0.032349	-0.15345	-0.08556	-0.06247	0.051316	0.1385	0.13935	0.0066608	0.07402	-0.047676	0.067985
	KCNH4	0.040784	0.053444	-0.0045991	-0.042437	-0.16624	-0.16456	-0.12033	-0.012852	0.13737	-0.093968	-0.26738	0.13043	-0.010629	-0.1837	0.10729	0.050981	0.052108	0.079467	0.016052	0.1263	0.026978	-0.13764	-0.16111	0.0099088	0.19502	0.25963	0.084052	-0.029136	0.26373	0.031746	-0.062267	-0.017657	0.042754	0.0080583	0.093327	-0.009581	0.13611	0.09425	0.16189	-0.069798	-0.10112	-0.17352	0.26773	0.088175	-0.089752	0.060975	0.22501	-0.034962
	KCNH5	0.021629	-0.044327	0.089779	0.021739	-0.01989	-0.11301	-0.032607	-0.0061632	0.051012	-0.011134	0.34422	-0.080175	0.014215	-0.070938	0.039916	0.051222	-0.174	-0.1683	-0.025066	-0.15439	0.15543	0.031577	-0.0067382	-0.11632	-0.069898	-0.057556	0.095318	-0.046943	0.27362	0.00041183	-0.26902	-0.013836	-0.0030256	0.047864	0.076332	-0.29584	-0.091397	-0.014813	0.19164	-0.017784	0.013165	-0.031517	-0.029225	-0.030538	0.052557	0.07819	0.30913	-0.04756
	KCNH6	-0.01905	-0.10922	-0.049638	0.047006	-0.172	0.047208	-0.17777	0.022606	-0.15693	-0.097989	0.10084	0.27542	-0.35688	-0.24772	0.030334	0.081315	0.033774	0.14172	0.033896	0.028694	-0.036269	-0.091247	-0.09779	-0.0011249	0.095377	0.10605	-0.090621	-0.01576	0.2429	0.023036	-0.49972	-0.27379	0.13354	-0.21574	-0.1384	-0.0040591	0.035128	0.11176	0.12615	-0.0056352	-0.012144	-0.037115	-0.037478	-0.014027	-0.07143	-0.18772	-0.019351	0.084835
	KCNH7	-0.068422	0.033072	0.20958	0.028029	0.020027	0.046132	0.021271	-0.10807	-0.016092	0.018416	-0.1166	0.021285	0.35428	-0.15565	-0.038282	0.13456	-0.039168	0.14098	-0.076317	-0.23518	0.052877	0.055518	-0.039488	-0.051109	0.32575	0.034404	0.045243	0.027148	0.16603	-0.25264	0.19543	0.0043361	0.039487	0.062829	0.076027	0.029816	-0.16023	-0.14509	0.1416	-0.015978	-0.027511	-0.013249	-0.058199	-0.050902	-0.004629	-0.038781	-0.046912	-0.05886
	KCNH8	0.0018671	0.0047932	-0.1737	0.0017884	0.065865	-0.1238	-0.046813	-0.006614	0.078706	-0.09656	-0.26246	0.18744	-0.061137	-0.031124	-0.066489	0.088014	0.067592	0.037444	0.093052	0.18427	-0.075564	-0.010354	-0.029747	0.092973	0.016339	-0.0026907	0.084255	0.099736	-0.42143	0.097408	-0.093682	0.13382	0.035315	0.040801	-0.078371	0.133	0.15464	-0.019347	-0.028999	0.075026	0.03084	-0.016243	-0.098043	-0.012239	0.12365	0.055857	-0.1353	0.071061
	KCNJ11	-0.076319	0.087046	0.028778	-0.034482	0.071292	0.028876	0.44247	0.11254	-0.11514	-0.0048603	-0.058861	0.040242	-0.21244	0.15977	0.078604	-0.075163	-0.0036885	-0.15324	-0.02261	0.059716	-0.069796	-0.063257	0.17723	-0.083121	0.27098	0.21552	0.001476	-0.038094	0.27367	-0.0031588	0.090002	0.10289	0.10894	-0.081987	-0.32172	-0.02571	0.097909	0.12139	0.02767	0.035185	0.034902	-0.090126	-0.0094248	0.11008	-0.012712	-0.098733	0.5105	0.055852
	KCNJ2	-0.04197	0.016567	-0.0624	0.049838	-0.22339	0.082329	0.026597	0.19268	0.015866	-0.050347	0.012823	0.12339	-0.019719	0.12699	-0.038302	0.015732	-0.0079513	0.031037	0.019599	0.057986	0.041079	0.085073	-0.10792	0.017843	0.11746	-0.022163	0.0052975	-0.080507	-0.11405	0.17049	-0.29412	-0.038171	-0.030917	0.0065096	0.015303	0.078472	-0.10618	-0.065308	0.17452	-0.022437	-0.23674	-0.12745	0.085789	0.078935	-0.030275	-0.17271	-0.13947	0.14683
	KCNJ8	-0.090197	0.031631	-0.13516	0.015636	0.1291	0.10255	0.17648	-0.03107	0.038356	-0.09252	0.14643	0.023288	-0.011411	-0.1717	0.060236	0.0099481	0.11158	-0.22211	-0.040511	-0.16304	-0.1081	0.00043675	0.10945	-0.0029277	0.25952	-0.003062	0.070149	-0.0077638	-0.013539	0.07087	0.073911	-0.084162	0.022457	-0.087071	0.11915	-0.10048	0.01691	0.0096742	0.0039796	-0.044102	0.13529	0.076246	-0.066991	-0.02516	0.030501	0.029088	0.2044	0.085543
	KCNK10	-0.15469	-0.061766	-0.036205	0.21059	-0.12637	0.032337	-0.19563	0.0039322	-0.092749	0.059602	-0.16322	-0.07213	0.056573	0.15089	0.013853	-0.041385	-0.10377	-0.047954	-0.16991	-0.24556	0.067776	-0.058855	-0.1699	0.057923	-0.11878	0.1119	-0.0027774	0.16858	-0.14882	-0.19365	0.012797	0.15898	-0.041088	0.11811	-0.15435	0.18544	-0.096157	0.13698	-0.1679	0.031663	-0.10792	-0.00053549	-0.098735	-0.021545	-0.06966	-0.09011	-0.0097564	-0.048482
	KCNK18	0.0025167	0.18944	-0.14485	-0.021441	0.070924	-0.23327	-0.11892	0.28383	0.03554	0.12263	-0.050365	0.029326	-0.2613	0.0096733	0.0034268	0.078415	0.062295	0.23654	0.14653	0.053237	-0.19274	-0.027907	0.14874	0.13048	-0.51999	0.15025	-0.010872	0.17104	0.024243	-0.072572	0.046762	-0.012435	-0.078225	-0.047553	0.030153	0.32005	0.01287	0.065178	-0.19112	-0.083742	0.20576	0.031426	-0.28641	0.22501	-0.095625	0.043954	0.34276	0.13613
	KCNK2	0.13226	-0.10189	-0.15198	-0.091478	0.015246	0.020314	-0.099581	-0.078151	0.117	0.049227	-0.18592	-0.14191	0.14753	0.11109	-0.034727	-0.04552	0.065316	0.11646	0.055627	-0.045445	-0.0056974	-0.016076	0.086108	0.10746	0.043018	0.014466	-0.1363	-0.12145	0.026723	0.049582	0.0043232	-0.10446	0.0074079	-0.069404	-0.025746	0.045615	0.14395	-0.029744	-0.088196	-0.00097693	-0.0014778	0.0057541	-0.053706	-0.059314	-0.0065941	0.033813	-0.11812	-0.015845
	KCNK3	-0.020366	0.012905	-0.13528	0.20968	-0.1053	-0.10416	0.012411	0.13542	-0.11599	-0.094159	-0.070888	-0.077345	-0.10115	-0.0036136	-0.10051	-0.027552	0.036329	-0.22783	0.032191	-0.20968	-0.063193	0.04487	-0.031903	-0.093998	-0.38611	0.018879	-0.021391	-0.057769	-0.34992	-0.317	0.15066	0.10928	0.099675	-0.07608	-0.013897	-0.10988	-0.16151	-0.052447	-0.26762	-0.21891	-0.0026169	-0.073429	-0.10566	-0.10312	0.080448	0.11948	-0.21153	-0.13524
	KCNK9	0.11825	0.021761	-0.019682	0.055137	0.10914	-0.15669	0.1502	-0.029663	0.045865	-0.010568	-0.15392	-0.012413	0.038237	-0.096149	0.033952	0.10499	0.13372	-0.33228	0.22326	-0.075696	0.091356	-0.059932	0.093919	0.0053994	-0.013517	0.064687	0.031145	-0.11849	-0.068511	-0.038964	-0.079594	-0.14618	0.11699	0.04648	0.012671	0.016617	0.071796	0.076457	0.0097766	0.011954	0.056606	-0.080704	-0.18458	0.12695	0.084028	-0.015132	-0.10773	0.033985
	KCNMA1	0.021336	0.03353	-0.08366	0.075827	-0.20696	-0.014197	0.40146	0.1652	0.086945	0.25322	0.064252	-0.08817	0.36535	-0.077263	-0.25033	-0.31269	-0.074675	-0.18367	0.033445	0.14656	-0.0094866	0.080098	-0.0046054	0.028582	0.48074	0.11108	0.1013	0.15347	-0.46534	-0.1781	0.14568	-0.094572	-0.20153	0.011435	0.076122	0.10788	-0.17256	-0.020361	-0.0972	0.026282	0.1748	-0.0096317	0.16514	-0.037033	-0.030112	0.091256	0.33183	-0.082421
	KCNN4	0.14343	-0.13986	-0.015544	-0.0785	-0.15783	-0.031779	0.062947	-0.042634	-0.12142	0.062107	-0.20953	0.082428	0.36374	0.13283	0.044071	-0.0861	-0.11229	0.12314	0.047438	-0.13673	-0.0072138	-0.086162	0.019312	-0.059665	0.017082	-0.05269	-0.020383	0.18989	-0.25991	-0.0036458	0.28023	-0.021376	0.11121	0.04335	0.023083	-0.029464	0.019468	-0.0069438	0.18785	-0.027596	-0.02976	-0.17141	-0.019844	-0.061509	-0.062153	0.16108	-0.18979	0.0050781
	KCNQ1	0.157	0.016947	0.15522	0.074311	-0.26	0.02756	-0.094981	0.08759	0.1892	-0.013702	0.039689	-0.13584	-0.30541	0.055087	-0.017481	-0.1532	-0.065517	0.07375	0.12147	-0.043595	0.062181	-0.090371	-0.10778	0.056047	0.060928	0.021372	0.063675	0.052575	-0.19585	0.032304	-0.29008	0.13199	0.1439	-0.21887	-0.024934	-0.016268	-0.067645	-0.028351	0.09697	0.030934	-0.064829	-0.0096175	-0.027377	0.10883	0.052466	0.094307	-0.0028916	-0.075258
	KCNQ2	-0.018235	0.035657	0.080045	0.08103	0.21407	0.0010757	-0.22249	-0.014605	0.0098681	0.32937	0.083269	-0.00044997	-0.20641	0.33984	-0.091486	0.22976	-0.20705	-0.029898	-0.10612	-0.018469	0.12459	-0.063761	0.045497	0.24134	-0.043441	-0.053239	0.0035194	0.07727	-0.14284	-0.12993	0.0007214	0.13329	-0.042615	-0.098759	-0.02404	-0.10107	-0.049423	0.19269	-0.055143	0.20273	0.12394	0.10407	-0.15593	0.00075631	0.03532	0.047732	-0.039487	-0.034461
	KCNQ3	-0.05055	-0.049535	-0.056684	-0.032386	-0.048788	-0.086657	0.30478	-0.015475	-0.098215	0.069364	-0.064151	0.047847	-0.17728	0.19023	-0.046365	0.044614	0.0061053	0.018331	-0.1195	-0.19757	-0.10226	-0.046612	-0.0062234	-0.057811	0.072329	0.021137	-0.051131	0.010955	0.012232	-0.01837	0.10697	-0.11784	-0.032167	-0.12409	0.075628	0.13388	-0.011205	-0.13625	-0.044795	-0.042874	-0.13756	0.020059	0.013202	0.075755	-0.10485	-0.018622	-0.055958	-0.023003
	KCNQ4	-0.039627	-0.22897	-0.019489	-0.22696	-0.5127	-0.035855	0.020341	-0.17106	-0.18279	0.12483	0.38804	-0.049617	-0.03425	-0.28229	-0.084578	-0.17875	0.04097	-0.064486	-0.05591	-0.28395	0.099895	-0.093351	-0.21011	0.026629	0.26376	0.11451	-0.18963	0.10445	0.56814	-0.025293	-0.13376	-0.089505	-0.21857	-0.28882	-0.27484	-0.13741	0.026915	0.091125	0.13132	-0.035429	-0.25753	-0.034289	0.59161	0.22222	-0.15972	0.17013	0.14751	0.12265
	KCNQ5	0.014036	-0.34703	-0.092142	-0.020123	0.14709	0.039344	0.31523	-0.45471	0.013473	-0.073326	0.5204	0.14938	-0.016485	0.11133	0.04557	-0.1175	0.050974	0.067304	-0.079752	-0.057483	0.075395	0.03219	0.061602	-0.095936	0.020293	-0.34471	-0.12173	0.13559	0.46881	0.058103	-0.26234	0.12543	-0.045885	-0.29948	0.21397	0.0069596	-0.1101	0.006315	0.084004	0.091701	-0.16832	-0.0098797	0.31085	-0.27045	-0.028598	-0.00057607	0.40693	-0.0041426
	KCNS1	-0.18942	0.060308	0.21954	0.023137	0.026422	-0.086269	-0.10677	-0.19062	-0.059743	-0.079029	-0.22095	0.097089	-0.40609	-0.17934	-0.014024	0.31268	0.041414	0.19407	-0.23882	0.13819	0.13431	0.040957	0.16801	-0.021458	0.1411	-0.16601	0.033495	0.16902	-0.34831	0.040871	0.10902	0.097531	0.18566	-0.10654	-0.11421	-0.023358	-0.27443	0.15141	0.23895	-0.064582	0.060355	-0.10519	0.056483	-0.18957	0.075632	0.15995	-0.034338	-0.15193
	KCNS2	0.054711	-0.086813	0.034572	0.19565	0.46111	0.13747	0.3342	0.20017	-0.21812	0.032978	0.13904	0.081365	0.035386	0.22873	0.10041	0.11359	0.033344	0.1837	0.12332	-0.13888	0.074121	0.0010632	0.1001	0.083182	0.18453	0.13875	-0.097705	0.018787	0.33157	0.32054	-0.078539	0.019622	-0.054567	-0.11117	0.096557	0.13166	0.1558	0.041066	-0.10137	0.094495	0.23703	-0.025155	0.054043	0.034086	-0.084635	0.17793	0.048387	0.044374
	KCNS3	-0.0055224	0.024939	0.083687	-0.14133	0.12398	-0.078414	0.018184	0.012434	0.16305	-0.23378	-0.54017	0.22529	-0.12674	0.084188	-0.17139	0.047978	-0.32463	-0.18664	0.0016296	0.0055249	0.15526	0.035404	0.041192	-0.014478	0.096069	0.0084794	0.00928	-0.069018	-0.57332	-0.08148	-0.14572	-0.22915	-0.27414	-0.0098515	-0.08517	0.062509	0.027595	-0.060749	0.12549	0.059758	0.17159	0.012717	0.50313	-0.15143	0.079739	-0.092906	0.12789	0.07616
	KCNV1	0.16458	0.03653	-0.07895	0.07857	0.31791	0.010828	0.6099	-0.11952	-0.090546	-0.084817	0.37859	-0.095938	0.072465	0.12563	0.069226	-0.19875	0.080563	0.046103	0.052055	0.3014	0.19795	-0.077752	0.12321	0.03173	0.31951	-0.029808	-0.22583	-0.0059899	-0.0060869	-0.07657	0.080466	0.24313	-0.10361	0.11285	0.11368	0.013907	0.11526	0.18224	-0.093137	0.00039316	0.13195	-0.055047	-0.13085	-0.090478	-0.1925	-0.018269	0.26766	-0.13811
	KCNV2	-0.24329	0.17232	0.23121	0.0040528	0.21795	0.01691	0.23022	0.22232	-0.031711	0.17739	-0.20927	-0.021512	0.19581	0.0039601	0.080707	0.0091497	0.1424	-0.041027	-0.054559	0.30391	0.03422	-0.12455	0.38225	0.081957	0.016946	-0.093738	-0.084761	-0.14543	0.29049	-0.18855	-0.049086	0.064374	0.16295	0.048112	-0.17709	0.036777	-0.27595	0.011504	0.048819	-0.017584	0.26205	0.014024	-0.099627	-0.02613	0.019638	0.25947	-0.053184	0.074582
	KDR	0.098581	0.003665	0.049009	-0.092226	0.055497	-0.046712	-0.12842	-0.018792	0.069022	0.45712	-0.30667	0.13619	-0.10638	0.068996	-0.065391	0.065597	0.41868	0.15085	-0.020121	-0.13951	-0.056798	-0.071555	0.13205	0.025916	0.30696	0.1479	0.017633	0.1919	0.09517	0.14557	-0.22606	0.0086213	-0.0093456	0.3172	0.22495	-0.15136	-0.050703	0.095906	0.0077026	0.074607	-0.028344	0.018528	-0.0022187	0.062171	0.071885	0.07843	-0.23665	-0.011482
	KEAP1	0.083484	0.3018	0.021514	-0.015734	-0.086169	0.10328	0.13077	0.064081	-0.22726	-0.10644	-0.21297	-0.25838	0.050296	-0.2352	-0.10245	-0.50805	-0.073156	-0.095626	-0.061044	0.15466	-0.28733	-0.32181	-0.071291	-0.042355	-0.12942	0.1488	-0.075135	0.29101	-0.57553	-0.1303	-0.16406	0.022396	-0.13978	-0.48335	-0.01849	-0.23964	-0.026303	0.10063	0.22066	-0.073531	0.16287	0.10182	-0.032727	0.063135	-0.046451	0.21322	-0.12476	0.12584
	KIT	-0.079225	-0.10031	0.077003	-0.05608	0.043057	-0.091954	-0.08918	0.096842	0.12145	-0.049406	0.076291	0.050324	-0.25069	0.22641	-0.0087778	-0.099546	0.014703	0.058264	-0.061338	-0.089155	0.070464	-0.072738	0.15632	-0.099087	0.10904	0.22422	0.03138	-0.076847	0.15025	0.03494	-0.1246	0.15526	-0.025501	-0.027308	0.039438	0.14607	0.012115	0.14973	0.012602	-0.18417	0.14363	-0.0084614	0.016236	0.17968	-0.065899	-0.06816	0.19205	0.008739
	LCK	0.056838	0.20371	0.092234	-0.15311	0.013625	0.040089	-0.546	-0.070795	-0.024007	-0.030256	-0.14785	0.18328	0.076624	-0.047063	-0.095125	-0.085859	0.034081	-0.023909	0.069997	0.0018571	0.0062829	-0.025943	0.051144	0.0058313	0.0020449	0.038715	-0.016412	-0.10099	-0.040923	0.18746	0.0019801	0.023879	0.052581	0.039842	0.019736	-0.1115	-0.022974	-0.031644	-0.22921	0.055519	-0.021809	0.066697	0.1359	-0.015246	0.029905	-0.11072	0.0304	-0.0031071
	LIPF	0.06584	0.082461	-0.1174	0.058656	-0.23993	-0.081496	-0.084554	0.19093	0.045098	0.045858	0.048914	0.046676	-0.066808	0.092493	-0.01349	0.039183	-0.049737	0.039097	-0.089231	-0.058567	-0.057116	-0.031809	-0.050443	-0.041652	-0.13954	0.062738	0.029313	-0.036072	-0.14836	-0.23353	-0.045395	-0.03688	0.021445	0.10324	-0.043963	0.089617	-0.0035969	0.16119	0.14653	-0.0084945	-0.11115	-0.052066	-0.3102	0.092898	-0.050552	0.082903	-0.053414	0.048037
	LYN	-0.051793	-0.068627	-0.17249	0.12109	0.031131	-0.018684	0.060728	-0.16438	0.1095	0.086493	-0.24628	-0.12298	0.13105	0.22315	0.013843	0.074042	0.10036	-0.21126	-0.0040671	0.12228	-0.14851	-0.059852	0.02767	0.065192	0.072528	-0.18371	-0.06107	-0.033575	-0.46276	-0.19046	-0.17979	0.1579	0.071611	-0.047781	0.082968	0.00305	-0.14914	0.045714	-0.036919	0.045209	0.098287	0.16244	-0.2028	0.025443	-0.014913	0.06125	-0.32088	-0.090577
	MAOA	-0.033997	0.047155	-0.11379	-0.066995	0.11443	0.080021	-0.14339	0.038212	-0.025515	0.075103	-0.05942	-0.21985	-0.14309	0.011141	-0.05981	0.035132	-0.0087155	0.098892	-0.1836	0.088152	-0.045205	-0.016341	0.11364	-0.16204	0.091734	-0.089401	0.074516	0.023532	0.15704	-0.063557	-0.024618	0.011349	-0.14134	-0.1049	0.16579	0.018811	-0.073251	-0.00024691	-0.097505	-0.098339	0.16522	-0.084701	-0.083514	0.040417	0.0063018	0.0045824	0.016537	-0.12253
	MAOB	0.1325	-0.00094222	0.040716	-0.12583	-0.26024	0.051776	0.064718	-0.10497	-0.014389	0.088829	0.38379	0.31199	-0.13144	0.10014	0.15409	-0.29043	-0.32196	0.010433	0.024417	0.26531	0.10082	0.050287	0.0022264	-0.013654	0.12922	-0.19439	-0.076582	-0.025214	0.37306	0.18238	-0.0076769	0.0035821	0.27534	0.055314	-0.0065424	0.010194	0.21847	0.051055	0.08142	0.16298	-0.22518	0.054389	0.046833	-0.025393	-0.063989	0.12459	0.21897	-0.01336
	MAP2K1	0.17093	-0.0045646	-0.0023389	0.05827	-0.020225	0.13921	0.14305	-0.011379	-0.10502	0.12015	-0.056482	-0.013663	-0.070693	0.044403	0.064208	0.024063	0.20023	-0.016162	0.073376	-0.34695	0.055988	-0.062441	0.051122	0.023939	0.087014	-0.11617	-0.0071888	-0.16622	-0.22913	-0.11619	-0.32949	-0.0080312	0.048098	0.26519	-0.082001	-0.052987	0.11666	-0.16806	0.098739	-0.1391	-0.0036305	0.14396	-0.011282	-0.039904	-0.068295	0.01227	-0.42688	-0.12125
	MAP2K2	0.15627	-0.17493	0.028693	0.0044581	0.086078	-0.062857	0.28302	0.14842	0.033681	0.14217	-0.11077	-0.13903	-0.45717	0.23619	-0.039293	0.085169	0.24493	-0.050826	0.10916	-0.30306	-0.22561	-0.10149	-0.026901	-0.024991	0.040471	0.28084	0.0067528	-0.014197	0.2528	0.20144	-0.41369	0.38469	0.04109	-0.036574	0.1491	-0.082303	0.090531	-0.26763	-0.19194	-0.011011	-0.021074	0.048206	-0.11336	0.09202	0.071076	0.053889	0.034987	-0.1045
	MAP3K1	0.026513	0.046032	-0.257	0.032588	-0.069136	0.11089	0.042241	0.11532	-0.08632	0.062062	-0.31312	-0.020996	-0.044381	-0.074448	0.032314	-0.10731	-0.13628	0.2334	0.17294	0.011174	-0.032111	-0.09017	-0.19253	-0.044999	-0.11362	-0.12784	0.10792	0.023233	-0.046212	0.13408	0.013802	-0.0027672	-0.12673	0.051266	-0.16906	0.21086	0.14304	0.072374	-0.083344	0.11198	-0.18797	0.038172	0.063934	-0.09727	0.03171	0.098701	-0.12984	0.01018
	MAP3K10	-0.087853	0.15675	0.0020499	-0.2652	-0.10187	0.15779	-0.25855	-0.031868	0.066861	0.12965	-0.2502	0.16501	0.13088	-0.087351	0.034534	0.045893	-0.014877	0.21231	0.03201	0.17534	-0.099043	-0.28164	-0.22981	-0.020158	0.04505	-0.086684	-0.0091904	-0.074096	-0.23574	-0.060276	0.077216	-0.082989	-0.064157	-0.13484	0.041417	-0.0092736	-0.1727	0.13153	-0.16811	-0.31291	-0.064847	-0.0014711	-0.074106	0.028662	0.059861	0.14566	0.14289	-0.14219
	MAP3K11	-0.27729	0.13342	-0.23852	-0.21338	0.046612	0.011139	0.20386	0.20876	0.10466	-0.12285	-0.1521	0.030406	0.53382	0.048489	-0.12819	0.06911	-0.31859	0.027963	-0.09043	0.12409	-0.013444	-0.15192	0.11537	0.094509	0.093198	0.026937	0.10962	-0.14298	-0.21048	0.070423	-0.22401	0.089709	-0.089345	0.0022172	-0.15955	0.078227	-0.24112	0.053589	0.0010728	0.02019	0.1766	-0.051808	-0.054317	0.24176	0.064367	0.065102	-0.14903	-0.13107
	MAP3K12	-0.094531	-0.025625	-0.14869	-0.17859	-0.027516	0.13726	-0.36773	0.12321	0.098028	-0.054841	0.071077	0.035711	-0.74745	-0.49778	-0.029301	0.029259	-0.22202	-0.13892	-0.062244	-0.028756	-0.085627	-0.078521	-0.18813	-0.0041096	-0.043327	-0.0327	-0.025799	0.11017	-0.41367	-0.13556	-0.16375	-0.66228	0.10027	-0.12332	-0.16545	-0.050362	-0.11175	0.088133	-0.12415	0.15671	0.012672	0.14128	-0.060717	0.068092	-0.12761	-0.16702	0.10817	0.099559
	MAP3K5	-0.0026109	0.099208	0.022823	-0.054795	0.32378	0.063359	-0.14749	0.16538	0.020771	-0.013919	-0.084126	0.002597	-0.26511	-0.11982	0.01526	-0.023007	0.23343	-0.0050327	-0.26341	0.097443	0.06697	0.16681	0.16461	0.077621	-0.023607	0.037403	0.11356	-0.094011	-0.022097	-0.045041	0.24581	-0.067729	-0.021631	-0.22171	0.042128	-0.2184	-0.023916	-0.027435	-0.090696	0.13229	0.15613	0.11095	-0.013772	-0.042112	0.045343	-0.0543	-0.28847	0.049426
	MAP3K9	0.005465	0.076806	0.038714	-0.0014104	0.019013	-0.17484	-0.0037462	0.16682	-0.0032348	0.17813	0.25138	-0.058534	0.054366	0.25326	0.075938	0.12645	0.022968	0.039039	-0.031568	0.005712	0.053464	0.057517	0.15687	-0.030366	-0.10468	-0.064564	0.013028	-0.050871	0.02974	0.002558	0.18158	0.016308	-0.017916	0.048437	0.067874	0.11532	0.071558	-0.042806	0.047924	0.02669	-0.012849	-0.089414	0.011173	0.014491	-0.010456	0.011527	0.079557	0.037333
	MAPK1	0.091749	-0.2495	0.017917	0.16689	0.18733	-0.055352	-0.10388	0.090887	-0.053047	0.19959	-0.65077	0.092193	-0.16751	0.32697	-0.12222	-0.52557	0.035083	0.040927	-0.052547	-0.27481	0.0635	-0.17702	0.10482	-0.0068466	-0.22692	0.12895	-0.064661	-0.055292	-0.62545	0.013821	-0.012718	-0.19023	-0.0055169	-0.38881	-0.065174	0.038919	0.012316	0.056963	-0.093708	-0.0034015	0.059955	-0.0069669	-0.1375	0.13337	-0.081867	-0.011975	-0.61718	0.24069
	MAPK10	-0.064922	-0.15986	-0.071966	0.089218	0.094162	-0.045613	0.12871	0.024948	0.0666	0.12683	0.068073	0.06326	0.028135	-0.045081	0.083367	0.069427	-0.21748	-0.1796	-0.065052	-0.10161	-0.094892	0.028284	0.045237	-0.078412	-0.18196	-0.090474	0.11806	0.21937	0.11406	-0.055872	-0.11692	0.013771	-0.022058	0.17818	-0.1201	-0.10642	-0.0433	0.0079357	-0.16115	-0.036234	0.090938	-0.079588	0.22235	0.034071	0.075103	0.117	-0.10711	-0.047723
	MAPK11	-0.025	-0.17352	-0.047281	-0.094685	0.30622	-0.082047	-0.027789	-0.0092022	0.017195	-0.035172	-0.018376	0.12388	0.049414	-0.028229	-0.040162	-0.041175	0.21424	0.24571	0.057048	0.0066251	0.15711	0.14073	0.42535	-0.053264	-0.018311	-0.00061482	-0.01267	-0.024077	0.041727	0.069017	0.074669	0.0050821	-0.053597	-0.1234	0.029818	0.22927	0.013807	-0.13201	0.050097	-0.065558	0.32003	-0.029247	0.05053	-0.11664	0.024493	-0.18886	-0.18592	0.15107
	MAPK14	-0.01949	-0.0085702	-0.023947	0.10211	-0.33553	0.18196	0.13247	-0.009948	-0.12247	0.14955	-0.1531	0.085572	-0.090556	0.1158	0.087912	0.14824	0.14033	0.079895	-0.027213	-0.10595	-0.035705	-0.14699	-0.20379	-0.1392	0.072247	0.021331	-0.18084	-0.077705	-0.031694	0.066079	-0.12378	0.22211	0.13908	-0.14096	-0.069408	0.21809	-0.063959	-0.15882	-0.15277	-0.10467	-0.33514	-0.049472	-0.26818	0.14612	-0.25211	-0.13846	-0.30895	0.12549
	MAPK3	0.17583	0.070447	-0.023824	0.012226	-0.15069	-0.060592	0.45137	-0.028804	-0.079887	-0.043007	0.0030431	-0.015688	0.28885	-0.2649	0.11754	-0.021492	-0.12607	-0.21909	0.30828	-0.07116	-0.078094	-0.045478	0.13894	-0.0025799	0.016345	0.10604	0.12974	0.10759	0.058913	0.22663	0.084578	-0.25355	0.15976	0.035269	0.16793	-0.084167	0.32411	0.10637	0.083545	0.012778	-0.0743	-0.15056	0.19796	-0.18492	0.071697	0.070206	0.051414	-0.054466
	MAPK8	-0.023828	0.068386	0.11481	0.20176	0.098069	-0.079143	0.48316	-0.19732	0.20001	-0.11199	-0.36402	-0.0712	0.36976	0.44003	-0.11434	-0.064876	0.13427	0.12213	-0.14029	0.24144	0.0069017	0.02399	-0.079585	-0.038287	-0.23405	-0.11577	0.1296	-0.08369	-0.098499	-0.23716	0.25561	0.22583	0.019028	0.042269	0.10244	0.15354	0.056147	0.13139	0.2098	0.042485	0.023591	-0.037268	0.36526	0.073318	0.40656	0.043084	-0.088791	0.0098313
	MAPK9	0.0020696	-0.10225	0.03523	-0.040172	-0.0061154	-0.069706	0.24508	-0.013016	0.13803	-0.032801	-0.018663	0.054468	-0.049104	-0.070359	-0.10548	0.040584	0.24196	-0.031325	-0.021769	-0.046915	-0.12642	0.012377	0.024118	0.035082	-0.0066738	-0.073501	0.036491	0.20073	0.25387	-0.17892	0.014739	-0.10504	-0.050593	-0.043602	0.21999	0.11994	-0.0083287	0.0093041	-0.028239	0.03354	-0.11576	0.083742	-0.09754	-0.12409	0.026176	0.059224	0.15818	-0.11476
	MAPKAPK2	-0.24191	0.056525	0.043386	0.10764	-0.19863	-0.023016	-0.167	0.14487	0.1429	0.012624	0.49951	-0.10426	-0.21647	-0.024549	-0.022836	0.17314	-0.074813	0.17688	-0.18472	-0.24719	-0.10862	0.25708	-0.18513	-0.044422	-0.074308	0.32875	0.16186	0.18954	0.059243	-0.11814	-0.6365	0.039099	0.059599	0.015668	-0.063778	0.13496	0.0062397	0.031246	-0.028849	-0.17417	-0.22174	0.015914	-0.098118	0.062304	0.10193	-0.0085909	-0.51036	0.089512
	MAPKAPK5	0.069787	0.10073	0.2232	-0.026936	0.053085	0.070978	0.16826	-0.035826	0.10879	0.082947	0.15007	-0.019959	-0.10661	-0.17303	0.033356	0.059426	-0.062176	0.21401	-0.022942	0.27092	0.052817	0.042794	0.174	0.055508	0.20935	0.092527	0.029449	0.012283	-0.14643	-0.1892	-0.094816	-0.044187	-0.10251	0.072108	-0.035557	-0.04535	0.091286	0.090739	0.21898	-0.07156	0.042992	-0.020187	-0.023844	-0.12873	0.055466	0.097512	0.077376	0.038093
	MC4R	-0.13626	-0.11031	0.061897	0.019745	-0.10207	0.13357	-0.21801	0.055116	0.13084	0.068304	-0.20618	-0.32381	-0.2076	0.018518	-0.20907	-0.065875	-0.25269	0.026686	-0.093173	-0.092959	0.12301	0.11457	-0.11712	0.027919	0.01618	0.10514	0.061706	0.096728	-0.078548	-0.00051748	-0.031453	-0.20125	-0.11527	-0.068432	-0.24886	-0.038454	-0.15481	0.021714	0.080616	0.12321	-0.11717	0.042802	0.04183	0.039675	-0.010565	0.051148	-0.031943	-0.23776
	MCL1	-0.10721	-0.84455	-0.34804	-0.14502	0.14755	-0.029929	0.20005	0.0070609	-0.23778	-0.21101	-0.32367	-0.092651	0.2425	-0.44099	0.066661	0.37696	-0.61197	-0.11327	-0.019538	-0.53526	-0.031511	0.027364	0.39082	0.13188	-0.16433	-0.14256	0.03398	0.0085426	-0.54114	-0.14959	0.38533	-1.623	-0.11067	0.062264	-0.58601	-0.059869	-0.055982	0.021485	0.026334	0.041493	0.34533	-0.042674	-0.67934	-0.26438	-0.044195	-0.20807	-0.41705	-0.29709
	MDM2	-0.10828	0.17868	0.048989	0.12662	-0.12207	-0.19803	-0.032453	-0.088148	0.14491	-0.13157	0.10591	-0.00053219	0.14381	0.01263	-0.093768	0.10049	0.18753	0.46045	-0.084317	0.036385	0.071835	0.0094248	-0.31054	-0.03366	0.049555	-0.14443	0.019436	-0.083341	0.31617	0.062396	0.29581	0.071225	-0.16282	0.20416	-0.099984	-0.045744	-0.054407	0.10839	0.21011	0.022903	-0.042613	-0.055834	-0.062873	-0.20562	0.1132	-0.18171	0.019574	0.18391
	MEN1	0.11773	-0.20651	0.026073	0.26809	-0.16268	-0.075103	0.12846	0.086622	-0.044299	0.16493	0.041678	-0.11214	0.38675	0.37472	0.06093	0.46538	-0.4013	-0.74813	0.083843	-0.37406	-0.051639	-0.022437	-0.34887	0.020266	0.9468	0.35764	0.013167	-0.28994	0.32593	-0.19402	0.30578	0.016323	-0.19917	0.0036107	-0.29808	-0.081147	0.16491	-0.16756	-0.010226	0.28554	-0.12402	-0.029467	-0.18505	0.18627	0.03093	0.08089	0.12082	-0.12973
	MET	-0.031475	-0.039825	-0.16068	0.081205	-0.075784	0.067531	0.0055485	0.18963	-0.046049	-0.20999	-0.60525	0.046927	0.27466	-0.098913	-0.14778	-0.16834	-0.16525	-0.072645	-0.23062	-0.23734	-0.048508	0.040834	0.10897	0.22836	-0.047408	0.49512	-0.077685	-0.070456	-0.50029	-0.040008	0.18759	-0.092004	-0.054951	-0.0019774	-0.17195	0.10769	-0.43561	-0.11328	-0.24589	-0.097619	0.17128	0.22349	0.024958	0.48844	-0.17518	0.30286	-0.16978	0.12974
	MGAM	0.10001	-0.027277	-0.040516	-0.087416	-0.11669	-0.15996	-0.19972	0.07571	0.10632	0.077222	-0.25231	-0.17914	-0.060059	-0.12576	-0.099283	0.10006	0.035431	-0.071701	0.10723	0.29302	-0.023603	-0.11094	-0.12618	-0.24115	-0.16436	0.12518	0.11511	-0.17216	-0.67451	0.056419	-0.052183	-0.0099453	-0.11238	0.054277	-0.31114	0.014237	0.073963	0.026978	-0.089856	-0.087483	-0.010508	-0.06304	-0.1444	-0.063086	0.1041	-0.033199	-0.18067	-0.068547
	MME	-0.0021814	0.19571	-0.008079	0.043858	-0.010955	-0.0052114	-0.11821	-0.10202	-0.028233	-0.070093	0.055735	0.10796	0.069919	-0.045311	-0.0018551	-0.1555	-0.22947	-0.088514	0.065645	0.012958	0.069251	0.09215	-0.014076	0.032145	-0.09487	-0.035813	-0.076214	0.20725	-0.13556	-0.060496	-0.12623	-0.091675	-0.023929	-0.11848	-0.13253	-0.076321	0.098612	0.12653	0.10296	0.0149	0.028813	0.035791	-0.16896	-0.12654	-0.14443	0.11552	0.0025962	0.079502
	MMP1	0.15305	0.16654	0.072975	0.049131	-0.054796	0.15704	0.13089	-0.095473	-0.0058143	0.078018	0.23919	-0.12261	-0.17137	0.061672	0.0082546	0.019582	-0.0092802	0.055851	0.044044	0.071383	0.035476	0.12394	0.0051049	-0.0041387	-0.087263	-0.090303	-0.044845	0.073178	0.099274	0.0463	-0.25662	-0.047292	-0.11456	0.059991	-0.068712	0.059864	0.16202	0.037622	0.0067409	0.11256	-0.017971	0.073013	0.10785	-0.12006	0.065738	0.10071	0.056819	-0.1581
	MMP13	-0.010325	-0.037134	0.0017327	-0.20918	0.0063834	0.047019	-0.13813	0.09136	0.026836	0.10832	-0.36278	-0.073039	-0.10286	-0.1359	-0.0022287	0.026998	0.13141	-0.070824	0.035008	-0.15686	0.03753	-0.025671	-0.099192	-0.082269	0.045423	0.0075036	0.061201	-0.011137	-0.092904	0.047635	0.18643	0.02042	-0.024119	-0.039634	-0.24883	-0.0054673	0.021772	-0.026644	0.25023	-0.15678	0.10376	-0.11356	0.0057867	-0.11052	0.043408	0.023045	0.082558	-0.13676
	MMP7	-0.041891	0.0042091	0.0070617	-0.13812	-0.025688	0.18896	0.0030195	0.30721	-0.12977	-0.0011049	-0.039416	-0.057987	0.16927	0.21585	0.11503	0.0032009	0.24118	0.20592	-0.14557	-0.19746	0.021423	-0.21543	-0.071136	-0.048318	-0.19287	0.094263	-0.02491	0.17811	-0.15882	-0.03451	0.56836	-0.21174	0.2795	0.062684	0.059622	0.36178	-0.0058329	-0.20218	-0.018071	-0.082343	0.041457	-0.010314	-0.14564	0.044721	-0.21323	-0.077158	-0.031507	-0.088574
	MMP8	-0.05207	-0.0070461	0.084776	-0.1009	0.10106	-0.089061	-0.033467	-0.099699	-0.068778	0.2249	-0.10247	-0.14688	0.079777	0.23935	-0.089356	0.0099466	0.055371	-0.07436	-0.043737	-0.0044763	0.061723	-0.18691	0.083557	-0.081226	0.1543	0.044509	-0.016806	0.23574	-0.045883	0.0069426	0.18056	0.25039	0.02117	-0.11224	0.02657	0.0954	-0.18368	-0.14299	0.039951	-0.0016208	0.026826	-0.15369	0.1381	-0.069174	-0.092084	-0.028135	-0.09599	-0.06893
	MPL	-0.025842	0.041055	-0.076899	-0.11931	-0.18112	-0.014533	0.066211	0.071249	-0.060477	-0.0074692	-0.2991	-0.06903	-0.15476	0.18241	0.16819	0.11446	0.054964	-0.10537	0.017452	-0.048429	-0.034793	-0.055802	-0.045469	-0.013815	0.032681	0.024843	-0.038033	-0.087701	0.12356	-0.08952	0.28265	0.14749	0.21694	-0.23435	0.18482	-0.038807	0.12814	0.15208	-0.13944	0.06516	0.0046745	0.042626	0.056797	0.077738	-0.039762	0.03561	-0.13277	-0.03152
	MST1R	0.15347	-0.0049307	0.23651	0.06851	0.33253	-0.14193	0.036763	0.15914	0.021448	0.052518	0.18068	-0.022992	0.0074144	-0.18406	0.28484	-0.14305	0.081444	0.10773	0.087131	-0.11071	0.048571	0.055511	0.20352	-0.15512	-0.039071	0.16465	-0.082201	0.14345	0.094827	0.07505	-0.027269	0.085182	0.043893	-0.0053083	-0.052884	0.035305	0.22144	0.11259	0.21312	0.10588	0.12154	-0.055765	-0.40062	0.027625	-0.26749	-0.072346	-0.27168	0.061316
	MTNR1A	0.030613	-0.007131	0.12234	0.0030697	0.052953	-0.0082038	-0.13306	0.083235	0.18828	0.033137	0.2232	0.06645	0.038323	-0.15156	-8.25e-05	0.064657	-0.096814	-0.046732	0.17355	-0.094295	-0.091661	0.11556	-0.013982	-0.032871	-0.091804	-0.0024828	-0.09998	-0.080942	0.18087	0.045192	0.0010152	-0.084241	-0.12167	-0.11225	0.010978	0.17411	0.13135	-0.054578	0.040068	0.12115	-0.11439	-0.06957	-0.14531	-0.15991	0.12498	-0.13565	0.097765	0.012423
	MTNR1B	0.022107	-0.077608	0.21367	-0.192	-0.14924	-0.15178	-0.085101	0.039441	-0.00065776	-0.04518	-0.088118	-0.036442	-0.19818	-0.1297	0.033968	0.13346	-0.076666	-0.09703	0.095718	-0.17712	0.18081	-0.37278	-0.029705	-0.048656	-0.18874	-0.057515	-0.18253	0.099735	-0.13201	-0.098075	0.089755	-0.062826	-0.0071572	0.16891	-0.13985	-0.022465	0.112	0.011326	0.13852	-0.051901	-0.074166	0.10983	0.10501	-0.036356	-0.12896	-0.056639	-0.45355	-0.17547
	MTOR	0.050579	-0.19433	0.20495	-0.068225	0.69985	-0.023263	0.39888	-0.28279	-0.21554	-0.093453	0.34174	-0.074188	-0.0023217	0.017577	0.12728	0.0065896	-0.31156	0.10656	0.023377	-0.021616	-0.12788	-0.028993	1.1413	0.3154	0.056645	-0.098435	0.078322	-0.082783	0.37463	0.017629	0.59913	0.31388	-0.0091347	0.021179	0.25853	-0.009874	-0.0092656	-0.023747	0.03596	-0.26818	1.2384	-0.092187	-0.15263	0.004229	-0.059208	0.086653	-0.1169	0.10565
	MTTP	-0.060673	-0.036391	-0.16978	-0.14831	-0.037837	-0.11185	0.33597	-0.16704	-0.10048	0.14491	-0.19014	-0.053753	0.021558	-0.0012558	0.16783	-0.19335	-0.057443	-0.16829	-0.066165	0.0027854	-0.071021	-0.10348	-0.10216	-0.025367	0.29908	-0.10146	-0.057747	0.12256	-0.062281	0.01805	-0.20499	0.092936	0.081931	0.036549	-0.0030066	0.16338	-0.031847	0.013602	-0.038512	-0.11963	-0.071907	-0.028834	0.18216	0.0013752	-0.058698	0.093384	-0.16172	-0.042462
	MYC	-0.081124	0.040616	0.2779	0.70528	1.818	0.12284	-0.2726	0.057447	0.036603	-0.20169	-0.013616	-0.0029962	0.30354	-0.027889	0.096879	0.58441	-0.13328	0.16833	-0.054066	-0.056691	0.21848	0.7058	3.0264	-0.033987	-0.1807	-0.22839	-0.13375	-0.064416	0.50332	0.15812	0.12618	-0.36499	0.073272	0.14783	0.43277	0.18621	-0.1749	0.045992	-0.0013287	0.17722	2.1124	-0.11754	-0.51918	0.07729	0.057089	-0.051013	0.19021	0.16257
	MYCN	-0.020774	-0.17181	-0.90408	0.078593	-0.47879	0.081073	0.2557	-0.081354	0.17465	-0.020709	-0.057834	-0.11985	-0.020196	0.079659	0.81983	-0.031193	-0.11721	0.17376	0.21015	0.055708	-0.75669	-0.033781	-0.35087	-0.086545	-0.027408	0.086556	0.10334	0.28956	-0.30915	-0.22998	-0.1638	0.054455	0.57184	-0.069749	-0.16283	-0.0092041	0.0070282	-0.3179	-1.1562	-0.076779	-0.18307	0.078522	0.17785	-0.016016	0.18027	0.32901	-0.30945	-0.1407
	ND1	0.27592	0.079831	-0.062197	-0.10851	-0.23797	0.018528	-0.039443	-0.0058612	0.26326	0.096871	0.082576	-0.16688	-0.14181	-0.14363	0.10743	-0.14997	0.22808	0.15132	0.085754	-0.13058	0.06131	0.063851	-0.011456	0.10731	-0.075103	-0.023107	0.093453	-0.061198	-0.14278	0.17514	-0.069777	-0.091479	0.0046105	0.10624	-0.052627	0.0855	0.090721	-0.012051	-0.08953	-0.16178	-0.058683	-0.021755	-0.083013	0.014843	0.086972	-0.06111	0.04686	0.18571
	ND2	-0.037373	-0.16082	-0.14507	-0.0032526	0.00063473	0.073753	-0.12938	-0.14856	0.080465	0.22178	-0.06177	0.043064	-0.059235	-0.076666	0.066494	-0.0070699	0.1012	0.021077	-0.056993	-0.10033	-0.055186	-0.03549	-0.03533	0.012761	-0.13941	-0.13805	0.06873	0.032074	-0.29447	-0.008079	-0.20682	-0.083564	-0.049276	-0.020518	0.018908	0.033699	-0.02965	-0.02769	-0.0056024	-0.16501	-0.057089	0.025406	-0.13385	-0.24055	-0.0049102	0.14131	-0.12115	-0.020102
	ND3	0.077905	0.028675	-0.082125	0.0634	-0.11596	0.038931	-0.11966	0.37833	0.153	-0.077348	-0.070118	-0.060298	-0.082869	-0.055618	-0.069261	-0.060227	0.26113	0.13188	0.10622	-0.11648	-0.14453	0.020374	-0.053142	-0.015772	-0.031745	0.11106	0.0096015	-0.19437	0.05188	0.13154	-0.35861	0.11253	0.045287	-0.050074	0.20968	0.15491	0.10222	0.011594	-0.16945	0.045725	0.018564	-0.075511	0.089353	0.12168	0.032084	-0.15433	-0.14408	-0.10988
	ND4	-0.068574	0.082134	-0.059364	-0.031382	-0.0085603	-0.031105	0.023243	0.019515	0.071346	-0.0055975	0.17802	-0.10191	0.021929	0.11962	0.044275	-0.039948	0.25249	0.17413	0.12496	-0.092338	-0.023655	-0.034612	-0.011924	-0.044538	0.18123	-0.020069	-0.023183	-0.02664	0.0035279	0.023644	0.059541	0.031156	-0.023037	0.085408	-0.1038	0.07318	0.022718	0.032581	-0.14992	0.0078736	-0.13374	-0.018029	0.020588	-0.0073487	-0.016805	-0.041239	0.067169	0.039786
	ND4L	0.004434	-0.13171	-0.1762	-0.27796	-0.1756	0.13953	-0.035502	-0.18699	0.028782	-0.12539	-0.070223	-0.123	0.17739	-0.16169	-0.066529	-0.1015	0.47479	-0.057085	-0.0019419	-0.24627	-0.27696	-0.068616	-0.1462	0.20331	-0.29021	0.051641	0.25133	-0.06944	0.14736	0.38049	0.41743	-0.16913	0.090246	0.13332	0.60495	-0.0046157	-0.15387	-0.032389	-0.23502	-0.28104	-0.24686	0.23184	-0.38963	-0.14474	0.18334	0.14359	0.047192	0.015477
	ND5	-0.10252	-0.062266	-0.10683	0.069899	0.1133	0.025608	-0.065964	-0.07171	0.26825	-0.043374	-0.18614	-0.18112	-0.1262	-0.043819	-0.066499	0.1071	-0.016631	-0.1279	-0.24012	0.0043223	-0.0021409	-0.060896	0.0049686	0.026	-0.070259	0.020229	0.10039	0.04341	-0.08307	-0.043909	0.1783	-0.059792	0.033908	0.078887	-0.10102	-0.054739	-0.082347	0.16048	0.1012	-0.095414	0.018126	-0.055092	0.033334	-0.06641	0.16027	0.036306	-0.206	-0.026735
	ND6	0.073968	0.16091	-0.14343	0.11909	-0.10719	0.03899	0.024657	-0.039031	-0.036813	-0.075278	0.041696	-0.017548	0.13063	-0.13625	0.02692	-0.032126	-0.064198	0.053525	-0.057078	0.083571	-0.055617	0.09023	-0.10424	0.0024494	-0.1899	-0.16592	-0.076027	-0.045965	0.16825	0.015127	-0.068404	0.1042	0.099122	0.029287	-0.0077343	-0.0053136	0.017984	0.079499	-0.14422	0.057933	-0.027173	0.05052	0.084215	0.027178	-0.092325	0.0073207	-0.17848	0.034139
	NDUFA1	0.14224	-0.066894	-0.69764	0.17073	0.18188	0.27103	-0.14673	0.20065	0.114	-0.10165	-0.18295	0.049459	-0.21738	0.087516	0.020036	0.2374	-0.028612	0.33682	0.097558	-0.026818	0.20317	0.23028	0.10472	0.012248	0.017293	-0.074926	-0.0063351	0.11597	0.074787	-0.058327	0.12685	0.13978	-0.16571	-0.019716	0.11131	0.24916	0.17064	0.090362	0.09116	0.028553	0.084892	-0.23238	-0.33943	0.058913	0.0053132	0.086828	0.26954	-0.020118
	NDUFA10	0.2351	-0.37797	-0.5419	-0.036651	0.30157	0.017331	0.27921	0.06322	0.25813	-0.059116	-0.25844	0.13793	0.39597	0.098454	-0.16564	-0.018952	0.39522	-0.15882	0.0022824	0.11157	-0.34534	-0.16737	-0.011885	-0.035538	-0.59161	0.054011	-0.037019	0.087008	-0.13227	0.28126	0.068313	0.13447	0.12813	0.35542	-0.26687	-0.2914	0.14498	-0.29152	-0.12079	-0.48184	0.14447	-0.12575	-0.1044	-0.14182	0.1426	0.06147	-0.90635	0.32219
	NDUFA11	-0.054083	0.2092	0.0789	0.26349	0.061432	-0.24876	0.023909	0.17934	0.029835	-0.57167	0.30741	0.079813	0.21382	-0.0094593	-0.076283	0.16102	0.032475	0.14229	0.033938	-0.091554	-0.057921	-0.083969	0.072405	0.067687	-0.25403	0.011739	-0.0078357	-0.0052939	0.090082	0.18907	0.25827	0.23093	-0.068991	0.070186	0.3011	0.076038	0.18475	0.17236	0.0077325	-0.013975	0.14071	-0.010914	-0.045043	-0.17273	0.018289	0.17196	-0.072857	-0.0036403
	NDUFA12	-0.11544	0.14989	-0.044515	0.14586	-0.0016607	-0.060145	0.011206	-0.028934	-0.097009	0.052367	0.031289	-0.025129	0.10693	-0.19588	0.13735	0.045592	0.17797	0.16999	-0.06458	0.13826	-0.0050938	0.030995	-0.04981	0.082932	0.18182	-0.12118	0.06733	-0.044668	0.082462	0.10715	-0.24425	0.0057853	-0.060825	-0.0084891	0.2514	0.020689	-0.018924	0.16625	0.057878	0.068744	0.0030948	0.1664	-0.41994	0.067418	-0.046976	0.0018411	0.18199	-0.0053738
	NDUFA13	0.042603	0.40499	0.066078	0.3166	0.32111	0.48361	0.25406	0.15763	-0.040664	0.070065	0.38451	-0.17744	0.17493	-0.087798	0.098808	0.14938	-0.13149	0.31723	0.21835	1.0333	0.11359	-0.10107	0.18525	0.37793	0.047063	-0.17615	-0.028542	0.11494	0.12975	0.003058	0.18602	-0.11156	0.3846	-0.16213	-0.12378	0.098327	0.1481	-0.037818	-0.078664	0.34509	-0.034126	0.28221	0.44657	0.038388	-0.041669	0.010096	0.16553	-0.043751
	NDUFA2	-0.089982	0.21285	-0.0046632	-0.047722	0.1942	0.25653	0.035951	0.43144	0.081571	0.010112	-0.49213	0.24077	-0.06243	0.026024	-0.0050938	-0.0067467	0.046484	-0.004503	-0.18084	0.15055	-0.06738	-0.074838	0.16527	0.32502	-0.2202	0.00049729	-0.0050488	-0.020809	-0.26037	0.18812	0.079011	0.044866	0.21033	0.040776	0.098467	0.085729	-0.02755	0.030958	-0.18731	-0.023912	-0.067847	0.26899	-0.10675	0.23694	-0.039403	-0.037166	-0.031882	0.36133
	NDUFA3	-0.10004	0.22617	-0.18151	0.053862	0.18174	-0.11059	0.3756	0.14438	0.085742	-0.011621	-0.013737	-0.052278	0.15897	0.1914	-0.095262	-0.091803	-0.366	-0.20181	0.056175	0.057746	0.041721	-0.098673	0.28609	-0.092387	0.15624	0.15184	0.11156	-0.23957	0.15809	0.047857	0.02419	0.052733	0.015759	0.091149	-0.20343	-0.20561	0.012236	0.033934	0.083943	0.24333	0.11181	-0.052412	-0.013225	0.12982	0.043218	-0.11934	-0.042171	-0.020118
	NDUFA4	0.12959	0.12136	0.31123	0.050879	0.30508	-0.13082	-0.34264	0.105	0.086127	-0.2151	0.10418	-0.15252	-0.1559	0.0093764	-0.076912	0.32805	-0.23563	0.16138	0.083771	0.22635	0.053104	0.27054	0.0066555	0.083861	-0.095377	-0.013402	0.057935	-0.043561	-0.20089	0.13566	-0.052226	0.1933	-0.13308	0.20728	0.12191	0.09322	0.16833	0.14733	0.1697	-0.06805	-0.11573	-0.027792	-0.028328	0.0010297	0.072506	-0.11746	-0.049744	-0.026488
	NDUFA4L2	-0.087774	-0.055488	0.22154	-0.1558	-0.047222	0.0080875	0.21391	0.047358	0.0014534	0.085233	-0.072514	-0.076153	-0.026149	0.38862	-0.15465	0.067861	-0.095032	0.34757	-0.16575	-0.028415	0.097373	-0.082557	0.11967	-0.041116	0.30296	-0.054905	0.056377	0.0040111	0.52638	-0.19574	0.038847	0.1788	-0.17039	-0.13708	0.24397	0.17915	-0.17542	0.010385	-0.070825	-0.076246	0.094443	-0.14473	-0.1325	-0.085612	0.0093268	-0.016322	-0.044869	-0.0041327
	NDUFA5	-0.058554	-0.12556	-0.36607	0.13773	0.21993	-0.15162	0.66528	0.23988	0.00068048	-0.10249	0.31545	-0.22414	-0.17928	0.048817	0.22285	0.040535	-0.085857	-0.010881	0.044348	-0.22607	-0.48733	-0.0081911	0.36425	0.27991	0.08938	0.2502	0.046817	-0.17296	0.14093	-0.084906	-0.44074	0.084901	-0.12252	0.1217	-0.042359	0.16921	0.035462	0.0072909	-0.075872	0.30772	0.18448	0.071403	-0.041204	-0.055365	-0.035053	0.16333	-0.097916	-0.3343
	NDUFA6	-0.068397	0.38278	0.8439	0.39658	0.096636	0.32215	0.04894	0.12815	-0.26123	-0.18813	0.49352	-0.16966	0.24156	0.017074	-0.25178	-0.20484	-0.8792	-0.00076033	-0.1345	0.41767	0.62672	0.40534	0.25274	0.032616	-0.078923	-0.10122	-0.11515	-0.06827	-0.3851	-0.016971	-0.01387	-0.61661	-0.23866	-0.01458	-0.26475	-0.097385	0.0972	-0.17428	0.14597	0.4874	0.39104	0.13752	-0.10501	-0.14267	-0.19835	0.067927	-0.52454	0.10464
	NDUFA7	0.029876	0.0080124	0.044967	0.057114	-0.094606	0.093415	0.0061458	0.078811	-0.11115	-0.14806	0.10647	0.076697	-0.44624	-0.08715	-0.0090317	-0.18935	0.094829	-0.095995	0.040474	-0.21753	0.070054	-0.14377	-0.099916	0.14074	-0.046733	0.12739	-0.10094	-0.22623	-0.064754	0.097344	-0.26102	0.11651	-0.097835	-0.072485	0.090499	-0.0086141	-0.0012887	-0.136	0.11877	0.1066	-0.016943	0.17896	-0.089134	0.10181	-0.048844	-0.052662	-0.03971	-0.026228
	NDUFA8	0.14273	0.33597	0.74505	0.12782	0.2582	0.12772	0.65465	0.092032	0.19302	0.15154	-0.021859	-0.2675	0.015877	-0.11133	0.34105	0.19202	0.14662	0.17438	0.12224	0.1778	0.23773	-0.037525	0.22663	-0.027846	0.14656	0.1222	0.060095	0.045612	0.17237	-0.06583	-0.14895	-0.06566	0.13395	0.093329	0.15586	0.079291	0.10337	0.018483	0.58061	-0.10174	0.29309	0.15889	-0.010063	0.013455	0.046431	-0.12819	0.19143	-0.14813
	NDUFA9	0.05175	-0.056504	0.24795	-0.28999	0.060654	0.4784	0.1201	0.04626	0.043472	0.14421	0.027372	0.13759	0.10275	0.056903	-0.08957	0.23111	-0.12126	-0.19569	-0.056414	0.37531	-0.31416	-0.025925	-0.12892	0.14774	0.050282	0.07249	0.075724	0.047981	0.16037	0.087565	-0.054072	0.10279	0.083536	0.1798	-0.1277	-0.099251	0.13131	-0.017275	-0.084612	-0.015146	-0.19858	0.12233	-0.033969	-0.10774	0.092949	-0.018845	0.13831	0.030014
	NDUFAB1	-0.0090859	-0.067541	-0.03277	0.44398	0.091431	-0.0051914	0.17869	0.003774	0.017329	-0.10338	-0.20721	-0.05328	0.094272	-0.11505	0.01912	0.51354	-0.18312	0.26515	-0.19494	0.33354	-0.079827	0.26753	0.066823	-0.12867	0.3617	0.0066707	-0.16783	0.23293	-0.50576	-0.090549	0.4188	-0.081342	-0.047471	0.186	-0.077187	0.24267	0.011698	0.17873	-0.25161	0.50091	0.15601	0.1666	0.68566	-0.08633	-0.058028	0.009281	-0.75169	0.011642
	NDUFAF1	-0.024682	0.16369	-0.16045	-0.067609	0.41322	0.23575	-0.14437	0.093917	-0.17227	0.12064	0.26281	-0.014076	0.039872	0.14659	0.04189	0.14978	0.23718	-0.03544	0.081413	0.46984	-0.39523	-0.013976	0.29623	0.27067	-0.31863	-0.28036	-0.060567	0.13294	0.037531	-0.026656	-0.47423	0.090481	0.20462	-0.25481	-0.061776	-0.19515	0.084559	0.095008	-0.19477	0.066214	0.023758	0.028803	-0.11056	-0.11802	-0.03129	0.10947	0.016939	0.041945
	NDUFAF2	-0.13021	0.14985	0.16129	0.098833	0.0171	0.11959	0.38318	-0.063773	0.064637	0.042498	0.036446	0.030507	0.10274	-0.14276	-0.016844	0.016503	0.22524	0.11726	-0.061723	0.3654	0.28632	0.080655	-0.15662	0.16926	0.1075	-0.0099536	0.14858	0.05019	0.041515	-0.044736	0.041148	-0.13052	-0.065312	-0.058318	-0.067236	0.17443	-0.18999	0.32008	0.31117	0.077692	-0.14014	0.023039	-0.047965	-0.038281	0.084666	0.042386	0.38657	-0.02802
	NDUFAF3	-0.034576	-0.072217	0.042505	-0.10825	0.074054	-0.30153	0.35821	0.30302	-0.20514	0.26849	0.14406	0.12865	-0.20076	0.029448	0.41043	0.11145	-0.23679	0.008415	-0.1099	0.45761	-0.14906	-0.31641	0.061487	-0.12558	0.3024	0.049878	-0.1487	0.03546	0.11403	0.037347	0.10564	-0.19021	0.24003	0.016502	0.21011	-0.07417	0.14239	0.13541	0.22837	0.022992	-0.22875	-0.05825	0.11342	0.1013	-0.074244	0.30495	-0.19091	0.045137
	NDUFAF4	0.047289	-0.13717	0.21612	0.15969	-0.22212	0.013004	0.24509	0.17764	0.076949	-0.19178	0.06823	0.012688	-0.028447	0.019729	0.036465	0.18955	-0.1562	-0.10895	0.053369	0.074157	0.13463	0.26524	-0.011628	0.17706	-0.0069547	0.026512	0.048836	0.049201	-0.48617	-0.040715	-0.048848	0.19323	0.11587	0.074308	0.10034	-0.031405	0.16551	-0.093363	0.074492	0.06704	-0.24647	0.021194	-0.062162	0.042199	0.013585	0.010413	-0.15926	-0.021344
	NDUFB1	-0.041323	-0.17405	-0.1627	0.041866	-0.01507	-0.010018	-0.019312	0.0080579	0.059987	-0.014214	0.18506	0.068068	0.19203	-0.030368	-0.13205	-0.031824	0.12185	-0.031816	-0.11944	0.099492	-0.19874	0.041091	0.13226	-0.035628	-0.048535	-0.097228	0.025326	0.012869	0.04714	0.085649	-0.26096	-0.048745	-0.022807	0.046356	0.15272	0.081176	0.14214	-0.16925	-0.13073	-0.049902	0.23333	0.004389	0.059747	-0.050659	0.025772	0.022356	-0.4522	0.053143
	NDUFB10	0.0056792	0.13933	0.27277	0.084289	0.017565	0.19619	-0.24315	0.0033295	0.086121	0.088927	-0.020221	0.11836	0.4284	-0.14944	-0.014951	0.028283	0.16748	0.03031	0.064628	0.41862	0.53982	-0.10522	0.094131	0.030794	-0.16346	0.10659	0.19995	-0.17243	0.23455	0.032451	0.066472	-0.15562	0.31715	-0.17661	0.059181	0.28729	0.15632	0.14888	0.036789	0.045746	-0.11919	0.0065873	-0.39638	0.054304	0.18157	0.012339	0.21628	0.11412
	NDUFB11	0.33455	0.20706	-0.15856	0.006856	0.18857	0.6207	1.165	-0.051588	-0.066906	-0.1048	0.29748	-0.11538	0.20744	0.13992	0.19166	0.21232	-0.20409	0.28117	0.20405	0.66552	-0.33932	0.1103	0.17889	0.24403	1.4297	0.023344	-0.09331	-0.075427	0.2606	0.014862	0.14698	0.32262	0.071224	-0.3226	-0.073603	0.069046	0.23688	0.0045026	-0.14243	0.082278	-0.068826	0.43282	0.27515	0.10272	-0.15423	0.16443	0.23184	0.05567
	NDUFB2	-0.17369	-0.079152	0.47374	-0.096203	0.13923	0.23449	0.022158	-0.20124	0.0086968	-0.1042	0.18762	0.11152	-0.0087453	0.1009	0.093984	0.043659	0.0010547	-0.018466	-0.19599	0.24592	0.36997	0.021489	0.045176	0.19198	-0.098556	-0.2221	0.0074703	0.052579	0.25319	0.12945	-0.17527	-0.11688	0.08621	0.049311	0.072152	0.13038	-0.1731	-0.29354	0.22262	-0.20239	0.02056	0.062646	-0.036956	-0.1578	0.01528	-0.011237	0.47346	0.13626
	NDUFB3	0.056609	-0.021007	0.03608	-0.055981	0.066513	-0.16547	0.18323	0.052535	0.053974	0.12401	-0.029225	0.088766	0.19635	0.073035	0.04239	0.1457	0.13743	0.016933	0.0059931	-0.12564	-0.0046297	-0.16815	0.18742	-0.091349	0.030969	-0.10458	0.048054	0.088322	0.050054	0.038384	-0.039592	0.052591	0.01873	-0.2092	0.11061	-0.16157	0.035342	-0.18601	-0.044464	-0.19117	-0.036713	-0.07737	-0.060575	-0.11457	-0.1455	0.00072201	0.083861	0.043962
	NDUFB4	-0.065205	0.11872	-0.22892	0.29216	0.23558	0.094147	0.80991	0.021476	0.028389	0.10931	-0.31214	0.35783	0.095901	0.1938	0.30052	-0.022777	-0.27237	-0.19955	0.26216	-0.0084311	-0.37464	0.1579	0.37313	0.00026422	0.30551	0.0031522	-0.055041	-0.085301	-0.086018	0.023372	0.18398	0.081204	0.38678	0.11509	-0.072119	0.061034	-0.10591	0.16461	0.083787	-0.046021	-0.037885	-0.22268	0.03751	-0.24039	0.09008	-0.020235	-0.011574	0.22728
	NDUFB5	-0.017024	-0.13428	0.11662	-0.35707	0.28981	-0.068416	0.021505	0.23317	-0.0045209	0.13373	0.02699	-0.019261	-0.044644	-0.1703	0.089885	0.017574	-0.35399	0.11929	-0.10023	0.35242	-0.20183	-0.11212	0.13367	-0.17265	-0.28303	0.28447	-0.072544	-0.22583	0.10947	0.070621	0.097322	-0.053888	0.12335	-0.035544	0.024477	0.020707	-0.031151	-0.052944	-0.097419	-0.1582	-0.034197	0.0062422	-0.019152	0.17355	0.087977	0.057229	0.32175	0.041197
	NDUFB6	0.092556	0.26766	0.12553	-0.023618	0.10715	-0.016938	0.2357	0.037147	-0.083111	-0.079101	0.2521	-0.039888	0.43846	-0.18356	-0.14043	0.093011	-0.30271	0.094518	0.10336	0.3263	-0.027032	0.1148	0.017418	0.053709	0.22311	0.098206	-0.055316	-0.036082	0.086598	-0.068546	0.37337	0.15769	-0.13103	0.0093738	0.13592	0.03795	0.029084	0.20044	0.20486	0.092897	0.028165	0.33795	-0.0064065	0.058984	0.019608	0.045866	0.17376	0.16068
	NDUFB7	-0.03799	-0.30949	-0.14615	-0.060293	-0.042362	0.010636	-0.11859	0.034745	0.064361	0.51293	0.21833	0.075505	-0.098618	0.59332	0.0074353	-0.058205	0.051878	0.25658	-0.094554	-0.20731	-0.25261	-0.32874	0.046769	-0.074874	-0.091411	0.040294	0.16198	0.025408	0.095752	-0.10902	0.016226	0.13319	0.028366	-0.0073488	-0.086412	0.20573	0.044073	-0.35768	-0.034374	0.00054402	-0.047263	0.092962	-0.17924	0.043959	0.13123	0.15672	0.21949	0.12496
	NDUFB8	0.064994	-0.075044	-0.18989	0.2201	0.12393	-0.1413	-0.1743	-0.10177	-0.0035684	-0.12979	-0.23849	0.085998	-0.10437	-0.12957	-0.24192	-0.10084	0.041043	0.092824	0.1119	0.15226	0.095843	0.11422	-0.11781	0.079298	0.03906	-0.033334	-0.12049	0.11667	-0.046988	0.11239	-0.073891	-0.25151	-0.25339	-0.057371	-0.054373	-0.0060054	-0.035408	-0.2158	0.083713	0.31228	0.077374	-0.15353	-0.025427	0.0065941	-0.024395	-0.22906	-0.64126	-0.024342
	NDUFB9	-0.093376	0.03662	0.43354	0.1716	0.74861	-0.056738	-0.52644	-0.16664	0.080179	-0.14169	0.17561	0.11858	0.11664	0.069087	0.33478	0.12464	0.2416	0.14737	-0.1498	0.3462	0.42328	0.21292	0.87918	-0.091315	-0.20597	-0.001092	0.033235	0.022387	0.096759	-0.06749	0.31256	0.028124	0.46906	0.077594	0.28532	-0.025471	-0.16654	-0.11451	0.35261	0.12847	0.68982	-0.22789	-0.42597	-0.030973	-0.059293	0.1615	0.18003	0.057296
	NDUFC1	0.069552	-0.28149	0.33654	-0.12883	0.53309	0.081689	0.059761	0.27384	-0.053121	-0.21975	0.33027	0.20054	0.089176	-0.29795	-0.36797	0.052882	0.039606	0.22865	-0.049982	0.019918	-0.1568	-0.25749	0.4017	-0.079437	-0.21521	-0.17259	-0.021558	-0.13267	0.44674	0.1686	-0.080668	-0.52376	-0.34465	-0.080385	0.056291	-0.15861	0.052166	-0.15017	0.13206	-0.43727	0.32789	-0.031919	-0.38158	-0.054961	0.052851	0.046205	0.71348	-0.028661
	NDUFC2	0.14349	-0.055216	0.41876	0.12865	-0.0034581	0.029125	-0.013097	0.034512	0.085835	0.0065412	0.1983	0.040654	0.1045	-0.12196	0.032728	-0.074884	-0.15518	0.3836	0.23414	0.60902	0.27774	-0.11356	0.011663	0.041308	0.048418	0.16464	0.12717	-0.10514	-0.30234	0.12793	0.16714	-0.1699	-0.069962	0.27773	-0.1066	0.40456	-0.010268	0.069946	0.14359	-0.22293	0.080526	0.059938	0.44098	0.10855	0.20977	-0.022514	0.091528	0.13849
	NDUFS1	0.029938	0.035888	0.057862	-0.0034036	0.12145	-0.086036	0.22485	-0.053883	-0.019962	0.02178	-0.2038	0.10083	0.2625	0.22469	-0.053032	0.087391	0.022004	0.12028	0.15719	0.27201	-0.035842	0.094696	0.09873	-0.091474	0.20379	0.047898	0.11322	0.099439	-0.25902	-0.0153	-0.12116	-0.0054502	-0.012302	0.10454	-0.023455	-0.011933	-0.12505	0.10055	-0.12594	-0.029964	0.0888	0.10765	0.10254	-0.18459	-0.024107	0.013998	-0.20218	-0.090539
	NDUFS2	-0.077219	-0.018605	0.78839	0.094412	0.30084	0.11604	0.50588	0.11731	-0.27209	-0.043239	0.44431	-0.15127	0.13631	0.088816	-0.21179	-0.048163	-0.055688	0.16305	-0.010123	0.26415	0.11513	-0.1691	0.31107	0.46405	0.4086	0.061637	-0.024749	-0.002007	0.24868	-0.13529	0.079677	0.018992	-0.075057	-0.050659	-0.013575	0.11008	0.027015	-0.70261	0.85565	-0.18195	0.21856	0.43451	0.13561	-0.079314	-0.1217	0.27021	0.37617	-0.034008
	NDUFS3	-0.061357	0.11128	-0.050281	-0.026895	0.17437	0.13662	0.15347	0.15444	-0.15751	-0.0331	-0.087893	0.19549	0.11044	0.086766	-0.10874	0.080841	0.088783	0.10901	-0.07817	0.47807	-0.10341	-0.019397	-0.12932	-0.12631	-0.045389	0.1032	0.038306	-0.21435	0.023808	-0.050711	-0.086199	-0.0052894	-0.1329	0.2131	0.027969	0.044417	-0.0086271	0.15199	-0.068336	-0.029014	0.09382	-0.16099	0.41117	0.0043451	-0.060344	0.040041	0.075694	0.060344
	NDUFS4	0.12464	-0.01105	0.012049	0.12253	0.093981	-0.15788	-0.043294	0.31967	-0.028026	0.10733	-0.060376	-0.023755	0.31819	0.22021	0.044335	-0.1386	0.014517	0.061208	-0.019562	0.0028705	-0.14225	-0.025572	0.31909	-0.07733	-0.031666	0.10021	-0.017024	-0.046381	-0.1331	0.064632	0.31097	0.024473	0.12824	0.12018	0.089269	0.1598	-0.050348	-0.13251	-0.047602	0.026739	0.13958	-0.073873	0.092946	0.10098	0.078323	-0.094203	-0.16284	0.017979
	NDUFS5	-0.068028	0.25868	0.028992	0.078476	0.15253	0.12269	0.47768	-0.041087	0.052398	-0.056921	0.10225	0.066173	0.039054	0.45943	-0.10745	-0.18318	0.15578	0.086495	0.084578	0.28112	-0.30838	0.10826	0.038691	0.087485	0.10694	-0.053609	-0.064251	-0.08663	-0.085425	-0.04663	0.26397	0.25934	-0.034754	0.057021	0.11498	-0.10059	0.1188	0.28452	-0.11647	0.084548	-0.069142	0.11481	0.31122	0.018737	0.15845	0.0095015	0.022688	-0.029525
	NDUFS6	-0.13842	0.069294	0.12387	0.38246	0.13184	-0.17986	-0.21997	-0.0061568	-0.058332	0.010022	-0.22718	-0.062956	-0.15459	-0.33468	-0.12591	-0.010976	0.10063	-0.046801	-0.23007	0.19539	-0.062043	-0.0234	-0.010665	-0.011011	-0.35548	0.11146	0.0091873	0.076466	-0.49647	0.015231	-0.28643	-0.076327	-0.13042	0.024985	-0.20814	-0.076318	-0.17969	0.12411	-0.080157	0.012291	0.087392	-0.15599	0.084202	-0.053195	-0.14586	0.067231	-0.34369	-0.033906
	NDUFS7	-0.28551	0.15372	-0.15512	-0.092915	0.24578	-0.059498	0.011701	-0.044762	0.23636	0.26474	-0.13579	0.029785	0.0082954	0.40511	0.21609	0.097736	-0.29202	0.043488	-0.18594	0.57794	0.050624	0.0053402	0.24569	-0.052602	0.081904	-0.10925	0.045705	-0.15484	-0.11692	0.14041	-0.17128	0.22109	0.11882	-0.15779	0.20051	0.16158	-0.012478	0.23723	0.15815	-0.31211	0.093961	-0.15492	0.050919	-0.093796	-0.0098917	0.064069	-0.01174	0.052224
	NDUFS8	-0.10852	0.13925	-0.38012	-0.070583	0.40955	0.049242	0.85941	0.15624	0.00051587	-0.17205	0.15978	0.17626	0.005755	0.26955	0.23325	-0.10985	-0.081713	0.20618	-0.091881	0.1139	-0.32897	-0.014606	0.49444	0.11944	0.40699	0.032341	-0.0074846	0.019724	0.14637	0.098327	-0.046131	0.27199	0.14213	-0.022533	0.1118	0.091555	-7.99e-05	0.0030223	0.03494	0.09378	0.40031	0.1362	-0.064635	0.11663	-0.0252	0.16968	0.06581	0.10277
	NDUFV1	0.14781	-0.29779	0.34126	-0.034639	0.36089	0.24343	0.28714	0.065312	0.024095	-0.038541	0.40203	-0.010556	0.19497	-0.11741	0.050689	0.01569	0.066193	0.10632	0.049396	0.094915	-0.069098	-0.024442	0.072951	-0.010192	-0.62676	-0.0059844	0.036013	0.017623	-0.21718	-0.09303	-0.16648	-0.046029	-0.040828	-0.0084758	0.18418	0.10163	-0.028787	-0.15168	0.37605	-0.03448	-0.0042835	0.20604	-0.50739	0.075288	0.040937	-0.08606	0.26883	-0.073909
	NDUFV2	-0.021796	0.15519	-0.023998	0.28664	-0.063271	0.01431	0.15082	-0.11919	0.02377	0.018163	-0.23832	-0.048405	-0.079522	-0.082902	-0.021962	-0.067316	0.059336	-0.020698	-0.08717	0.39587	0.027774	0.076023	-0.10624	0.16203	0.067731	8.99e-05	0.026815	0.1658	-0.63998	-0.0083204	0.17463	0.12885	-0.28363	0.022112	0.0099443	-0.017369	-0.22358	0.12513	0.24703	0.10246	-0.015399	0.25685	0.052023	-0.035717	-0.10007	0.0070271	0.076384	0.066618
	NDUFV3	-0.041173	-0.019128	-0.13151	0.1406	0.016024	0.028904	0.070262	-0.084813	0.15451	0.15443	-0.047169	-0.020377	0.087278	0.032679	-0.10251	-0.0088301	0.019628	-0.076615	0.086336	0.18102	-0.18422	-0.16105	0.028259	-0.058334	0.14645	-0.19348	0.090972	0.077927	-0.10134	0.025906	0.023205	0.31305	-0.18665	-0.0027009	-0.045529	-0.028553	-0.015922	0.038263	-0.048346	-0.02747	0.1499	-0.033121	0.14477	-0.1811	0.062306	0.014545	0.15294	0.035872
	NPC1L1	-0.062899	-0.048138	-0.033902	0.20478	0.22863	-0.098842	0.23692	0.19156	-0.03398	-0.1928	-0.18492	-0.078223	-0.087619	-0.079601	-0.056382	0.083167	0.019486	0.082945	-0.047311	-0.20726	-0.11241	0.12612	0.2585	0.13133	0.19782	0.25405	-0.016801	-0.09323	-0.067534	-0.059359	-0.20765	-0.088825	0.0080193	-0.037671	-0.12915	0.018971	-0.070441	0.039239	-0.058561	-0.0021207	0.24703	0.011274	0.15092	0.28505	0.021909	-0.23968	-0.086805	0.040742
	NPY5R	0.055053	-0.002515	-0.152	0.0011901	0.10194	-0.043317	0.20459	0.11046	0.015934	0.057844	0.35159	-0.1489	0.018464	0.11899	0.014668	0.081031	-0.045134	-0.12151	0.087039	-0.058069	0.044724	0.024637	-2.09e-05	0.094191	0.0079888	0.076779	-0.095961	-0.023268	0.42803	-0.27865	-0.22236	0.15573	-0.077338	-0.022336	-0.071431	-0.13608	0.065376	0.026229	-0.089036	0.1042	0.018641	-0.011439	0.060582	0.034731	-0.0055486	0.0391	0.38039	-0.17256
	NR1H2	-0.11816	0.057269	-0.29504	0.19137	-0.13522	0.19731	-0.1019	0.19707	-0.041191	-0.11897	0.11327	0.16987	0.30875	-0.10992	0.016381	-0.040691	-0.15747	0.0054349	0.018237	-0.071421	-0.13697	-0.023294	0.026791	0.24759	-0.19317	0.057846	0.016083	0.00031231	-0.12619	0.14357	0.011645	0.15207	-0.0022228	0.058089	-0.17978	0.11672	-0.3586	0.16283	-0.1571	0.14868	-0.33768	0.17337	-0.18445	-0.02545	-0.0062482	-0.059149	0.27664	0.16382
	NR1H3	-0.1001	0.01838	0.030114	-0.1458	-0.11187	0.018396	-0.072055	0.036641	-0.23389	-0.030246	-0.28579	0.030697	0.054568	-0.076057	0.047965	-0.023455	0.078801	-0.15737	0.0087832	-0.069821	-0.088595	0.14991	0.058767	0.08259	-0.21327	-0.099425	-0.10938	-0.083179	-0.22625	0.12167	-0.061336	0.083682	0.054186	0.0099751	-0.13263	-0.31081	0.11673	-0.065148	-0.22077	0.05588	-0.12421	-0.082686	0.04038	0.14143	0.03898	0.11419	-0.29091	0.1616
	NR1H4	0.021512	-0.074433	0.211	-0.038245	-0.39096	-0.00033642	-0.11359	0.06125	-0.10681	0.078307	0.091442	-0.027141	-0.15651	-0.33061	0.24389	0.015541	-0.15123	-0.095249	0.019009	-0.047532	-0.056579	-0.14709	-0.041473	-0.015719	0.014016	0.024294	-0.13357	-0.063399	0.25265	0.12842	-0.090278	0.0043616	0.22674	0.13805	-0.16231	-0.017911	0.022483	-0.24344	0.029593	-0.047869	0.081653	-0.14853	-0.065269	0.01579	-0.077928	-0.097932	0.27983	-0.18119
	NR3C1	0.17469	-0.074724	-0.0094144	0.028982	0.089786	-0.0095132	-0.48089	0.062846	-0.015744	0.14192	-0.19056	-0.099549	-0.30104	-0.014546	0.043839	-0.089871	-0.47226	-0.23587	0.0598	0.058021	0.097159	-0.073749	-0.12097	-0.027158	0.027421	0.0025926	-0.096979	-0.085601	-0.26257	-0.21575	-0.34622	-0.034496	0.16285	0.055808	-0.41614	-0.011439	0.11219	-0.041495	0.29342	0.020912	0.019191	-0.12586	-0.0014975	-0.014658	-0.077995	0.2669	-0.15	-0.056077
	NR3C2	-0.015586	0.0082986	-0.09632	0.02	-0.14965	0.0642	-0.08607	0.0022696	0.028967	-0.030381	0.055401	0.00081999	0.012903	-0.094438	-0.047241	0.0020893	0.0039752	-0.055203	0.029779	-0.17342	-0.062296	-0.0092119	-0.17397	0.028149	0.19653	-0.027581	0.061084	-0.020231	-0.11181	-0.053189	-0.19074	-0.056137	-0.10689	0.091429	0.074781	0.090397	0.023714	0.030508	-0.10534	0.03071	-0.20499	-0.064268	0.048057	0.053047	0.00086605	-0.00099299	-0.1479	-0.0061634
	NTRK1	0.14168	-0.070528	-0.11706	-0.29089	-0.20675	0.12624	-0.21658	-0.097875	0.23992	-0.13039	-0.19861	-0.21078	0.13957	0.077857	-0.3296	-0.084429	0.0045767	-0.055861	0.15442	-0.15763	0.10623	-0.030183	0.0016727	0.086012	-0.28981	-0.13644	0.2221	0.027861	-0.34795	-0.014367	0.35351	0.20018	0.092154	-0.25691	-0.0078687	0.12364	0.28701	-0.13691	-0.0085096	-0.21933	-0.015457	0.12612	-0.34339	-0.057063	-0.015127	-0.11104	-0.088423	0.10564
	NTRK2	-0.091702	0.12238	0.15533	0.088873	-0.13026	-0.025433	0.33419	0.21056	0.00047678	0.10423	0.0059481	-0.10343	0.025817	-0.026784	0.032376	0.02352	0.18686	-0.061535	-0.054463	-0.28219	0.13705	0.10976	-0.017097	0.0087432	-0.18401	0.035959	0.049994	0.041811	0.024921	-0.16503	0.2806	-0.078292	0.049111	0.14687	0.14993	0.032865	0.063094	-0.092935	0.17716	0.034873	0.055509	0.022955	0.035877	0.11233	-0.054599	-0.023973	-0.18934	-0.19662
	NTRK3	-0.02846	-0.052652	0.072784	0.09669	0.15825	0.075603	-0.27026	-0.068891	-0.063053	-0.064052	-0.094087	0.14976	-0.14367	-0.11451	0.018809	-0.1574	0.0010179	-0.23519	0.11194	0.16718	0.17039	0.018816	0.045924	0.04648	-0.1974	-0.076312	-0.19202	-0.32434	-0.10378	0.029547	0.10831	0.0024728	0.16903	0.030102	-0.22105	-0.22093	-0.034974	-0.16483	0.079409	0.044064	0.017504	-0.064285	-0.19036	0.019201	-0.1736	-0.048124	-0.051499	0.07619
	ODC1	-0.05559	-0.055565	0.022267	-0.029455	-0.33773	0.085739	-0.10002	-0.048379	0.17127	0.32975	0.30543	-0.0049176	-0.10367	-0.088913	0.083779	0.17437	-0.094556	0.039655	-0.016854	-0.081397	-0.083238	0.012453	-0.20994	0.013483	-0.099839	-0.11901	0.11621	0.089111	0.18388	0.0011422	0.08175	-0.0042731	-0.059682	0.015108	0.0019267	-0.0044958	0.038164	0.029568	0.055864	0.076577	-0.096135	-0.027194	0.3877	-0.1168	-0.067225	-0.09824	0.37308	-0.094013
	OPRD1	-0.16387	0.069637	0.15638	-0.049762	-0.13816	-0.12641	-0.019765	-0.26608	-0.034546	0.1371	0.69042	0.00090996	0.079081	-0.14812	-0.0024894	-0.072176	-0.13889	-0.059938	-0.069583	0.1445	0.072199	0.025157	-0.14136	-0.020209	0.13192	-0.12035	0.017946	0.06923	0.30607	0.24922	0.17599	0.082498	0.026569	0.12506	-0.067244	-0.098302	0.02934	0.017339	0.078616	-0.091301	-0.12915	-0.089912	0.11976	-0.02005	-0.050663	-0.10522	0.40003	0.11156
	OPRK1	-0.14894	-0.0090162	0.15031	-0.028795	0.038568	0.099921	-0.086012	0.092931	-0.033093	0.23374	-0.20483	-0.00069618	-0.052673	-0.37277	0.058845	-0.017034	0.039924	-0.15131	0.0011805	0.018791	0.18657	0.080127	0.098954	0.14905	0.020709	0.086068	0.087585	0.062345	-0.0027368	0.19541	0.040432	0.062159	0.051771	0.038951	0.28441	-0.24731	-0.022966	-0.22708	0.096228	0.059092	0.20568	-0.032919	0.010337	0.10163	0.025788	-0.12093	-0.25367	-0.098753
	OPRL1	-0.29568	-0.037349	-0.13099	-0.017474	0.012373	-0.02422	-0.21077	0.061855	0.14468	0.29295	-0.26146	0.058195	-0.078327	0.024212	-0.18109	-0.030867	-0.23869	0.030235	-0.22921	0.1714	-0.17527	0.13794	-0.0008798	0.083733	0.2962	0.16728	0.086831	0.25808	-0.15817	-0.13042	-0.10452	-0.243	-0.0071739	-0.00207	-0.15415	0.002741	-0.12476	-0.1481	-0.17542	-0.024483	-0.046231	-0.0082754	0.27962	0.1954	-0.02706	0.27663	0.08628	0.0068089
	OPRM1	0.046934	0.034529	-0.091175	-0.15046	0.22716	-0.040278	0.0019221	0.070034	-0.086725	-0.24824	0.14243	0.12775	-0.1985	-0.25378	-0.04707	-0.14003	0.042675	-0.041794	-0.12406	-0.18091	0.026631	0.12276	0.094841	-0.14353	-0.10249	0.045441	-0.088835	-0.15163	0.1003	0.086869	-0.094302	-0.24136	0.040774	0.046799	0.25836	0.07802	0.044381	-0.057407	0.039707	0.02586	0.09497	-0.096298	-0.091109	0.1151	0.0049808	-0.1285	-0.26164	0.024376
	P2RX3	-0.090632	-0.1085	0.21297	0.12423	-0.021609	0.032497	-0.13514	-0.078543	-0.12991	0.052518	0.081641	-0.078102	0.13914	-0.054418	0.21259	-0.006495	-0.35061	0.10672	-0.16666	-0.14235	0.089263	-0.10892	-0.016488	-0.17757	-0.20061	0.06018	-0.031562	-0.21883	0.0096489	0.02733	-0.062953	-0.085495	0.10439	-0.03559	-0.077026	0.094414	-0.19641	-0.00024299	0.1975	-0.055985	-0.031158	-0.038068	-0.19126	-0.036316	-0.073412	-0.042581	0.15139	-0.075141
	P2RX7	0.034069	-0.10513	-0.12906	-0.020211	-0.075488	0.18935	-0.11768	0.1435	-0.066766	0.10852	0.24327	0.14629	-0.12073	0.0018333	-0.14831	-0.015853	-0.023903	-0.20681	0.20385	0.025753	-0.11385	-0.092055	-0.08725	0.086975	-0.04904	0.023658	0.0044033	0.073376	0.12196	0.18137	0.11214	0.098972	0.04344	-0.03148	0.26564	-0.051515	0.007631	0.0064191	0.039332	-0.0029083	-0.19915	-0.029118	-0.36841	-0.015365	-0.067042	-0.026571	0.10674	0.21216
	P2RY12	0.061153	-0.049954	0.11332	-0.17174	-0.11015	-0.12883	0.14777	0.025083	0.037063	-0.16156	0.10908	-0.10771	-0.43931	0.055715	-0.080629	0.038548	-0.21528	-0.091741	0.0054302	-0.16623	0.063288	-0.04657	-0.11598	0.027049	0.12147	-0.022063	-0.054494	0.056959	-0.13789	0.15525	-0.17338	0.079119	0.037046	0.12824	0.1411	-0.075955	0.039929	0.023812	0.060046	-0.037294	-0.0087973	0.039158	0.073499	-0.14657	-0.10803	-0.066328	-0.088936	-0.20065
	PAH	-0.061544	-0.045858	0.15207	0.085899	-0.014436	-0.077024	0.16183	-0.045957	0.016042	-0.17055	0.16573	0.003892	-0.031039	0.089546	0.19177	0.10931	0.25194	0.022739	-0.0093184	-0.016135	0.2164	0.26732	-0.034251	-0.1894	0.1117	-0.099071	0.051047	0.10895	0.22555	0.015991	-0.11695	0.18822	-0.0016804	0.024576	0.023292	0.11827	-0.14668	0.0091468	0.14221	-0.025592	0.11289	-0.089157	0.3169	-0.15562	0.10603	0.19336	0.25439	0.034252
	PAK4	-0.13853	0.15837	-0.087566	-0.30799	-0.018143	0.36086	-0.22449	-0.0077976	-0.036051	0.3421	0.10741	-0.042535	0.084067	0.023774	0.18182	0.017184	0.0077872	0.13825	0.063276	-0.088806	-0.083686	-0.1898	-0.26364	0.19601	-0.03363	0.21274	0.16853	0.12932	0.09139	-0.0050357	0.46658	0.16452	0.19458	0.01108	0.34969	-0.082218	-0.058534	-0.025715	-0.041877	-0.13836	-0.17339	0.05791	-0.02326	0.090569	-0.06547	0.33452	0.2771	0.11865
	PARP1	-0.17675	-0.031495	0.062226	-0.11881	0.84997	-0.035678	-0.096308	0.041355	-0.17979	0.093206	-0.047498	-0.023829	0.01665	0.11466	-0.22968	0.33908	0.066257	-0.092895	-0.16285	-0.013118	0.037926	-0.2141	0.55567	-0.046033	-0.035968	-0.11052	0.035364	0.028596	-0.052104	-0.11069	-0.03632	0.017041	-0.16425	-0.038002	0.083741	0.025178	-0.23993	0.016489	0.017075	-0.04439	0.57438	-0.17937	-0.19448	0.097028	-0.046546	0.033822	0.2054	-0.066033
	PARP2	0.11777	0.082301	0.025737	0.0109	0.06195	-0.067075	-0.19864	0.032511	-0.1483	0.022874	-0.23176	-0.085852	0.19364	0.097637	0.088276	-0.1484	0.049843	-0.020692	0.1053	0.070969	-0.056049	0.065417	0.1493	-0.012051	0.12846	-0.10644	-0.05666	0.083361	0.0705	-0.045559	-0.042342	-0.079061	-0.0064135	0.049974	0.064525	0.068371	0.22305	0.028253	-0.14378	-0.096637	-0.0030905	0.15922	0.12025	-0.069191	-0.11093	-0.17297	-0.12013	0.021203
	PARP3	-0.054717	-0.27933	0.11226	-0.044892	-0.11997	0.053262	-0.071646	0.0075864	0.043247	-0.30803	-0.29041	0.21924	0.26042	0.40486	-0.026648	0.067267	0.12269	-0.21336	-0.055226	-0.22495	-0.028436	0.08598	-0.30234	-0.066766	-0.0068286	-0.0099547	0.033633	-0.12752	-0.10898	-0.10123	0.067286	0.094052	0.050386	0.28758	-0.27973	0.069491	-0.00043773	0.041077	0.0035113	-0.0098446	-0.27424	0.082913	-0.209	-0.064237	0.013578	-0.29618	-0.066059	0.30968
	PDE10A	0.064088	-0.061837	0.14592	-0.16894	-0.046397	0.0022294	0.26411	-0.054526	-0.037689	0.10848	-0.10161	0.14477	0.012318	-0.089537	0.072375	-0.064759	-0.22267	0.19031	0.083376	-0.071409	-0.0088983	-0.14323	-0.16689	0.0040137	-0.13717	-0.17921	0.05115	0.062712	-0.21712	0.00033368	0.14727	0.071571	0.045052	0.01	0.0053165	0.16769	-0.049402	-0.015123	0.011371	-0.10272	-0.20158	-0.075651	0.022954	-0.13072	0.047994	0.00010869	-0.47096	-0.14097
	PDE1A	-0.086288	0.029937	-0.038055	0.016624	-0.058713	0.023539	-0.30872	-0.015022	0.080822	0.087134	-0.12502	0.22011	0.047152	-0.17791	-0.06583	-0.12158	0.43871	-0.086706	0.10481	-0.069331	0.099207	0.04631	-0.11195	0.086055	-0.071855	0.068391	-0.06093	0.0056928	-0.13974	0.03329	0.0079102	0.087362	0.046625	0.23516	0.16019	0.14893	0.128	0.029306	-0.028664	0.12076	0.22313	-0.087734	-0.28701	-0.064465	0.028902	0.0039848	-0.13592	0.13736
	PDE1B	-0.094521	-0.039258	0.082161	-0.30075	0.29084	-0.01753	-0.56378	-0.18051	0.05234	0.25449	-0.27503	0.26741	0.086648	-0.18107	-0.25434	0.1346	-0.50491	-0.46597	0.095247	-0.21455	0.059054	-0.12656	-0.075585	0.013677	-0.2877	0.0010673	-0.071214	0.43489	-0.37091	0.10272	-0.18227	-0.023115	-0.10252	0.061053	-0.098137	-0.11554	-0.10666	-0.011685	-0.30401	-0.07559	0.12686	-0.060058	-0.35682	-0.18988	0.20746	0.29767	-0.41972	0.45658
	PDE1C	-0.18618	-0.098131	0.050641	0.14251	0.043045	0.09529	0.1658	0.012601	-0.13414	0.096907	0.10328	0.063715	0.017177	0.23275	-0.010235	0.23555	0.053379	-0.14164	0.0094168	-0.21224	-0.031284	-0.038901	-0.0075369	0.043483	-0.020853	-0.0138	-0.12376	0.098984	0.03658	0.065628	-0.33516	0.13388	0.13725	0.12116	-0.26843	-0.023713	-0.019844	-0.17346	-0.080601	0.15018	-0.10543	0.0853	0.052159	0.028713	-0.10779	0.17982	-0.15543	-0.020458
	PDE2A	0.11614	0.18049	0.048535	0.04174	-0.051244	-0.12917	0.40789	0.2614	0.032922	-0.084295	0.033914	0.10062	0.019702	0.033455	-0.051851	-0.12712	0.056126	-0.17925	0.0032591	0.22196	0.035207	0.067497	-0.0061865	-0.0061241	0.27726	0.13594	0.019128	0.097326	0.19318	-0.038466	-0.15092	0.15821	0.0042346	0.022831	0.15494	-0.10291	0.071475	0.2515	0.031253	-0.022215	0.048886	0.016551	0.3403	0.091675	-0.039468	0.069561	-0.075402	0.0063162
	PDE3A	0.057823	-0.072802	0.081404	0.0076949	-0.18799	-0.051834	0.14394	0.0064506	0.031277	-0.088747	0.21191	-0.14327	0.26783	-0.15816	-0.1537	-0.25166	-0.12304	0.037162	0.027556	-0.097233	0.010901	-0.17473	-0.20081	-0.065075	0.20562	0.083834	0.11645	0.18036	0.35849	-0.089762	0.21942	-0.12657	0.068042	0.26981	0.16067	0.013681	-0.32327	0.027931	-0.20909	0.06404	-0.058354	-0.047364	-0.22291	-0.022645	-0.012938	0.074708	0.27991	-0.057044
	PDE3B	0.010118	0.049686	-0.013099	-0.2429	-0.11236	-0.054755	-0.65852	-0.11577	-0.089715	0.11484	0.014981	-0.0043954	-0.10452	-0.08707	-0.025195	0.051991	0.051788	0.16554	0.089102	0.068026	-0.067916	-0.045889	0.024185	-0.098191	-0.41041	0.081905	0.11594	0.029109	0.090877	0.004842	-0.063432	-0.036156	0.026379	-0.071199	-0.092294	0.079572	0.098989	0.14365	-0.054041	-0.089094	0.047107	-0.030449	-0.25333	-0.080702	0.019736	-0.026065	-0.17827	-0.024339
	PDE4A	0.049083	0.41917	-0.0090098	-0.13562	-0.16438	-0.060911	0.1545	-0.15774	-0.10861	-0.22184	-0.076358	0.12573	-0.13727	-0.23933	-0.097403	-0.048215	-0.14381	0.13372	0.077143	0.15844	0.0054408	-0.0033894	-0.16432	-0.024829	-0.21328	-0.17981	-0.080413	0.05578	-0.34414	0.27052	-0.30552	-0.065375	-0.037063	-0.090631	-0.0073289	0.036155	0.10257	0.20819	-0.01186	-0.12538	-0.15445	-0.075278	-0.26618	-0.11548	-0.12332	-0.0013213	0.1793	0.25906
	PDE4B	0.074748	-0.11879	0.11255	-0.14127	-0.17246	-0.078562	0.46276	-0.023406	-0.13404	-0.039074	-0.20504	0.050864	-0.24349	0.0035409	0.041341	0.03938	0.26077	-0.10629	-0.098439	-0.048627	0.10491	-0.13792	-0.13366	-0.099177	-0.049944	-0.10661	-0.078749	-0.069998	-0.18365	0.17571	0.080275	0.19227	0.021615	-0.11376	0.14881	-0.16776	-0.037161	-0.046786	-0.0077681	-0.19058	-0.020825	-0.077615	-0.056489	0.055194	0.049537	-0.10859	-0.24207	-0.12728
	PDE4C	-0.029922	-0.041657	0.28045	0.017544	-0.068324	0.10069	-0.22948	0.13243	0.08099	-0.0094973	0.10364	-0.050232	0.18046	0.13608	-0.15336	-0.10707	0.48204	0.18115	-0.22205	-0.018479	0.39447	-0.025842	0.34537	0.26689	-0.058029	-0.22524	0.12902	-0.074932	0.062845	0.017607	-0.063955	-0.03216	0.033626	0.13232	0.44835	-0.17986	-0.089435	-0.037645	0.3712	0.29217	0.032704	0.15251	-0.18736	0.031666	0.03681	-0.18256	0.48338	-0.070359
	PDE4D	0.073061	-0.1588	0.20572	0.057099	0.1166	0.029067	-0.14283	0.0031869	-0.059397	0.13984	0.13743	-0.20823	0.051663	-0.28871	0.07195	-0.23166	-0.17652	0.040261	0.054674	0.018352	-0.023912	-0.018515	-0.046874	0.01374	0.13862	0.037366	-0.0727	0.14549	0.042373	0.0022963	-0.074618	-0.15756	0.27876	-0.13701	0.20692	-0.017348	-0.037364	0.0034503	0.10745	-0.050218	0.00020198	0.032667	-0.057209	0.079339	0.019473	0.028266	-0.038663	-0.019566
	PDE5A	0.11686	0.042761	0.1133	0.22714	0.12636	0.089672	0.030467	-0.058137	0.092012	0.19055	0.10068	0.079587	0.18257	-0.041006	0.0038521	0.13231	-0.11538	-0.14364	0.11227	-0.089772	0.21175	0.01282	-0.11201	0.040914	0.49758	0.015377	0.077042	0.10799	-0.14718	0.22951	0.16675	-0.004056	-0.003362	-0.017613	-0.043191	0.019054	-0.0092753	-0.13603	0.039132	-0.12862	-0.065752	-0.085258	0.070609	0.11266	0.03491	0.0090519	-0.1183	0.056039
	PDE6A	0.089237	-0.1755	-0.23452	0.015323	-0.19264	-0.20132	0.03032	-0.051257	0.081571	-0.11347	0.35696	0.097329	0.17122	0.13104	-0.0083556	-0.098545	0.089757	-0.0063684	-0.10273	-0.27895	-0.041545	-0.027657	-0.0067357	-0.14901	0.14404	-0.011307	0.080769	0.017976	0.24225	-0.04327	-5.03e-05	-0.072553	-0.012452	-0.089802	-0.19666	0.071885	0.051168	0.0081874	-0.015285	0.01138	-0.061157	-0.10139	0.068428	0.0545	-0.1606	0.013966	0.19316	-0.073737
	PDE6B	-0.0562	-0.0052486	0.018006	-0.12232	-0.039561	-0.11155	0.14031	-0.095175	0.049646	0.29852	-0.25448	-0.091672	-0.051545	0.088895	0.027192	0.16826	-0.019373	0.10644	0.026134	-0.24155	-0.012749	-0.031338	0.040312	-0.056695	0.08081	-0.028774	0.017418	0.16246	0.059983	0.108	-0.25103	0.050863	0.0079423	0.1663	0.013347	-0.10704	-0.033896	-0.11982	0.046648	-0.072212	-0.061734	-0.082675	0.021418	-0.17214	0.075534	0.0072073	0.033859	-0.15878
	PDE6C	0.085272	-0.046982	-0.082449	0.084188	0.28329	0.066893	-0.1093	0.22386	0.0124	-0.091639	0.078056	-0.19251	-0.31083	-0.19149	0.028276	0.15951	-0.39299	-0.18763	0.051828	0.082246	0.041424	0.081742	0.21027	0.085472	0.15989	0.12222	-0.13689	-0.075098	-0.037289	0.012203	-0.22003	0.072453	-0.029548	-0.051995	-0.0024433	-0.087553	0.078253	0.0085127	-0.0070613	0.081901	0.32943	0.043312	0.19003	0.060103	-0.095161	0.087206	0.044349	-0.064883
	PDE6D	-0.1206	0.035021	0.0051318	0.047004	-0.018308	-0.022311	0.14812	-0.16799	0.059094	-0.1924	-0.42007	0.17614	0.06972	0.15948	0.070975	0.11989	-0.34255	0.16822	0.0386	0.38393	0.10371	0.084888	0.034821	-0.0019975	0.026832	0.19501	-0.16134	-0.0067192	-0.33124	0.22678	-0.18647	-0.039287	0.045219	0.11832	0.29556	-0.089079	-0.105	0.30357	0.0091394	0.024668	-0.1423	0.079916	0.37469	0.14161	0.0045846	0.13583	-0.67989	0.15023
	PDE6G	0.043316	-0.1937	0.074225	-0.075505	0.21578	0.010909	-0.2975	-0.086972	0.013916	0.17502	-0.082099	-0.11738	0.023785	-0.14234	-0.33575	-0.19834	0.17452	0.02123	-0.030008	-0.022646	0.066115	-0.034473	0.48914	-0.019491	-0.068821	0.12453	-0.0095842	0.04405	-0.32789	0.08313	-0.32248	0.16205	-0.053573	0.093557	-0.16193	-0.033715	0.17297	-0.15659	0.049781	0.065566	0.31802	-0.11078	-0.092523	-0.14482	0.017652	0.085718	-0.23648	0.081944
	PDE6H	-0.0058248	0.073738	0.1261	-0.11162	0.019924	0.10563	-0.26289	-0.089711	-0.11887	-0.067737	-0.036891	0.16676	0.19291	0.14521	-0.19385	0.20349	-0.099573	-0.034613	-0.017444	0.13633	0.00438	-0.027378	-0.011684	0.042643	-0.50495	-0.21405	-0.072057	-0.10774	0.02019	0.0295	0.095612	-0.045744	-0.04334	0.07782	-0.040652	-0.013082	0.030117	-0.048769	0.19308	-0.0255	-0.049993	0.0085588	-0.063825	-0.027653	-0.080786	-0.031692	-0.2435	0.11454
	PDE7A	0.23118	0.13159	0.050948	0.022602	0.14262	-0.00091315	0.60223	-0.27801	0.0039397	0.10576	0.28663	0.1705	0.17592	-0.2853	-0.017073	0.079314	0.004733	-0.13485	0.1655	-0.16202	-0.15804	-0.04066	0.11375	-0.20116	0.45125	5.37e-05	0.06056	0.03891	0.14727	0.054994	0.05185	0.059959	-0.054729	0.32499	-0.41899	0.0054319	0.020129	-0.064033	-0.38756	0.12125	0.011463	-0.071226	0.37099	0.018529	-0.10405	-0.074177	0.17224	0.25939
	PDE7B	0.05114	0.2386	-0.17169	0.015439	-0.33398	-0.091071	-0.043653	-0.19488	0.012643	0.062017	0.11847	-0.18674	0.0028927	0.026053	-0.064365	0.077547	0.045491	0.15839	0.090728	0.22156	-0.093982	-0.1713	-0.10544	-0.13343	-0.056884	-0.11345	0.037751	-0.0016504	0.22333	-0.050192	-0.030536	-0.11997	0.020935	-0.20824	-0.0043501	-0.12301	-0.08426	-0.08599	-0.051771	-0.074246	-0.1396	-0.049202	0.18986	-0.34525	-0.10631	0.042688	0.09956	-0.13831
	PDE8A	-0.017021	0.17514	-0.058068	-0.03065	-0.082657	0.0077093	0.4703	-0.099213	0.091218	-0.089312	0.22898	0.0055903	0.26916	0.038482	0.059369	-0.025273	-0.26119	-0.098836	-0.10063	0.0034101	0.13343	-0.18191	-0.071195	0.050024	0.17568	-0.040325	0.15352	-0.15886	0.24026	-0.017954	0.016164	-0.16066	0.054465	0.12055	-0.35796	-0.03733	-0.046594	-0.11235	-0.021227	0.14718	-0.0028647	0.041694	0.16102	-0.091064	-0.044578	0.0796	0.4802	0.015049
	PDE8B	-0.14204	0.26729	0.059157	0.050275	-0.093276	0.017957	-0.20887	-0.050628	0.068747	-0.114	0.14267	0.039299	0.029753	-0.14469	0.011255	0.00023245	0.021564	-0.020035	0.097463	-0.0181	0.044813	0.038749	-0.20044	0.0021084	-0.073635	-0.010867	-0.010695	-0.17832	0.056957	0.033062	-0.19726	-0.1663	-0.18365	-0.036054	-0.037962	0.044054	-0.060767	-0.0023241	0.044993	0.10163	-0.054639	0.0010082	-0.17357	-0.059	0.030666	-0.023082	-0.065549	0.083978
	PDE9A	0.0055085	0.0098454	-0.013116	-0.063793	-0.30412	-0.050239	0.21825	-0.13135	0.058431	-0.12693	0.31759	0.10155	-0.087041	-0.023488	0.010997	0.18112	0.15928	-0.19635	-0.063687	0.15478	0.036731	-0.019828	-0.13076	0.037149	0.17431	0.094067	-0.029765	-0.07595	0.2098	0.015037	0.030132	0.12947	-0.019801	0.06994	0.076171	-0.038764	-0.033366	0.0059003	-0.028925	0.097143	-0.11813	-0.1561	0.11415	0.056483	-0.095941	-0.024884	0.20792	0.077436
	PDGFRA	-0.085912	0.064391	-0.070934	-0.12882	-0.040036	-0.11094	0.28583	0.038756	0.07356	-0.025995	-0.44957	0.11611	0.096583	0.3834	-0.20232	0.18543	-0.076487	0.18136	-0.10664	0.068938	0.011276	-0.00096036	-0.0020252	0.010445	0.042914	-0.14273	0.04425	0.084455	-0.10932	0.090363	0.58057	0.010147	-0.24486	-0.11778	-0.1701	0.30665	-0.00033267	0.023901	-0.04918	-0.059277	-0.26318	-0.13093	-0.067753	-0.088296	-0.032288	-0.051074	-0.15559	-0.072969
	PDGFRB	0.10005	-0.076527	-0.16887	-0.061099	0.21334	-0.023125	0.041573	-0.13792	0.198	-0.21606	-0.21232	-0.13657	-0.15511	0.054162	0.12658	-0.054986	0.071696	-0.26078	0.24263	0.049953	-0.25465	0.075407	-0.02313	0.046764	-0.23192	0.12783	0.067408	0.021412	-0.07439	-0.19517	-0.04888	0.035353	0.10795	0.10906	-0.0679	-0.049145	0.04164	0.13252	-0.11115	-0.03503	0.20345	0.06025	-0.06068	0.18103	0.03387	0.0050782	-0.020546	-0.00037537
	PDPK1	0.19183	0.22631	0.27138	-0.042691	1.3195	0.088012	0.70698	-0.11326	-0.34238	0.39931	-0.39586	-0.24856	0.23265	0.18386	0.29719	0.32085	0.72642	0.41178	0.14865	0.16534	0.21101	0.27081	0.91969	-0.088199	0.10155	0.16598	-0.48757	0.32202	0.01879	-0.27486	-0.76578	0.70417	0.14386	-0.092664	0.076023	0.14636	0.25398	-0.16377	0.54356	0.043254	0.89077	-0.13431	0.69039	-0.023651	-0.2068	0.33566	0.37132	-0.39986
	PGR	0.01894	0.10185	0.080977	-0.16793	0.013424	-0.049611	0.20775	-0.0711	-0.13304	0.28302	0.41134	0.024287	-0.28559	-0.15523	0.13292	0.029539	0.20666	0.33315	-0.082755	0.30135	0.12759	0.021512	-0.013705	-0.081808	0.39008	-0.33842	0.087089	0.25077	-0.068258	-0.15192	0.33163	0.022486	0.012816	-0.005499	-0.27215	0.20866	-0.092231	0.11354	-0.06842	-0.11091	-0.15505	0.063786	0.19435	0.011035	0.044578	0.071147	0.39664	-0.36545
	PIK3CA	-0.014483	-0.02292	-0.28901	0.23372	0.21324	-0.12119	0.042498	-0.20225	0.015255	0.33587	0.0012211	0.052657	0.090523	0.13876	0.11272	-0.11299	-0.030411	0.2229	0.026506	-0.13942	-0.077753	-0.32147	-0.051525	-0.096323	-0.25585	0.041602	-0.060531	0.23977	0.25616	0.11943	0.20547	0.071555	0.020118	0.13491	-0.038336	0.20245	-0.01992	0.073008	-0.0084749	0.022587	-0.13128	-0.13	-0.23336	-0.014721	-0.1318	0.26092	-0.089186	0.05289
	PIK3CB	0.056851	-0.02045	-0.12287	0.020482	0.09301	0.021993	-0.42482	0.046468	-0.0248	-0.017445	0.06677	0.039936	0.26209	0.024733	-0.081477	-0.081759	-0.079543	0.1797	-0.055815	-0.054543	-0.030575	-0.019943	0.10366	0.040966	0.045037	-0.16059	-0.021753	-0.23809	0.046743	-0.11042	0.093118	-0.055845	-0.049415	-0.24091	0.023724	0.1145	-0.11847	-0.06817	-0.0081718	-0.019017	0.061459	-0.008699	0.10846	-0.029834	-0.011437	0.071348	0.047993	-0.084875
	PIK3CD	0.12461	0.11999	-0.1048	-0.047515	0.079568	0.037544	-0.054856	0.15947	0.12762	0.20311	-0.40576	0.018519	0.30823	-0.14253	0.00014971	0.068801	-0.020866	0.12809	0.038358	-0.2372	-0.19634	0.0060647	0.30707	-0.062879	0.43212	0.12291	0.034248	-0.066416	-0.24026	-0.072612	0.15661	-0.022972	0.13824	-0.20659	-0.0030762	0.16997	-0.045372	-0.036751	-0.25808	-0.18077	0.16803	-0.10878	-0.05916	0.11776	0.13536	-0.0047015	-0.23538	-0.0039812
	PIK3CG	0.11335	-0.013569	-0.071417	-0.21663	0.21314	0.077788	-0.32086	-0.087379	0.13472	0.012946	-0.19748	-0.10843	0.1529	0.23967	0.0086951	-0.072561	-0.16975	-0.1957	0.068114	-0.0039839	-0.025193	-0.28846	0.11017	0.027627	-0.039488	-0.022171	0.0017365	-0.0033753	-0.29278	-0.034968	0.079681	-0.049179	-0.021952	0.10749	0.12075	0.041905	0.027949	0.082927	0.084293	0.028376	-0.12157	-0.018537	-0.22416	-0.031559	-0.065398	0.061231	-0.094846	0.088453
	PIK3R1	-0.037125	-0.0024159	-0.063643	-0.25842	-0.27409	0.037988	-0.25573	-0.015817	-0.020477	-0.083315	0.0071852	0.0060489	-0.095025	-0.044299	0.16164	-0.13117	0.16531	0.10563	-0.10792	0.10483	0.00092023	-0.080437	-0.28396	0.10705	-0.2014	0.081955	0.026532	-0.010813	-0.107	-0.14605	-0.14349	0.075716	0.092182	0.041468	0.50866	0.12708	0.11006	-0.10843	-0.06074	-0.051544	-0.20726	0.062148	-0.4526	-0.068816	-0.003641	-0.17312	0.20346	-0.026018
	PIK3R2	0.0022879	0.048659	0.22252	0.35995	-0.054597	0.38462	0.20606	-0.10667	-0.041953	0.39955	-0.22669	-0.036368	-0.19023	-0.12409	-0.047597	-0.074099	0.10848	0.088754	-0.043642	-0.27109	0.19499	0.020622	0.025258	0.06184	0.18442	-0.027562	-0.067078	0.31008	0.2254	0.13056	-0.33822	-0.0075849	-0.051414	0.05495	0.14045	0.035492	0.14817	-0.12318	0.10759	-0.10931	0.07843	0.18753	0.14152	0.022631	-0.089733	0.13192	0.078316	0.069654
	PIK3R3	-0.0038719	-0.058734	0.40201	0.027745	-0.089093	-0.01544	-0.03003	-0.15405	-0.062736	0.17209	0.23563	0.051396	-0.15499	0.19065	0.081353	0.098922	0.056275	-0.15444	-0.018682	0.034013	0.23768	0.20957	0.057408	-0.15772	0.030744	-0.072314	0.034932	0.083734	0.14025	0.036012	-0.10936	0.12625	-0.034641	-0.030377	-0.059032	-0.019393	0.037614	-0.025634	0.22371	0.040624	-0.12823	0.016192	0.11542	-0.20255	-0.063903	0.11598	0.10807	-0.14548
	PIK3R5	0.20051	-0.11591	0.29697	0.20945	-0.17626	-0.12993	-0.023543	0.15123	0.29783	-0.042879	0.15807	0.096176	0.37889	-0.10633	-0.046759	0.12444	0.26911	-0.27974	0.18917	-0.062538	0.052262	-0.12712	0.0019132	-0.2655	-0.14226	-0.12828	0.12323	-0.15781	-0.18973	0.07159	0.30313	-0.098606	0.01442	-0.1063	0.09982	-0.017912	0.21133	-0.18381	0.088581	-0.14398	0.37181	-0.15493	-0.25316	0.00029084	0.2366	-0.083427	0.64385	0.046058
	PIM1	0.1417	-0.076098	-0.078297	-0.020785	-0.23952	0.092788	-0.03247	-0.14519	0.020455	0.037412	-0.29971	0.047238	0.13805	0.038307	-0.14213	-0.019061	-0.091896	-0.029472	0.10585	-0.076968	0.069349	-0.083984	-0.057903	0.14494	-0.063088	-0.25736	0.10381	0.069124	-0.36378	0.039039	0.14793	0.1378	-0.23848	-0.14563	0.16891	-0.00066188	0.16608	-0.071757	0.20049	0.030225	-0.22868	0.14606	0.10701	-0.08857	0.062691	0.052171	-0.13436	0.10192
	PIM2	0.067868	-0.076474	-0.12764	0.055118	0.26124	0.18014	0.0080137	0.4249	0.14132	0.10526	0.24416	-0.052023	0.21026	-0.0027146	-0.032315	0.01889	-0.050172	0.010121	-0.023725	0.039814	-0.097704	0.024807	0.02669	0.10671	-0.39992	-0.032141	-0.0069033	0.056858	-0.041583	-0.078774	-0.19284	0.081186	0.055852	0.1768	-0.010667	0.2161	0.033524	-0.11183	-0.10441	0.1527	-0.071159	0.24438	-0.13582	0.0092865	0.033753	-0.061945	0.084529	0.069138
	PIM3	-0.03482	-0.064252	-0.28145	-0.11369	0.32518	0.12169	0.071973	0.19267	0.050542	0.031647	0.22274	0.13574	-0.55478	0.17122	-0.046273	0.050059	0.55356	-0.060916	0.026977	0.10025	-0.096426	-0.12487	0.37781	0.14938	0.31556	0.062802	0.19237	-0.13517	0.7147	0.053324	0.12483	-0.015877	0.11382	-0.03345	0.12801	0.294	-0.20012	0.2451	-0.11939	-0.086722	0.14131	-0.015901	0.16752	0.1816	-0.028683	0.06096	0.17977	0.016595
	PLAT	0.11568	0.0077684	-0.12735	-0.19983	-0.022204	0.061067	-0.091307	0.22865	0.21333	0.017421	0.15304	0.13215	0.24911	0.041291	0.039656	0.4131	-0.11336	0.10193	-0.070171	-0.07472	-0.12667	0.0036848	0.049688	-0.030011	0.1914	0.1685	0.14581	0.089934	0.32376	0.092314	0.00063679	-0.049425	0.035118	0.068601	-0.0026053	0.11645	0.067679	0.016103	-0.14376	-0.090743	0.076131	0.068223	-0.28116	0.26295	0.26678	0.27996	0.069164	0.094003
	PLG	0.028417	-0.018742	-0.17429	0.1073	0.084665	0.11533	0.051533	0.016235	-0.13488	-0.080787	0.25625	-0.027906	0.08532	0.066538	0.014575	0.0051006	0.087407	-0.020413	0.18518	0.0018627	0.13228	0.24348	0.11627	-0.0018387	0.12881	0.087354	-0.084252	0.17736	0.086827	-0.05453	0.064932	-0.17044	0.049499	-0.30368	0.061078	-0.09751	0.36418	-0.11709	0.11061	0.022504	-0.082175	-0.18249	-0.0013139	0.15259	-0.029693	0.13495	-0.011044	-0.017454
	PLK1	0.005986	0.077863	0.20133	0.30986	0.88494	-0.16907	-0.66795	0.12192	-0.22376	-0.18178	0.22876	-0.010618	0.17473	0.57818	-0.035338	-0.054691	0.1325	0.024719	-0.014937	0.31443	0.012355	0.5673	1.7806	0.56481	-0.87529	0.2848	0.049626	-0.056247	0.16842	-0.13624	0.31005	-0.090719	-0.036177	-0.21169	0.23547	-0.1818	0.044539	0.11022	0.32976	-0.0061402	1.2949	-0.074292	-0.17145	0.40943	-0.044548	0.004033	0.64665	-0.21364
	PLK4	0.13642	-0.23794	0.52434	0.1	0.22589	-0.017655	-0.45042	0.076616	-0.083786	0.15156	-0.14788	0.11922	-0.021416	-0.015887	-0.093832	0.36776	0.87191	0.29301	-0.16729	-0.16791	-0.039313	0.15026	0.35969	-0.29762	-0.64684	0.093897	0.12597	-0.12607	-0.11663	-0.095141	0.17193	0.48673	-0.039145	0.34939	0.031637	0.070917	0.17607	-0.30742	0.35154	-0.2621	0.12701	-0.2621	-0.16085	0.17883	0.12757	-0.00041918	0.061258	0.1051
	PNLIP	-0.13429	0.022454	-0.26072	0.034907	0.11036	0.039156	0.0049574	-0.18808	-0.0564	0.079472	-0.1051	-0.020778	-0.21061	-0.18402	0.22204	-0.076759	-0.26243	0.33491	-0.10525	-0.060596	-0.17805	-0.031303	0.12667	-0.055553	0.034407	-0.17768	-0.10545	0.041905	-0.059619	-0.039915	-0.19929	0.10561	0.0031771	0.080805	-0.20686	0.21344	-0.12001	-0.11901	-0.066142	-0.095521	0.046788	-0.033495	0.26145	-0.19647	-0.17743	0.073437	0.097164	0.099103
	POLA1	-0.03096	0.14462	0.15871	-0.068146	0.98573	-0.24294	0.51532	-0.21465	-0.32321	-0.40482	-0.021475	0.028667	-0.21204	-0.045506	-0.13491	0.18009	0.54275	-0.29762	0.079867	0.13674	0.29707	-0.12464	0.81764	-0.012821	0.29246	-0.067933	0.0026259	0.021448	0.51229	0.064743	-0.10483	-0.087997	-0.039473	0.068389	-0.19299	-0.093773	0.10735	0.34927	0.27007	0.084948	0.32276	0.11373	-0.31538	-0.39033	-0.043243	0.16705	0.71014	-0.022082
	POLD1	0.15503	0.036078	0.28737	0.30034	0.56546	0.95446	0.14941	0.10533	-0.19933	-0.11761	-0.55647	-0.15911	-0.13901	-0.0043534	0.050008	0.42297	0.32369	0.025697	0.052734	0.25842	0.10836	-0.75949	0.40286	0.020482	0.32901	-0.017073	0.14451	-0.21745	-0.45473	-0.045255	0.0071907	-0.36752	0.24925	0.13408	0.47334	0.080046	0.12904	0.15021	-0.12731	-0.72483	0.58735	-0.076762	0.098491	-0.02409	-0.037492	-0.19079	-0.36529	0.061083
	POLE	0.015348	0.21407	0.15287	0.31122	0.057019	-0.14493	-0.16044	-0.021308	-0.084447	0.391	0.92794	0.14589	0.39874	0.18674	-0.25407	0.29078	0.040121	-0.3778	0.096163	-0.26838	-0.12239	0.53978	0.44694	-0.16616	-0.033451	0.27206	0.01464	0.23185	-0.16287	0.17338	0.32075	-0.1416	-0.12716	0.012	0.31846	-0.1725	0.18131	0.09002	0.1411	-0.13508	0.0063376	-0.4441	0.019	0.14254	0.063079	0.14934	0.9268	0.073518
	PPARA	0.14898	-0.25301	0.17713	-0.088008	0.047769	0.0068417	0.5942	0.17992	0.0075979	0.042375	-0.1425	0.16896	-0.061267	-0.11212	-0.1328	0.034938	-0.11572	0.099637	0.025481	0.010678	0.054912	0.18413	-0.093416	-0.052042	0.11765	-0.094445	0.038128	0.046248	-0.10958	0.39267	-0.094604	0.014379	-0.1652	-0.092091	-0.048217	0.039401	0.047194	-0.22539	0.037695	-0.31142	-0.063867	-0.069622	-0.014407	0.090247	0.0076831	0.1886	-0.24342	0.37361
	PPARD	0.12344	0.063306	0.0017227	-0.036463	-0.1117	-0.056716	0.18818	-0.11884	0.028873	-0.06994	0.097642	0.10123	0.28139	-0.040442	0.074678	0.11432	-0.0050995	-0.10199	0.18327	-0.098907	0.17087	0.055369	-0.10458	0.093318	-0.08214	0.11513	0.02886	-0.082089	-0.091369	0.04265	0.34968	0.13403	-0.096257	-0.06914	0.16654	-0.10897	0.21051	0.005885	0.12198	-0.025683	-0.18479	-0.026629	0.15417	0.027471	0.025978	-0.12813	-0.25829	0.03474
	PPARG	0.049501	-0.081601	-0.022662	0.085786	-0.093094	0.026188	-0.06968	0.096021	-0.018231	0.024263	-0.0026318	-0.011288	-0.19008	0.00036372	-0.039643	0.072167	-0.10757	-0.26346	0.0022723	-0.078734	-0.028947	-0.028982	-0.16128	-0.085608	0.010967	0.2001	-0.040944	0.11689	-0.23463	-0.14715	-0.18367	-0.032362	0.011109	-0.032403	-0.021378	0.12365	0.14395	0.015978	-0.08768	0.061962	0.024356	-0.064056	-0.0562	0.14708	-0.074715	0.052931	0.033316	0.021943
	PPAT	-0.16408	-0.11853	-0.138	0.69371	2.728	-0.16664	0.14531	-0.071618	-0.25424	0.33577	0.23852	0.0055613	0.24674	-0.19435	0.099714	0.0054392	0.16672	0.035549	-0.18886	0.50375	-0.28232	0.059471	2.3145	-0.26866	0.29806	-0.1098	-0.060917	0.040124	0.064628	-0.17396	0.29368	-0.039619	0.06356	-0.061464	-0.089568	0.35244	0.068013	-0.12571	-0.34525	0.3486	2.3354	-0.11544	-0.58392	0.01104	-0.080469	0.2417	0.14797	-0.22254
	PRKACA	0.043822	0.041489	0.17073	0.21678	-0.1452	-0.19023	0.24215	-0.094151	0.14545	-0.022713	-0.11003	0.05297	0.012433	0.094764	0.19241	0.13548	-0.17847	-0.16692	-0.022041	0.24741	0.0058516	0.059635	0.10122	-0.096974	-0.5238	0.12891	-0.00090447	0.032923	-0.50315	0.057717	-0.098661	0.49344	-0.036601	-0.13571	0.027825	-0.022452	0.13843	0.026701	0.18197	-0.099803	-0.095866	0.062494	0.048468	-0.094875	0.07796	-0.092769	-0.072729	-0.26421
	PRKACB	0.12284	-0.22292	0.19809	-0.0077172	-0.10592	-0.057131	-0.13648	0.019146	0.079545	-0.18214	-0.31873	0.019611	-0.20549	0.14864	-0.073981	-0.025534	0.23377	-0.075547	0.14414	-0.10126	0.046423	-0.059533	-0.060568	0.052215	-0.089787	0.057389	0.084179	-0.13392	-0.31302	-0.20788	0.03826	-0.1009	-0.098031	0.23203	0.21713	-0.027016	-0.070162	0.010142	0.066898	0.14705	-0.002705	0.049855	-0.10329	-0.010377	-0.092528	-0.078588	-0.082341	-0.046743
	PRKACG	0.10539	0.034706	0.092662	0.0080234	-0.11348	0.046183	0.24886	-0.10178	0.04996	0.011475	0.10913	-0.093303	0.0012469	0.074215	-0.068243	0.11824	0.43493	0.15989	0.12264	0.12573	0.066554	0.078628	0.056502	0.060063	-0.20398	-0.21529	0.12095	-0.20773	0.071551	-0.11001	-0.12889	0.18546	-0.11863	0.20961	0.07837	0.10015	0.18516	0.13312	0.090675	0.1344	-0.16	0.091658	0.036791	-0.2096	0.14433	-0.13232	0.048527	0.11463
	PRKCA	-0.039923	-0.056612	0.0080329	-0.079051	-0.075207	0.023821	0.35078	0.083141	0.13497	-0.024141	-0.20887	0.097062	-0.08935	-0.14826	0.022534	0.11172	0.10998	-0.18031	-0.015739	-0.2509	-0.018296	0.12016	-0.1662	0.1097	0.062825	0.0039638	0.10793	-0.16679	-0.1138	-0.10869	0.014648	0.19033	0.060963	0.067265	0.10749	-0.13381	-0.016747	-0.03857	-0.02094	0.071484	-0.10878	-0.085032	0.086185	0.024282	0.10388	-0.13821	0.10113	-0.11335
	PRKCB	0.16809	0.035616	-0.075651	0.03555	-0.053158	-0.053207	0.36053	0.16596	0.071008	0.072108	-0.11966	-0.0053708	0.17446	-0.22558	0.023787	-0.059067	0.22935	0.11047	0.018097	0.021929	-0.16614	0.10415	-0.087155	0.041251	0.23722	-0.019328	0.10796	0.22463	-0.38301	-0.2442	0.013811	-0.13859	-0.038342	0.11728	0.059989	-0.024029	-0.18372	-0.0088257	-0.26203	0.15228	-0.029869	0.032103	0.40878	-0.1099	0.026621	0.093731	-0.090846	-0.10959
	PRKCD	0.0083939	0.072665	0.02814	0.022951	0.058562	0.019902	0.43599	-0.11338	0.00352	-0.017243	0.33731	0.028252	-0.094618	0.048133	0.066166	-0.014869	-0.0255	0.10656	0.08355	-0.14671	-0.066926	-0.15734	-0.002164	-0.15946	-0.059781	-0.066979	-0.090967	-0.14009	-0.39439	0.031182	-0.023025	0.13998	0.15752	0.0035985	-0.36334	0.22097	0.077447	0.18417	-0.064806	-0.040052	-0.035012	-0.00029265	0.28689	-0.085401	0.00698	0.030304	0.31138	0.018624
	PRKCE	-0.11097	0.088593	0.064953	-0.36101	-0.049148	0.038973	0.36731	-0.020016	0.11895	-0.12121	-0.075854	-0.05867	0.19978	-0.031278	0.055579	-0.0051364	-0.19063	-0.23886	0.024269	-0.18906	-0.0059806	-0.18192	-0.13709	0.089425	0.070297	-0.17569	0.13392	-0.025122	-0.25122	-0.087532	0.11685	-0.14118	0.011041	-0.0075897	-0.13716	-0.16498	-0.033135	-0.036526	0.15602	0.002592	0.0080677	0.11982	-0.027668	0.026582	0.066051	0.11814	-0.34258	0.014883
	PRKCG	-0.21316	-0.049952	0.13393	-0.12514	-0.049308	-0.096218	-0.015732	0.043216	0.11579	0.064306	-0.036069	-0.21739	0.038226	-0.10902	-0.075531	-0.064243	0.15163	0.078387	0.0085473	-0.033378	0.080452	-0.085399	-0.11542	-0.013038	-0.055459	-0.095015	0.19711	-0.012226	0.12564	-0.1793	0.25568	-0.38031	-0.20057	0.082937	-0.024931	0.16911	-0.065029	-0.048879	0.13052	0.049129	-0.019621	0.016995	-0.064418	-8.8e-05	-0.045312	-0.069688	0.21571	-0.043851
	PRKCH	0.08797	0.015464	-0.16149	0.049496	0.23481	0.056949	0.095028	-0.19118	-0.062584	-0.040161	-0.10163	-0.21674	-0.0024709	0.039002	0.018075	0.069165	-0.061864	-0.084072	-0.12401	0.071348	-0.090045	-0.018503	0.31653	0.14061	-0.067292	-0.090452	-0.044032	-0.10632	-0.1741	-0.068309	-0.099398	-0.15589	0.073521	-0.070802	-0.014314	-0.072124	-0.07223	0.010755	-0.11897	0.096591	0.085538	0.23832	-0.0044042	0.062632	-0.13895	0.004087	-0.0013788	0.049569
	PRKCI	0.0078455	-0.12419	0.04017	0.026139	0.072272	0.21879	-0.27585	-0.077292	0.046124	0.20465	-0.47594	0.044109	-0.21481	0.12881	0.020307	-0.080545	0.26363	0.2567	0.053241	-0.15834	0.036136	0.076185	-0.18041	0.056091	-0.10318	0.040531	0.0087337	-0.014213	-0.067165	0.13382	0.0076636	0.074905	0.09481	-0.020935	-0.071859	0.13252	-0.071836	-0.019307	0.088576	-0.019627	-0.030952	-0.041739	0.0030734	0.0060814	0.0049388	-0.16259	-0.12967	0.13166
	PRKCQ	0.010512	-0.075999	0.24581	-0.14893	-0.036197	0.002468	-0.43112	-0.18202	-0.080254	0.0021863	-0.057556	-0.13254	-0.015988	-0.20093	0.10156	0.036876	0.0047443	-0.00060533	0.1738	-0.18111	0.194	-0.1261	-0.088819	0.15006	-0.1151	-0.10872	-0.040819	-0.056642	-0.32066	0.094776	0.33144	-0.2199	-0.15521	0.19488	0.088938	-0.0698	-0.012268	-0.17469	0.073222	-0.17281	0.056736	0.017565	-0.24348	-0.022658	-0.21027	-0.003491	-0.47474	-0.093181
	PRKCZ	0.10287	-0.30402	0.090812	0.22072	0.089374	-0.032256	-0.16954	0.013339	0.020405	-0.19367	-0.3152	0.15324	0.1169	0.15776	0.080763	-0.16217	-0.19352	-0.0040277	0.044094	-0.276	0.058048	0.10828	0.093897	0.039477	0.11331	-0.012226	0.01572	-0.090696	-0.284	0.063258	-0.017761	0.11616	0.12631	-0.19286	-0.020053	0.14122	-0.015434	0.048014	0.05073	0.10867	0.051123	0.034163	0.062918	-0.082336	0.076377	0.025032	-0.29946	0.040215
	PRKD1	-0.0039161	0.082529	-0.079195	0.11196	-0.11625	-0.10669	-0.10216	-0.19844	0.016434	-0.081025	-0.36765	0.0015769	0.23055	0.056036	-0.062067	-0.13254	0.021099	0.056131	0.057616	-0.060699	-0.12035	0.1224	-0.10349	-0.057569	-0.12657	-0.15896	0.057741	0.030558	0.11055	0.07535	0.021883	-0.037472	0.0073961	-0.097575	0.13409	0.069872	0.033554	-0.031981	-0.039277	0.1248	-0.064431	-0.09681	-0.20662	-0.13855	0.09706	0.013469	-0.15472	-0.068836
	PRKD3	0.030104	-0.069168	0.092738	-0.18597	-0.067635	0.073872	0.26587	0.14615	0.14611	0.22214	0.20877	-0.020477	0.037291	0.16162	-0.064004	0.0023319	-0.051062	0.060166	0.011286	-0.1603	-0.072753	-0.052557	-0.071581	-0.11858	0.092719	0.0644	0.10025	0.19571	-0.50346	-0.041566	-0.20022	0.030399	-0.22519	0.12806	-0.14025	0.073545	0.0044865	0.028789	0.01476	-0.12866	-0.051812	-0.017932	-0.072186	0.091428	0.038182	0.19791	-0.096596	0.078153
	PRKDC	-0.16921	0.13401	0.36838	0.055369	0.38808	0.0016205	0.14068	0.1276	-0.19831	-0.042639	0.14771	0.14712	-0.31043	0.1348	-0.12554	0.2114	0.10358	0.040183	-0.21395	0.046513	0.15227	-0.3163	0.093126	-0.26369	0.0009664	-0.20375	-0.1239	-0.16019	-0.053252	-0.13764	0.10964	-0.09813	-0.13457	0.15353	0.13207	-0.024603	-0.18389	-0.37783	-0.21072	-0.62924	-0.054118	0.086714	-0.052032	0.072929	-0.073539	-0.34426	-0.27216	-0.041987
	PSMB5	-0.077979	0.18105	0.7357	0.30447	-0.31977	0.29817	0.37034	0.26542	-0.10615	-0.14512	0.3465	0.015515	-0.014253	0.70569	-0.12134	-0.108	-0.47981	0.15706	-0.0091437	0.11531	0.22299	0.39343	0.2078	0.96505	0.14831	0.20829	0.015762	-0.25213	0.62928	0.051076	-1.0648	0.68583	0.17809	-0.22271	-0.52752	-0.14602	-0.0050268	-0.23973	0.45138	0.063201	0.017561	0.23106	0.0091429	0.22255	-0.048452	-0.10417	-0.06827	-0.17289
	PTGDR	-0.082422	-0.15329	0.10075	0.14304	0.34744	-0.09908	-0.41935	0.054332	0.021231	-0.17775	-0.43508	-0.058562	0.037285	0.022711	-0.0097064	0.018358	0.081839	-0.54192	0.10256	-0.27029	0.046726	0.023258	0.20816	-0.13802	-0.25803	0.19564	0.039753	-0.093774	-0.11558	-0.028898	0.23154	-0.19764	-0.025469	0.084383	-0.061243	-0.15445	-0.023481	-0.0068368	0.4048	-0.0033459	0.10168	-0.058864	-0.41148	-0.004561	-0.016808	-0.14276	-0.12934	0.0095949
	PTGDR2	0.20472	-0.074448	0.033067	-0.21187	0.11032	0.060141	-0.27898	0.081846	-0.10139	-0.19639	0.026458	-0.14709	-0.085801	0.1909	0.13529	0.06675	0.034586	-0.20414	-0.027441	-0.003091	0.084943	0.09153	-0.025356	0.038254	0.04489	0.33909	0.10903	-0.064894	-0.13269	-0.072954	0.41502	0.021923	0.22258	0.11022	-0.11397	-0.041492	0.14061	0.028471	0.14092	-0.055046	-0.0032445	0.10521	-0.22682	0.11251	0.06548	-0.23414	-0.23247	-0.30733
	PTGER1	-0.011289	-0.07604	-0.29598	-0.097672	0.096652	-0.29075	-0.24079	-0.070421	0.087376	0.11648	-0.016475	-0.035596	0.11081	0.22532	0.085494	-0.29719	0.1007	-0.16878	-0.031871	-0.23292	-0.035635	-0.19901	0.25141	-0.19196	0.32448	-0.066377	0.076641	-0.062811	0.38145	-0.12728	-0.0047929	-0.27319	0.065558	-0.0038734	0.17779	0.037401	-0.18418	-0.076957	-0.15085	-0.23756	-0.05746	-0.08845	0.065295	-0.11792	0.053478	0.035871	0.3125	-0.013511
	PTGER2	-0.10793	-0.17311	-0.18496	-0.079734	0.081111	0.18521	0.14336	0.084483	0.03246	0.23707	-0.43096	-0.11641	0.2185	0.11931	0.1001	-0.15617	0.14356	0.059599	0.12499	-0.20588	-0.14126	-0.16037	0.036787	0.058696	-0.068533	0.052163	-0.007543	0.33975	0.0026078	-0.086481	0.038877	0.089733	-0.24974	0.069808	0.30396	0.12094	-0.083827	0.0085526	-0.15703	0.031986	0.14352	0.12881	-0.12042	-0.047096	-0.029973	0.23527	-0.41461	-0.2296
	PTGER3	-0.021466	-0.082919	0.092691	0.14755	0.037497	-0.072005	-0.020331	0.066437	0.031627	0.020426	-0.14682	-0.15674	0.14967	-0.073223	0.068548	-0.030327	-0.20282	0.031044	0.0027479	-0.093808	-0.034258	0.066983	-0.079865	0.0072112	0.048924	0.011297	0.12231	-0.13524	0.11914	-0.17295	0.16327	0.15022	-0.061784	0.16243	-0.10523	0.015963	0.0056611	-0.18533	-0.16755	0.11304	0.023444	-0.037799	-0.029991	-0.060846	0.15722	-0.019543	0.016808	0.08265
	PTGER4	0.10847	-0.18495	0.12766	-0.10998	-0.29019	0.21088	0.29785	0.11243	-0.025935	0.12682	-0.47612	-0.014131	0.079381	-0.26672	-0.12801	0.10072	0.10313	0.19045	0.24455	-0.122	0.059291	0.031072	-0.18964	0.11865	0.17697	0.11963	-0.06601	-0.023747	0.11289	0.20659	0.032442	-0.26254	-0.055688	-0.071466	-0.23025	-0.0010313	0.14573	-0.00064395	-0.067652	-0.14162	-0.10387	0.14891	0.20191	0.1491	-0.060787	-0.15404	0.06108	0.0064907
	PTGFR	-0.07957	-0.10311	0.017602	-0.14816	0.11769	0.04987	0.43471	-0.12964	-0.10453	0.097441	0.2586	-0.073046	0.13011	0.039945	-0.11672	-0.18602	0.128	-0.12463	0.095754	0.050606	-0.019792	-0.13209	0.013987	0.015741	0.099567	0.15129	-0.036877	-0.0072154	-0.22712	-0.0081581	-0.051535	0.10588	-0.032074	0.14888	0.16575	-0.13058	-0.067493	-0.030354	-0.10355	-0.14929	0.10762	-0.032395	0.039516	0.012406	-0.12933	0.00060856	-0.025771	-0.090082
	PTGIR	-0.17155	0.25971	0.059539	-0.056564	0.14585	0.033252	0.12678	0.1725	0.09982	-0.060547	0.014879	-0.054285	-0.062861	-0.11089	-0.08904	0.12445	-0.00054513	-0.079184	-0.0083075	0.46072	0.030844	-0.061781	-0.074757	-0.033338	0.4968	0.10758	-0.017348	0.097079	0.02723	0.0050883	-0.21279	-0.33798	0.05457	-0.069238	0.078628	-0.11562	-0.039457	0.18825	0.1231	0.050543	0.051925	-0.1525	0.46952	-0.068641	-0.05597	-0.1333	-0.46799	0.04785
	PTGS1	0.14204	-0.10784	0.09276	-0.093273	-0.0070731	0.21183	0.075421	0.079483	-0.11471	0.11796	-0.25751	-0.20809	0.072374	0.028617	-0.015517	-0.059957	0.16217	-0.13103	0.065938	-0.29657	0.13	-0.26492	0.050864	0.01351	0.20611	0.011431	-0.13251	0.082428	0.10881	-0.151	0.14016	0.047602	0.13721	-0.035053	-0.047959	-0.017012	0.10585	-0.0071827	0.13533	-0.23891	-0.019268	0.15246	0.060031	-0.0048784	-0.10087	-0.0186	-0.23362	-0.16276
	PTGS2	0.0823	0.036185	-0.03824	-0.058075	-0.028905	0.19263	-0.029681	0.11948	-0.0095278	-0.094049	-0.017327	0.16059	0.13055	-0.14852	0.25162	0.025755	0.03731	0.0045071	0.16931	0.01852	0.10022	-0.049985	-0.097884	0.093035	0.1491	0.11677	-0.034999	-0.022367	-0.10973	0.032925	0.10297	-0.055288	0.30593	0.0476	-0.063271	0.13356	0.18291	-0.065031	0.026389	-0.056559	-0.077002	0.0058305	0.080973	0.06809	-0.040173	-0.096092	-0.076641	-0.02611
	PTK2	-0.036388	-0.11784	0.23131	0.40701	-0.20053	0.13774	0.21542	0.066277	-0.041499	-0.13641	-0.0029128	0.2043	0.36863	0.16776	0.2929	0.43668	0.14936	-0.17626	0.023621	-0.06491	0.14203	0.27153	-0.19246	-0.11435	0.077404	-0.1446	-0.13273	-0.299	0.26219	0.24074	0.46208	-0.028499	0.16862	0.13728	-0.40986	-0.22735	0.086837	-0.12726	0.046304	0.37028	-0.14083	-0.083162	0.16041	0.060606	0.059531	-0.019169	0.11079	0.073826
	PTK6	0.023514	-0.056478	0.050867	-0.020208	0.11497	-0.098254	-0.54922	-0.075704	-0.12471	0.074577	0.041029	-0.0014421	0.18174	-0.023843	0.04226	-0.1125	0.054801	-0.20191	-0.11588	0.017069	0.0043325	0.026837	0.09657	-0.05089	-0.08219	-0.13053	0.047806	0.071221	-0.14635	-0.070517	0.11941	-0.19644	0.15101	0.15993	0.20453	-0.10458	-0.093121	0.013662	-0.18544	0.15711	0.096322	0.024006	-0.23039	-0.16817	0.020533	0.18058	0.16623	-0.029125
	RAF1	-0.033547	0.091222	-0.079167	0.4168	-0.051833	0.12206	0.035589	0.23242	-0.11614	0.055531	0.0021205	-0.094506	-0.16951	0.28112	-0.084722	-0.37333	-0.20558	0.074442	-0.13363	0.062237	-0.084494	-0.091167	0.014674	0.066406	0.048949	0.091006	-0.081372	-0.037183	-0.025141	0.044876	-0.18737	0.14215	-0.18009	-0.23324	-0.030826	-0.040021	-0.078709	0.083591	-0.053905	0.14765	-0.027233	0.16398	-0.22558	0.20417	-0.17353	0.15753	0.072488	0.013067
	RARA	-0.016194	0.048703	-0.14555	-0.099438	-0.1479	-0.03884	-0.24157	0.011342	-0.030107	-0.42277	0.20928	0.10302	-0.20994	-0.31364	-0.054845	0.19544	-0.28327	-0.54371	0.34506	-0.48635	-0.12127	0.13465	-0.33555	-0.10298	-0.035639	-0.06465	-0.13412	-0.028125	-0.015119	0.32374	0.070187	-0.39411	-0.089051	0.040309	-0.21736	-0.40583	0.15161	-0.20593	-0.26345	-0.0076351	-0.065007	0.13205	0.2689	-0.18399	-0.10514	-0.0018518	0.061131	-0.14159
	RARB	0.028026	0.039425	-0.21258	-0.034592	-0.1348	0.17747	-0.12893	-0.13732	0.0072527	-0.096598	0.077567	-0.026909	0.27442	0.12225	-0.11169	0.067498	0.29004	-0.04277	-0.040999	-0.064264	0.057016	-0.13168	-0.046077	-0.024935	-0.079677	-0.047346	0.086431	-0.29493	-0.2627	-0.076093	-0.011804	-0.15459	-0.074574	-0.057462	0.22666	0.042179	-0.21325	0.039516	0.055146	0.063214	-0.09516	0.011323	-0.078485	-0.11053	0.10554	-0.07676	-0.081285	-0.022126
	RARG	0.035115	-0.013601	-0.22717	-0.11944	-0.21875	-0.10226	0.022118	-0.0070369	-0.096634	-0.41902	0.24835	-0.11416	0.12067	0.054632	-0.11224	0.044535	-0.010782	0.14009	0.17275	-0.16981	-0.38352	-0.0067462	-0.23604	-0.16397	0.060689	0.031697	-0.1106	-0.066036	0.28609	-0.12663	-0.18831	-0.13804	-0.18369	0.13071	0.043483	0.18203	0.00098178	-0.013576	-0.25176	0.061237	-0.2103	-0.080206	0.04693	0.178	0.062329	-0.10047	-0.17906	-0.064868
	REN	0.15618	-0.048733	-0.024925	-0.098015	0.18172	0.043171	0.18092	0.12931	0.032614	0.20944	-0.031646	0.044563	0.048499	0.23305	-0.031127	0.001509	0.30053	-0.058514	0.095329	0.035412	0.024389	-0.038889	0.044797	0.093945	0.21295	-0.075853	-0.0035542	0.095274	-0.094878	-0.014068	-0.021217	-0.056549	0.0043352	0.1188	-0.022297	0.086043	0.052692	-0.10425	0.28232	-0.035835	0.18018	0.11344	0.46685	-0.029237	0.033366	-0.062358	-0.045618	-0.042656
	RET	-0.31186	0.15397	-0.082291	-0.40004	0.099838	-0.10836	0.11739	-0.19587	-0.1721	0.031769	0.29827	-0.15848	0.029561	0.29469	0.044766	-0.15032	0.12628	0.11638	-0.18725	0.2339	0.064739	0.026919	0.082775	0.089429	-0.062656	-0.092075	-0.073	0.3238	0.15462	-0.10373	0.023995	0.15018	0.050323	0.13947	0.17476	0.14697	-0.13371	0.055252	-0.10064	-0.1816	0.25556	0.14666	0.12185	-0.070161	-0.013629	0.26012	-0.024185	-0.058738
	ROCK1	-0.00016469	-0.2036	-0.083438	0.17326	-0.051109	0.11091	-0.20746	0.029637	-0.056876	-0.19041	-0.22735	-0.16731	-0.26095	-0.065106	0.0049803	-0.0075953	-0.28896	-0.0068976	-0.13375	-0.15923	0.0039866	-0.025921	0.064506	0.069301	0.066382	0.064274	-0.0039597	0.070376	-0.087726	-0.061532	-0.27146	-0.24883	0.14789	0.087647	-0.052528	-0.021516	-0.077219	0.0012741	-0.034282	-0.098293	-0.13175	0.018594	-0.025127	0.02977	-0.03373	-0.033734	-0.22844	-0.071937
	ROCK2	0.070509	0.040346	0.15141	0.082218	-0.52641	-0.061698	0.26771	-0.054694	-0.0095457	-0.088784	-0.072889	0.10849	-0.1582	0.11404	0.12199	0.21553	-0.0074424	0.1242	0.088097	-0.21487	0.1614	-0.10722	-0.25202	-0.010739	0.13547	-0.27901	-0.065042	-0.063871	0.31988	0.00028912	-0.25236	-0.043409	0.18155	-0.057888	0.049726	-0.019682	0.052778	0.069369	0.22703	-0.017162	-0.46547	0.16747	0.18882	-0.16373	0.12671	0.00074284	0.024646	-0.015527
	RORC	0.12909	0.021149	0.15916	-0.032367	0.074663	0.002021	0.008643	0.2096	-0.028134	-0.12533	0.045951	-0.18756	-0.063618	0.21586	0.086708	-0.034821	-0.044019	-0.071329	0.045112	0.0021578	0.11578	-0.057104	0.054098	0.063524	0.057483	0.21387	0.066393	-0.013434	-0.061546	-0.11184	-0.35	0.19105	0.073482	0.036079	0.10579	-0.13233	0.024378	0.14167	0.2615	-0.18924	0.0005466	-0.013504	0.01442	0.19093	-0.029877	-0.065761	0.38282	-0.070261
	RPS6KB1	-0.0037489	-0.038407	0.24583	-0.20973	0.35287	-0.217	0.22437	-0.066393	0.083329	0.067148	0.10974	-0.12527	0.15801	-0.1422	0.14329	-0.05333	-0.2674	-0.17715	0.098437	-0.1874	0.15666	0.085339	0.24418	-0.10293	0.44436	-0.1548	0.10212	0.16505	-0.25103	-0.033168	-0.11911	-0.2142	0.085481	0.10989	-0.93451	0.024998	-0.05655	-0.065929	-0.055736	0.26542	-0.14982	-0.0024757	0.19391	0.15076	0.18846	0.44218	0.24929	-0.27807
	RPS6KB2	0.011261	-0.064241	0.0083545	0.080636	-0.2544	-0.015988	-0.10147	0.073444	0.049308	-0.03088	-0.17181	-0.11429	0.15806	0.083218	-0.11073	0.18788	-0.28311	-0.09049	-0.0099548	-0.092391	0.079248	0.104	-0.16101	-0.074694	0.010804	0.084982	0.079039	0.13723	0.046539	0.0023666	0.2916	0.11333	-0.012476	-0.063369	-0.12146	-0.025754	-0.018811	-0.11712	0.054228	-0.0027994	-0.11192	0.00014599	0.0025204	0.016836	0.068693	0.10335	0.041042	-0.002148
	RRM1	0.028468	-0.35476	0.50547	0.013481	0.014539	-0.04688	0.046568	-0.32887	-0.16399	0.056279	-0.19159	-0.0073359	0.062694	-0.41701	0.016344	0.063303	0.37944	0.12144	-0.030831	-0.57021	0.0076127	0.067476	-0.16742	0.29737	-0.027949	0.090776	0.032193	-0.26317	-0.29648	-0.17778	-0.38979	-0.12461	-0.030032	-0.1275	-0.15525	0.30655	-0.06034	-0.13834	0.23909	-0.010225	0.13396	0.094145	-0.41586	-0.54721	0.039647	0.19911	-0.3567	0.011037
	RRM2	0.022482	-0.42326	-0.3036	0.49769	-0.52604	0.0084839	-0.44557	0.037098	-0.13085	-0.09814	-0.058321	0.44892	0.28294	-0.53863	-0.15044	0.28978	-0.088833	-0.27758	0.019691	-0.17236	-0.50223	0.020585	-0.81396	0.059707	0.092814	0.064662	0.0034792	0.18092	-0.11756	0.20788	-0.32997	0.22184	0.076091	-0.26238	0.20709	0.078912	-0.00012089	-0.086638	-0.39305	-0.039703	-0.37101	0.10237	-1.0414	-0.05573	-0.003409	0.33061	-0.6885	0.10253
	RXRA	-0.036675	0.042626	0.19676	0.18763	0.23882	-0.056696	-0.18883	-0.29242	-0.059361	-0.091281	-0.49531	-0.089489	-0.23182	-0.14237	0.050765	-0.00061837	0.14241	0.033425	0.015209	0.022087	0.023074	0.067736	0.17283	-0.0092123	-0.10013	0.031804	-0.012174	0.07946	-0.23041	-0.052683	0.16453	0.03382	-0.054748	-0.10849	-0.083917	-0.056642	0.025413	0.0238	-0.10753	0.15101	0.14214	-0.085212	-0.012891	-0.070758	-0.076695	0.17867	-0.54439	-0.030656
	RXRB	0.16264	-0.17946	0.058994	-0.11123	-0.22749	-0.091811	0.25752	-0.18622	-0.091763	0.054143	0.033207	-0.075278	0.19249	-0.043463	-0.061469	-0.15889	0.14834	-0.25583	0.17743	-0.041056	-0.10167	0.011313	-0.068853	0.082083	-0.11366	0.12781	-0.022376	-0.0067669	-0.14116	-0.19789	0.13843	0.030945	0.038094	0.20508	-0.070935	-0.29978	-0.061371	0.034214	-0.18063	0.052844	-0.07822	0.052773	0.2562	0.061615	-0.17957	-0.14462	0.081108	-0.058748
	RXRG	-0.094374	-0.077532	0.14	-0.083513	0.1043	-0.037779	-0.49381	-0.093123	0.067936	0.06709	-0.10503	-0.17531	-0.3192	0.074924	-0.16241	0.09217	0.092416	-0.011311	-0.10113	-0.087966	0.15538	-0.11687	0.091476	-0.034508	-0.23621	-0.056082	0.0071721	-0.024729	0.03119	-0.24477	0.19088	-0.060172	-0.05645	0.046384	0.030247	-0.032229	-0.032369	-0.19115	0.22411	-0.12309	0.02799	-0.057538	-0.31057	0.037379	-0.12979	0.11344	-0.51237	-0.10363
	RYR1	0.18475	-0.058478	-0.083227	0.23205	0.19643	-0.1324	-0.085486	0.072749	-0.047739	0.0064077	-0.33062	0.076886	0.12414	-0.19831	-0.044837	0.098125	0.086087	-0.23106	0.079026	-0.01383	-0.015054	0.080897	-0.10514	-0.24012	-0.17003	0.19282	0.030872	0.058728	-0.13617	0.2218	0.40654	0.04736	0.043827	0.10011	-0.10537	-0.0062971	0.066734	-0.010031	-0.14886	0.29653	0.094106	-0.077699	0.15432	0.22744	0.0573	-0.089833	-0.090023	0.22429
	RYR3	0.20143	0.037259	-0.14606	-0.38754	0.077082	0.080333	-0.11909	-0.051234	0.015266	0.043813	-0.017163	-0.14512	0.15442	-0.54815	0.07513	0.13846	0.0072538	-0.063479	0.028082	0.18677	0.073721	-0.16556	-0.026712	0.079285	0.094259	0.085573	0.12009	0.15933	-0.01563	-0.13664	0.03023	-0.19503	0.0027503	-0.052068	-0.049526	0.022131	0.056292	0.21614	-0.21608	-0.16184	-0.0043263	0.021234	-0.16551	-0.011199	-0.012996	-0.046583	-0.055028	-0.13178
	S1PR1	-0.036395	0.06679	0.18581	-0.022951	0.013693	-0.0068791	-0.023227	-0.052136	0.11433	-0.24922	0.070341	0.095916	0.13726	0.017709	0.040415	-0.2047	0.052074	0.18581	-0.069995	0.15095	0.14504	-0.17088	-0.07772	0.072339	-0.18776	-0.16075	0.18688	0.096013	0.021683	-3.18e-05	0.31402	-0.14868	0.14831	0.018099	0.048346	-0.1378	-0.017144	0.07368	0.017047	0.013269	-0.019943	-0.10961	-0.05704	0.020451	0.018582	0.058628	-0.091523	-0.097172
	S1PR2	0.056365	0.053282	-0.06292	0.20731	0.038059	-0.023183	-0.0089517	-0.13125	-0.033827	0.040541	0.17891	0.14893	-0.0069418	-0.04778	0.12379	0.047316	0.025347	-0.099884	0.14553	-0.16623	0.052845	-0.02387	0.12117	0.054403	-0.067897	-0.14537	-0.087593	-0.024155	0.14071	-0.1278	-0.18463	-0.015528	0.10123	0.018526	0.045139	0.040401	0.18757	0.0074854	0.036948	0.037017	-0.085101	0.074847	0.11846	-0.073776	0.095874	-0.14282	0.055469	-0.041411
	S1PR3	0.046198	-0.06764	-0.11375	0.26573	-0.23125	-0.03489	0.04337	0.03073	0.038897	0.086248	0.10906	0.10663	-0.20925	0.028864	-0.090122	0.028125	0.33497	-0.16064	0.069776	-0.055767	-0.040239	0.10714	-0.25222	0.034733	0.20894	-0.048214	-0.026933	0.084362	-0.027949	-0.12577	0.20961	0.12384	-0.10177	-0.19698	-0.034976	-0.16251	0.068377	-0.023517	0.13002	0.11519	-0.1512	0.061183	0.11866	-0.018123	0.012911	-0.017562	0.244	-0.089431
	S1PR4	0.22838	0.11691	0.015316	-0.20732	0.1414	0.20472	0.53625	0.19511	-0.020409	0.10662	-0.055367	0.11555	-0.11427	-0.13097	-0.09095	-0.010801	-0.15662	0.22466	0.14001	0.192	-0.1807	-0.18335	0.38367	0.055321	-0.58653	0.19742	-0.034362	0.19952	0.083887	0.048602	0.14611	0.17179	-0.084537	0.022899	-0.18509	0.09604	0.021588	0.11845	-0.024485	0.062002	0.31716	0.073104	0.083157	0.27059	-0.025978	-0.075446	-0.012445	0.26384
	S1PR5	0.13114	-0.022175	0.037595	-0.22969	-0.43807	0.017828	0.17491	-0.17634	0.072385	0.059047	-0.081902	-0.083814	-0.21505	-0.052876	0.1137	-0.081203	0.13841	-0.08171	0.13948	0.069176	-0.039768	-0.14732	-0.26381	0.13069	-0.15892	-0.17085	0.1088	-0.24904	0.22264	-0.13648	-0.068859	0.39333	0.14803	0.086392	0.11583	-0.35648	-0.029111	0.15501	0.088094	-0.35936	-0.069835	0.070587	-0.074339	0.15952	0.045224	0.047162	0.14784	-0.077454
	SCN10A	-0.021077	0.14272	-0.075642	-0.10985	-0.048322	0.015626	-0.0093328	0.14536	-0.081044	0.056243	0.055908	0.053072	-0.061865	0.025089	0.2503	0.25064	-0.36601	-0.030565	0.11599	-0.22453	0.029176	0.15365	-0.15347	-0.16373	0.076396	0.077468	-0.093601	0.22143	0.054938	0.084082	-0.18595	-0.13572	-0.11174	0.057626	0.0067648	0.14366	0.11121	0.05978	-0.16788	-0.00964	-0.22545	-0.023572	0.12571	0.058428	-0.11674	0.1436	-0.14495	0.01793
	SCN11A	0.11571	-0.14358	-0.19144	-0.14643	-0.076367	0.078334	0.030297	-0.061721	0.17065	-0.00063606	-0.15446	-0.19354	0.19592	-0.18994	0.01693	0.0070169	-0.06642	-0.061897	0.15739	0.06373	-0.28215	0.034273	-0.065878	0.05111	0.019514	-0.094872	0.047446	0.11141	-0.21362	0.079022	-0.18692	-0.054036	0.039776	-0.045709	-0.24585	0.032596	0.18431	0.10689	-0.046055	-0.092559	-0.084782	-0.066522	0.12286	-0.10988	0.13728	0.036885	0.22486	-0.015718
	SCN1A	0.1862	-0.18525	-0.0064937	0.035039	0.13048	0.033153	-0.1283	0.012018	-0.10457	0.17436	-0.15678	0.029592	0.1689	-0.21751	0.0040767	0.048997	-0.25318	-0.052565	0.25319	-0.0014455	-0.037585	0.070602	0.10028	-0.087856	0.057688	-0.0055361	0.002761	0.10407	-0.47895	0.09371	-0.18154	-0.17431	-0.036265	-0.0061313	0.2754	0.11879	0.2311	0.023756	-0.029421	0.0052928	0.13863	0.023438	-0.022161	-0.062648	-0.081965	0.04676	-0.16403	0.024833
	SCN2A	-0.048332	-0.019307	0.11259	0.0121	-0.01769	0.085076	-0.1278	-0.029375	0.23769	-0.12401	0.11095	-0.032609	0.1628	0.015238	0.020912	0.022581	0.078138	-0.097775	-0.00015716	-0.041258	0.10667	0.10842	-0.09295	-0.026273	0.078898	-0.06299	0.11371	-0.0039004	0.054142	-0.030303	0.19849	-0.067959	-0.12047	-0.098405	0.090264	0.00026673	-0.024225	0.041159	-0.047376	0.1225	0.017814	-0.018636	0.079027	0.025052	0.11139	-0.025214	-0.0091774	-0.070495
	SCN3A	0.04262	0.12177	-0.044971	-0.15254	-0.1893	-0.056428	0.089033	-0.095187	-0.0050404	0.083398	-0.12645	-0.037207	-0.10763	0.1212	-0.069562	0.035221	-0.2585	-0.10781	-0.14852	0.036128	-0.045277	-0.047563	-0.14616	-0.10868	0.15618	0.28204	0.013945	0.0015879	0.30252	-0.15332	-0.026432	0.01316	0.0017437	0.063831	-0.25137	-0.076194	0.046202	0.071117	0.011351	-0.023708	-0.254	-0.11331	0.14977	0.12979	0.016578	-0.013331	0.064165	0.014152
	SCN4A	0.038839	-0.16554	-0.036669	0.45874	0.044121	0.043582	-0.18484	0.29308	-0.026142	-0.088116	0.25917	0.14604	0.31012	-0.22414	0.06605	0.23098	0.02036	0.40382	0.00073203	0.20606	0.085058	-0.0077739	-0.041249	0.020516	0.16352	-0.035288	0.05191	0.024509	0.3344	-0.055288	0.43976	0.31437	-0.0065884	0.1111	-0.0025755	0.28979	-0.018541	-0.13902	-0.17244	-0.043995	-0.10322	0.037196	0.031594	0.14193	0.03288	-0.13668	0.38952	0.04598
	SCN5A	0.15137	-0.0059284	0.086245	0.0037688	-0.026386	0.039699	0.12841	-0.089221	-0.020861	-0.0356	-0.16802	-0.028781	-0.23311	0.020017	-0.16153	0.019954	0.10186	0.15652	0.017161	-0.024755	0.040738	0.060429	-0.030255	-0.066258	0.026723	-0.13746	0.0029204	0.16896	0.0092983	0.0058957	0.043024	0.11292	0.0027346	-0.057791	-0.14373	0.066898	0.014927	0.084341	-0.088068	-0.065199	-0.11571	-0.027699	-0.038189	-0.013544	0.0072185	0.0975	-0.20453	-0.065997
	SCN7A	-0.14955	0.12025	0.01101	-0.1415	-0.052359	-0.043977	0.14124	-0.094257	-0.057902	0.0082038	-0.14144	0.18647	-0.071574	0.0020034	0.042416	-0.038727	-0.077446	0.18988	-0.079829	-0.10315	-0.036667	-0.12685	0.066048	0.0093552	0.11167	0.10185	-0.024009	-0.033038	-0.0071375	0.083185	0.04227	-0.13105	0.070051	0.05105	0.022981	-0.026447	-0.13721	0.037726	0.10671	-0.1682	0.1359	-0.10981	0.049458	0.038237	0.063339	-0.21231	-0.15962	0.098028
	SCN8A	-0.0014121	-0.028455	0.25535	-0.059474	-0.079249	-0.077494	-0.095471	0.027569	-0.024834	-0.10373	0.20748	0.14916	-0.11894	-0.035534	0.028318	0.091523	-0.094746	-0.16381	-0.016373	-0.045038	0.12188	0.0029848	-0.053337	0.09501	-0.0097281	-0.020363	-0.024507	-0.028699	0.032185	0.087659	0.169	-0.070116	0.18203	-0.0065707	-0.017077	-0.13033	-0.060464	-0.023091	0.06023	-0.17053	0.0074628	0.026972	0.061018	0.10373	-0.15363	0.044673	0.20436	0.24568
	SCN9A	0.033929	0.086811	0.067522	0.27681	-0.029173	-0.043224	-0.029542	0.11046	-0.06284	-0.012952	0.030056	-0.10578	-0.1081	-0.099591	-0.018229	0.20631	0.14017	-0.060292	0.015218	-0.018258	0.033879	0.027663	0.13626	0.028517	-0.064965	0.23625	-0.078207	0.0067685	0.21761	-0.10501	-0.059162	-0.059013	-0.027328	-0.076203	0.30943	-0.036568	0.031081	0.083823	0.0085689	0.12798	-0.097177	-0.00032393	0.070212	0.14275	-0.070478	-0.034828	0.18187	-0.015536
	SCNN1A	0.13374	0.16371	0.018802	0.30967	0.20131	0.077877	0.036694	0.11988	0.22239	-0.013268	0.097663	0.11464	0.28718	-0.13224	-0.11545	0.048291	-0.064757	-0.04298	0.1166	-0.36289	0.026617	0.24691	0.21208	0.15163	-0.090772	-0.076989	0.25944	-0.14219	0.26834	0.10475	-0.28818	-0.29285	-0.089248	-0.01319	-0.12565	-0.22659	-0.039604	-0.0065985	0.064929	0.20129	0.31874	0.097703	0.12358	-0.046317	0.17407	-0.23439	-0.1851	0.06411
	SCNN1B	-0.10886	0.095806	0.078441	-0.082579	-0.29408	0.14042	-0.2089	-0.017968	0.026412	-0.10269	0.17824	-0.12513	-0.087519	0.043956	-0.056127	-0.024077	0.14862	0.00066033	-0.12089	0.20136	-0.033405	-0.053717	-0.040107	-0.01176	-0.074211	-0.10972	-0.016677	0.050849	0.38217	-0.075189	-0.1886	-0.0035092	0.092838	-0.0052288	-0.0063091	-0.084614	0.028792	-0.098682	0.13442	0.035668	-0.13179	0.034343	0.11587	-0.012076	0.002166	0.061313	0.28246	0.018521
	SCNN1G	-0.064305	0.003768	-0.14157	0.084283	-0.081198	0.11215	-0.083988	-0.38313	-0.077473	0.14174	-0.34329	0.12715	-0.22608	-0.020627	-0.0512	0.114	-0.16783	-0.044066	-0.092567	-0.080217	0.021142	-0.18187	-0.0094526	0.054124	-0.13059	-0.17232	-0.014333	-0.03729	-0.16984	0.074888	-0.054189	0.054563	-0.15055	0.030157	0.032407	0.010308	-0.08704	0.04094	-0.082655	-0.20601	0.070763	0.089368	-0.058439	-0.029942	0.095075	-0.063299	-0.26556	0.27247
	SGK1	-0.038646	-0.011895	-0.2676	0.18194	-0.020079	-0.13778	0.10639	0.29658	0.082389	-0.11017	0.1127	0.088215	0.10462	-0.018573	-0.070529	0.16586	-0.46091	-0.022134	0.021697	0.21314	-0.22752	0.062704	0.018252	-0.044181	-0.028225	0.023529	0.12244	-0.056917	0.0082182	-0.096397	0.49365	-0.10419	0.020017	-0.057984	0.28947	0.13091	0.0092904	0.023458	-0.16221	-0.072849	-0.057102	-0.071727	0.053171	0.10781	0.054807	-0.077092	0.22094	-0.10489
	SIGMAR1	0.33795	0.19142	-0.090577	-0.10227	-0.35895	-0.080695	0.11538	0.16596	0.069576	-0.02597	0.21884	-0.13204	0.56224	-0.25469	-0.043498	-0.20182	-0.051902	0.34789	0.13133	0.012962	-0.095378	-0.074985	-0.20853	-0.24955	-0.034956	0.10309	0.00048443	0.046167	0.35652	0.16349	-0.0015325	0.064893	-0.062259	-0.041518	0.16695	0.30958	0.36946	0.21905	-0.13095	0.056994	-0.26119	-0.038959	0.018052	0.11179	-0.029915	0.0063986	0.4987	0.020264
	SLC12A1	0.18951	0.13726	-0.086048	0.01197	0.079942	0.1248	-0.1852	-0.066781	0.0061401	-0.14532	0.011661	0.092937	-0.14627	0.1095	0.14331	0.15993	-0.25625	0.014008	0.045768	0.027562	0.03001	-0.012681	0.21081	0.099438	-0.13564	-0.13583	0.0119	-0.045664	-0.24602	0.25663	-0.057211	0.021092	0.17505	0.2452	-0.28845	-0.13307	-0.0046025	0.01644	0.086205	0.30473	0.050566	0.034306	-0.029728	-0.019367	0.031079	0.076303	-0.15751	0.18305
	SLC12A3	-0.044443	0.099399	0.16527	0.091426	0.056033	0.026238	-0.19565	-0.097337	-0.045403	-0.087503	0.040167	-0.077755	0.11262	0.29456	0.057438	-0.066647	-0.1898	-0.1339	0.041417	0.022983	-0.0096484	-0.037836	0.066599	0.062655	-0.16066	-0.05531	-0.088155	-0.0052101	0.0059867	-0.0047337	0.10137	0.085546	0.07154	-0.062349	-0.036624	-0.099764	0.0054495	0.12163	0.16295	0.13672	-0.031904	0.024834	0.044605	-0.077283	-0.067746	-0.039874	-0.020582	-0.030491
	SLC18A2	0.1407	0.14963	-0.16487	-0.0071343	0.20756	0.0047528	0.057	-0.10985	0.10255	-0.0072179	0.13012	-0.062808	-0.20663	-0.11656	-0.13864	-0.26823	-0.22632	-0.085472	-0.0013035	0.13949	-0.21494	-0.092927	0.23859	0.077104	0.12947	-0.05299	0.081013	0.068306	0.29779	-0.16525	-0.018985	0.10584	-0.21775	0.095837	-0.019214	-0.17834	-0.056446	0.23017	-0.19558	-0.021784	0.15019	0.031181	0.21483	-0.011279	0.098153	-0.025953	-0.19188	-0.25241
	SLC22A11	-0.037953	0.04516	-0.018832	-0.11903	0.075238	-0.073145	-0.21825	-0.11332	-0.084018	-0.060389	-0.31063	0.14096	0.20317	-0.05728	-0.09105	-0.024277	0.13696	0.20801	-0.036169	-0.20403	0.17893	-0.1105	-0.099982	0.0037667	-0.11742	-0.035239	-0.18223	-0.084602	-0.019565	0.11704	0.15214	-0.089155	0.14434	-0.2132	0.2084	0.046675	-0.054969	-0.026975	-0.14875	0.1032	0.027969	0.018215	-0.29978	-0.093027	-0.19046	-0.097475	0.20738	0.24224
	SLC22A12	-0.008613	0.029916	0.15468	-0.11107	-0.067636	-0.017717	-0.72054	-0.052142	0.013697	-0.32242	0.17244	-0.15905	-0.18785	0.15865	0.090607	-0.092788	0.22768	-0.051202	-0.1745	-0.060157	-0.046275	0.040697	-0.23275	0.037426	-0.45086	-0.2417	-0.12337	0.016546	0.27509	-0.1472	0.14412	-0.14412	0.060894	-0.024099	0.03224	0.27557	-0.14029	-0.24188	-0.15449	-0.33057	-0.002556	0.088552	-0.49779	-0.22863	0.172	-0.41844	0.60935	0.0083699
	SLC22A6	-0.023113	0.051868	-0.033407	-0.16642	0.15708	0.016348	-0.20165	0.15424	0.063156	0.28148	0.42669	0.30886	-0.0028794	-0.2209	0.064137	-0.092285	0.16043	0.10209	0.13636	0.12585	-0.091021	0.034833	0.16185	0.0030478	0.28737	-0.17081	0.041482	0.13415	0.37824	0.078159	-0.096849	-0.24624	-0.019846	0.052396	-0.0099147	0.022214	-0.024945	0.0066152	-0.0051295	-0.078547	0.12536	-0.081128	-0.028655	0.045172	0.042364	0.040076	-0.15855	0.33689
	SLC22A8	0.05233	0.049939	0.09322	0.26643	0.37447	0.046455	-0.093586	0.37747	0.065665	-0.023167	-0.070162	-0.17983	0.0010685	0.24992	0.043743	0.17735	0.2588	0.038242	0.056443	-0.023996	-0.28244	-0.052913	-0.030502	0.061139	-0.29198	0.30459	0.023485	-0.055168	-0.44625	-0.078694	-0.066604	0.19404	0.05826	-0.15682	0.15002	0.047963	0.19472	-0.11347	-0.095095	0.34778	0.2641	0.012952	-0.18816	0.11487	-0.086575	-0.15707	-0.1539	0.17549
	SLC29A1	-0.0050876	-0.073834	0.13617	-0.48718	0.23275	-0.081021	0.26296	0.15601	-0.0057904	0.12038	-0.069392	0.12868	0.2094	-0.069064	0.015391	-0.20618	-0.13415	-0.19206	-0.10362	-0.31693	-0.022685	0.040343	0.14512	-0.07105	0.39611	-0.10171	0.0089579	0.24183	0.27277	0.044591	0.053849	-0.18334	-0.16347	-0.034271	-0.29282	0.044672	-0.087649	-0.099241	-0.073405	-0.1302	0.29352	-0.04889	0.10146	0.26809	0.053363	0.098293	0.27964	-0.007638
	SLC5A2	0.3214	0.34038	-0.025581	-0.052398	-0.14407	-0.032081	-0.13648	-0.22592	-0.088309	-0.14858	-0.26726	0.19427	-0.11629	-0.2326	-0.029811	-0.1811	-0.29536	0.16279	0.21641	0.076463	-0.36762	0.10084	0.019385	-0.011207	-0.086732	-0.15432	0.034784	0.033279	-0.48202	0.0030086	-0.29256	-0.12206	-0.15864	-0.018407	-0.096975	0.12001	0.3951	0.044717	-0.15426	0.054313	-0.17208	-0.06667	0.0050618	-0.22702	0.064137	-0.095147	0.12637	0.11282
	SLC6A1	-0.14549	0.054795	-0.13853	0.0014429	-0.006697	0.089016	0.04437	0.040273	0.070425	-0.043765	-0.090528	-0.031266	0.019704	0.032365	0.051839	0.18563	-0.24334	-0.073025	0.011113	-0.070386	0.080449	-0.093423	-0.051161	0.065876	0.19816	0.035159	-0.13126	-0.21666	-0.115	-0.048427	0.03482	-0.052323	-0.079948	-0.053172	-0.084827	-0.12907	0.049184	0.008647	0.13694	-0.083031	-0.010734	0.23827	0.0214	0.0088049	0.10104	0.16038	-0.080786	-0.099148
	SLC6A2	0.15021	-0.10949	0.18568	-0.051814	-0.041576	-0.0043299	0.0027578	0.012165	-0.099133	0.23488	0.25154	0.23279	0.13271	-0.23187	0.091246	-0.015059	0.048198	0.16574	0.024133	0.034717	0.075624	-0.028531	-0.081652	-0.0086719	0.2768	0.061319	-0.017092	-0.0034207	0.012388	0.11297	0.033424	-0.10679	-0.11677	0.040133	0.096898	-0.059822	0.29483	-0.11587	0.15935	-0.065886	-0.030335	0.023239	0.21176	-0.027645	-0.065725	-0.066135	0.48033	0.1825
	SLC6A3	0.0011416	-0.057359	-0.11347	-0.0051449	0.21828	-0.041527	0.080931	0.18708	-0.061814	0.054657	0.16067	-0.026573	-0.14963	-0.074405	0.005558	0.10966	0.29476	0.027583	-0.022502	-0.074853	-0.080849	-0.16538	0.22445	0.0028651	-0.21805	0.026155	0.0037951	0.075811	0.24037	-0.13511	-0.029155	-0.15349	-0.027209	0.052591	-0.0091653	0.038481	0.0053165	-0.0757	-0.14737	-0.11128	0.17051	0.10775	-0.30427	0.14611	0.0027367	0.010239	0.10515	0.0047725
	SLC6A4	-0.033683	-0.081364	-0.085614	0.08982	0.050408	0.020275	0.02855	0.20381	-0.01828	-0.098365	-0.11798	0.18819	-0.014456	-0.017433	-0.085831	-0.037103	-0.092512	0.22103	-0.017819	-0.28356	-0.21621	-0.13325	0.19124	-0.050677	-0.05806	0.00059365	-0.047173	0.1972	-0.0029012	0.16787	0.15426	0.0061789	-0.12485	-0.11283	0.22008	0.11458	0.00096852	-0.038067	-0.21977	-0.22495	0.11001	0.015121	-0.017201	0.039101	-0.028191	-0.038482	0.13791	0.12594
	SMO	-0.0077408	-0.099962	0.035619	-0.024709	-0.12066	-0.048455	-0.15191	-0.095085	0.0058375	0.029526	-0.13468	0.060437	-0.14772	-0.33474	-0.058974	-0.11277	0.17458	-0.14052	-0.070286	-0.13963	-0.052033	0.10277	-0.25473	-0.019053	0.025568	0.11593	-0.01932	-0.034525	-0.029663	0.10398	-0.011081	-0.072523	0.063761	-0.20645	-0.081119	-0.085528	-0.15916	0.029571	-0.12883	0.081332	0.046097	-0.066801	-0.099908	-0.10751	0.13164	-0.052963	-0.27876	-0.071694
	SRC	-0.011702	-0.080849	-0.13411	0.39728	0.15956	-0.22818	0.10584	-0.063122	-0.067944	-0.05624	-0.15539	-0.14196	0.17669	0.24912	-0.27649	0.085366	0.021799	-0.061147	0.077736	0.0049235	-0.092915	0.32866	0.37773	-0.020388	0.039371	-0.19553	0.10119	0.0062389	-0.27366	-0.14812	-0.62249	0.2593	-0.21435	0.079052	-0.080315	0.11209	0.058074	0.0027639	0.075753	0.17113	-0.060409	-0.17733	0.021286	-0.10051	-0.18725	-0.10887	-0.68373	0.044261
	SRD5A1	-0.18252	-0.14971	-0.089957	0.088336	0.011669	0.083939	0.11212	-0.16008	-0.20428	0.051116	0.29513	-0.10265	-0.014539	0.059364	0.023565	0.045118	0.054934	0.01504	-0.17966	-0.204	0.055157	0.026272	-0.063589	-0.06851	-0.036119	-0.22346	-0.0040257	-0.040632	-0.054216	0.063242	-0.17014	-0.1776	0.11014	0.08675	0.0028475	0.042863	-0.25304	-0.02986	0.19148	0.047494	0.16211	-0.19952	-0.0042923	-0.16762	-0.17893	-0.089303	0.078839	0.065691
	SRD5A2	-0.10021	-0.040998	-0.094687	-0.030767	-0.022625	0.027902	0.050476	-0.22827	0.015279	-0.051046	0.13391	0.1928	-0.074106	0.11854	0.070762	0.051478	-0.18457	0.080238	-0.056428	-0.1476	-0.086191	-0.098835	0.050905	-0.081123	-0.045183	-0.099927	0.051207	-0.018209	0.083812	0.10199	0.10425	0.2998	0.09479	-0.030679	-0.219	-0.048369	-0.0047308	-0.10951	-0.16372	0.14176	-0.045455	0.0043273	-0.04426	-0.093295	0.040046	-0.05226	-0.051758	0.042098
	SRD5A3	0.090644	-0.031878	0.17584	0.22027	0.1098	-0.13942	0.28372	0.06298	-0.17361	0.19304	-0.020162	-0.0031875	0.050304	0.13163	-0.010036	0.161	0.029251	0.19574	0.087779	-0.12299	-0.35307	0.10224	0.13358	-0.083276	-0.092056	-0.15175	-0.073942	0.036595	0.238	0.087665	-0.13487	-0.051975	-0.015404	-0.33034	-0.16012	0.1692	0.12482	-0.18959	-0.20113	0.12832	-0.0094772	-0.047766	0.19647	-0.02366	-0.11649	0.045606	0.26184	0.15024
	SRMS	0.039241	-0.098897	-0.016122	-0.0051013	0.06319	0.069601	-0.31615	-0.0097081	0.0046934	0.16321	-0.15085	0.072373	0.1149	-0.15776	-0.021379	0.076399	0.28917	0.035838	-0.035657	0.18899	-0.22089	0.017413	0.12163	-0.0232	-0.10896	-0.14308	-0.042583	-0.11667	-0.046757	0.018502	-0.19038	-0.0033284	0.080958	0.13099	0.091438	0.0043759	0.034578	-0.10234	-0.23083	-0.075274	0.13693	-0.038899	0.056274	-0.14714	0.11026	-0.03922	-0.1252	-0.008011
	SRPK1	0.009607	-0.21847	0.17978	0.019621	0.055677	0.30636	0.098524	-0.14992	0.0043148	-0.25745	-0.23016	0.26364	-0.26193	-0.092112	-0.043445	0.1742	-0.017433	0.11839	0.036101	-0.074515	0.13472	0.0041155	-0.018738	-0.017915	-0.28894	-0.053223	0.0099324	-0.19953	-0.30456	0.21793	0.25744	-0.11875	-0.030948	-0.057924	-0.02095	0.11883	0.022988	-0.09912	0.18778	-0.018977	-0.10404	0.081635	-0.042383	0.12284	0.018516	-0.16728	-0.28688	-0.009742
	SV2A	-0.015868	0.022609	0.15877	0.056653	-0.01809	0.14384	0.17879	-0.092357	-0.11356	-0.19073	0.32545	0.16264	-0.20607	-0.22952	-0.21678	-0.17401	-0.33974	0.053424	0.0022078	0.083539	-0.054762	0.19082	-0.089855	0.051814	-0.054149	-0.072665	-0.076738	-0.10216	0.11112	0.18303	-0.03572	0.016766	-0.15939	0.031373	-0.33233	0.089024	-0.013352	0.029118	0.088351	0.19883	0.042272	0.13183	0.26777	-0.10273	-0.0060014	-0.20994	0.14448	0.36565
[truncated: 1,353 more rows]
[truncated: 96 more columns]

## Sheet: Figure 3
Figure 3
[truncated: 874 more rows]

## Sheet: Figure 4
Figure 4
[truncated: 721 more rows]
[truncated: 78 more columns]

## Sheet: Figure 5a-j
Figure 5																			e	f												g	h
[truncated: 122 more rows]

## Sheet: F5-k
Figure 5	index	d1_conc	d2_conc	CHP212	BE2C	TGW	SKNAS	KELLY	BJ-TERT	NGP	MHHNB11	HCT116	GIMEN	HEK293T	RH30	SKNFI	SKES1	SKMEL2	SKNSH	AC16	GM12878	Figure 5	line	Neg.log(RRA|neg)	MED
[truncated: 122 more rows]

[truncated: 13 more sheets: F5-L, M, Figure 6, SF 1, SF 2, SF3, SF 4, SF 5, SF 6, SF 7, SF 8, SF 9, SF 10, SF 11]
